# Supplementary material for: Foreign DNA detection in genome-edited potatoes by high-throughput sequencing
Source: Sci Rep. 2023 Aug 9;13:12246. doi: 10.1038/s41598-023-38897-x (PMC10412624; doi:10.1038/s41598-023-38897-x)
Supplement: Supplementary file 3 — Dataset S1. [file 41598_2023_38897_MOESM3_ESM.xlsx]

## Sheet: Sheet1
k	Genome-edited line	position in vector	Nucleotide sequence	Counts in mutant_1st	Counts in mutant_2nd	Counts in mutant_3rd	Counts in WT_1st	Counts in WT_2nd	Counts in WT_3rd	G-values (1st vs 1st)	* (if G > 6.634)	G-values (1st vs 2nd)	* (if G > 6.634)	G-values (1st vs 3rd)	* (if G > 6.634)	G-values (2nd vs 1st)	* (if G > 6.634)	G-values (2nd vs 2nd)	* (if G > 6.634)	G-values (2nd vs 3rd)	* (if G > 6.634)	G-values (3rd vs 1st)	* (if G > 6.634)	G-values (3rd vs 2nd)	* (if G > 6.634)	G-values (3rd vs 3rd)	* (if G > 6.634)	Counts in mutant_1st_preprocessed	Counts in mutant_2nd_preprocessed	Counts in mutant_3rd_preprocessed	Counts in WT_1st_preprocessed	Counts in WT_2nd_preprocessed	Counts in WT_3rd_preprocessed	G-values (1st vs 1st)_preprocessed	* (if G > 6.634)_preprocessed	G-values (1st vs 2nd)_preprocessed	* (if G > 6.634)_preprocessed	G-values (1st vs 3rd)_preprocessed	* (if G > 6.634)_preprocessed	G-values (2nd vs 1st)_preprocessed	* (if G > 6.634)_preprocessed	G-values (2nd vs 2nd)_preprocessed	* (if G > 6.634)_preprocessed	G-values (2nd vs 3rd)_preprocessed	* (if G > 6.634)_preprocessed	G-values (3rd vs 1st)_preprocessed	* (if G > 6.634)_preprocessed	G-values (3rd vs 2nd)_preprocessed	* (if G > 6.634)_preprocessed
20	#24	5397	CAAATTTAAGAAATTATTTG	155	103	NA	106	135	98	9.04322	*	0.337308		6.59432		2.74719		-0.354714		1.66575		NA	NA	NA	NA	NA	NA	152	101	NA	103	131	95	8.89662	*	1.58314		9.83553	*	1.37355		-0.22412		1.80786		NA	NA	NA	NA
20	#24	12767	CGATCTTCTCCAGTTTTTCT	7	0	NA	8	0	0	-0.0661542		8.60505	*	8.23101	*	-8.60629		0		0.00195312		NA	NA	NA	NA	NA	NA	2	0	NA	5	0	0	-1.27239		2.21875		2.1166		-5.49682		-0.00195312		0.00195312		NA	NA	NA	NA
20	#26	1124	AAAATAAAATATTATATTTT	312	443	NA	353	431	387	-1.3525		-23.2656		-16.5545		14.1825	*	-0.00195201		0.507506		NA	NA	NA	NA	NA	NA	269	340	NA	303	327	290	-1.67822		-4.37524		-1.92406		0.975803		0.0331782		0.747452		NA	NA	NA	NA
20	#26	2258	GACTCTAGATACATCACAAT	186	205	NA	147	181	133	5.94615		-0.00195047		4.59239		12.0902	*	0.94604		9.90328	*	NA	NA	NA	NA	NA	NA	175	201	NA	135	178	132	5.60229		0.00585109		4.36203		10.6989	*	0.893352		8.85191	*	NA	NA	NA	NA
20	#26	5231	TTGAGGAAGTGAGAAGGAAA	377	300	NA	329	309	284	5.03745		4.68604		5.89006		-0.419588		-0.454705		-0.132699		NA	NA	NA	NA	NA	NA	359	299	NA	311	305	273	3.97555		5.74958		8.38789	*	-0.893798		-0.298581		0.00390283		NA	NA	NA	NA
20	#26	5490	TATCATTTCATTTCATTTTT	28	46	NA	38	42	23	-1.19408		-3.27736		0.133453		1.1164		0.0912781		5.92958		NA	NA	NA	NA	NA	NA	27	45	NA	30	42	20	-0.129721		-2.92218		0.765291		2.47568		0.0446651		7.69068	*	NA	NA	NA	NA
20	#26	5491	ATCATTTCATTTCATTTTTG	24	43	NA	35	42	19	-1.69849		-5.54392		0.210437		1.17411		0.0038834		7.53479	*	NA	NA	NA	NA	NA	NA	24	43	NA	29	42	19	-0.417932		-4.52625		0.389994		2.2306		0.0019417		7.44178	*	NA	NA	NA	NA
20	#26	5514	TTAGCTCTTTGAAATCTTAT	119	132	NA	116	104	84	0.196847		0.576831		3.23615		1.78351		2.64868		7.03056	*	NA	NA	NA	NA	NA	NA	110	129	NA	105	101	82	0.177322		0.621574		2.99805		1.65272		2.76157		6.7379	*	NA	NA	NA	NA
20	#26	6975	GACTCTAGATACATCACAAT	186	205	NA	147	181	133	5.94615		-0.00195047		4.59239		12.0902	*	0.94604		9.90328	*	NA	NA	NA	NA	NA	NA	175	201	NA	135	178	132	5.60229		0.00585109		4.36203		10.6989	*	0.893352		8.85191	*	NA	NA	NA	NA
20	#26	9924	TTGAGGAAGTGAGAAGGAAA	377	300	NA	329	309	284	5.03745		4.68604		5.89006		-0.419588		-0.454705		-0.132699		NA	NA	NA	NA	NA	NA	359	299	NA	311	305	273	3.97555		5.74958		8.38789	*	-0.893798		-0.298581		0.00390283		NA	NA	NA	NA
20	#26	10098	ATGAAGATGAAGATGAAATA	165	115	NA	147	107	140	1.71015		10.5957	*	0.380234		-2.71942		0.114975		-5.04477		NA	NA	NA	NA	NA	NA	152	114	NA	136	106	139	1.07041		9.34322	*	0.163781		-2.83807		0.126665		-5.22987		NA	NA	NA	NA
20	#26	10099	TGAAGATGAAGATGAAATAT	119	84	NA	103	78	108	1.73632		7.27255	*	-0.00194882		-1.23303		0.0954086		-5.39217		NA	NA	NA	NA	NA	NA	112	84	NA	97	78	107	1.24117		6.92124	*	0.00194867		-1.47639		0.0993028		-5.22067		NA	NA	NA	NA
20	#26	10153	TAAGTTTGTGTTTTTTTCTT	21	31	NA	15	40	23	1.19242		-6.60986		-0.372706		6.28709		-1.3712		0.59603		NA	NA	NA	NA	NA	NA	11	28	NA	10	34	18	0.0591388		-11.6691		-1.98144		8.11582	*	-0.730436		1.3737		NA	NA	NA	NA
20	#26	10758	CAAATATTTCTTGTCAAAAA	78	96	NA	64	72	56	1.87036		0.0778654		1.86217		7.78815	*	2.84699		7.48314	*	NA	NA	NA	NA	NA	NA	75	91	NA	55	71	52	3.29592		0.223843		3.26448		7.65736	*	2.00747		7.52635	*	NA	NA	NA	NA
20	#26	12044	TAATAATTAACATGTAATGC	368	320	NA	302	278	345	8.86252	*	9.76588	*	-0.142478		1.50855		1.98077		-4.28583		NA	NA	NA	NA	NA	NA	341	317	NA	275	276	336	7.80421	*	8.46384	*	-0.128811		1.62363		1.92221		-3.58319		NA	NA	NA	NA
20	#26	12045	AATAATTAACATGTAATGCA	365	320	NA	309	278	343	6.68449	*	9.09449	*	-0.169802		0.903578		1.98077		-3.96575		NA	NA	NA	NA	NA	NA	339	317	NA	282	276	334	5.86637		8.02082	*	-0.126859		0.95233		1.92221		-3.29239		NA	NA	NA	NA
20	#26	12046	ATAATTAACATGTAATGCAT	366	323	NA	310	281	343	6.66499	*	8.55198	*	-0.142477		1.05581		1.95151		-3.52079		NA	NA	NA	NA	NA	NA	340	320	NA	283	279	335	5.84297		7.52712	*	-0.124907		1.10455		1.8949		-3.02308		NA	NA	NA	NA
20	#26	12047	TAATTAACATGTAATGCATG	364	324	NA	310	280	343	6.29025		8.37436	*	-0.201029		1.13777		2.18569		-3.37637		NA	NA	NA	NA	NA	NA	338	321	NA	283	278	335	5.48191		7.33584	*	-0.187361		1.18652		2.12518		-2.89037		NA	NA	NA	NA
20	#26	12767	CGATCTTCTCCAGTTTTTCT	13	0	NA	8	0	0	1.33729		16.9419	*	16.2088	*	-10.1339		0.00195312		0		NA	NA	NA	NA	NA	NA	8	0	NA	5	0	0	0.705294		10.6194	*	10.1246	*	-6.47345		0		0		NA	NA	NA	NA
20	#26	17070	GAATATGTTCATGTATTGTT	283	337	NA	275	322	298	0.52492		-3.96742		-3.0423		9.06486	*	0.0683075		0.222481		NA	NA	NA	NA	NA	NA	266	335	NA	260	319	293	0.146345		-3.64727		-2.6929		6.89264	*	0.0995333		0.302493		NA	NA	NA	NA
20	#26	17311	ATTTAAAACTTCATTTTTAA	0	6	NA	1	3	1	-0.902235		-3.64936		-0.986027		3.89361		0.889998		3.30623		NA	NA	NA	NA	NA	NA	0	6	NA	0	2	0	0.00195312		-2.18273		0.00195312		7.4781	*	1.87865		7.19021	*	NA	NA	NA	NA
20	#75	1127	ATAAAATATTATATTTTACT	1	6	NA	1	0	6	-0.00468727		0.896985		-4.17722		4.81442		8.57986	*	0.0262467		NA	NA	NA	NA	NA	NA	0	4	NA	0	0	5	0		0.00195312		-6.50353		5.46272		5.50703		-0.0351509		NA	NA	NA	NA
20	#75	2258	GACTCTAGATACATCACAAT	181	206	NA	147	181	133	4.51265		-0.13653		3.38132		27.4663	*	7.94278	*	23.7325	*	NA	NA	NA	NA	NA	NA	169	205	NA	135	178	132	4.11823		-0.0799629		3.08472		26.4706	*	8.5649	*	23.3988	*	NA	NA	NA	NA
20	#75	4754	ATGAATATATTGAATTGATT	310	191	NA	328	241	245	-0.136612		6.18189		2.55238		-12.4214		-0.59696		-2.47372		NA	NA	NA	NA	NA	NA	294	188	NA	302	238	238	-0.0507387		7.1866	*	3.7055		-12.7467		-0.630114		-2.15957		NA	NA	NA	NA
20	#75	5310	caaagttgtaAGTAGATGCC	42	69	NA	51	85	64	-0.637198		-16.5072		-7.00591		8.19964	*	-0.0992844		0.992351		NA	NA	NA	NA	NA	NA	37	66	NA	48	83	64	-1.32424		-17.0286		-8.49308		6.05334		-0.184921		0.492242		NA	NA	NA	NA
20	#75	5490	TATCATTTCATTTCATTTTT	44	26	NA	38	42	23	0.613446		0.00194183		4.74572		-0.37592		-1.68671		0.587734		NA	NA	NA	NA	NA	NA	43	25	NA	30	42	20	2.43256		0.0446591		7.55911	*	-0.0212895		-2.0723		1.10294		NA	NA	NA	NA
20	#75	5491	ATCATTTCATTTCATTTTTG	44	26	NA	35	42	19	1.27707		0.00194183		7.82054	*	-0.0774793		-1.68671		1.86206		NA	NA	NA	NA	NA	NA	43	24	NA	29	42	19	2.84741		0.0446591		8.44552	*	-0.0251517		-2.514		1.12555		NA	NA	NA	NA
20	#75	5777	ATACAGAAAATTCAAATGCA	61	71	NA	77	52	55	-1.44399		0.410293		0.00388943		0.745486		6.67576	*	3.88103		NA	NA	NA	NA	NA	NA	61	71	NA	74	52	53	-1.13252		0.927536		0.266409		0.395112		6.69716	*	4.53829		NA	NA	NA	NA
20	#75	5778	TACAGAAAATTCAAATGCAT	61	71	NA	76	52	56	-1.25713		0.410293		-0.00583436		0.883663		6.67576	*	3.52514		NA	NA	NA	NA	NA	NA	61	70	NA	73	52	54	-0.965149		0.927536		0.176964		0.385362		6.25151		3.80493		NA	NA	NA	NA
20	#75	5919	TAAATTTTGGAAATTTTGTT	0	5	NA	0	0	2	0		-0.00195312		-2.37969		7.3645	*	7.04015	*	1.52728		NA	NA	NA	NA	NA	NA	0	2	NA	0	0	0	0		0.00195312		-0.00195312		2.45434		2.47554		2.36895		NA	NA	NA	NA
20	#75	6975	GACTCTAGATACATCACAAT	181	206	NA	147	181	133	4.51265		-0.13653		3.38132		27.4663	*	7.94278	*	23.7325	*	NA	NA	NA	NA	NA	NA	169	205	NA	135	178	132	4.11823		-0.0799629		3.08472		26.4706	*	8.5649	*	23.3988	*	NA	NA	NA	NA
20	#75	9447	ATGAATATATTGAATTGATT	310	191	NA	328	241	245	-0.136612		6.18189		2.55238		-12.4214		-0.59696		-2.47372		NA	NA	NA	NA	NA	NA	294	188	NA	302	238	238	-0.0507387		7.1866	*	3.7055		-12.7467		-0.630114		-2.15957		NA	NA	NA	NA
20	#75	10098	ATGAAGATGAAGATGAAATA	159	132	NA	147	107	140	0.854073		8.2969	*	0.0584956		0.931896		8.02409	*	0.0974765		NA	NA	NA	NA	NA	NA	146	129	NA	136	106	139	0.452323		7.26683	*	0.00584911		0.57118		7.35142	*	0.0253432		NA	NA	NA	NA
20	#75	10099	TGAAGATGAAGATGAAATAT	130	101	NA	103	78	108	3.90568		11.1685	*	0.440478		2.10998		7.6737	*	0.0506597		NA	NA	NA	NA	NA	NA	119	99	NA	97	78	107	2.43966		9.49348	*	0.218267		1.34615		6.90806	*	0.00974191		NA	NA	NA	NA
20	#75	10100	GAAGATGAAGATGAAATATT	132	99	NA	104	82	108	4.12407		9.90458	*	0.6159		1.53522		5.38344		0.00584521		NA	NA	NA	NA	NA	NA	121	98	NA	98	82	108	2.62876		8.39533	*	0.282586		1.03445		5.06978		0		NA	NA	NA	NA
20	#75	10101	AAGATGAAGATGAAATATTT	132	95	NA	104	80	108	4.12407		10.9156	*	0.6159		0.876667		4.72078		-0.0467595		NA	NA	NA	NA	NA	NA	121	94	NA	97	80	108	2.86452		9.32056	*	0.282586		0.621409		4.41884		-0.109104		NA	NA	NA	NA
20	#75	10102	AGATGAAGATGAAATATTTG	128	95	NA	103	81	107	3.42618		8.89083	*	0.374201		1.00134		4.39756		-0.0233794		NA	NA	NA	NA	NA	NA	117	94	NA	97	81	107	2.0538		7.37395	*	0.114978		0.621409		4.10731		-0.0701375		NA	NA	NA	NA
20	#75	10153	TAAGTTTGTGTTTTTTTCTT	9	38	NA	15	40	23	-1.32397		-22.1895		-7.68231		15.9757	*	0.219286		5.28855		NA	NA	NA	NA	NA	NA	4	33	NA	10	34	18	-2.50808		-26.1115		-10.0354		16.3573	*	0.275272		5.91644		NA	NA	NA	NA
20	#75	12044	TAATAATTAACATGTAATGC	324	299	NA	302	278	345	1.48709		1.95931		-4.37563		6.83797	*	7.64566	*	-0.331773		NA	NA	NA	NA	NA	NA	303	297	NA	275	276	336	1.61969		1.91436		-3.45433		7.0758	*	7.67489	*	-0.150272		NA	NA	NA	NA
20	#75	12045	AATAATTAACATGTAATGCA	317	297	NA	309	278	343	0.435199		1.26456		-5.21088		5.11095		7.17925	*	-0.343481		NA	NA	NA	NA	NA	NA	297	295	NA	282	276	334	0.538597		1.29379		-4.08856		5.23762		7.20848	*	-0.156126		NA	NA	NA	NA
20	#75	12767	CGATCTTCTCCAGTTTTTCT	7	0	NA	8	0	0	-0.0378021		8.80986	*	8.42733	*	-8.83872		0.00195312		-0.00195312		NA	NA	NA	NA	NA	NA	3	0	NA	5	0	0	-0.45772		3.62101		3.45337		-5.66219		0		0		NA	NA	NA	NA
20	#75	12768	GATCTTCTCCAGTTTTTCTC	7	1	NA	1	1	0	4.92088		4.5495		8.42733	*	0.021802		0.0109194		0.98984		NA	NA	NA	NA	NA	NA	2	1	NA	1	1	0	0.299664		0.309703		2.15129		0.00624116		0.00779944		0.987338		NA	NA	NA	NA
20	#79	1124	AAAATAAAATATTATATTTT	327	430	285	353	431	387	-1.30958		-23.4845		-16.6562		13.4855	*	0.00195199		0.409905		2.72434		-3.09934		-1.22368		294	319	225	303	327	290	-0.425425		-2.11353		-0.565921		0.282976		-0.0702581		0.169782		-0.101464		-1.12786
20	#79	1268	TCAAACACTGATAGTTTAAA	13	13	24	0	0	0	17.2111	*	16.3992	*	15.6877	*	18.1881	*	17.3465	*	16.6047	*	41.3882	*	39.6101	*	38.0308	*	10	12	22	0	0	0	12.9872	*	13.1101	*	12.4951	*	15.8644	*	16.0144	*	15.2673	*	35.9864	*	36.2918	*
20	#79	1269	CAAACACTGATAGTTTAAAC	14	12	23	0	0	0	18.5843	*	17.71	*	16.9362	*	16.7372	*	15.9619	*	15.2786	*	39.6273	*	37.9235	*	36.4105	*	11	11	22	0	0	0	14.3458	*	14.4767	*	13.803	*	14.4935	*	14.6224	*	13.9417	*	35.9864	*	36.2918	*
20	#79	1270	AAACACTGATAGTTTAAACT	15	12	23	0	0	0	19.9559	*	19.0153	*	18.1906	*	16.7372	*	15.9619	*	15.2786	*	39.6273	*	37.9235	*	36.4105	*	12	11	22	0	0	0	15.7049	*	15.8512	*	15.1113	*	14.4935	*	14.6224	*	13.9417	*	35.9864	*	36.2918	*
20	#79	1271	AACACTGATAGTTTAAACTG	15	15	25	0	0	0	19.9559	*	19.0153	*	18.1906	*	21.0909	*	20.1203	*	19.2577	*	43.153	*	41.2931	*	39.6474	*	12	14	24	0	0	0	15.7049	*	15.8512	*	15.1113	*	18.6182	*	18.788	*	17.916	*	39.3287	*	39.6633	*
20	#79	1272	ACACTGATAGTTTAAACTGA	15	15	25	0	0	0	19.9559	*	19.0153	*	18.1906	*	21.0909	*	20.1203	*	19.2577	*	43.153	*	41.2931	*	39.6474	*	12	14	24	0	0	0	15.7049	*	15.8512	*	15.1113	*	18.6182	*	18.788	*	17.916	*	39.3287	*	39.6633	*
20	#79	1273	CACTGATAGTTTAAACTGAA	14	14	25	0	0	0	18.5843	*	17.71	*	16.9362	*	19.6394	*	18.7314	*	17.9311	*	43.153	*	41.2931	*	39.6474	*	11	13	24	0	0	0	14.3458	*	14.4767	*	13.803	*	17.243	*	17.3992	*	16.5896	*	39.3287	*	39.6633	*
20	#79	1274	ACTGATAGTTTAAACTGAAG	14	14	27	0	0	0	18.5843	*	17.71	*	16.9362	*	19.6394	*	18.7314	*	17.9311	*	46.6712	*	44.6629	*	42.8806	*	11	13	26	0	0	0	14.3458	*	14.4767	*	13.803	*	17.243	*	17.3992	*	16.5896	*	42.6769	*	43.0446	*
20	#79	1275	CTGATAGTTTAAACTGAAGG	14	13	26	0	0	0	18.5843	*	17.71	*	16.9362	*	18.1881	*	17.3465	*	16.6047	*	44.9121	*	42.978	*	41.2582	*	11	12	25	0	0	0	14.3458	*	14.4767	*	13.803	*	15.8644	*	16.0144	*	15.2673	*	41.0018	*	41.354	*
20	#79	1276	TGATAGTTTAAACTGAAGGC	15	13	26	0	0	0	19.9559	*	19.0153	*	18.1906	*	18.1881	*	17.3465	*	16.6047	*	44.9121	*	42.978	*	41.2582	*	12	12	25	0	0	0	15.7049	*	15.8512	*	15.1113	*	15.8644	*	16.0144	*	15.2673	*	41.0018	*	41.354	*
20	#79	1277	GATAGTTTAAACTGAAGGCG	15	14	26	0	0	0	19.9559	*	19.0153	*	18.1906	*	19.6394	*	18.7314	*	17.9311	*	44.9121	*	42.978	*	41.2582	*	12	13	25	0	0	0	15.7049	*	15.8512	*	15.1113	*	17.243	*	17.3992	*	16.5896	*	41.0018	*	41.354	*
20	#79	1278	ATAGTTTAAACTGAAGGCGG	15	15	26	0	0	0	19.9559	*	19.0153	*	18.1906	*	21.0909	*	20.1203	*	19.2577	*	44.9121	*	42.978	*	41.2582	*	12	14	25	0	0	0	15.7049	*	15.8512	*	15.1113	*	18.6182	*	18.788	*	17.916	*	41.0018	*	41.354	*
20	#79	1279	TAGTTTAAACTGAAGGCGGG	15	15	26	0	0	0	19.9559	*	19.0153	*	18.1906	*	21.0909	*	20.1203	*	19.2577	*	44.9121	*	42.978	*	41.2582	*	12	14	25	0	0	0	15.7049	*	15.8512	*	15.1113	*	18.6182	*	18.788	*	17.916	*	41.0018	*	41.354	*
20	#79	1280	AGTTTAAACTGAAGGCGGGA	15	15	25	0	0	0	19.9559	*	19.0153	*	18.1906	*	21.0909	*	20.1203	*	19.2577	*	43.153	*	41.2931	*	39.6474	*	12	14	24	0	0	0	15.7049	*	15.8512	*	15.1113	*	18.6182	*	18.788	*	17.916	*	39.3287	*	39.6633	*
20	#79	1281	GTTTAAACTGAAGGCGGGAA	15	16	23	0	0	0	19.9559	*	19.0153	*	18.1906	*	22.5426	*	21.5019	*	20.5845	*	39.6273	*	37.9235	*	36.4105	*	12	15	22	0	0	0	15.7049	*	15.8512	*	15.1113	*	19.9975	*	20.177	*	19.2387	*	35.9864	*	36.2918	*
20	#79	1282	TTTAAACTGAAGGCGGGAAA	14	16	23	0	0	0	18.5843	*	17.71	*	16.9362	*	22.5426	*	21.5019	*	20.5845	*	39.6273	*	37.9235	*	36.4105	*	11	15	22	0	0	0	14.3458	*	14.4767	*	13.803	*	19.9975	*	20.177	*	19.2387	*	35.9864	*	36.2918	*
20	#79	1283	TTAAACTGAAGGCGGGAAAC	14	16	22	0	0	0	18.5843	*	17.71	*	16.9362	*	22.5426	*	21.5019	*	20.5845	*	37.8684	*	36.2387	*	34.7922	*	11	15	21	0	0	0	14.3458	*	14.4767	*	13.803	*	19.9975	*	20.177	*	19.2387	*	34.3135	*	34.6071	*
20	#79	1284	TAAACTGAAGGCGGGAAACG	13	16	22	0	0	0	17.2111	*	16.3992	*	15.6877	*	22.5426	*	21.5019	*	20.5845	*	37.8684	*	36.2387	*	34.7922	*	11	15	21	0	0	0	14.3458	*	14.4767	*	13.803	*	19.9975	*	20.177	*	19.2387	*	34.3135	*	34.6071	*
20	#79	1285	AAACTGAAGGCGGGAAACGA	13	16	22	0	0	0	17.2111	*	16.3992	*	15.6877	*	22.5426	*	21.5019	*	20.5845	*	37.8684	*	36.2387	*	34.7922	*	11	15	21	0	0	0	14.3458	*	14.4767	*	13.803	*	19.9975	*	20.177	*	19.2387	*	34.3135	*	34.6071	*
20	#79	1286	AACTGAAGGCGGGAAACGAC	14	16	22	0	0	0	18.5843	*	17.71	*	16.9362	*	22.5426	*	21.5019	*	20.5845	*	37.8684	*	36.2387	*	34.7922	*	12	15	21	0	0	0	15.7049	*	15.8512	*	15.1113	*	19.9975	*	20.177	*	19.2387	*	34.3135	*	34.6071	*
20	#79	1287	ACTGAAGGCGGGAAACGACA	14	16	22	0	0	0	18.5843	*	17.71	*	16.9362	*	22.5426	*	21.5019	*	20.5845	*	37.8684	*	36.2387	*	34.7922	*	12	16	21	0	0	0	15.7049	*	15.8512	*	15.1113	*	21.3674	*	21.5644	*	20.5636	*	34.3135	*	34.6071	*
20	#79	1288	CTGAAGGCGGGAAACGACAA	14	16	22	0	0	0	18.5843	*	17.71	*	16.9362	*	22.5426	*	21.5019	*	20.5845	*	37.8684	*	36.2387	*	34.7922	*	12	16	21	0	0	0	15.7049	*	15.8512	*	15.1113	*	21.3674	*	21.5644	*	20.5636	*	34.3135	*	34.6071	*
20	#79	1289	TGAAGGCGGGAAACGACAAT	13	16	22	0	0	0	17.2111	*	16.3992	*	15.6877	*	22.5426	*	21.5019	*	20.5845	*	37.8684	*	36.2387	*	34.7922	*	11	16	21	0	0	0	14.3458	*	14.4767	*	13.803	*	21.3674	*	21.5644	*	20.5636	*	34.3135	*	34.6071	*
20	#79	1290	GAAGGCGGGAAACGACAATC	13	16	22	0	0	0	17.2111	*	16.3992	*	15.6877	*	22.5426	*	21.5019	*	20.5845	*	37.8684	*	36.2387	*	34.7922	*	11	16	21	0	0	0	14.3458	*	14.4767	*	13.803	*	21.3674	*	21.5644	*	20.5636	*	34.3135	*	34.6071	*
20	#79	1291	AAGGCGGGAAACGACAATCT	14	16	22	0	0	0	18.5843	*	17.71	*	16.9362	*	22.5426	*	21.5019	*	20.5845	*	37.8684	*	36.2387	*	34.7922	*	12	16	21	0	0	0	15.7049	*	15.8512	*	15.1113	*	21.3674	*	21.5644	*	20.5636	*	34.3135	*	34.6071	*
20	#79	1292	AGGCGGGAAACGACAATCTG	14	16	21	0	0	0	18.5843	*	17.71	*	16.9362	*	22.5426	*	21.5019	*	20.5845	*	36.1057	*	34.5541	*	33.1739	*	12	16	20	0	0	0	15.7049	*	15.8512	*	15.1113	*	21.3674	*	21.5644	*	20.5636	*	32.6407	*	32.9149	*
20	#79	1293	GGCGGGAAACGACAATCTGA	16	17	21	0	0	0	21.3333	*	20.3302	*	19.447	*	23.9944	*	22.8836	*	21.9076	*	36.1057	*	34.5541	*	33.1739	*	13	17	20	0	0	0	17.068	*	17.2242	*	16.4219	*	22.7489	*	22.9557	*	21.8886	*	32.6407	*	32.9149	*
20	#79	1294	GCGGGAAACGACAATCTGAT	16	17	21	0	0	0	21.3333	*	20.3302	*	19.447	*	23.9944	*	22.8836	*	21.9076	*	36.1057	*	34.5541	*	33.1739	*	13	17	20	0	0	0	17.068	*	17.2242	*	16.4219	*	22.7489	*	22.9557	*	21.8886	*	32.6407	*	32.9149	*
20	#79	1295	CGGGAAACGACAATCTGATC	16	17	21	0	0	0	21.3333	*	20.3302	*	19.447	*	23.9944	*	22.8836	*	21.9076	*	36.1057	*	34.5541	*	33.1739	*	13	17	20	0	0	0	17.068	*	17.2242	*	16.4219	*	22.7489	*	22.9557	*	21.8886	*	32.6407	*	32.9149	*
20	#79	1296	GGGAAACGACAATCTGATCC	16	16	22	0	0	0	21.3333	*	20.3302	*	19.447	*	22.5426	*	21.5019	*	20.5845	*	37.8684	*	36.2387	*	34.7922	*	13	16	21	0	0	0	17.068	*	17.2242	*	16.4219	*	21.3674	*	21.5644	*	20.5636	*	34.3135	*	34.6071	*
20	#79	1297	GGAAACGACAATCTGATCCT	16	17	22	0	0	0	21.3333	*	20.3302	*	19.447	*	23.9944	*	22.8836	*	21.9076	*	37.8684	*	36.2387	*	34.7922	*	13	17	21	0	0	0	17.068	*	17.2242	*	16.4219	*	22.7489	*	22.9557	*	21.8886	*	34.3135	*	34.6071	*
20	#79	1298	GAAACGACAATCTGATCCTG	15	17	22	0	0	0	19.9559	*	19.0153	*	18.1906	*	23.9944	*	22.8836	*	21.9076	*	37.8684	*	36.2387	*	34.7922	*	12	17	21	0	0	0	15.7049	*	15.8512	*	15.1113	*	22.7489	*	22.9557	*	21.8886	*	34.3135	*	34.6071	*
20	#79	1299	AAACGACAATCTGATCCTGG	15	17	22	0	0	0	19.9559	*	19.0153	*	18.1906	*	23.9944	*	22.8836	*	21.9076	*	37.8684	*	36.2387	*	34.7922	*	12	17	21	0	0	0	15.7049	*	15.8512	*	15.1113	*	22.7489	*	22.9557	*	21.8886	*	34.3135	*	34.6071	*
20	#79	1300	AACGACAATCTGATCCTGGC	17	17	22	0	0	0	22.7052	*	21.6358	*	20.6979	*	23.9944	*	22.8836	*	21.9076	*	37.8684	*	36.2387	*	34.7922	*	14	17	21	0	0	0	18.4296	*	18.5994	*	17.7308	*	22.7489	*	22.9557	*	21.8886	*	34.3135	*	34.6071	*
20	#79	1301	ACGACAATCTGATCCTGGCG	17	17	22	0	0	0	22.7052	*	21.6358	*	20.6979	*	23.9944	*	22.8836	*	21.9076	*	37.8684	*	36.2387	*	34.7922	*	14	17	21	0	0	0	18.4296	*	18.5994	*	17.7308	*	22.7489	*	22.9557	*	21.8886	*	34.3135	*	34.6071	*
20	#79	1302	CGACAATCTGATCCTGGCGA	17	17	22	0	0	0	22.7052	*	21.6358	*	20.6979	*	23.9944	*	22.8836	*	21.9076	*	37.8684	*	36.2387	*	34.7922	*	14	17	21	0	0	0	18.4296	*	18.5994	*	17.7308	*	22.7489	*	22.9557	*	21.8886	*	34.3135	*	34.6071	*
20	#79	1303	GACAATCTGATCCTGGCGAA	18	17	22	0	0	0	24.0792	*	22.9472	*	21.9509	*	23.9944	*	22.8836	*	21.9076	*	37.8684	*	36.2387	*	34.7922	*	15	17	21	0	0	0	19.7876	*	19.9729	*	19.0418	*	22.7489	*	22.9557	*	21.8886	*	34.3135	*	34.6071	*
20	#79	1304	ACAATCTGATCCTGGCGAAA	18	17	22	0	0	0	24.0792	*	22.9472	*	21.9509	*	23.9944	*	22.8836	*	21.9076	*	37.8684	*	36.2387	*	34.7922	*	15	17	21	0	0	0	19.7876	*	19.9729	*	19.0418	*	22.7489	*	22.9557	*	21.8886	*	34.3135	*	34.6071	*
20	#79	1305	CAATCTGATCCTGGCGAAAG	18	17	22	0	0	0	24.0792	*	22.9472	*	21.9509	*	23.9944	*	22.8836	*	21.9076	*	37.8684	*	36.2387	*	34.7922	*	15	17	21	0	0	0	19.7876	*	19.9729	*	19.0418	*	22.7489	*	22.9557	*	21.8886	*	34.3135	*	34.6071	*
20	#79	1306	AATCTGATCCTGGCGAAAGG	18	18	22	0	0	0	24.0792	*	22.9472	*	21.9509	*	25.4502	*	24.273	*	23.2347	*	37.8684	*	36.2387	*	34.7922	*	15	18	21	0	0	0	19.7876	*	19.9729	*	19.0418	*	24.121	*	24.3452	*	23.2156	*	34.3135	*	34.6071	*
20	#79	1307	ATCTGATCCTGGCGAAAGGG	18	18	22	0	0	0	24.0792	*	22.9472	*	21.9509	*	25.4502	*	24.273	*	23.2347	*	37.8684	*	36.2387	*	34.7922	*	15	18	21	0	0	0	19.7876	*	19.9729	*	19.0418	*	24.121	*	24.3452	*	23.2156	*	34.3135	*	34.6071	*
20	#79	1308	TCTGATCCTGGCGAAAGGGG	18	18	22	0	0	0	24.0792	*	22.9472	*	21.9509	*	25.4502	*	24.273	*	23.2347	*	37.8684	*	36.2387	*	34.7922	*	15	18	21	0	0	0	19.7876	*	19.9729	*	19.0418	*	24.121	*	24.3452	*	23.2156	*	34.3135	*	34.6071	*
20	#79	1309	CTGATCCTGGCGAAAGGGGG	18	18	22	0	0	0	24.0792	*	22.9472	*	21.9509	*	25.4502	*	24.273	*	23.2347	*	37.8684	*	36.2387	*	34.7922	*	15	18	21	0	0	0	19.7876	*	19.9729	*	19.0418	*	24.121	*	24.3452	*	23.2156	*	34.3135	*	34.6071	*
20	#79	1310	TGATCCTGGCGAAAGGGGGA	17	17	21	0	0	0	22.7052	*	21.6358	*	20.6979	*	23.9944	*	22.8836	*	21.9076	*	36.1057	*	34.5541	*	33.1739	*	14	17	20	0	0	0	18.4296	*	18.5994	*	17.7308	*	22.7489	*	22.9557	*	21.8886	*	32.6407	*	32.9149	*
20	#79	1311	GATCCTGGCGAAAGGGGGAT	18	17	21	0	0	0	24.0792	*	22.9472	*	21.9509	*	23.9944	*	22.8836	*	21.9076	*	36.1057	*	34.5541	*	33.1739	*	15	17	20	0	0	0	19.7876	*	19.9729	*	19.0418	*	22.7489	*	22.9557	*	21.8886	*	32.6407	*	32.9149	*
20	#79	1312	ATCCTGGCGAAAGGGGGATG	18	17	22	0	0	0	24.0792	*	22.9472	*	21.9509	*	23.9944	*	22.8836	*	21.9076	*	37.8684	*	36.2387	*	34.7922	*	15	17	21	0	0	0	19.7876	*	19.9729	*	19.0418	*	22.7489	*	22.9557	*	21.8886	*	34.3135	*	34.6071	*
20	#79	1313	TCCTGGCGAAAGGGGGATGT	18	17	20	0	0	0	24.0792	*	22.9472	*	21.9509	*	23.9944	*	22.8836	*	21.9076	*	34.347	*	32.8658	*	31.5596	*	15	17	19	0	0	0	19.7876	*	19.9729	*	19.0418	*	22.7489	*	22.9557	*	21.8886	*	30.9661	*	31.2304	*
20	#79	1314	CCTGGCGAAAGGGGGATGTG	18	17	21	0	0	0	24.0792	*	22.9472	*	21.9509	*	23.9944	*	22.8836	*	21.9076	*	36.1057	*	34.5541	*	33.1739	*	15	17	20	0	0	0	19.7876	*	19.9729	*	19.0418	*	22.7489	*	22.9557	*	21.8886	*	32.6407	*	32.9149	*
20	#79	1315	CTGGCGAAAGGGGGATGTGC	18	17	22	0	0	0	24.0792	*	22.9472	*	21.9509	*	23.9944	*	22.8836	*	21.9076	*	37.8684	*	36.2387	*	34.7922	*	15	17	21	0	0	0	19.7876	*	19.9729	*	19.0418	*	22.7489	*	22.9557	*	21.8886	*	34.3135	*	34.6071	*
20	#79	1316	TGGCGAAAGGGGGATGTGCT	18	17	22	0	0	0	24.0792	*	22.9472	*	21.9509	*	23.9944	*	22.8836	*	21.9076	*	37.8684	*	36.2387	*	34.7922	*	15	17	21	0	0	0	19.7876	*	19.9729	*	19.0418	*	22.7489	*	22.9557	*	21.8886	*	34.3135	*	34.6071	*
20	#79	1317	GGCGAAAGGGGGATGTGCTG	18	16	20	0	0	0	24.0792	*	22.9472	*	21.9509	*	22.5426	*	21.5019	*	20.5845	*	34.347	*	32.8658	*	31.5596	*	15	16	19	0	0	0	19.7876	*	19.9729	*	19.0418	*	21.3674	*	21.5644	*	20.5636	*	30.9661	*	31.2304	*
20	#79	1318	GCGAAAGGGGGATGTGCTGC	17	17	20	0	0	0	22.7052	*	21.6358	*	20.6979	*	23.9944	*	22.8836	*	21.9076	*	34.347	*	32.8658	*	31.5596	*	14	17	19	0	0	0	18.4296	*	18.5994	*	17.7308	*	22.7489	*	22.9557	*	21.8886	*	30.9661	*	31.2304	*
20	#79	1319	CGAAAGGGGGATGTGCTGCA	17	17	20	0	0	0	22.7052	*	21.6358	*	20.6979	*	23.9944	*	22.8836	*	21.9076	*	34.347	*	32.8658	*	31.5596	*	14	17	19	0	0	0	18.4296	*	18.5994	*	17.7308	*	22.7489	*	22.9557	*	21.8886	*	30.9661	*	31.2304	*
20	#79	1320	GAAAGGGGGATGTGCTGCAA	17	17	20	0	0	0	22.7052	*	21.6358	*	20.6979	*	23.9944	*	22.8836	*	21.9076	*	34.347	*	32.8658	*	31.5596	*	14	17	19	0	0	0	18.4296	*	18.5994	*	17.7308	*	22.7489	*	22.9557	*	21.8886	*	30.9661	*	31.2304	*
20	#79	1321	AAAGGGGGATGTGCTGCAAG	17	18	19	0	0	0	22.7052	*	21.6358	*	20.6979	*	25.4502	*	24.273	*	23.2347	*	32.5845	*	31.1813	*	29.9415	*	14	18	18	0	0	0	18.4296	*	18.5994	*	17.7308	*	24.121	*	24.3452	*	23.2156	*	29.2915	*	29.5422	*
20	#79	1322	AAGGGGGATGTGCTGCAAGG	17	19	19	0	0	0	22.7052	*	21.6358	*	20.6979	*	26.8966	*	25.6569	*	24.5637	*	32.5845	*	31.1813	*	29.9415	*	14	19	18	0	0	0	18.4296	*	18.5994	*	17.7308	*	25.5027	*	25.7349	*	24.5352	*	29.2915	*	29.5422	*
20	#79	1323	AGGGGGATGTGCTGCAAGGC	17	20	20	0	0	0	22.7052	*	21.6358	*	20.6979	*	28.3489	*	27.0427	*	25.8872	*	34.347	*	32.8658	*	31.5596	*	14	20	19	0	0	0	18.4296	*	18.5994	*	17.7308	*	26.8731	*	27.1246	*	25.8586	*	30.9661	*	31.2304	*
20	#79	1324	GGGGGATGTGCTGCAAGGCG	16	19	20	0	0	0	21.3333	*	20.3302	*	19.447	*	26.8966	*	25.6569	*	24.5637	*	34.347	*	32.8658	*	31.5596	*	14	19	19	0	0	0	18.4296	*	18.5994	*	17.7308	*	25.5027	*	25.7349	*	24.5352	*	30.9661	*	31.2304	*
20	#79	1325	GGGGATGTGCTGCAAGGCGA	15	18	22	0	0	0	19.9559	*	19.0153	*	18.1906	*	25.4502	*	24.273	*	23.2347	*	37.8684	*	36.2387	*	34.7922	*	13	18	21	0	0	0	17.068	*	17.2242	*	16.4219	*	24.121	*	24.3452	*	23.2156	*	34.3135	*	34.6071	*
20	#79	1326	GGGATGTGCTGCAAGGCGAT	15	18	23	0	0	0	19.9559	*	19.0153	*	18.1906	*	25.4502	*	24.273	*	23.2347	*	39.6273	*	37.9235	*	36.4105	*	13	18	22	0	0	0	17.068	*	17.2242	*	16.4219	*	24.121	*	24.3452	*	23.2156	*	35.9864	*	36.2918	*
20	#79	1327	GGATGTGCTGCAAGGCGATT	14	18	23	0	0	0	18.5843	*	17.71	*	16.9362	*	25.4502	*	24.273	*	23.2347	*	39.6273	*	37.9235	*	36.4105	*	13	18	22	0	0	0	17.068	*	17.2242	*	16.4219	*	24.121	*	24.3452	*	23.2156	*	35.9864	*	36.2918	*
20	#79	1328	GATGTGCTGCAAGGCGATTA	15	17	23	0	0	0	19.9559	*	19.0153	*	18.1906	*	23.9944	*	22.8836	*	21.9076	*	39.6273	*	37.9235	*	36.4105	*	14	17	22	0	0	0	18.4296	*	18.5994	*	17.7308	*	22.7489	*	22.9557	*	21.8886	*	35.9864	*	36.2918	*
20	#79	1329	ATGTGCTGCAAGGCGATTAA	15	18	23	0	0	0	19.9559	*	19.0153	*	18.1906	*	25.4502	*	24.273	*	23.2347	*	39.6273	*	37.9235	*	36.4105	*	14	18	21	0	0	0	18.4296	*	18.5994	*	17.7308	*	24.121	*	24.3452	*	23.2156	*	34.3135	*	34.6071	*
20	#79	1346	TAACGCCAGGGTTTTCCCAG	21	22	22	0	0	0	28.2054	*	26.8783	*	25.7063	*	31.2573	*	29.8108	*	28.5419	*	37.8684	*	36.2387	*	34.7922	*	17	22	20	0	0	0	22.5154	*	22.7223	*	21.6586	*	29.6274	*	29.9024	*	28.5113	*	32.6407	*	32.9149	*
20	#79	1347	AACGCCAGGGTTTTCCCAGT	21	23	22	0	0	0	28.2054	*	26.8783	*	25.7063	*	32.7059	*	31.1968	*	29.8656	*	37.8684	*	36.2387	*	34.7922	*	17	23	20	0	0	0	22.5154	*	22.7223	*	21.6586	*	31.0037	*	31.2905	*	29.833	*	32.6407	*	32.9149	*
20	#79	1348	ACGCCAGGGTTTTCCCAGTC	20	23	22	0	0	0	26.8273	*	25.5666	*	24.457	*	32.7059	*	31.1968	*	29.8656	*	37.8684	*	36.2387	*	34.7922	*	17	23	20	0	0	0	22.5154	*	22.7223	*	21.6586	*	31.0037	*	31.2905	*	29.833	*	32.6407	*	32.9149	*
20	#79	1349	CGCCAGGGTTTTCCCAGTCA	20	23	22	0	0	0	26.8273	*	25.5666	*	24.457	*	32.7059	*	31.1968	*	29.8656	*	37.8684	*	36.2387	*	34.7922	*	17	23	20	0	0	0	22.5154	*	22.7223	*	21.6586	*	31.0037	*	31.2905	*	29.833	*	32.6407	*	32.9149	*
20	#79	1350	GCCAGGGTTTTCCCAGTCAC	20	23	22	0	0	0	26.8273	*	25.5666	*	24.457	*	32.7059	*	31.1968	*	29.8656	*	37.8684	*	36.2387	*	34.7922	*	17	23	20	0	0	0	22.5154	*	22.7223	*	21.6586	*	31.0037	*	31.2905	*	29.833	*	32.6407	*	32.9149	*
20	#79	1351	CCAGGGTTTTCCCAGTCACG	20	23	21	0	0	0	26.8273	*	25.5666	*	24.457	*	32.7059	*	31.1968	*	29.8656	*	36.1057	*	34.5541	*	33.1739	*	17	23	19	0	0	0	22.5154	*	22.7223	*	21.6586	*	31.0037	*	31.2905	*	29.833	*	30.9661	*	31.2304	*
20	#79	1352	CAGGGTTTTCCCAGTCACGA	20	24	21	0	0	0	26.8273	*	25.5666	*	24.457	*	34.1603	*	32.5848	*	31.1912	*	36.1057	*	34.5541	*	33.1739	*	17	24	19	0	0	0	22.5154	*	22.7223	*	21.6586	*	32.3801	*	32.6786	*	31.1625	*	30.9661	*	31.2304	*
20	#79	1353	AGGGTTTTCCCAGTCACGAC	20	23	22	0	0	0	26.8273	*	25.5666	*	24.457	*	32.7059	*	31.1968	*	29.8656	*	37.8684	*	36.2387	*	34.7922	*	17	23	20	0	0	0	22.5154	*	22.7223	*	21.6586	*	31.0037	*	31.2905	*	29.833	*	32.6407	*	32.9149	*
20	#79	1354	GGGTTTTCCCAGTCACGACG	20	23	22	0	0	0	26.8273	*	25.5666	*	24.457	*	32.7059	*	31.1968	*	29.8656	*	37.8684	*	36.2387	*	34.7922	*	17	23	20	0	0	0	22.5154	*	22.7223	*	21.6586	*	31.0037	*	31.2905	*	29.833	*	32.6407	*	32.9149	*
20	#79	1355	GGTTTTCCCAGTCACGACGT	20	23	23	0	0	0	26.8273	*	25.5666	*	24.457	*	32.7059	*	31.1968	*	29.8656	*	39.6273	*	37.9235	*	36.4105	*	17	23	21	0	0	0	22.5154	*	22.7223	*	21.6586	*	31.0037	*	31.2905	*	29.833	*	34.3135	*	34.6071	*
20	#79	1356	GTTTTCCCAGTCACGACGTT	20	23	23	0	0	0	26.8273	*	25.5666	*	24.457	*	32.7059	*	31.1968	*	29.8656	*	39.6273	*	37.9235	*	36.4105	*	17	23	21	0	0	0	22.5154	*	22.7223	*	21.6586	*	31.0037	*	31.2905	*	29.833	*	34.3135	*	34.6071	*
20	#79	1357	TTTTCCCAGTCACGACGTTG	20	23	23	0	0	0	26.8273	*	25.5666	*	24.457	*	32.7059	*	31.1968	*	29.8656	*	39.6273	*	37.9235	*	36.4105	*	17	23	22	0	0	0	22.5154	*	22.7223	*	21.6586	*	31.0037	*	31.2905	*	29.833	*	35.9864	*	36.2918	*
20	#79	1358	TTTCCCAGTCACGACGTTGT	20	23	23	0	0	0	26.8273	*	25.5666	*	24.457	*	32.7059	*	31.1968	*	29.8656	*	39.6273	*	37.9235	*	36.4105	*	17	23	22	0	0	0	22.5154	*	22.7223	*	21.6586	*	31.0037	*	31.2905	*	29.833	*	35.9864	*	36.2918	*
20	#79	1359	TTCCCAGTCACGACGTTGTA	20	23	23	0	0	0	26.8273	*	25.5666	*	24.457	*	32.7059	*	31.1968	*	29.8656	*	39.6273	*	37.9235	*	36.4105	*	17	23	22	0	0	0	22.5154	*	22.7223	*	21.6586	*	31.0037	*	31.2905	*	29.833	*	35.9864	*	36.2918	*
20	#79	1360	TCCCAGTCACGACGTTGTAA	19	23	23	0	0	0	25.4551	*	24.2569	*	23.202	*	32.7059	*	31.1968	*	29.8656	*	39.6273	*	37.9235	*	36.4105	*	17	23	22	0	0	0	22.5154	*	22.7223	*	21.6586	*	31.0037	*	31.2905	*	29.833	*	35.9864	*	36.2918	*
20	#79	1361	CCCAGTCACGACGTTGTAAA	20	24	22	0	0	0	26.8273	*	25.5666	*	24.457	*	34.1603	*	32.5848	*	31.1912	*	37.8684	*	36.2387	*	34.7922	*	18	24	21	0	0	0	23.8795	*	24.1001	*	22.9739	*	32.3801	*	32.6786	*	31.1625	*	34.3135	*	34.6071	*
20	#79	1362	CCAGTCACGACGTTGTAAAA	20	24	22	0	0	0	26.8273	*	25.5666	*	24.457	*	34.1603	*	32.5848	*	31.1912	*	37.8684	*	36.2387	*	34.7922	*	18	24	21	0	0	0	23.8795	*	24.1001	*	22.9739	*	32.3801	*	32.6786	*	31.1625	*	34.3135	*	34.6071	*
20	#79	1363	CAGTCACGACGTTGTAAAAC	20	23	23	0	0	0	26.8273	*	25.5666	*	24.457	*	32.7059	*	31.1968	*	29.8656	*	39.6273	*	37.9235	*	36.4105	*	18	23	22	0	0	0	23.8795	*	24.1001	*	22.9739	*	31.0037	*	31.2905	*	29.833	*	35.9864	*	36.2918	*
20	#79	1364	AGTCACGACGTTGTAAAACG	21	23	23	0	0	0	28.2054	*	26.8783	*	25.7063	*	32.7059	*	31.1968	*	29.8656	*	39.6273	*	37.9235	*	36.4105	*	19	23	22	0	0	0	25.2362	*	25.476	*	24.2836	*	31.0037	*	31.2905	*	29.833	*	35.9864	*	36.2918	*
20	#79	1365	GTCACGACGTTGTAAAACGA	23	23	23	0	0	0	30.9502	*	29.4943	*	28.2129	*	32.7059	*	31.1968	*	29.8656	*	39.6273	*	37.9235	*	36.4105	*	21	23	22	0	0	0	27.9668	*	28.2264	*	26.9089	*	31.0037	*	31.2905	*	29.833	*	35.9864	*	36.2918	*
20	#79	1366	TCACGACGTTGTAAAACGAC	24	23	23	0	0	0	32.3284	*	30.8061	*	29.4662	*	32.7059	*	31.1968	*	29.8656	*	39.6273	*	37.9235	*	36.4105	*	22	23	22	0	0	0	29.3275	*	29.5988	*	28.2188	*	31.0037	*	31.2905	*	29.833	*	35.9864	*	36.2918	*
20	#79	1367	CACGACGTTGTAAAACGACG	24	23	21	0	0	0	32.3284	*	30.8061	*	29.4662	*	32.7059	*	31.1968	*	29.8656	*	36.1057	*	34.5541	*	33.1739	*	22	23	20	0	0	0	29.3275	*	29.5988	*	28.2188	*	31.0037	*	31.2905	*	29.833	*	32.6407	*	32.9149	*
20	#79	1368	ACGACGTTGTAAAACGACGG	24	22	21	0	0	0	32.3284	*	30.8061	*	29.4662	*	31.2573	*	29.8108	*	28.5419	*	36.1057	*	34.5541	*	33.1739	*	22	22	20	0	0	0	29.3275	*	29.5988	*	28.2188	*	29.6274	*	29.9024	*	28.5113	*	32.6407	*	32.9149	*
20	#79	1369	CGACGTTGTAAAACGACGGC	24	22	21	0	0	0	32.3284	*	30.8061	*	29.4662	*	31.2573	*	29.8108	*	28.5419	*	36.1057	*	34.5541	*	33.1739	*	22	22	20	0	0	0	29.3275	*	29.5988	*	28.2188	*	29.6274	*	29.9024	*	28.5113	*	32.6407	*	32.9149	*
20	#79	1370	GACGTTGTAAAACGACGGCC	24	22	21	0	0	0	32.3284	*	30.8061	*	29.4662	*	31.2573	*	29.8108	*	28.5419	*	36.1057	*	34.5541	*	33.1739	*	22	22	20	0	0	0	29.3275	*	29.5988	*	28.2188	*	29.6274	*	29.9024	*	28.5113	*	32.6407	*	32.9149	*
20	#79	1371	ACGTTGTAAAACGACGGCCA	24	22	21	0	0	0	32.3284	*	30.8061	*	29.4662	*	31.2573	*	29.8108	*	28.5419	*	36.1057	*	34.5541	*	33.1739	*	22	22	20	0	0	0	29.3275	*	29.5988	*	28.2188	*	29.6274	*	29.9024	*	28.5113	*	32.6407	*	32.9149	*
20	#79	1372	CGTTGTAAAACGACGGCCAG	25	22	20	0	0	0	33.699	*	32.1142	*	30.7196	*	31.2573	*	29.8108	*	28.5419	*	34.347	*	32.8658	*	31.5596	*	23	22	19	0	0	0	30.6863	*	30.9731	*	29.5268	*	29.6274	*	29.9024	*	28.5113	*	30.9661	*	31.2304	*
20	#79	1373	GTTGTAAAACGACGGCCAGT	25	22	20	0	0	0	33.699	*	32.1142	*	30.7196	*	31.2573	*	29.8108	*	28.5419	*	34.347	*	32.8658	*	31.5596	*	23	22	19	0	0	0	30.6863	*	30.9731	*	29.5268	*	29.6274	*	29.9024	*	28.5113	*	30.9661	*	31.2304	*
20	#79	1374	TTGTAAAACGACGGCCAGTG	25	22	20	0	0	0	33.699	*	32.1142	*	30.7196	*	31.2573	*	29.8108	*	28.5419	*	34.347	*	32.8658	*	31.5596	*	23	22	19	0	0	0	30.6863	*	30.9731	*	29.5268	*	29.6274	*	29.9024	*	28.5113	*	30.9661	*	31.2304	*
20	#79	1375	TGTAAAACGACGGCCAGTGC	25	22	20	0	0	0	33.699	*	32.1142	*	30.7196	*	31.2573	*	29.8108	*	28.5419	*	34.347	*	32.8658	*	31.5596	*	23	22	19	0	0	0	30.6863	*	30.9731	*	29.5268	*	29.6274	*	29.9024	*	28.5113	*	30.9661	*	31.2304	*
20	#79	1376	GTAAAACGACGGCCAGTGCC	25	22	20	0	0	0	33.699	*	32.1142	*	30.7196	*	31.2573	*	29.8108	*	28.5419	*	34.347	*	32.8658	*	31.5596	*	23	22	19	0	0	0	30.6863	*	30.9731	*	29.5268	*	29.6274	*	29.9024	*	28.5113	*	30.9661	*	31.2304	*
20	#79	1377	TAAAACGACGGCCAGTGCCA	25	22	20	0	0	0	33.699	*	32.1142	*	30.7196	*	31.2573	*	29.8108	*	28.5419	*	34.347	*	32.8658	*	31.5596	*	23	22	19	0	0	0	30.6863	*	30.9731	*	29.5268	*	29.6274	*	29.9024	*	28.5113	*	30.9661	*	31.2304	*
20	#79	1378	AAAACGACGGCCAGTGCCAA	25	22	20	0	0	0	33.699	*	32.1142	*	30.7196	*	31.2573	*	29.8108	*	28.5419	*	34.347	*	32.8658	*	31.5596	*	23	22	19	0	0	0	30.6863	*	30.9731	*	29.5268	*	29.6274	*	29.9024	*	28.5113	*	30.9661	*	31.2304	*
20	#79	1379	AAACGACGGCCAGTGCCAAG	25	22	20	0	0	0	33.699	*	32.1142	*	30.7196	*	31.2573	*	29.8108	*	28.5419	*	34.347	*	32.8658	*	31.5596	*	23	22	19	0	0	0	30.6863	*	30.9731	*	29.5268	*	29.6274	*	29.9024	*	28.5113	*	30.9661	*	31.2304	*
20	#79	1380	AACGACGGCCAGTGCCAAGC	25	22	19	0	0	0	33.699	*	32.1142	*	30.7196	*	31.2573	*	29.8108	*	28.5419	*	32.5845	*	31.1813	*	29.9415	*	23	22	19	0	0	0	30.6863	*	30.9731	*	29.5268	*	29.6274	*	29.9024	*	28.5113	*	30.9661	*	31.2304	*
20	#79	1381	ACGACGGCCAGTGCCAAGCT	25	22	19	0	0	0	33.699	*	32.1142	*	30.7196	*	31.2573	*	29.8108	*	28.5419	*	32.5845	*	31.1813	*	29.9415	*	23	22	19	0	0	0	30.6863	*	30.9731	*	29.5268	*	29.6274	*	29.9024	*	28.5113	*	30.9661	*	31.2304	*
20	#79	1382	CGACGGCCAGTGCCAAGCTT	26	22	19	0	0	0	35.0735	*	33.4262	*	31.973	*	31.2573	*	29.8108	*	28.5419	*	32.5845	*	31.1813	*	29.9415	*	24	22	19	0	0	0	32.0528	*	32.3495	*	30.8368	*	29.6274	*	29.9024	*	28.5113	*	30.9661	*	31.2304	*
20	#79	1383	GACGGCCAGTGCCAAGCTTG	26	23	19	0	0	0	35.0735	*	33.4262	*	31.973	*	32.7059	*	31.1968	*	29.8656	*	32.5845	*	31.1813	*	29.9415	*	24	23	19	0	0	0	32.0528	*	32.3495	*	30.8368	*	31.0037	*	31.2905	*	29.833	*	30.9661	*	31.2304	*
20	#79	1384	ACGGCCAGTGCCAAGCTTGC	26	24	19	0	0	0	35.0735	*	33.4262	*	31.973	*	34.1603	*	32.5848	*	31.1912	*	32.5845	*	31.1813	*	29.9415	*	24	24	19	0	0	0	32.0528	*	32.3495	*	30.8368	*	32.3801	*	32.6786	*	31.1625	*	30.9661	*	31.2304	*
20	#79	1385	CGGCCAGTGCCAAGCTTGCA	26	24	19	0	0	0	35.0735	*	33.4262	*	31.973	*	34.1603	*	32.5848	*	31.1912	*	32.5845	*	31.1813	*	29.9415	*	24	24	19	0	0	0	32.0528	*	32.3495	*	30.8368	*	32.3801	*	32.6786	*	31.1625	*	30.9661	*	31.2304	*
20	#79	1386	GGCCAGTGCCAAGCTTGCAT	27	24	18	0	0	0	36.4519	*	34.7344	*	33.2265	*	34.1603	*	32.5848	*	31.1912	*	30.8279	*	29.5027	*	28.3255	*	24	24	18	0	0	0	32.0528	*	32.3495	*	30.8368	*	32.3801	*	32.6786	*	31.1625	*	29.2915	*	29.5422	*
20	#79	1387	GCCAGTGCCAAGCTTGCATG	27	24	18	0	0	0	36.4519	*	34.7344	*	33.2265	*	34.1603	*	32.5848	*	31.1912	*	30.8279	*	29.5027	*	28.3255	*	24	24	18	0	0	0	32.0528	*	32.3495	*	30.8368	*	32.3801	*	32.6786	*	31.1625	*	29.2915	*	29.5422	*
20	#79	1388	CCAGTGCCAAGCTTGCATGC	27	24	18	0	0	0	36.4519	*	34.7344	*	33.2265	*	34.1603	*	32.5848	*	31.1912	*	30.8279	*	29.5027	*	28.3255	*	24	24	18	0	0	0	32.0528	*	32.3495	*	30.8368	*	32.3801	*	32.6786	*	31.1625	*	29.2915	*	29.5422	*
20	#79	1389	CAGTGCCAAGCTTGCATGCC	27	24	18	0	0	0	36.4519	*	34.7344	*	33.2265	*	34.1603	*	32.5848	*	31.1912	*	30.8279	*	29.5027	*	28.3255	*	24	24	18	0	0	0	32.0528	*	32.3495	*	30.8368	*	32.3801	*	32.6786	*	31.1625	*	29.2915	*	29.5422	*
20	#79	1390	AGTGCCAAGCTTGCATGCCT	27	24	18	0	0	0	36.4519	*	34.7344	*	33.2265	*	34.1603	*	32.5848	*	31.1912	*	30.8279	*	29.5027	*	28.3255	*	24	24	18	0	0	0	32.0528	*	32.3495	*	30.8368	*	32.3801	*	32.6786	*	31.1625	*	29.2915	*	29.5422	*
20	#79	1391	GTGCCAAGCTTGCATGCCTG	27	23	19	0	0	0	36.4519	*	34.7344	*	33.2265	*	32.7059	*	31.1968	*	29.8656	*	32.5845	*	31.1813	*	29.9415	*	24	23	19	0	0	0	32.0528	*	32.3495	*	30.8368	*	31.0037	*	31.2905	*	29.833	*	30.9661	*	31.2304	*
20	#79	1392	TGCCAAGCTTGCATGCCTGC	26	21	19	0	0	0	35.0735	*	33.4262	*	31.973	*	29.8069	*	28.4305	*	27.2164	*	32.5845	*	31.1813	*	29.9415	*	23	21	19	0	0	0	30.6863	*	30.9731	*	29.5268	*	28.2531	*	28.5125	*	27.1878	*	30.9661	*	31.2304	*
20	#79	1393	GCCAAGCTTGCATGCCTGCA	25	20	19	0	0	0	33.699	*	32.1142	*	30.7196	*	28.3489	*	27.0427	*	25.8872	*	32.5845	*	31.1813	*	29.9415	*	22	20	19	0	0	0	29.3275	*	29.5988	*	28.2188	*	26.8731	*	27.1246	*	25.8586	*	30.9661	*	31.2304	*
20	#79	1394	CCAAGCTTGCATGCCTGCAG	25	17	17	0	0	0	33.699	*	32.1142	*	30.7196	*	23.9944	*	22.8836	*	21.9076	*	29.0639	*	27.8166	*	26.7058	*	22	17	17	0	0	0	29.3275	*	29.5988	*	28.2188	*	22.7489	*	22.9557	*	21.8886	*	27.621	*	27.8542	*
20	#79	1395	CAAGCTTGCATGCCTGCAGG	25	17	17	0	0	0	33.699	*	32.1142	*	30.7196	*	23.9944	*	22.8836	*	21.9076	*	29.0639	*	27.8166	*	26.7058	*	22	17	17	0	0	0	29.3275	*	29.5988	*	28.2188	*	22.7489	*	22.9557	*	21.8886	*	27.621	*	27.8542	*
20	#79	1396	AAGCTTGCATGCCTGCAGGT	26	17	17	0	0	0	35.0735	*	33.4262	*	31.973	*	23.9944	*	22.8836	*	21.9076	*	29.0639	*	27.8166	*	26.7058	*	23	17	17	0	0	0	30.6863	*	30.9731	*	29.5268	*	22.7489	*	22.9557	*	21.8886	*	27.621	*	27.8542	*
20	#79	1397	AGCTTGCATGCCTGCAGGTC	26	18	15	0	0	0	35.0735	*	33.4262	*	31.973	*	25.4502	*	24.273	*	23.2347	*	25.5383	*	24.4469	*	23.4725	*	23	18	15	0	0	0	30.6863	*	30.9731	*	29.5268	*	24.121	*	24.3452	*	23.2156	*	24.2766	*	24.4843	*
20	#79	1398	GCTTGCATGCCTGCAGGTCC	27	18	15	0	1	0	36.4519	*	27.7227	*	33.2265	*	25.4502	*	18.0237	*	23.2347	*	25.5383	*	18.3396	*	23.4725	*	24	18	15	0	1	0	32.0528	*	25.5112	*	30.8368	*	24.121	*	18.0922	*	23.2156	*	24.2766	*	18.3753	*
20	#79	1399	CTTGCATGCCTGCAGGTCCC	26	18	15	0	0	0	35.0735	*	33.4262	*	31.973	*	25.4502	*	24.273	*	23.2347	*	25.5383	*	24.4469	*	23.4725	*	23	18	15	0	0	0	30.6863	*	30.9731	*	29.5268	*	24.121	*	24.3452	*	23.2156	*	24.2766	*	24.4843	*
20	#79	1400	TTGCATGCCTGCAGGTCCCC	27	18	16	0	0	0	36.4519	*	34.7344	*	33.2265	*	25.4502	*	24.273	*	23.2347	*	27.3019	*	26.1326	*	25.0919	*	24	18	15	0	0	0	32.0528	*	32.3495	*	30.8368	*	24.121	*	24.3452	*	23.2156	*	24.2766	*	24.4843	*
20	#79	1401	TGCATGCCTGCAGGTCCCCA	27	17	16	0	0	0	36.4519	*	34.7344	*	33.2265	*	23.9944	*	22.8836	*	21.9076	*	27.3019	*	26.1326	*	25.0919	*	24	17	15	0	0	0	32.0528	*	32.3495	*	30.8368	*	22.7489	*	22.9557	*	21.8886	*	24.2766	*	24.4843	*
20	#79	1402	GCATGCCTGCAGGTCCCCAG	27	17	18	0	0	0	36.4519	*	34.7344	*	33.2265	*	23.9944	*	22.8836	*	21.9076	*	30.8279	*	29.5027	*	28.3255	*	24	17	17	0	0	0	32.0528	*	32.3495	*	30.8368	*	22.7489	*	22.9557	*	21.8886	*	27.621	*	27.8542	*
20	#79	1403	CATGCCTGCAGGTCCCCAGA	27	17	18	0	0	0	36.4519	*	34.7344	*	33.2265	*	23.9944	*	22.8836	*	21.9076	*	30.8279	*	29.5027	*	28.3255	*	24	17	17	0	0	0	32.0528	*	32.3495	*	30.8368	*	22.7489	*	22.9557	*	21.8886	*	27.621	*	27.8542	*
20	#79	1404	ATGCCTGCAGGTCCCCAGAT	27	17	18	0	0	0	36.4519	*	34.7344	*	33.2265	*	23.9944	*	22.8836	*	21.9076	*	30.8279	*	29.5027	*	28.3255	*	24	17	17	0	0	0	32.0528	*	32.3495	*	30.8368	*	22.7489	*	22.9557	*	21.8886	*	27.621	*	27.8542	*
20	#79	1405	TGCCTGCAGGTCCCCAGATT	26	17	18	0	0	0	35.0735	*	33.4262	*	31.973	*	23.9944	*	22.8836	*	21.9076	*	30.8279	*	29.5027	*	28.3255	*	23	17	17	0	0	0	30.6863	*	30.9731	*	29.5268	*	22.7489	*	22.9557	*	21.8886	*	27.621	*	27.8542	*
20	#79	1406	GCCTGCAGGTCCCCAGATTA	28	17	18	0	0	0	37.8207	*	36.0484	*	34.4781	*	23.9944	*	22.8836	*	21.9076	*	30.8279	*	29.5027	*	28.3255	*	24	17	17	0	0	0	32.0528	*	32.3495	*	30.8368	*	22.7489	*	22.9557	*	21.8886	*	27.621	*	27.8542	*
20	#79	1407	CCTGCAGGTCCCCAGATTAG	29	17	18	0	0	0	39.1972	*	37.3547	*	35.7297	*	23.9944	*	22.8836	*	21.9076	*	30.8279	*	29.5027	*	28.3255	*	25	17	17	0	0	0	33.4117	*	33.722	*	32.1507	*	22.7489	*	22.9557	*	21.8886	*	27.621	*	27.8542	*
20	#79	1408	CTGCAGGTCCCCAGATTAGC	29	17	18	0	0	0	39.1972	*	37.3547	*	35.7297	*	23.9944	*	22.8836	*	21.9076	*	30.8279	*	29.5027	*	28.3255	*	25	17	17	0	0	0	33.4117	*	33.722	*	32.1507	*	22.7489	*	22.9557	*	21.8886	*	27.621	*	27.8542	*
20	#79	1409	TGCAGGTCCCCAGATTAGCC	28	16	18	0	0	0	37.8207	*	36.0484	*	34.4781	*	22.5426	*	21.5019	*	20.5845	*	30.8279	*	29.5027	*	28.3255	*	24	16	17	0	0	0	32.0528	*	32.3495	*	30.8368	*	21.3674	*	21.5644	*	20.5636	*	27.621	*	27.8542	*
20	#79	1410	GCAGGTCCCCAGATTAGCCT	28	16	18	0	0	0	37.8207	*	36.0484	*	34.4781	*	22.5426	*	21.5019	*	20.5845	*	30.8279	*	29.5027	*	28.3255	*	25	16	17	0	0	0	33.4117	*	33.722	*	32.1507	*	21.3674	*	21.5644	*	20.5636	*	27.621	*	27.8542	*
20	#79	1411	CAGGTCCCCAGATTAGCCTT	28	16	18	0	0	0	37.8207	*	36.0484	*	34.4781	*	22.5426	*	21.5019	*	20.5845	*	30.8279	*	29.5027	*	28.3255	*	25	16	17	0	0	0	33.4117	*	33.722	*	32.1507	*	21.3674	*	21.5644	*	20.5636	*	27.621	*	27.8542	*
20	#79	1412	AGGTCCCCAGATTAGCCTTT	28	18	18	0	0	0	37.8207	*	36.0484	*	34.4781	*	25.4502	*	24.273	*	23.2347	*	30.8279	*	29.5027	*	28.3255	*	25	18	17	0	0	0	33.4117	*	33.722	*	32.1507	*	24.121	*	24.3452	*	23.2156	*	27.621	*	27.8542	*
20	#79	1413	GGTCCCCAGATTAGCCTTTT	28	18	18	0	0	0	37.8207	*	36.0484	*	34.4781	*	25.4502	*	24.273	*	23.2347	*	30.8279	*	29.5027	*	28.3255	*	25	18	17	0	0	0	33.4117	*	33.722	*	32.1507	*	24.121	*	24.3452	*	23.2156	*	27.621	*	27.8542	*
20	#79	1414	GTCCCCAGATTAGCCTTTTC	27	16	18	0	0	0	36.4519	*	34.7344	*	33.2265	*	22.5426	*	21.5019	*	20.5845	*	30.8279	*	29.5027	*	28.3255	*	24	16	17	0	0	0	32.0528	*	32.3495	*	30.8368	*	21.3674	*	21.5644	*	20.5636	*	27.621	*	27.8542	*
20	#79	1415	TCCCCAGATTAGCCTTTTCA	28	16	18	0	0	0	37.8207	*	36.0484	*	34.4781	*	22.5426	*	21.5019	*	20.5845	*	30.8279	*	29.5027	*	28.3255	*	25	16	17	0	0	0	33.4117	*	33.722	*	32.1507	*	21.3674	*	21.5644	*	20.5636	*	27.621	*	27.8542	*
20	#79	1416	CCCCAGATTAGCCTTTTCAA	28	16	18	0	0	0	37.8207	*	36.0484	*	34.4781	*	22.5426	*	21.5019	*	20.5845	*	30.8279	*	29.5027	*	28.3255	*	25	16	17	0	0	0	33.4117	*	33.722	*	32.1507	*	21.3674	*	21.5644	*	20.5636	*	27.621	*	27.8542	*
20	#79	1417	CCCAGATTAGCCTTTTCAAT	28	16	18	0	1	0	37.8207	*	28.9549	*	34.4781	*	22.5426	*	15.4954	*	20.5845	*	30.8279	*	23.0075	*	28.3255	*	25	16	17	0	0	0	33.4117	*	33.722	*	32.1507	*	21.3674	*	21.5644	*	20.5636	*	27.621	*	27.8542	*
20	#79	1418	CCAGATTAGCCTTTTCAATT	29	17	17	0	0	0	39.1972	*	37.3547	*	35.7297	*	23.9944	*	22.8836	*	21.9076	*	29.0639	*	27.8166	*	26.7058	*	25	17	17	0	0	0	33.4117	*	33.722	*	32.1507	*	22.7489	*	22.9557	*	21.8886	*	27.621	*	27.8542	*
20	#79	1419	CAGATTAGCCTTTTCAATTT	28	17	16	0	0	0	37.8207	*	36.0484	*	34.4781	*	23.9944	*	22.8836	*	21.9076	*	27.3019	*	26.1326	*	25.0919	*	25	17	16	0	0	0	33.4117	*	33.722	*	32.1507	*	22.7489	*	22.9557	*	21.8886	*	25.9506	*	26.1682	*
20	#79	1420	AGATTAGCCTTTTCAATTTC	28	16	17	0	0	0	37.8207	*	36.0484	*	34.4781	*	22.5426	*	21.5019	*	20.5845	*	29.0639	*	27.8166	*	26.7058	*	25	16	17	0	0	0	33.4117	*	33.722	*	32.1507	*	21.3674	*	21.5644	*	20.5636	*	27.621	*	27.8542	*
20	#79	1421	GATTAGCCTTTTCAATTTCA	28	16	17	0	0	0	37.8207	*	36.0484	*	34.4781	*	22.5426	*	21.5019	*	20.5845	*	29.0639	*	27.8166	*	26.7058	*	25	16	17	0	0	0	33.4117	*	33.722	*	32.1507	*	21.3674	*	21.5644	*	20.5636	*	27.621	*	27.8542	*
20	#79	1422	ATTAGCCTTTTCAATTTCAG	28	16	17	0	0	0	37.8207	*	36.0484	*	34.4781	*	22.5426	*	21.5019	*	20.5845	*	29.0639	*	27.8166	*	26.7058	*	25	16	17	0	0	0	33.4117	*	33.722	*	32.1507	*	21.3674	*	21.5644	*	20.5636	*	27.621	*	27.8542	*
20	#79	1423	TTAGCCTTTTCAATTTCAGA	26	16	17	0	0	0	35.0735	*	33.4262	*	31.973	*	22.5426	*	21.5019	*	20.5845	*	29.0639	*	27.8166	*	26.7058	*	23	16	17	0	0	0	30.6863	*	30.9731	*	29.5268	*	21.3674	*	21.5644	*	20.5636	*	27.621	*	27.8542	*
20	#79	1424	TAGCCTTTTCAATTTCAGAA	27	16	17	0	0	0	36.4519	*	34.7344	*	33.2265	*	22.5426	*	21.5019	*	20.5845	*	29.0639	*	27.8166	*	26.7058	*	24	16	17	0	0	0	32.0528	*	32.3495	*	30.8368	*	21.3674	*	21.5644	*	20.5636	*	27.621	*	27.8542	*
20	#79	1427	CCTTTTCAATTTCAGAAAGA	26	16	17	0	0	0	35.0735	*	33.4262	*	31.973	*	22.5426	*	21.5019	*	20.5845	*	29.0639	*	27.8166	*	26.7058	*	23	16	17	0	0	0	30.6863	*	30.9731	*	29.5268	*	21.3674	*	21.5644	*	20.5636	*	27.621	*	27.8542	*
20	#79	1428	CTTTTCAATTTCAGAAAGAA	26	17	19	0	0	0	35.0735	*	33.4262	*	31.973	*	23.9944	*	22.8836	*	21.9076	*	32.5845	*	31.1813	*	29.9415	*	23	17	19	0	0	0	30.6863	*	30.9731	*	29.5268	*	22.7489	*	22.9557	*	21.8886	*	30.9661	*	31.2304	*
20	#79	1429	TTTTCAATTTCAGAAAGAAT	58	42	46	31	40	36	7.97279	*	2.06756		2.59937		2.44805		0.0465909		0.168838		10.3519	*	3.75106		4.383		54	42	46	26	40	34	9.31676	*	1.94279		3.17917		3.6315		0.0562973		0.419114		12.2333	*	3.79182
20	#79	1431	TTCAATTTCAGAAAGAATGC	28	15	19	0	0	0	37.8207	*	36.0484	*	34.4781	*	21.0909	*	20.1203	*	19.2577	*	32.5845	*	31.1813	*	29.9415	*	25	15	19	0	0	0	33.4117	*	33.722	*	32.1507	*	19.9975	*	20.177	*	19.2387	*	30.9661	*	31.2304	*
20	#79	1432	TCAATTTCAGAAAGAATGCT	27	15	19	0	0	0	36.4519	*	34.7344	*	33.2265	*	21.0909	*	20.1203	*	19.2577	*	32.5845	*	31.1813	*	29.9415	*	24	15	19	0	0	0	32.0528	*	32.3495	*	30.8368	*	19.9975	*	20.177	*	19.2387	*	30.9661	*	31.2304	*
20	#79	1433	CAATTTCAGAAAGAATGCTA	27	15	19	0	0	0	36.4519	*	34.7344	*	33.2265	*	21.0909	*	20.1203	*	19.2577	*	32.5845	*	31.1813	*	29.9415	*	24	15	19	0	0	0	32.0528	*	32.3495	*	30.8368	*	19.9975	*	20.177	*	19.2387	*	30.9661	*	31.2304	*
20	#79	1434	AATTTCAGAAAGAATGCTAA	27	16	20	0	0	0	36.4519	*	34.7344	*	33.2265	*	22.5426	*	21.5019	*	20.5845	*	34.347	*	32.8658	*	31.5596	*	24	16	20	0	0	0	32.0528	*	32.3495	*	30.8368	*	21.3674	*	21.5644	*	20.5636	*	32.6407	*	32.9149	*
20	#79	1435	ATTTCAGAAAGAATGCTAAC	29	17	19	0	0	0	39.1972	*	37.3547	*	35.7297	*	23.9944	*	22.8836	*	21.9076	*	32.5845	*	31.1813	*	29.9415	*	26	17	19	0	0	0	34.7783	*	35.1023	*	33.4608	*	22.7489	*	22.9557	*	21.8886	*	30.9661	*	31.2304	*
20	#79	1436	TTTCAGAAAGAATGCTAACC	29	17	20	0	0	0	39.1972	*	37.3547	*	35.7297	*	23.9944	*	22.8836	*	21.9076	*	34.347	*	32.8658	*	31.5596	*	26	17	20	0	0	0	34.7783	*	35.1023	*	33.4608	*	22.7489	*	22.9557	*	21.8886	*	32.6407	*	32.9149	*
20	#79	1437	TTCAGAAAGAATGCTAACCC	29	18	19	0	0	0	39.1972	*	37.3547	*	35.7297	*	25.4502	*	24.273	*	23.2347	*	32.5845	*	31.1813	*	29.9415	*	26	18	19	0	0	0	34.7783	*	35.1023	*	33.4608	*	24.121	*	24.3452	*	23.2156	*	30.9661	*	31.2304	*
20	#79	1438	TCAGAAAGAATGCTAACCCA	29	18	18	0	0	0	39.1972	*	37.3547	*	35.7297	*	25.4502	*	24.273	*	23.2347	*	30.8279	*	29.5027	*	28.3255	*	26	18	18	0	0	0	34.7783	*	35.1023	*	33.4608	*	24.121	*	24.3452	*	23.2156	*	29.2915	*	29.5422	*
20	#79	1439	CAGAAAGAATGCTAACCCAC	29	18	18	0	0	0	39.1972	*	37.3547	*	35.7297	*	25.4502	*	24.273	*	23.2347	*	30.8279	*	29.5027	*	28.3255	*	26	18	18	0	0	0	34.7783	*	35.1023	*	33.4608	*	24.121	*	24.3452	*	23.2156	*	29.2915	*	29.5422	*
20	#79	1440	AGAAAGAATGCTAACCCACA	29	18	19	0	0	0	39.1972	*	37.3547	*	35.7297	*	25.4502	*	24.273	*	23.2347	*	32.5845	*	31.1813	*	29.9415	*	26	18	19	0	0	0	34.7783	*	35.1023	*	33.4608	*	24.121	*	24.3452	*	23.2156	*	30.9661	*	31.2304	*
20	#79	1441	GAAAGAATGCTAACCCACAG	31	17	21	0	0	0	41.9465	*	39.975	*	38.2368	*	23.9944	*	22.8836	*	21.9076	*	36.1057	*	34.5541	*	33.1739	*	28	17	21	0	0	0	37.5059	*	37.8552	*	36.0887	*	22.7489	*	22.9557	*	21.8886	*	34.3135	*	34.6071	*
20	#79	1442	AAAGAATGCTAACCCACAGA	31	17	20	0	0	0	41.9465	*	39.975	*	38.2368	*	23.9944	*	22.8836	*	21.9076	*	34.347	*	32.8658	*	31.5596	*	28	17	20	0	0	0	37.5059	*	37.8552	*	36.0887	*	22.7489	*	22.9557	*	21.8886	*	32.6407	*	32.9149	*
20	#79	1443	AAGAATGCTAACCCACAGAT	31	17	20	0	0	0	41.9465	*	39.975	*	38.2368	*	23.9944	*	22.8836	*	21.9076	*	34.347	*	32.8658	*	31.5596	*	28	17	20	0	0	0	37.5059	*	37.8552	*	36.0887	*	22.7489	*	22.9557	*	21.8886	*	32.6407	*	32.9149	*
20	#79	1444	AGAATGCTAACCCACAGATG	31	16	20	0	0	0	41.9465	*	39.975	*	38.2368	*	22.5426	*	21.5019	*	20.5845	*	34.347	*	32.8658	*	31.5596	*	28	16	20	0	0	0	37.5059	*	37.8552	*	36.0887	*	21.3674	*	21.5644	*	20.5636	*	32.6407	*	32.9149	*
20	#79	1445	GAATGCTAACCCACAGATGG	31	15	20	0	0	0	41.9465	*	39.975	*	38.2368	*	21.0909	*	20.1203	*	19.2577	*	34.347	*	32.8658	*	31.5596	*	27	15	20	0	0	0	36.1411	*	36.4768	*	34.7766	*	19.9975	*	20.177	*	19.2387	*	32.6407	*	32.9149	*
20	#79	1446	AATGCTAACCCACAGATGGT	31	14	19	0	0	0	41.9465	*	39.975	*	38.2368	*	19.6394	*	18.7314	*	17.9311	*	32.5845	*	31.1813	*	29.9415	*	27	14	19	0	0	0	36.1411	*	36.4768	*	34.7766	*	18.6182	*	18.788	*	17.916	*	30.9661	*	31.2304	*
20	#79	1447	ATGCTAACCCACAGATGGTT	31	14	19	0	0	0	41.9465	*	39.975	*	38.2368	*	19.6394	*	18.7314	*	17.9311	*	32.5845	*	31.1813	*	29.9415	*	27	14	19	0	0	0	36.1411	*	36.4768	*	34.7766	*	18.6182	*	18.788	*	17.916	*	30.9661	*	31.2304	*
20	#79	1448	TGCTAACCCACAGATGGTTA	30	12	18	0	0	0	40.5737	*	38.6648	*	36.9813	*	16.7372	*	15.9619	*	15.2786	*	30.8279	*	29.5027	*	28.3255	*	26	12	18	0	0	0	34.7783	*	35.1023	*	33.4608	*	15.8644	*	16.0144	*	15.2673	*	29.2915	*	29.5422	*
20	#79	1449	GCTAACCCACAGATGGTTAG	30	13	17	0	0	0	40.5737	*	38.6648	*	36.9813	*	18.1881	*	17.3465	*	16.6047	*	29.0639	*	27.8166	*	26.7058	*	26	13	17	0	0	0	34.7783	*	35.1023	*	33.4608	*	17.243	*	17.3992	*	16.5896	*	27.621	*	27.8542	*
20	#79	1450	CTAACCCACAGATGGTTAGA	30	14	17	0	0	0	40.5737	*	38.6648	*	36.9813	*	19.6394	*	18.7314	*	17.9311	*	29.0639	*	27.8166	*	26.7058	*	27	14	17	0	0	0	36.1411	*	36.4768	*	34.7766	*	18.6182	*	18.788	*	17.916	*	27.621	*	27.8542	*
20	#79	1451	TAACCCACAGATGGTTAGAG	30	14	17	0	0	0	40.5737	*	38.6648	*	36.9813	*	19.6394	*	18.7314	*	17.9311	*	29.0639	*	27.8166	*	26.7058	*	27	14	17	0	0	0	36.1411	*	36.4768	*	34.7766	*	18.6182	*	18.788	*	17.916	*	27.621	*	27.8542	*
20	#79	1452	AACCCACAGATGGTTAGAGA	30	13	17	0	0	0	40.5737	*	38.6648	*	36.9813	*	18.1881	*	17.3465	*	16.6047	*	29.0639	*	27.8166	*	26.7058	*	27	13	17	0	0	0	36.1411	*	36.4768	*	34.7766	*	17.243	*	17.3992	*	16.5896	*	27.621	*	27.8542	*
20	#79	1453	ACCCACAGATGGTTAGAGAG	30	13	17	0	0	0	40.5737	*	38.6648	*	36.9813	*	18.1881	*	17.3465	*	16.6047	*	29.0639	*	27.8166	*	26.7058	*	27	13	17	0	0	0	36.1411	*	36.4768	*	34.7766	*	17.243	*	17.3992	*	16.5896	*	27.621	*	27.8542	*
20	#79	1454	CCCACAGATGGTTAGAGAGG	29	13	17	0	0	0	39.1972	*	37.3547	*	35.7297	*	18.1881	*	17.3465	*	16.6047	*	29.0639	*	27.8166	*	26.7058	*	26	13	17	0	0	0	34.7783	*	35.1023	*	33.4608	*	17.243	*	17.3992	*	16.5896	*	27.621	*	27.8542	*
20	#79	1455	CCACAGATGGTTAGAGAGGC	27	13	17	0	0	0	36.4519	*	34.7344	*	33.2265	*	18.1881	*	17.3465	*	16.6047	*	29.0639	*	27.8166	*	26.7058	*	24	13	17	0	0	0	32.0528	*	32.3495	*	30.8368	*	17.243	*	17.3992	*	16.5896	*	27.621	*	27.8542	*
20	#79	1456	CACAGATGGTTAGAGAGGCT	29	13	17	0	0	0	39.1972	*	37.3547	*	35.7297	*	18.1881	*	17.3465	*	16.6047	*	29.0639	*	27.8166	*	26.7058	*	26	13	17	0	0	0	34.7783	*	35.1023	*	33.4608	*	17.243	*	17.3992	*	16.5896	*	27.621	*	27.8542	*
20	#79	1457	ACAGATGGTTAGAGAGGCTT	28	14	17	0	0	0	37.8207	*	36.0484	*	34.4781	*	19.6394	*	18.7314	*	17.9311	*	29.0639	*	27.8166	*	26.7058	*	26	14	17	0	0	0	34.7783	*	35.1023	*	33.4608	*	18.6182	*	18.788	*	17.916	*	27.621	*	27.8542	*
20	#79	1458	CAGATGGTTAGAGAGGCTTA	27	14	19	0	0	0	36.4519	*	34.7344	*	33.2265	*	19.6394	*	18.7314	*	17.9311	*	32.5845	*	31.1813	*	29.9415	*	25	14	19	0	0	0	33.4117	*	33.722	*	32.1507	*	18.6182	*	18.788	*	17.916	*	30.9661	*	31.2304	*
20	#79	1459	AGATGGTTAGAGAGGCTTAC	27	14	19	0	0	0	36.4519	*	34.7344	*	33.2265	*	19.6394	*	18.7314	*	17.9311	*	32.5845	*	31.1813	*	29.9415	*	25	14	19	0	0	0	33.4117	*	33.722	*	32.1507	*	18.6182	*	18.788	*	17.916	*	30.9661	*	31.2304	*
20	#79	1460	GATGGTTAGAGAGGCTTACG	26	13	19	0	0	0	35.0735	*	33.4262	*	31.973	*	18.1881	*	17.3465	*	16.6047	*	32.5845	*	31.1813	*	29.9415	*	24	13	19	0	0	0	32.0528	*	32.3495	*	30.8368	*	17.243	*	17.3992	*	16.5896	*	30.9661	*	31.2304	*
20	#79	1461	ATGGTTAGAGAGGCTTACGC	26	13	19	0	0	0	35.0735	*	33.4262	*	31.973	*	18.1881	*	17.3465	*	16.6047	*	32.5845	*	31.1813	*	29.9415	*	24	13	19	0	0	0	32.0528	*	32.3495	*	30.8368	*	17.243	*	17.3992	*	16.5896	*	30.9661	*	31.2304	*
20	#79	1462	TGGTTAGAGAGGCTTACGCA	26	13	20	0	0	0	35.0735	*	33.4262	*	31.973	*	18.1881	*	17.3465	*	16.6047	*	34.347	*	32.8658	*	31.5596	*	24	13	20	0	0	0	32.0528	*	32.3495	*	30.8368	*	17.243	*	17.3992	*	16.5896	*	32.6407	*	32.9149	*
20	#79	1463	GGTTAGAGAGGCTTACGCAG	26	14	20	0	0	0	35.0735	*	33.4262	*	31.973	*	19.6394	*	18.7314	*	17.9311	*	34.347	*	32.8658	*	31.5596	*	24	14	20	0	0	0	32.0528	*	32.3495	*	30.8368	*	18.6182	*	18.788	*	17.916	*	32.6407	*	32.9149	*
20	#79	1464	GTTAGAGAGGCTTACGCAGC	26	15	20	0	0	0	35.0735	*	33.4262	*	31.973	*	21.0909	*	20.1203	*	19.2577	*	34.347	*	32.8658	*	31.5596	*	24	15	20	0	0	0	32.0528	*	32.3495	*	30.8368	*	19.9975	*	20.177	*	19.2387	*	32.6407	*	32.9149	*
20	#79	1465	TTAGAGAGGCTTACGCAGCA	26	16	20	0	0	0	35.0735	*	33.4262	*	31.973	*	22.5426	*	21.5019	*	20.5845	*	34.347	*	32.8658	*	31.5596	*	24	16	20	0	0	0	32.0528	*	32.3495	*	30.8368	*	21.3674	*	21.5644	*	20.5636	*	32.6407	*	32.9149	*
20	#79	1466	TAGAGAGGCTTACGCAGCAG	26	15	20	0	0	0	35.0735	*	33.4262	*	31.973	*	21.0909	*	20.1203	*	19.2577	*	34.347	*	32.8658	*	31.5596	*	24	15	20	0	0	0	32.0528	*	32.3495	*	30.8368	*	19.9975	*	20.177	*	19.2387	*	32.6407	*	32.9149	*
20	#79	1467	AGAGAGGCTTACGCAGCAGG	25	15	20	0	0	0	33.699	*	32.1142	*	30.7196	*	21.0909	*	20.1203	*	19.2577	*	34.347	*	32.8658	*	31.5596	*	24	15	20	0	0	0	32.0528	*	32.3495	*	30.8368	*	19.9975	*	20.177	*	19.2387	*	32.6407	*	32.9149	*
20	#79	1468	GAGAGGCTTACGCAGCAGGT	25	15	20	0	0	0	33.699	*	32.1142	*	30.7196	*	21.0909	*	20.1203	*	19.2577	*	34.347	*	32.8658	*	31.5596	*	24	15	20	0	0	0	32.0528	*	32.3495	*	30.8368	*	19.9975	*	20.177	*	19.2387	*	32.6407	*	32.9149	*
20	#79	1469	AGAGGCTTACGCAGCAGGTC	24	15	19	0	0	0	32.3284	*	30.8061	*	29.4662	*	21.0909	*	20.1203	*	19.2577	*	32.5845	*	31.1813	*	29.9415	*	23	15	19	0	0	0	30.6863	*	30.9731	*	29.5268	*	19.9975	*	20.177	*	19.2387	*	30.9661	*	31.2304	*
20	#79	1470	GAGGCTTACGCAGCAGGTCT	24	15	19	0	0	0	32.3284	*	30.8061	*	29.4662	*	21.0909	*	20.1203	*	19.2577	*	32.5845	*	31.1813	*	29.9415	*	23	15	19	0	0	0	30.6863	*	30.9731	*	29.5268	*	19.9975	*	20.177	*	19.2387	*	30.9661	*	31.2304	*
20	#79	1471	AGGCTTACGCAGCAGGTCTC	25	16	19	0	0	0	33.699	*	32.1142	*	30.7196	*	22.5426	*	21.5019	*	20.5845	*	32.5845	*	31.1813	*	29.9415	*	24	16	19	0	0	0	32.0528	*	32.3495	*	30.8368	*	21.3674	*	21.5644	*	20.5636	*	30.9661	*	31.2304	*
20	#79	1472	GGCTTACGCAGCAGGTCTCA	25	16	18	0	0	0	33.699	*	32.1142	*	30.7196	*	22.5426	*	21.5019	*	20.5845	*	30.8279	*	29.5027	*	28.3255	*	24	16	18	0	0	0	32.0528	*	32.3495	*	30.8368	*	21.3674	*	21.5644	*	20.5636	*	29.2915	*	29.5422	*
20	#79	1473	GCTTACGCAGCAGGTCTCAT	24	16	18	0	0	0	32.3284	*	30.8061	*	29.4662	*	22.5426	*	21.5019	*	20.5845	*	30.8279	*	29.5027	*	28.3255	*	23	16	18	0	0	0	30.6863	*	30.9731	*	29.5268	*	21.3674	*	21.5644	*	20.5636	*	29.2915	*	29.5422	*
20	#79	1474	CTTACGCAGCAGGTCTCATC	24	16	18	0	0	0	32.3284	*	30.8061	*	29.4662	*	22.5426	*	21.5019	*	20.5845	*	30.8279	*	29.5027	*	28.3255	*	23	16	18	0	0	0	30.6863	*	30.9731	*	29.5268	*	21.3674	*	21.5644	*	20.5636	*	29.2915	*	29.5422	*
20	#79	1475	TTACGCAGCAGGTCTCATCA	24	16	18	0	0	0	32.3284	*	30.8061	*	29.4662	*	22.5426	*	21.5019	*	20.5845	*	30.8279	*	29.5027	*	28.3255	*	23	16	18	0	0	0	30.6863	*	30.9731	*	29.5268	*	21.3674	*	21.5644	*	20.5636	*	29.2915	*	29.5422	*
20	#79	1476	TACGCAGCAGGTCTCATCAA	24	16	17	0	0	0	32.3284	*	30.8061	*	29.4662	*	22.5426	*	21.5019	*	20.5845	*	29.0639	*	27.8166	*	26.7058	*	23	16	17	0	0	0	30.6863	*	30.9731	*	29.5268	*	21.3674	*	21.5644	*	20.5636	*	27.621	*	27.8542	*
20	#79	1477	ACGCAGCAGGTCTCATCAAG	24	16	17	0	0	0	32.3284	*	30.8061	*	29.4662	*	22.5426	*	21.5019	*	20.5845	*	29.0639	*	27.8166	*	26.7058	*	23	16	17	0	0	0	30.6863	*	30.9731	*	29.5268	*	21.3674	*	21.5644	*	20.5636	*	27.621	*	27.8542	*
20	#79	1478	CGCAGCAGGTCTCATCAAGA	24	18	17	0	0	0	32.3284	*	30.8061	*	29.4662	*	25.4502	*	24.273	*	23.2347	*	29.0639	*	27.8166	*	26.7058	*	23	18	17	0	0	0	30.6863	*	30.9731	*	29.5268	*	24.121	*	24.3452	*	23.2156	*	27.621	*	27.8542	*
20	#79	1479	GCAGCAGGTCTCATCAAGAC	24	17	17	0	0	0	32.3284	*	30.8061	*	29.4662	*	23.9944	*	22.8836	*	21.9076	*	29.0639	*	27.8166	*	26.7058	*	23	17	17	0	0	0	30.6863	*	30.9731	*	29.5268	*	22.7489	*	22.9557	*	21.8886	*	27.621	*	27.8542	*
20	#79	1480	CAGCAGGTCTCATCAAGACG	25	17	18	0	0	0	33.699	*	32.1142	*	30.7196	*	23.9944	*	22.8836	*	21.9076	*	30.8279	*	29.5027	*	28.3255	*	24	17	18	0	0	0	32.0528	*	32.3495	*	30.8368	*	22.7489	*	22.9557	*	21.8886	*	29.2915	*	29.5422	*
20	#79	1481	AGCAGGTCTCATCAAGACGA	25	17	19	0	0	0	33.699	*	32.1142	*	30.7196	*	23.9944	*	22.8836	*	21.9076	*	32.5845	*	31.1813	*	29.9415	*	24	17	19	0	0	0	32.0528	*	32.3495	*	30.8368	*	22.7489	*	22.9557	*	21.8886	*	30.9661	*	31.2304	*
20	#79	1482	GCAGGTCTCATCAAGACGAT	25	17	19	0	0	0	33.699	*	32.1142	*	30.7196	*	23.9944	*	22.8836	*	21.9076	*	32.5845	*	31.1813	*	29.9415	*	24	17	19	0	0	0	32.0528	*	32.3495	*	30.8368	*	22.7489	*	22.9557	*	21.8886	*	30.9661	*	31.2304	*
20	#79	1483	CAGGTCTCATCAAGACGATC	25	17	19	0	0	0	33.699	*	32.1142	*	30.7196	*	23.9944	*	22.8836	*	21.9076	*	32.5845	*	31.1813	*	29.9415	*	24	17	19	0	0	0	32.0528	*	32.3495	*	30.8368	*	22.7489	*	22.9557	*	21.8886	*	30.9661	*	31.2304	*
20	#79	1484	AGGTCTCATCAAGACGATCT	25	18	19	0	0	0	33.699	*	32.1142	*	30.7196	*	25.4502	*	24.273	*	23.2347	*	32.5845	*	31.1813	*	29.9415	*	24	18	19	0	0	0	32.0528	*	32.3495	*	30.8368	*	24.121	*	24.3452	*	23.2156	*	30.9661	*	31.2304	*
20	#79	1485	GGTCTCATCAAGACGATCTA	26	18	18	0	0	0	35.0735	*	33.4262	*	31.973	*	25.4502	*	24.273	*	23.2347	*	30.8279	*	29.5027	*	28.3255	*	25	18	18	0	0	0	33.4117	*	33.722	*	32.1507	*	24.121	*	24.3452	*	23.2156	*	29.2915	*	29.5422	*
20	#79	1486	GTCTCATCAAGACGATCTAC	26	18	18	0	0	1	35.0735	*	33.4262	*	25.0987	*	25.4502	*	24.273	*	17.0469	*	30.8279	*	29.5027	*	21.8836	*	25	18	18	0	0	1	33.4117	*	33.722	*	25.2939	*	24.121	*	24.3452	*	17.0222	*	29.2915	*	29.5422	*
20	#79	1487	TCTCATCAAGACGATCTACC	27	18	17	0	0	0	36.4519	*	34.7344	*	33.2265	*	25.4502	*	24.273	*	23.2347	*	29.0639	*	27.8166	*	26.7058	*	25	18	17	0	0	0	33.4117	*	33.722	*	32.1507	*	24.121	*	24.3452	*	23.2156	*	27.621	*	27.8542	*
20	#79	1488	CTCATCAAGACGATCTACCC	27	18	17	0	0	0	36.4519	*	34.7344	*	33.2265	*	25.4502	*	24.273	*	23.2347	*	29.0639	*	27.8166	*	26.7058	*	25	18	17	0	0	0	33.4117	*	33.722	*	32.1507	*	24.121	*	24.3452	*	23.2156	*	27.621	*	27.8542	*
20	#79	1489	TCATCAAGACGATCTACCCG	27	18	17	0	0	0	36.4519	*	34.7344	*	33.2265	*	25.4502	*	24.273	*	23.2347	*	29.0639	*	27.8166	*	26.7058	*	25	18	17	0	0	0	33.4117	*	33.722	*	32.1507	*	24.121	*	24.3452	*	23.2156	*	27.621	*	27.8542	*
20	#79	1490	CATCAAGACGATCTACCCGA	27	18	17	0	0	0	36.4519	*	34.7344	*	33.2265	*	25.4502	*	24.273	*	23.2347	*	29.0639	*	27.8166	*	26.7058	*	25	18	17	0	0	0	33.4117	*	33.722	*	32.1507	*	24.121	*	24.3452	*	23.2156	*	27.621	*	27.8542	*
20	#79	1491	ATCAAGACGATCTACCCGAG	27	18	17	0	0	0	36.4519	*	34.7344	*	33.2265	*	25.4502	*	24.273	*	23.2347	*	29.0639	*	27.8166	*	26.7058	*	25	18	17	0	0	0	33.4117	*	33.722	*	32.1507	*	24.121	*	24.3452	*	23.2156	*	27.621	*	27.8542	*
20	#79	1492	TCAAGACGATCTACCCGAGC	27	18	17	0	0	0	36.4519	*	34.7344	*	33.2265	*	25.4502	*	24.273	*	23.2347	*	29.0639	*	27.8166	*	26.7058	*	25	18	17	0	0	0	33.4117	*	33.722	*	32.1507	*	24.121	*	24.3452	*	23.2156	*	27.621	*	27.8542	*
20	#79	1493	CAAGACGATCTACCCGAGCA	27	17	17	0	0	0	36.4519	*	34.7344	*	33.2265	*	23.9944	*	22.8836	*	21.9076	*	29.0639	*	27.8166	*	26.7058	*	25	17	17	0	0	0	33.4117	*	33.722	*	32.1507	*	22.7489	*	22.9557	*	21.8886	*	27.621	*	27.8542	*
20	#79	1494	AAGACGATCTACCCGAGCAA	27	17	17	0	0	0	36.4519	*	34.7344	*	33.2265	*	23.9944	*	22.8836	*	21.9076	*	29.0639	*	27.8166	*	26.7058	*	25	17	17	0	0	0	33.4117	*	33.722	*	32.1507	*	22.7489	*	22.9557	*	21.8886	*	27.621	*	27.8542	*
20	#79	1495	AGACGATCTACCCGAGCAAT	27	17	15	0	0	0	36.4519	*	34.7344	*	33.2265	*	23.9944	*	22.8836	*	21.9076	*	25.5383	*	24.4469	*	23.4725	*	25	17	15	0	0	0	33.4117	*	33.722	*	32.1507	*	22.7489	*	22.9557	*	21.8886	*	24.2766	*	24.4843	*
20	#79	1496	GACGATCTACCCGAGCAATA	26	17	15	0	0	0	35.0735	*	33.4262	*	31.973	*	23.9944	*	22.8836	*	21.9076	*	25.5383	*	24.4469	*	23.4725	*	24	17	15	0	0	0	32.0528	*	32.3495	*	30.8368	*	22.7489	*	22.9557	*	21.8886	*	24.2766	*	24.4843	*
20	#79	1497	ACGATCTACCCGAGCAATAA	24	17	15	0	0	0	32.3284	*	30.8061	*	29.4662	*	23.9944	*	22.8836	*	21.9076	*	25.5383	*	24.4469	*	23.4725	*	22	17	15	0	0	0	29.3275	*	29.5988	*	28.2188	*	22.7489	*	22.9557	*	21.8886	*	24.2766	*	24.4843	*
20	#79	1498	CGATCTACCCGAGCAATAAT	23	17	16	0	0	0	30.9502	*	29.4943	*	28.2129	*	23.9944	*	22.8836	*	21.9076	*	27.3019	*	26.1326	*	25.0919	*	21	17	16	0	0	0	27.9668	*	28.2264	*	26.9089	*	22.7489	*	22.9557	*	21.8886	*	25.9506	*	26.1682	*
20	#79	1499	GATCTACCCGAGCAATAATC	23	19	16	0	0	0	30.9502	*	29.4943	*	28.2129	*	26.8966	*	25.6569	*	24.5637	*	27.3019	*	26.1326	*	25.0919	*	21	19	16	0	0	0	27.9668	*	28.2264	*	26.9089	*	25.5027	*	25.7349	*	24.5352	*	25.9506	*	26.1682	*
20	#79	1500	ATCTACCCGAGCAATAATCT	23	19	16	0	0	0	30.9502	*	29.4943	*	28.2129	*	26.8966	*	25.6569	*	24.5637	*	27.3019	*	26.1326	*	25.0919	*	21	19	16	0	0	0	27.9668	*	28.2264	*	26.9089	*	25.5027	*	25.7349	*	24.5352	*	25.9506	*	26.1682	*
20	#79	1501	TCTACCCGAGCAATAATCTC	23	19	16	0	0	0	30.9502	*	29.4943	*	28.2129	*	26.8966	*	25.6569	*	24.5637	*	27.3019	*	26.1326	*	25.0919	*	21	19	16	0	0	0	27.9668	*	28.2264	*	26.9089	*	25.5027	*	25.7349	*	24.5352	*	25.9506	*	26.1682	*
20	#79	1502	CTACCCGAGCAATAATCTCC	23	19	16	0	0	0	30.9502	*	29.4943	*	28.2129	*	26.8966	*	25.6569	*	24.5637	*	27.3019	*	26.1326	*	25.0919	*	21	19	16	0	0	0	27.9668	*	28.2264	*	26.9089	*	25.5027	*	25.7349	*	24.5352	*	25.9506	*	26.1682	*
20	#79	1503	TACCCGAGCAATAATCTCCA	24	19	16	0	0	0	32.3284	*	30.8061	*	29.4662	*	26.8966	*	25.6569	*	24.5637	*	27.3019	*	26.1326	*	25.0919	*	22	19	16	0	0	0	29.3275	*	29.5988	*	28.2188	*	25.5027	*	25.7349	*	24.5352	*	25.9506	*	26.1682	*
20	#79	1504	ACCCGAGCAATAATCTCCAG	23	19	16	0	0	0	30.9502	*	29.4943	*	28.2129	*	26.8966	*	25.6569	*	24.5637	*	27.3019	*	26.1326	*	25.0919	*	21	19	16	0	0	0	27.9668	*	28.2264	*	26.9089	*	25.5027	*	25.7349	*	24.5352	*	25.9506	*	26.1682	*
20	#79	1505	CCCGAGCAATAATCTCCAGG	24	19	16	0	0	0	32.3284	*	30.8061	*	29.4662	*	26.8966	*	25.6569	*	24.5637	*	27.3019	*	26.1326	*	25.0919	*	21	19	16	0	0	0	27.9668	*	28.2264	*	26.9089	*	25.5027	*	25.7349	*	24.5352	*	25.9506	*	26.1682	*
20	#79	1506	CCGAGCAATAATCTCCAGGA	24	19	16	0	0	0	32.3284	*	30.8061	*	29.4662	*	26.8966	*	25.6569	*	24.5637	*	27.3019	*	26.1326	*	25.0919	*	21	19	16	0	0	0	27.9668	*	28.2264	*	26.9089	*	25.5027	*	25.7349	*	24.5352	*	25.9506	*	26.1682	*
20	#79	1507	CGAGCAATAATCTCCAGGAA	24	19	17	0	0	0	32.3284	*	30.8061	*	29.4662	*	26.8966	*	25.6569	*	24.5637	*	29.0639	*	27.8166	*	26.7058	*	21	19	17	0	0	0	27.9668	*	28.2264	*	26.9089	*	25.5027	*	25.7349	*	24.5352	*	27.621	*	27.8542	*
20	#79	1508	GAGCAATAATCTCCAGGAAA	24	19	17	0	0	0	32.3284	*	30.8061	*	29.4662	*	26.8966	*	25.6569	*	24.5637	*	29.0639	*	27.8166	*	26.7058	*	21	19	17	0	0	0	27.9668	*	28.2264	*	26.9089	*	25.5027	*	25.7349	*	24.5352	*	27.621	*	27.8542	*
20	#79	1509	AGCAATAATCTCCAGGAAAT	23	19	17	0	0	0	30.9502	*	29.4943	*	28.2129	*	26.8966	*	25.6569	*	24.5637	*	29.0639	*	27.8166	*	26.7058	*	21	19	17	0	0	0	27.9668	*	28.2264	*	26.9089	*	25.5027	*	25.7349	*	24.5352	*	27.621	*	27.8542	*
20	#79	1510	GCAATAATCTCCAGGAAATC	23	19	17	0	0	0	30.9502	*	29.4943	*	28.2129	*	26.8966	*	25.6569	*	24.5637	*	29.0639	*	27.8166	*	26.7058	*	21	19	17	0	0	0	27.9668	*	28.2264	*	26.9089	*	25.5027	*	25.7349	*	24.5352	*	27.621	*	27.8542	*
20	#79	1511	CAATAATCTCCAGGAAATCA	24	19	17	0	0	0	32.3284	*	30.8061	*	29.4662	*	26.8966	*	25.6569	*	24.5637	*	29.0639	*	27.8166	*	26.7058	*	22	19	17	0	0	0	29.3275	*	29.5988	*	28.2188	*	25.5027	*	25.7349	*	24.5352	*	27.621	*	27.8542	*
20	#79	1512	AATAATCTCCAGGAAATCAA	24	19	18	0	0	0	32.3284	*	30.8061	*	29.4662	*	26.8966	*	25.6569	*	24.5637	*	30.8279	*	29.5027	*	28.3255	*	22	19	18	0	0	0	29.3275	*	29.5988	*	28.2188	*	25.5027	*	25.7349	*	24.5352	*	29.2915	*	29.5422	*
20	#79	1513	ATAATCTCCAGGAAATCAAA	24	20	18	0	0	0	32.3284	*	30.8061	*	29.4662	*	28.3489	*	27.0427	*	25.8872	*	30.8279	*	29.5027	*	28.3255	*	22	20	18	0	0	0	29.3275	*	29.5988	*	28.2188	*	26.8731	*	27.1246	*	25.8586	*	29.2915	*	29.5422	*
20	#79	1514	TAATCTCCAGGAAATCAAAT	23	20	18	0	0	0	30.9502	*	29.4943	*	28.2129	*	28.3489	*	27.0427	*	25.8872	*	30.8279	*	29.5027	*	28.3255	*	21	20	18	0	0	0	27.9668	*	28.2264	*	26.9089	*	26.8731	*	27.1246	*	25.8586	*	29.2915	*	29.5422	*
20	#79	1515	AATCTCCAGGAAATCAAATA	23	20	19	0	0	0	30.9502	*	29.4943	*	28.2129	*	28.3489	*	27.0427	*	25.8872	*	32.5845	*	31.1813	*	29.9415	*	21	20	19	0	0	0	27.9668	*	28.2264	*	26.9089	*	26.8731	*	27.1246	*	25.8586	*	30.9661	*	31.2304	*
20	#79	1516	ATCTCCAGGAAATCAAATAC	23	19	20	0	0	0	30.9502	*	29.4943	*	28.2129	*	26.8966	*	25.6569	*	24.5637	*	34.347	*	32.8658	*	31.5596	*	21	19	20	0	0	0	27.9668	*	28.2264	*	26.9089	*	25.5027	*	25.7349	*	24.5352	*	32.6407	*	32.9149	*
20	#79	1517	TCTCCAGGAAATCAAATACC	23	19	20	0	0	0	30.9502	*	29.4943	*	28.2129	*	26.8966	*	25.6569	*	24.5637	*	34.347	*	32.8658	*	31.5596	*	21	19	20	0	0	0	27.9668	*	28.2264	*	26.9089	*	25.5027	*	25.7349	*	24.5352	*	32.6407	*	32.9149	*
20	#79	1518	CTCCAGGAAATCAAATACCT	23	20	19	0	0	0	30.9502	*	29.4943	*	28.2129	*	28.3489	*	27.0427	*	25.8872	*	32.5845	*	31.1813	*	29.9415	*	21	20	19	0	0	0	27.9668	*	28.2264	*	26.9089	*	26.8731	*	27.1246	*	25.8586	*	30.9661	*	31.2304	*
20	#79	1519	TCCAGGAAATCAAATACCTT	23	20	19	0	0	0	30.9502	*	29.4943	*	28.2129	*	28.3489	*	27.0427	*	25.8872	*	32.5845	*	31.1813	*	29.9415	*	21	20	19	0	0	0	27.9668	*	28.2264	*	26.9089	*	26.8731	*	27.1246	*	25.8586	*	30.9661	*	31.2304	*
20	#79	1520	CCAGGAAATCAAATACCTTC	23	21	19	0	0	0	30.9502	*	29.4943	*	28.2129	*	29.8069	*	28.4305	*	27.2164	*	32.5845	*	31.1813	*	29.9415	*	21	21	19	0	0	0	27.9668	*	28.2264	*	26.9089	*	28.2531	*	28.5125	*	27.1878	*	30.9661	*	31.2304	*
20	#79	1521	CAGGAAATCAAATACCTTCC	23	21	19	0	0	0	30.9502	*	29.4943	*	28.2129	*	29.8069	*	28.4305	*	27.2164	*	32.5845	*	31.1813	*	29.9415	*	21	21	19	0	0	0	27.9668	*	28.2264	*	26.9089	*	28.2531	*	28.5125	*	27.1878	*	30.9661	*	31.2304	*
20	#79	1522	AGGAAATCAAATACCTTCCC	23	21	19	0	0	0	30.9502	*	29.4943	*	28.2129	*	29.8069	*	28.4305	*	27.2164	*	32.5845	*	31.1813	*	29.9415	*	21	21	19	0	0	0	27.9668	*	28.2264	*	26.9089	*	28.2531	*	28.5125	*	27.1878	*	30.9661	*	31.2304	*
20	#79	1523	GGAAATCAAATACCTTCCCA	23	21	18	0	0	0	30.9502	*	29.4943	*	28.2129	*	29.8069	*	28.4305	*	27.2164	*	30.8279	*	29.5027	*	28.3255	*	21	21	18	0	0	0	27.9668	*	28.2264	*	26.9089	*	28.2531	*	28.5125	*	27.1878	*	29.2915	*	29.5422	*
20	#79	1524	GAAATCAAATACCTTCCCAA	23	21	18	0	0	0	30.9502	*	29.4943	*	28.2129	*	29.8069	*	28.4305	*	27.2164	*	30.8279	*	29.5027	*	28.3255	*	21	21	18	0	0	0	27.9668	*	28.2264	*	26.9089	*	28.2531	*	28.5125	*	27.1878	*	29.2915	*	29.5422	*
20	#79	1525	AAATCAAATACCTTCCCAAG	23	21	18	0	0	0	30.9502	*	29.4943	*	28.2129	*	29.8069	*	28.4305	*	27.2164	*	30.8279	*	29.5027	*	28.3255	*	21	21	18	0	0	0	27.9668	*	28.2264	*	26.9089	*	28.2531	*	28.5125	*	27.1878	*	29.2915	*	29.5422	*
20	#79	1526	AATCAAATACCTTCCCAAGA	23	21	18	0	0	0	30.9502	*	29.4943	*	28.2129	*	29.8069	*	28.4305	*	27.2164	*	30.8279	*	29.5027	*	28.3255	*	21	21	18	0	0	0	27.9668	*	28.2264	*	26.9089	*	28.2531	*	28.5125	*	27.1878	*	29.2915	*	29.5422	*
20	#79	1527	ATCAAATACCTTCCCAAGAA	23	21	18	0	0	0	30.9502	*	29.4943	*	28.2129	*	29.8069	*	28.4305	*	27.2164	*	30.8279	*	29.5027	*	28.3255	*	21	21	18	0	0	0	27.9668	*	28.2264	*	26.9089	*	28.2531	*	28.5125	*	27.1878	*	29.2915	*	29.5422	*
20	#79	1528	TCAAATACCTTCCCAAGAAG	22	21	19	0	0	0	29.5758	*	28.1824	*	26.9558	*	29.8069	*	28.4305	*	27.2164	*	32.5845	*	31.1813	*	29.9415	*	20	21	19	0	0	0	26.6024	*	26.8483	*	25.5933	*	28.2531	*	28.5125	*	27.1878	*	30.9661	*	31.2304	*
20	#79	1529	CAAATACCTTCCCAAGAAGG	22	21	20	0	0	0	29.5758	*	28.1824	*	26.9558	*	29.8069	*	28.4305	*	27.2164	*	34.347	*	32.8658	*	31.5596	*	20	21	20	0	0	0	26.6024	*	26.8483	*	25.5933	*	28.2531	*	28.5125	*	27.1878	*	32.6407	*	32.9149	*
20	#79	1530	AAATACCTTCCCAAGAAGGT	22	21	20	0	0	0	29.5758	*	28.1824	*	26.9558	*	29.8069	*	28.4305	*	27.2164	*	34.347	*	32.8658	*	31.5596	*	20	21	20	0	0	0	26.6024	*	26.8483	*	25.5933	*	28.2531	*	28.5125	*	27.1878	*	32.6407	*	32.9149	*
20	#79	1531	AATACCTTCCCAAGAAGGTT	23	21	20	0	0	0	30.9502	*	29.4943	*	28.2129	*	29.8069	*	28.4305	*	27.2164	*	34.347	*	32.8658	*	31.5596	*	21	21	20	0	0	0	27.9668	*	28.2264	*	26.9089	*	28.2531	*	28.5125	*	27.1878	*	32.6407	*	32.9149	*
20	#79	1532	ATACCTTCCCAAGAAGGTTA	23	21	20	0	0	0	30.9502	*	29.4943	*	28.2129	*	29.8069	*	28.4305	*	27.2164	*	34.347	*	32.8658	*	31.5596	*	20	21	20	0	0	0	26.6024	*	26.8483	*	25.5933	*	28.2531	*	28.5125	*	27.1878	*	32.6407	*	32.9149	*
20	#79	1533	TACCTTCCCAAGAAGGTTAA	23	21	19	0	0	0	30.9502	*	29.4943	*	28.2129	*	29.8069	*	28.4305	*	27.2164	*	32.5845	*	31.1813	*	29.9415	*	20	21	19	0	0	0	26.6024	*	26.8483	*	25.5933	*	28.2531	*	28.5125	*	27.1878	*	30.9661	*	31.2304	*
20	#79	1534	ACCTTCCCAAGAAGGTTAAA	23	21	17	0	0	0	30.9502	*	29.4943	*	28.2129	*	29.8069	*	28.4305	*	27.2164	*	29.0639	*	27.8166	*	26.7058	*	20	21	17	0	0	0	26.6024	*	26.8483	*	25.5933	*	28.2531	*	28.5125	*	27.1878	*	27.621	*	27.8542	*
20	#79	1535	CCTTCCCAAGAAGGTTAAAG	23	21	17	0	0	0	30.9502	*	29.4943	*	28.2129	*	29.8069	*	28.4305	*	27.2164	*	29.0639	*	27.8166	*	26.7058	*	20	21	17	0	0	0	26.6024	*	26.8483	*	25.5933	*	28.2531	*	28.5125	*	27.1878	*	27.621	*	27.8542	*
20	#79	1536	CTTCCCAAGAAGGTTAAAGA	23	21	17	0	0	0	30.9502	*	29.4943	*	28.2129	*	29.8069	*	28.4305	*	27.2164	*	29.0639	*	27.8166	*	26.7058	*	20	21	17	0	0	0	26.6024	*	26.8483	*	25.5933	*	28.2531	*	28.5125	*	27.1878	*	27.621	*	27.8542	*
20	#79	1537	TTCCCAAGAAGGTTAAAGAT	23	21	17	0	0	0	30.9502	*	29.4943	*	28.2129	*	29.8069	*	28.4305	*	27.2164	*	29.0639	*	27.8166	*	26.7058	*	20	21	17	0	0	0	26.6024	*	26.8483	*	25.5933	*	28.2531	*	28.5125	*	27.1878	*	27.621	*	27.8542	*
20	#79	1538	TCCCAAGAAGGTTAAAGATG	21	22	18	0	0	0	28.2054	*	26.8783	*	25.7063	*	31.2573	*	29.8108	*	28.5419	*	30.8279	*	29.5027	*	28.3255	*	19	22	18	0	0	0	25.2362	*	25.476	*	24.2836	*	29.6274	*	29.9024	*	28.5113	*	29.2915	*	29.5422	*
20	#79	1539	CCCAAGAAGGTTAAAGATGC	20	22	19	0	0	0	26.8273	*	25.5666	*	24.457	*	31.2573	*	29.8108	*	28.5419	*	32.5845	*	31.1813	*	29.9415	*	18	22	19	0	0	0	23.8795	*	24.1001	*	22.9739	*	29.6274	*	29.9024	*	28.5113	*	30.9661	*	31.2304	*
20	#79	1540	CCAAGAAGGTTAAAGATGCA	20	22	19	0	0	0	26.8273	*	25.5666	*	24.457	*	31.2573	*	29.8108	*	28.5419	*	32.5845	*	31.1813	*	29.9415	*	18	22	19	0	0	0	23.8795	*	24.1001	*	22.9739	*	29.6274	*	29.9024	*	28.5113	*	30.9661	*	31.2304	*
20	#79	1541	CAAGAAGGTTAAAGATGCAG	21	22	19	0	0	0	28.2054	*	26.8783	*	25.7063	*	31.2573	*	29.8108	*	28.5419	*	32.5845	*	31.1813	*	29.9415	*	19	22	19	0	0	0	25.2362	*	25.476	*	24.2836	*	29.6274	*	29.9024	*	28.5113	*	30.9661	*	31.2304	*
20	#79	1542	AAGAAGGTTAAAGATGCAGT	20	22	22	0	0	0	26.8273	*	25.5666	*	24.457	*	31.2573	*	29.8108	*	28.5419	*	37.8684	*	36.2387	*	34.7922	*	18	22	21	0	0	0	23.8795	*	24.1001	*	22.9739	*	29.6274	*	29.9024	*	28.5113	*	34.3135	*	34.6071	*
20	#79	1543	AGAAGGTTAAAGATGCAGTC	20	22	21	0	0	0	26.8273	*	25.5666	*	24.457	*	31.2573	*	29.8108	*	28.5419	*	36.1057	*	34.5541	*	33.1739	*	18	22	21	0	0	0	23.8795	*	24.1001	*	22.9739	*	29.6274	*	29.9024	*	28.5113	*	34.3135	*	34.6071	*
20	#79	1544	GAAGGTTAAAGATGCAGTCA	20	21	22	0	0	0	26.8273	*	25.5666	*	24.457	*	29.8069	*	28.4305	*	27.2164	*	37.8684	*	36.2387	*	34.7922	*	18	21	22	0	0	0	23.8795	*	24.1001	*	22.9739	*	28.2531	*	28.5125	*	27.1878	*	35.9864	*	36.2918	*
20	#79	1545	AAGGTTAAAGATGCAGTCAA	20	21	24	0	0	0	26.8273	*	25.5666	*	24.457	*	29.8069	*	28.4305	*	27.2164	*	41.3882	*	39.6101	*	38.0308	*	18	21	23	0	0	0	23.8795	*	24.1001	*	22.9739	*	28.2531	*	28.5125	*	27.1878	*	37.6614	*	37.9804	*
20	#79	1546	AGGTTAAAGATGCAGTCAAA	20	21	24	0	0	0	26.8273	*	25.5666	*	24.457	*	29.8069	*	28.4305	*	27.2164	*	41.3882	*	39.6101	*	38.0308	*	18	21	23	0	0	0	23.8795	*	24.1001	*	22.9739	*	28.2531	*	28.5125	*	27.1878	*	37.6614	*	37.9804	*
20	#79	1547	GGTTAAAGATGCAGTCAAAA	20	21	24	0	0	0	26.8273	*	25.5666	*	24.457	*	29.8069	*	28.4305	*	27.2164	*	41.3882	*	39.6101	*	38.0308	*	18	21	23	0	0	0	23.8795	*	24.1001	*	22.9739	*	28.2531	*	28.5125	*	27.1878	*	37.6614	*	37.9804	*
20	#79	1548	GTTAAAGATGCAGTCAAAAG	20	21	24	0	0	0	26.8273	*	25.5666	*	24.457	*	29.8069	*	28.4305	*	27.2164	*	41.3882	*	39.6101	*	38.0308	*	18	21	23	0	0	0	23.8795	*	24.1001	*	22.9739	*	28.2531	*	28.5125	*	27.1878	*	37.6614	*	37.9804	*
20	#79	1549	TTAAAGATGCAGTCAAAAGA	20	22	24	0	0	0	26.8273	*	25.5666	*	24.457	*	31.2573	*	29.8108	*	28.5419	*	41.3882	*	39.6101	*	38.0308	*	18	22	23	0	0	0	23.8795	*	24.1001	*	22.9739	*	29.6274	*	29.9024	*	28.5113	*	37.6614	*	37.9804	*
20	#79	1550	TAAAGATGCAGTCAAAAGAT	20	21	24	0	0	0	26.8273	*	25.5666	*	24.457	*	29.8069	*	28.4305	*	27.2164	*	41.3882	*	39.6101	*	38.0308	*	18	21	23	0	0	0	23.8795	*	24.1001	*	22.9739	*	28.2531	*	28.5125	*	27.1878	*	37.6614	*	37.9804	*
20	#79	1551	AAAGATGCAGTCAAAAGATT	20	22	24	0	0	0	26.8273	*	25.5666	*	24.457	*	31.2573	*	29.8108	*	28.5419	*	41.3882	*	39.6101	*	38.0308	*	18	22	23	0	0	0	23.8795	*	24.1001	*	22.9739	*	29.6274	*	29.9024	*	28.5113	*	37.6614	*	37.9804	*
20	#79	1552	AAGATGCAGTCAAAAGATTC	20	22	24	0	0	0	26.8273	*	25.5666	*	24.457	*	31.2573	*	29.8108	*	28.5419	*	41.3882	*	39.6101	*	38.0308	*	18	22	23	0	0	0	23.8795	*	24.1001	*	22.9739	*	29.6274	*	29.9024	*	28.5113	*	37.6614	*	37.9804	*
20	#79	1553	AGATGCAGTCAAAAGATTCA	20	22	24	0	0	0	26.8273	*	25.5666	*	24.457	*	31.2573	*	29.8108	*	28.5419	*	41.3882	*	39.6101	*	38.0308	*	18	22	23	0	0	0	23.8795	*	24.1001	*	22.9739	*	29.6274	*	29.9024	*	28.5113	*	37.6614	*	37.9804	*
20	#79	1554	GATGCAGTCAAAAGATTCAG	20	22	24	0	0	0	26.8273	*	25.5666	*	24.457	*	31.2573	*	29.8108	*	28.5419	*	41.3882	*	39.6101	*	38.0308	*	18	22	23	0	0	0	23.8795	*	24.1001	*	22.9739	*	29.6274	*	29.9024	*	28.5113	*	37.6614	*	37.9804	*
20	#79	1555	ATGCAGTCAAAAGATTCAGG	20	22	24	0	0	0	26.8273	*	25.5666	*	24.457	*	31.2573	*	29.8108	*	28.5419	*	41.3882	*	39.6101	*	38.0308	*	18	22	23	0	0	0	23.8795	*	24.1001	*	22.9739	*	29.6274	*	29.9024	*	28.5113	*	37.6614	*	37.9804	*
20	#79	1556	TGCAGTCAAAAGATTCAGGA	19	22	24	0	0	0	25.4551	*	24.2569	*	23.202	*	31.2573	*	29.8108	*	28.5419	*	41.3882	*	39.6101	*	38.0308	*	17	22	23	0	0	0	22.5154	*	22.7223	*	21.6586	*	29.6274	*	29.9024	*	28.5113	*	37.6614	*	37.9804	*
20	#79	1557	GCAGTCAAAAGATTCAGGAC	19	22	24	0	0	0	25.4551	*	24.2569	*	23.202	*	31.2573	*	29.8108	*	28.5419	*	41.3882	*	39.6101	*	38.0308	*	17	22	23	0	0	0	22.5154	*	22.7223	*	21.6586	*	29.6274	*	29.9024	*	28.5113	*	37.6614	*	37.9804	*
20	#79	1558	CAGTCAAAAGATTCAGGACT	19	22	24	0	0	0	25.4551	*	24.2569	*	23.202	*	31.2573	*	29.8108	*	28.5419	*	41.3882	*	39.6101	*	38.0308	*	17	22	23	0	0	0	22.5154	*	22.7223	*	21.6586	*	29.6274	*	29.9024	*	28.5113	*	37.6614	*	37.9804	*
20	#79	1559	AGTCAAAAGATTCAGGACTA	19	23	24	0	0	0	25.4551	*	24.2569	*	23.202	*	32.7059	*	31.1968	*	29.8656	*	41.3882	*	39.6101	*	38.0308	*	17	23	23	0	0	0	22.5154	*	22.7223	*	21.6586	*	31.0037	*	31.2905	*	29.833	*	37.6614	*	37.9804	*
20	#79	1560	GTCAAAAGATTCAGGACTAA	18	23	22	0	0	1	24.0792	*	22.9472	*	15.8365	*	32.7059	*	31.1968	*	23.1633	*	37.8684	*	36.2387	*	27.9299	*	17	23	21	0	0	0	22.5154	*	22.7223	*	21.6586	*	31.0037	*	31.2905	*	29.833	*	34.3135	*	34.6071	*
20	#79	1561	TCAAAAGATTCAGGACTAAC	18	24	22	1	0	0	17.8429	*	22.9472	*	21.9509	*	27.2492	*	32.5848	*	31.1912	*	30.9065	*	36.2387	*	34.7922	*	17	24	21	0	0	0	22.5154	*	22.7223	*	21.6586	*	32.3801	*	32.6786	*	31.1625	*	34.3135	*	34.6071	*
20	#79	1562	CAAAAGATTCAGGACTAACT	19	24	22	1	0	0	19.1025	*	24.2569	*	23.202	*	27.2492	*	32.5848	*	31.1912	*	30.9065	*	36.2387	*	34.7922	*	18	24	21	0	0	0	23.8795	*	24.1001	*	22.9739	*	32.3801	*	32.6786	*	31.1625	*	34.3135	*	34.6071	*
20	#79	2258	GACTCTAGATACATCACAAT	171	195	144	147	181	133	1.54835		-1.57978		0.971049		10.2721	*	0.516891		8.32908	*	7.63869	*	0.210605		6.17617		160	190	143	135	178	132	1.5813		-1.15649		0.982689		8.85357	*	0.438857		7.21534	*	7.40043	*	0.315901
20	#79	2610	AGTGGCGCAGCACCACGAGG	26	30	12	0	0	0	35.0735	*	33.4262	*	31.973	*	42.8762	*	40.8984	*	39.1533	*	20.2661	*	19.3971	*	18.6255	*	22	30	12	0	0	0	29.3275	*	29.5988	*	28.2188	*	40.6429	*	41.0195	*	39.1091	*	19.26	*	19.4249	*
20	#79	2611	GTGGCGCAGCACCACGAGGC	25	31	11	0	0	0	33.699	*	32.1142	*	30.7196	*	44.3308	*	42.2829	*	40.4753	*	18.5039	*	17.7128	*	17.0111	*	21	31	11	0	0	0	27.9668	*	28.2264	*	26.9089	*	42.0195	*	42.4116	*	40.4349	*	17.5948	*	17.7442	*
20	#79	2612	TGGCGCAGCACCACGAGGCA	25	31	12	0	0	0	33.699	*	32.1142	*	30.7196	*	44.3308	*	42.2829	*	40.4753	*	20.2661	*	19.3971	*	18.6255	*	21	31	12	0	0	0	27.9668	*	28.2264	*	26.9089	*	42.0195	*	42.4116	*	40.4349	*	19.26	*	19.4249	*
20	#79	2613	GGCGCAGCACCACGAGGCAC	24	31	13	0	0	0	32.3284	*	30.8061	*	29.4662	*	44.3308	*	42.2829	*	40.4753	*	22.0213	*	21.0782	*	20.2402	*	20	31	13	0	0	0	26.6024	*	26.8483	*	25.5933	*	42.0195	*	42.4116	*	40.4349	*	20.9331	*	21.1079	*
20	#79	2614	GCGCAGCACCACGAGGCACT	24	31	12	0	0	0	32.3284	*	30.8061	*	29.4662	*	44.3308	*	42.2829	*	40.4753	*	20.2661	*	19.3971	*	18.6255	*	20	31	12	0	0	0	26.6024	*	26.8483	*	25.5933	*	42.0195	*	42.4116	*	40.4349	*	19.26	*	19.4249	*
20	#79	2615	CGCAGCACCACGAGGCACTG	24	31	12	0	0	0	32.3284	*	30.8061	*	29.4662	*	44.3308	*	42.2829	*	40.4753	*	20.2661	*	19.3971	*	18.6255	*	20	31	12	0	0	0	26.6024	*	26.8483	*	25.5933	*	42.0195	*	42.4116	*	40.4349	*	19.26	*	19.4249	*
20	#79	2616	GCAGCACCACGAGGCACTGG	24	32	12	0	0	0	32.3284	*	30.8061	*	29.4662	*	45.7817	*	43.6712	*	41.8011	*	20.2661	*	19.3971	*	18.6255	*	20	32	12	0	0	0	26.6024	*	26.8483	*	25.5933	*	43.4	*	43.7981	*	41.7588	*	19.26	*	19.4249	*
20	#79	2617	CAGCACCACGAGGCACTGGT	24	32	12	0	0	0	32.3284	*	30.8061	*	29.4662	*	45.7817	*	43.6712	*	41.8011	*	20.2661	*	19.3971	*	18.6255	*	20	32	12	0	0	0	26.6024	*	26.8483	*	25.5933	*	43.4	*	43.7981	*	41.7588	*	19.26	*	19.4249	*
20	#79	2618	AGCACCACGAGGCACTGGTG	24	32	12	0	0	0	32.3284	*	30.8061	*	29.4662	*	45.7817	*	43.6712	*	41.8011	*	20.2661	*	19.3971	*	18.6255	*	20	32	12	0	0	0	26.6024	*	26.8483	*	25.5933	*	43.4	*	43.7981	*	41.7588	*	19.26	*	19.4249	*
20	#79	2619	GCACCACGAGGCACTGGTGG	24	32	12	0	0	0	32.3284	*	30.8061	*	29.4662	*	45.7817	*	43.6712	*	41.8011	*	20.2661	*	19.3971	*	18.6255	*	20	32	12	0	0	0	26.6024	*	26.8483	*	25.5933	*	43.4	*	43.7981	*	41.7588	*	19.26	*	19.4249	*
20	#79	2620	CACCACGAGGCACTGGTGGG	24	31	12	0	0	0	32.3284	*	30.8061	*	29.4662	*	44.3308	*	42.2829	*	40.4753	*	20.2661	*	19.3971	*	18.6255	*	20	31	12	0	0	0	26.6024	*	26.8483	*	25.5933	*	42.0195	*	42.4116	*	40.4349	*	19.26	*	19.4249	*
20	#79	2621	ACCACGAGGCACTGGTGGGC	25	31	12	0	0	0	33.699	*	32.1142	*	30.7196	*	44.3308	*	42.2829	*	40.4753	*	20.2661	*	19.3971	*	18.6255	*	21	31	12	0	0	0	27.9668	*	28.2264	*	26.9089	*	42.0195	*	42.4116	*	40.4349	*	19.26	*	19.4249	*
20	#79	2622	CCACGAGGCACTGGTGGGCC	25	30	12	0	0	0	33.699	*	32.1142	*	30.7196	*	42.8762	*	40.8984	*	39.1533	*	20.2661	*	19.3971	*	18.6255	*	21	30	12	0	0	0	27.9668	*	28.2264	*	26.9089	*	40.6429	*	41.0195	*	39.1091	*	19.26	*	19.4249	*
20	#79	2623	CACGAGGCACTGGTGGGCCA	27	30	13	0	0	0	36.4519	*	34.7344	*	33.2265	*	42.8762	*	40.8984	*	39.1533	*	22.0213	*	21.0782	*	20.2402	*	23	30	13	0	0	0	30.6863	*	30.9731	*	29.5268	*	40.6429	*	41.0195	*	39.1091	*	20.9331	*	21.1079	*
20	#79	2624	ACGAGGCACTGGTGGGCCAT	27	29	13	0	0	0	36.4519	*	34.7344	*	33.2265	*	41.4215	*	39.5102	*	37.8236	*	22.0213	*	21.0782	*	20.2402	*	23	29	13	0	0	0	30.6863	*	30.9731	*	29.5268	*	39.2644	*	39.6254	*	37.7814	*	20.9331	*	21.1079	*
20	#79	2625	CGAGGCACTGGTGGGCCATG	27	31	14	0	0	0	36.4519	*	34.7344	*	33.2265	*	44.3308	*	42.2829	*	40.4753	*	23.7843	*	22.7633	*	21.8553	*	23	31	14	0	0	0	30.6863	*	30.9731	*	29.5268	*	42.0195	*	42.4116	*	40.4349	*	22.6028	*	22.7988	*
20	#79	2626	GAGGCACTGGTGGGCCATGG	27	31	18	0	0	0	36.4519	*	34.7344	*	33.2265	*	44.3308	*	42.2829	*	40.4753	*	30.8279	*	29.5027	*	28.3255	*	23	31	18	0	0	0	30.6863	*	30.9731	*	29.5268	*	42.0195	*	42.4116	*	40.4349	*	29.2915	*	29.5422	*
20	#79	2627	AGGCACTGGTGGGCCATGGG	27	31	18	0	0	0	36.4519	*	34.7344	*	33.2265	*	44.3308	*	42.2829	*	40.4753	*	30.8279	*	29.5027	*	28.3255	*	23	31	18	0	0	0	30.6863	*	30.9731	*	29.5268	*	42.0195	*	42.4116	*	40.4349	*	29.2915	*	29.5422	*
20	#79	2628	GGCACTGGTGGGCCATGGGT	28	31	18	0	0	0	37.8207	*	36.0484	*	34.4781	*	44.3308	*	42.2829	*	40.4753	*	30.8279	*	29.5027	*	28.3255	*	24	31	18	0	0	0	32.0528	*	32.3495	*	30.8368	*	42.0195	*	42.4116	*	40.4349	*	29.2915	*	29.5422	*
20	#79	2629	GCACTGGTGGGCCATGGGTT	28	31	18	0	0	0	37.8207	*	36.0484	*	34.4781	*	44.3308	*	42.2829	*	40.4753	*	30.8279	*	29.5027	*	28.3255	*	24	31	18	0	0	0	32.0528	*	32.3495	*	30.8368	*	42.0195	*	42.4116	*	40.4349	*	29.2915	*	29.5422	*
20	#79	2630	CACTGGTGGGCCATGGGTTT	28	31	18	0	0	0	37.8207	*	36.0484	*	34.4781	*	44.3308	*	42.2829	*	40.4753	*	30.8279	*	29.5027	*	28.3255	*	24	31	18	0	0	0	32.0528	*	32.3495	*	30.8368	*	42.0195	*	42.4116	*	40.4349	*	29.2915	*	29.5422	*
20	#79	2631	ACTGGTGGGCCATGGGTTTA	28	31	18	0	0	0	37.8207	*	36.0484	*	34.4781	*	44.3308	*	42.2829	*	40.4753	*	30.8279	*	29.5027	*	28.3255	*	24	31	18	0	0	0	32.0528	*	32.3495	*	30.8368	*	42.0195	*	42.4116	*	40.4349	*	29.2915	*	29.5422	*
20	#79	2632	CTGGTGGGCCATGGGTTTAC	29	31	19	0	0	0	39.1972	*	37.3547	*	35.7297	*	44.3308	*	42.2829	*	40.4753	*	32.5845	*	31.1813	*	29.9415	*	25	31	19	0	0	0	33.4117	*	33.722	*	32.1507	*	42.0195	*	42.4116	*	40.4349	*	30.9661	*	31.2304	*
20	#79	2633	TGGTGGGCCATGGGTTTACA	29	31	19	0	0	0	39.1972	*	37.3547	*	35.7297	*	44.3308	*	42.2829	*	40.4753	*	32.5845	*	31.1813	*	29.9415	*	24	31	19	0	0	0	32.0528	*	32.3495	*	30.8368	*	42.0195	*	42.4116	*	40.4349	*	30.9661	*	31.2304	*
20	#79	2634	GGTGGGCCATGGGTTTACAC	29	31	20	0	0	0	39.1972	*	37.3547	*	35.7297	*	44.3308	*	42.2829	*	40.4753	*	34.347	*	32.8658	*	31.5596	*	24	31	20	0	0	0	32.0528	*	32.3495	*	30.8368	*	42.0195	*	42.4116	*	40.4349	*	32.6407	*	32.9149	*
20	#79	2635	GTGGGCCATGGGTTTACACA	29	33	21	0	0	0	39.1972	*	37.3547	*	35.7297	*	47.2345	*	45.0537	*	43.1289	*	36.1057	*	34.5541	*	33.1739	*	24	33	21	0	0	0	32.0528	*	32.3495	*	30.8368	*	44.7747	*	45.1884	*	43.0866	*	34.3135	*	34.6071	*
20	#79	2636	TGGGCCATGGGTTTACACAC	28	32	21	0	0	0	37.8207	*	36.0484	*	34.4781	*	45.7817	*	43.6712	*	41.8011	*	36.1057	*	34.5541	*	33.1739	*	23	32	21	0	0	0	30.6863	*	30.9731	*	29.5268	*	43.4	*	43.7981	*	41.7588	*	34.3135	*	34.6071	*
20	#79	2637	GGGCCATGGGTTTACACACG	29	31	22	0	0	0	39.1972	*	37.3547	*	35.7297	*	44.3308	*	42.2829	*	40.4753	*	37.8684	*	36.2387	*	34.7922	*	24	31	22	0	0	0	32.0528	*	32.3495	*	30.8368	*	42.0195	*	42.4116	*	40.4349	*	35.9864	*	36.2918	*
20	#79	2638	GGCCATGGGTTTACACACGC	29	31	20	0	0	0	39.1972	*	37.3547	*	35.7297	*	44.3308	*	42.2829	*	40.4753	*	34.347	*	32.8658	*	31.5596	*	24	31	20	0	0	0	32.0528	*	32.3495	*	30.8368	*	42.0195	*	42.4116	*	40.4349	*	32.6407	*	32.9149	*
20	#79	2639	GCCATGGGTTTACACACGCG	29	31	20	0	0	0	39.1972	*	37.3547	*	35.7297	*	44.3308	*	42.2829	*	40.4753	*	34.347	*	32.8658	*	31.5596	*	24	31	20	0	0	0	32.0528	*	32.3495	*	30.8368	*	42.0195	*	42.4116	*	40.4349	*	32.6407	*	32.9149	*
20	#79	2640	CCATGGGTTTACACACGCGC	30	31	20	0	0	0	40.5737	*	38.6648	*	36.9813	*	44.3308	*	42.2829	*	40.4753	*	34.347	*	32.8658	*	31.5596	*	25	31	20	0	0	0	33.4117	*	33.722	*	32.1507	*	42.0195	*	42.4116	*	40.4349	*	32.6407	*	32.9149	*
20	#79	2641	CATGGGTTTACACACGCGCA	30	33	20	0	0	0	40.5737	*	38.6648	*	36.9813	*	47.2345	*	45.0537	*	43.1289	*	34.347	*	32.8658	*	31.5596	*	25	33	20	0	0	0	33.4117	*	33.722	*	32.1507	*	44.7747	*	45.1884	*	43.0866	*	32.6407	*	32.9149	*
20	#79	2642	ATGGGTTTACACACGCGCAC	31	33	20	0	0	0	41.9465	*	39.975	*	38.2368	*	47.2345	*	45.0537	*	43.1289	*	34.347	*	32.8658	*	31.5596	*	26	33	20	0	0	0	34.7783	*	35.1023	*	33.4608	*	44.7747	*	45.1884	*	43.0866	*	32.6407	*	32.9149	*
20	#79	2643	TGGGTTTACACACGCGCACA	31	32	20	0	0	0	41.9465	*	39.975	*	38.2368	*	45.7817	*	43.6712	*	41.8011	*	34.347	*	32.8658	*	31.5596	*	26	32	20	0	0	0	34.7783	*	35.1023	*	33.4608	*	43.4	*	43.7981	*	41.7588	*	32.6407	*	32.9149	*
20	#79	2644	GGGTTTACACACGCGCACAT	31	32	21	0	0	0	41.9465	*	39.975	*	38.2368	*	45.7817	*	43.6712	*	41.8011	*	36.1057	*	34.5541	*	33.1739	*	26	32	21	0	0	0	34.7783	*	35.1023	*	33.4608	*	43.4	*	43.7981	*	41.7588	*	34.3135	*	34.6071	*
20	#79	2645	GGTTTACACACGCGCACATC	31	30	21	0	0	0	41.9465	*	39.975	*	38.2368	*	42.8762	*	40.8984	*	39.1533	*	36.1057	*	34.5541	*	33.1739	*	26	30	21	0	0	0	34.7783	*	35.1023	*	33.4608	*	40.6429	*	41.0195	*	39.1091	*	34.3135	*	34.6071	*
20	#79	2646	GTTTACACACGCGCACATCG	31	30	21	0	0	0	41.9465	*	39.975	*	38.2368	*	42.8762	*	40.8984	*	39.1533	*	36.1057	*	34.5541	*	33.1739	*	26	30	21	0	0	0	34.7783	*	35.1023	*	33.4608	*	40.6429	*	41.0195	*	39.1091	*	34.3135	*	34.6071	*
20	#79	2647	TTTACACACGCGCACATCGT	28	30	21	0	0	0	37.8207	*	36.0484	*	34.4781	*	42.8762	*	40.8984	*	39.1533	*	36.1057	*	34.5541	*	33.1739	*	25	30	21	0	0	0	33.4117	*	33.722	*	32.1507	*	40.6429	*	41.0195	*	39.1091	*	34.3135	*	34.6071	*
20	#79	2648	TTACACACGCGCACATCGTT	27	30	21	0	0	0	36.4519	*	34.7344	*	33.2265	*	42.8762	*	40.8984	*	39.1533	*	36.1057	*	34.5541	*	33.1739	*	24	30	21	0	0	0	32.0528	*	32.3495	*	30.8368	*	40.6429	*	41.0195	*	39.1091	*	34.3135	*	34.6071	*
20	#79	2649	TACACACGCGCACATCGTTG	27	32	21	0	0	0	36.4519	*	34.7344	*	33.2265	*	45.7817	*	43.6712	*	41.8011	*	36.1057	*	34.5541	*	33.1739	*	24	32	21	0	0	0	32.0528	*	32.3495	*	30.8368	*	43.4	*	43.7981	*	41.7588	*	34.3135	*	34.6071	*
20	#79	2650	ACACACGCGCACATCGTTGC	27	32	21	0	0	0	36.4519	*	34.7344	*	33.2265	*	45.7817	*	43.6712	*	41.8011	*	36.1057	*	34.5541	*	33.1739	*	24	32	21	0	0	0	32.0528	*	32.3495	*	30.8368	*	43.4	*	43.7981	*	41.7588	*	34.3135	*	34.6071	*
20	#79	2651	CACACGCGCACATCGTTGCG	27	32	21	0	0	0	36.4519	*	34.7344	*	33.2265	*	45.7817	*	43.6712	*	41.8011	*	36.1057	*	34.5541	*	33.1739	*	24	32	21	0	0	0	32.0528	*	32.3495	*	30.8368	*	43.4	*	43.7981	*	41.7588	*	34.3135	*	34.6071	*
20	#79	2652	ACACGCGCACATCGTTGCGC	27	32	21	0	0	0	36.4519	*	34.7344	*	33.2265	*	45.7817	*	43.6712	*	41.8011	*	36.1057	*	34.5541	*	33.1739	*	24	32	21	0	0	0	32.0528	*	32.3495	*	30.8368	*	43.4	*	43.7981	*	41.7588	*	34.3135	*	34.6071	*
20	#79	2653	CACGCGCACATCGTTGCGCT	28	32	21	0	0	0	37.8207	*	36.0484	*	34.4781	*	45.7817	*	43.6712	*	41.8011	*	36.1057	*	34.5541	*	33.1739	*	24	32	21	0	0	0	32.0528	*	32.3495	*	30.8368	*	43.4	*	43.7981	*	41.7588	*	34.3135	*	34.6071	*
20	#79	2654	ACGCGCACATCGTTGCGCTC	28	32	20	0	0	0	37.8207	*	36.0484	*	34.4781	*	45.7817	*	43.6712	*	41.8011	*	34.347	*	32.8658	*	31.5596	*	24	32	20	0	0	0	32.0528	*	32.3495	*	30.8368	*	43.4	*	43.7981	*	41.7588	*	32.6407	*	32.9149	*
20	#79	2655	CGCGCACATCGTTGCGCTCA	28	32	20	0	0	0	37.8207	*	36.0484	*	34.4781	*	45.7817	*	43.6712	*	41.8011	*	34.347	*	32.8658	*	31.5596	*	24	32	20	0	0	0	32.0528	*	32.3495	*	30.8368	*	43.4	*	43.7981	*	41.7588	*	32.6407	*	32.9149	*
20	#79	2656	GCGCACATCGTTGCGCTCAG	28	32	19	0	0	0	37.8207	*	36.0484	*	34.4781	*	45.7817	*	43.6712	*	41.8011	*	32.5845	*	31.1813	*	29.9415	*	24	32	19	0	0	0	32.0528	*	32.3495	*	30.8368	*	43.4	*	43.7981	*	41.7588	*	30.9661	*	31.2304	*
20	#79	2657	CGCACATCGTTGCGCTCAGC	28	33	19	0	0	0	37.8207	*	36.0484	*	34.4781	*	47.2345	*	45.0537	*	43.1289	*	32.5845	*	31.1813	*	29.9415	*	24	32	19	0	0	0	32.0528	*	32.3495	*	30.8368	*	43.4	*	43.7981	*	41.7588	*	30.9661	*	31.2304	*
20	#79	2658	GCACATCGTTGCGCTCAGCC	28	34	19	0	0	0	37.8207	*	36.0484	*	34.4781	*	48.6873	*	46.4363	*	44.4568	*	32.5845	*	31.1813	*	29.9415	*	24	33	19	0	0	0	32.0528	*	32.3495	*	30.8368	*	44.7747	*	45.1884	*	43.0866	*	30.9661	*	31.2304	*
20	#79	2659	CACATCGTTGCGCTCAGCCA	28	34	21	0	0	0	37.8207	*	36.0484	*	34.4781	*	48.6873	*	46.4363	*	44.4568	*	36.1057	*	34.5541	*	33.1739	*	24	33	21	0	0	0	32.0528	*	32.3495	*	30.8368	*	44.7747	*	45.1884	*	43.0866	*	34.3135	*	34.6071	*
20	#79	2660	ACATCGTTGCGCTCAGCCAA	29	32	21	0	0	0	39.1972	*	37.3547	*	35.7297	*	45.7817	*	43.6712	*	41.8011	*	36.1057	*	34.5541	*	33.1739	*	25	31	21	0	0	0	33.4117	*	33.722	*	32.1507	*	42.0195	*	42.4116	*	40.4349	*	34.3135	*	34.6071	*
20	#79	2661	CATCGTTGCGCTCAGCCAAC	29	32	22	0	0	0	39.1972	*	37.3547	*	35.7297	*	45.7817	*	43.6712	*	41.8011	*	37.8684	*	36.2387	*	34.7922	*	25	31	22	0	0	0	33.4117	*	33.722	*	32.1507	*	42.0195	*	42.4116	*	40.4349	*	35.9864	*	36.2918	*
20	#79	2662	ATCGTTGCGCTCAGCCAACA	26	34	22	0	0	0	35.0735	*	33.4262	*	31.973	*	48.6873	*	46.4363	*	44.4568	*	37.8684	*	36.2387	*	34.7922	*	24	33	22	0	0	0	32.0528	*	32.3495	*	30.8368	*	44.7747	*	45.1884	*	43.0866	*	35.9864	*	36.2918	*
20	#79	2663	TCGTTGCGCTCAGCCAACAC	25	34	22	0	0	0	33.699	*	32.1142	*	30.7196	*	48.6873	*	46.4363	*	44.4568	*	37.8684	*	36.2387	*	34.7922	*	23	33	22	0	0	0	30.6863	*	30.9731	*	29.5268	*	44.7747	*	45.1884	*	43.0866	*	35.9864	*	36.2918	*
20	#79	2664	CGTTGCGCTCAGCCAACACC	25	35	22	0	0	0	33.699	*	32.1142	*	30.7196	*	50.1401	*	47.8265	*	45.7807	*	37.8684	*	36.2387	*	34.7922	*	23	34	22	0	0	0	30.6863	*	30.9731	*	29.5268	*	46.1533	*	46.5748	*	44.4067	*	35.9864	*	36.2918	*
20	#79	2665	GTTGCGCTCAGCCAACACCC	25	35	22	0	0	0	33.699	*	32.1142	*	30.7196	*	50.1401	*	47.8265	*	45.7807	*	37.8684	*	36.2387	*	34.7922	*	23	34	22	0	0	0	30.6863	*	30.9731	*	29.5268	*	46.1533	*	46.5748	*	44.4067	*	35.9864	*	36.2918	*
20	#79	2666	TTGCGCTCAGCCAACACCCG	25	35	22	0	0	0	33.699	*	32.1142	*	30.7196	*	50.1401	*	47.8265	*	45.7807	*	37.8684	*	36.2387	*	34.7922	*	23	34	22	0	0	0	30.6863	*	30.9731	*	29.5268	*	46.1533	*	46.5748	*	44.4067	*	35.9864	*	36.2918	*
20	#79	2667	TGCGCTCAGCCAACACCCGG	26	35	22	0	0	0	35.0735	*	33.4262	*	31.973	*	50.1401	*	47.8265	*	45.7807	*	37.8684	*	36.2387	*	34.7922	*	23	34	22	0	0	0	30.6863	*	30.9731	*	29.5268	*	46.1533	*	46.5748	*	44.4067	*	35.9864	*	36.2918	*
20	#79	2668	GCGCTCAGCCAACACCCGGC	26	36	22	0	0	0	35.0735	*	33.4262	*	31.973	*	51.5968	*	49.213	*	47.1086	*	37.8684	*	36.2387	*	34.7922	*	23	35	22	0	0	0	30.6863	*	30.9731	*	29.5268	*	47.528	*	47.9652	*	45.7306	*	35.9864	*	36.2918	*
20	#79	2669	CGCTCAGCCAACACCCGGCA	25	36	22	0	0	0	33.699	*	32.1142	*	30.7196	*	51.5968	*	49.213	*	47.1086	*	37.8684	*	36.2387	*	34.7922	*	22	35	22	0	0	0	29.3275	*	29.5988	*	28.2188	*	47.528	*	47.9652	*	45.7306	*	35.9864	*	36.2918	*
20	#79	2670	GCTCAGCCAACACCCGGCAG	25	35	22	0	0	0	33.699	*	32.1142	*	30.7196	*	50.1401	*	47.8265	*	45.7807	*	37.8684	*	36.2387	*	34.7922	*	22	34	22	0	0	0	29.3275	*	29.5988	*	28.2188	*	46.1533	*	46.5748	*	44.4067	*	35.9864	*	36.2918	*
20	#79	2671	CTCAGCCAACACCCGGCAGC	25	35	22	0	0	0	33.699	*	32.1142	*	30.7196	*	50.1401	*	47.8265	*	45.7807	*	37.8684	*	36.2387	*	34.7922	*	22	34	22	0	0	0	29.3275	*	29.5988	*	28.2188	*	46.1533	*	46.5748	*	44.4067	*	35.9864	*	36.2918	*
20	#79	2672	TCAGCCAACACCCGGCAGCG	25	35	23	0	0	0	33.699	*	32.1142	*	30.7196	*	50.1401	*	47.8265	*	45.7807	*	39.6273	*	37.9235	*	36.4105	*	22	34	23	0	0	0	29.3275	*	29.5988	*	28.2188	*	46.1533	*	46.5748	*	44.4067	*	37.6614	*	37.9804	*
20	#79	2673	CAGCCAACACCCGGCAGCGT	25	35	23	0	0	0	33.699	*	32.1142	*	30.7196	*	50.1401	*	47.8265	*	45.7807	*	39.6273	*	37.9235	*	36.4105	*	22	34	23	0	0	0	29.3275	*	29.5988	*	28.2188	*	46.1533	*	46.5748	*	44.4067	*	37.6614	*	37.9804	*
20	#79	2674	AGCCAACACCCGGCAGCGTT	27	35	23	0	0	0	36.4519	*	34.7344	*	33.2265	*	50.1401	*	47.8265	*	45.7807	*	39.6273	*	37.9235	*	36.4105	*	24	34	23	0	0	0	32.0528	*	32.3495	*	30.8368	*	46.1533	*	46.5748	*	44.4067	*	37.6614	*	37.9804	*
20	#79	2675	GCCAACACCCGGCAGCGTTA	28	35	23	0	0	0	37.8207	*	36.0484	*	34.4781	*	50.1401	*	47.8265	*	45.7807	*	39.6273	*	37.9235	*	36.4105	*	25	34	23	0	0	0	33.4117	*	33.722	*	32.1507	*	46.1533	*	46.5748	*	44.4067	*	37.6614	*	37.9804	*
20	#79	2676	CCAACACCCGGCAGCGTTAG	28	35	23	0	0	0	37.8207	*	36.0484	*	34.4781	*	50.1401	*	47.8265	*	45.7807	*	39.6273	*	37.9235	*	36.4105	*	25	34	23	0	0	0	33.4117	*	33.722	*	32.1507	*	46.1533	*	46.5748	*	44.4067	*	37.6614	*	37.9804	*
20	#79	2677	CAACACCCGGCAGCGTTAGG	26	35	23	0	0	0	35.0735	*	33.4262	*	31.973	*	50.1401	*	47.8265	*	45.7807	*	39.6273	*	37.9235	*	36.4105	*	23	34	23	0	0	0	30.6863	*	30.9731	*	29.5268	*	46.1533	*	46.5748	*	44.4067	*	37.6614	*	37.9804	*
20	#79	2678	AACACCCGGCAGCGTTAGGG	26	35	23	0	0	0	35.0735	*	33.4262	*	31.973	*	50.1401	*	47.8265	*	45.7807	*	39.6273	*	37.9235	*	36.4105	*	23	34	23	0	0	0	30.6863	*	30.9731	*	29.5268	*	46.1533	*	46.5748	*	44.4067	*	37.6614	*	37.9804	*
20	#79	2679	ACACCCGGCAGCGTTAGGGA	25	34	23	0	0	0	33.699	*	32.1142	*	30.7196	*	48.6873	*	46.4363	*	44.4568	*	39.6273	*	37.9235	*	36.4105	*	22	33	23	0	0	0	29.3275	*	29.5988	*	28.2188	*	44.7747	*	45.1884	*	43.0866	*	37.6614	*	37.9804	*
20	#79	2680	CACCCGGCAGCGTTAGGGAC	25	34	23	0	0	0	33.699	*	32.1142	*	30.7196	*	48.6873	*	46.4363	*	44.4568	*	39.6273	*	37.9235	*	36.4105	*	22	33	23	0	0	0	29.3275	*	29.5988	*	28.2188	*	44.7747	*	45.1884	*	43.0866	*	37.6614	*	37.9804	*
20	#79	2681	ACCCGGCAGCGTTAGGGACC	25	35	23	0	0	0	33.699	*	32.1142	*	30.7196	*	50.1401	*	47.8265	*	45.7807	*	39.6273	*	37.9235	*	36.4105	*	22	34	23	0	0	0	29.3275	*	29.5988	*	28.2188	*	46.1533	*	46.5748	*	44.4067	*	37.6614	*	37.9804	*
20	#79	2682	CCCGGCAGCGTTAGGGACCG	27	35	23	0	0	0	36.4519	*	34.7344	*	33.2265	*	50.1401	*	47.8265	*	45.7807	*	39.6273	*	37.9235	*	36.4105	*	22	34	23	0	0	0	29.3275	*	29.5988	*	28.2188	*	46.1533	*	46.5748	*	44.4067	*	37.6614	*	37.9804	*
20	#79	2683	CCGGCAGCGTTAGGGACCGT	27	35	23	0	0	0	36.4519	*	34.7344	*	33.2265	*	50.1401	*	47.8265	*	45.7807	*	39.6273	*	37.9235	*	36.4105	*	22	34	23	0	0	0	29.3275	*	29.5988	*	28.2188	*	46.1533	*	46.5748	*	44.4067	*	37.6614	*	37.9804	*
20	#79	2684	CGGCAGCGTTAGGGACCGTC	28	35	23	0	0	0	37.8207	*	36.0484	*	34.4781	*	50.1401	*	47.8265	*	45.7807	*	39.6273	*	37.9235	*	36.4105	*	23	34	23	0	0	0	30.6863	*	30.9731	*	29.5268	*	46.1533	*	46.5748	*	44.4067	*	37.6614	*	37.9804	*
20	#79	2685	GGCAGCGTTAGGGACCGTCG	29	37	23	0	0	0	39.1972	*	37.3547	*	35.7297	*	53.0477	*	50.5975	*	48.4384	*	39.6273	*	37.9235	*	36.4105	*	24	36	23	0	0	0	32.0528	*	32.3495	*	30.8368	*	48.9067	*	49.3555	*	47.0585	*	37.6614	*	37.9804	*
20	#79	2686	GCAGCGTTAGGGACCGTCGC	28	37	23	0	0	0	37.8207	*	36.0484	*	34.4781	*	53.0477	*	50.5975	*	48.4384	*	39.6273	*	37.9235	*	36.4105	*	24	36	23	0	0	0	32.0528	*	32.3495	*	30.8368	*	48.9067	*	49.3555	*	47.0585	*	37.6614	*	37.9804	*
20	#79	2687	CAGCGTTAGGGACCGTCGCT	28	37	22	0	0	0	37.8207	*	36.0484	*	34.4781	*	53.0477	*	50.5975	*	48.4384	*	37.8684	*	36.2387	*	34.7922	*	24	36	22	0	0	0	32.0528	*	32.3495	*	30.8368	*	48.9067	*	49.3555	*	47.0585	*	35.9864	*	36.2918	*
20	#79	2688	AGCGTTAGGGACCGTCGCTG	28	37	22	0	0	0	37.8207	*	36.0484	*	34.4781	*	53.0477	*	50.5975	*	48.4384	*	37.8684	*	36.2387	*	34.7922	*	24	36	22	0	0	0	32.0528	*	32.3495	*	30.8368	*	48.9067	*	49.3555	*	47.0585	*	35.9864	*	36.2918	*
20	#79	2689	GCGTTAGGGACCGTCGCTGT	28	37	22	0	0	0	37.8207	*	36.0484	*	34.4781	*	53.0477	*	50.5975	*	48.4384	*	37.8684	*	36.2387	*	34.7922	*	24	36	22	0	0	0	32.0528	*	32.3495	*	30.8368	*	48.9067	*	49.3555	*	47.0585	*	35.9864	*	36.2918	*
20	#79	2690	CGTTAGGGACCGTCGCTGTC	29	37	23	0	0	0	39.1972	*	37.3547	*	35.7297	*	53.0477	*	50.5975	*	48.4384	*	39.6273	*	37.9235	*	36.4105	*	26	36	23	0	0	0	34.7783	*	35.1023	*	33.4608	*	48.9067	*	49.3555	*	47.0585	*	37.6614	*	37.9804	*
20	#79	2691	GTTAGGGACCGTCGCTGTCA	29	37	23	0	0	0	39.1972	*	37.3547	*	35.7297	*	53.0477	*	50.5975	*	48.4384	*	39.6273	*	37.9235	*	36.4105	*	26	36	23	0	0	0	34.7783	*	35.1023	*	33.4608	*	48.9067	*	49.3555	*	47.0585	*	37.6614	*	37.9804	*
20	#79	2692	TTAGGGACCGTCGCTGTCAC	29	36	25	0	0	0	39.1972	*	37.3547	*	35.7297	*	51.5968	*	49.213	*	47.1086	*	43.153	*	41.2931	*	39.6474	*	26	35	25	0	0	0	34.7783	*	35.1023	*	33.4608	*	47.528	*	47.9652	*	45.7306	*	41.0018	*	41.354	*
20	#79	2693	TAGGGACCGTCGCTGTCACG	31	36	24	0	0	0	41.9465	*	39.975	*	38.2368	*	51.5968	*	49.213	*	47.1086	*	41.3882	*	39.6101	*	38.0308	*	28	35	24	0	0	0	37.5059	*	37.8552	*	36.0887	*	47.528	*	47.9652	*	45.7306	*	39.3287	*	39.6633	*
20	#79	2694	AGGGACCGTCGCTGTCACGT	31	36	24	0	0	0	41.9465	*	39.975	*	38.2368	*	51.5968	*	49.213	*	47.1086	*	41.3882	*	39.6101	*	38.0308	*	28	35	24	0	0	0	37.5059	*	37.8552	*	36.0887	*	47.528	*	47.9652	*	45.7306	*	39.3287	*	39.6633	*
20	#79	2695	GGGACCGTCGCTGTCACGTA	31	36	23	0	0	0	41.9465	*	39.975	*	38.2368	*	51.5968	*	49.213	*	47.1086	*	39.6273	*	37.9235	*	36.4105	*	28	35	23	0	0	0	37.5059	*	37.8552	*	36.0887	*	47.528	*	47.9652	*	45.7306	*	37.6614	*	37.9804	*
20	#79	2696	GGACCGTCGCTGTCACGTAT	31	37	23	0	0	0	41.9465	*	39.975	*	38.2368	*	53.0477	*	50.5975	*	48.4384	*	39.6273	*	37.9235	*	36.4105	*	28	36	23	0	0	0	37.5059	*	37.8552	*	36.0887	*	48.9067	*	49.3555	*	47.0585	*	37.6614	*	37.9804	*
20	#79	2697	GACCGTCGCTGTCACGTATC	32	37	23	0	0	0	43.3211	*	41.2872	*	39.4942	*	53.0477	*	50.5975	*	48.4384	*	39.6273	*	37.9235	*	36.4105	*	29	36	23	0	0	0	38.865	*	39.2298	*	37.397	*	48.9067	*	49.3555	*	47.0585	*	37.6614	*	37.9804	*
20	#79	2698	ACCGTCGCTGTCACGTATCA	32	36	23	0	0	0	43.3211	*	41.2872	*	39.4942	*	51.5968	*	49.213	*	47.1086	*	39.6273	*	37.9235	*	36.4105	*	29	35	23	0	0	0	38.865	*	39.2298	*	37.397	*	47.528	*	47.9652	*	45.7306	*	37.6614	*	37.9804	*
20	#79	2699	CCGTCGCTGTCACGTATCAG	30	38	23	0	0	0	40.5737	*	38.6648	*	36.9813	*	54.4987	*	51.982	*	49.7605	*	39.6273	*	37.9235	*	36.4105	*	27	37	23	0	0	0	36.1411	*	36.4768	*	34.7766	*	50.2853	*	50.7459	*	48.3863	*	37.6614	*	37.9804	*
20	#79	2700	CGTCGCTGTCACGTATCAGC	30	38	23	0	0	0	40.5737	*	38.6648	*	36.9813	*	54.4987	*	51.982	*	49.7605	*	39.6273	*	37.9235	*	36.4105	*	27	37	23	0	0	0	36.1411	*	36.4768	*	34.7766	*	50.2853	*	50.7459	*	48.3863	*	37.6614	*	37.9804	*
20	#79	2701	GTCGCTGTCACGTATCAGCA	31	37	22	0	0	0	41.9465	*	39.975	*	38.2368	*	53.0477	*	50.5975	*	48.4384	*	37.8684	*	36.2387	*	34.7922	*	27	36	22	0	0	0	36.1411	*	36.4768	*	34.7766	*	48.9067	*	49.3555	*	47.0585	*	35.9864	*	36.2918	*
20	#79	2702	TCGCTGTCACGTATCAGCAC	33	37	24	0	0	0	44.6939	*	42.5936	*	40.7421	*	53.0477	*	50.5975	*	48.4384	*	41.3882	*	39.6101	*	38.0308	*	29	36	24	0	0	0	38.865	*	39.2298	*	37.397	*	48.9067	*	49.3555	*	47.0585	*	39.3287	*	39.6633	*
20	#79	2703	CGCTGTCACGTATCAGCACA	33	38	24	0	0	0	44.6939	*	42.5936	*	40.7421	*	54.4987	*	51.982	*	49.7605	*	41.3882	*	39.6101	*	38.0308	*	29	37	24	0	0	0	38.865	*	39.2298	*	37.397	*	50.2853	*	50.7459	*	48.3863	*	39.3287	*	39.6633	*
20	#79	2704	GCTGTCACGTATCAGCACAT	33	37	24	0	0	0	44.6939	*	42.5936	*	40.7421	*	53.0477	*	50.5975	*	48.4384	*	41.3882	*	39.6101	*	38.0308	*	29	36	24	0	0	0	38.865	*	39.2298	*	37.397	*	48.9067	*	49.3555	*	47.0585	*	39.3287	*	39.6633	*
20	#79	2705	CTGTCACGTATCAGCACATA	33	37	23	0	0	0	44.6939	*	42.5936	*	40.7421	*	53.0477	*	50.5975	*	48.4384	*	39.6273	*	37.9235	*	36.4105	*	29	36	23	0	0	0	38.865	*	39.2298	*	37.397	*	48.9067	*	49.3555	*	47.0585	*	37.6614	*	37.9804	*
20	#79	2706	TGTCACGTATCAGCACATAA	33	36	24	0	0	0	44.6939	*	42.5936	*	40.7421	*	51.5968	*	49.213	*	47.1086	*	41.3882	*	39.6101	*	38.0308	*	29	35	24	0	0	0	38.865	*	39.2298	*	37.397	*	47.528	*	47.9652	*	45.7306	*	39.3287	*	39.6633	*
20	#79	2707	GTCACGTATCAGCACATAAT	33	36	24	0	0	0	44.6939	*	42.5936	*	40.7421	*	51.5968	*	49.213	*	47.1086	*	41.3882	*	39.6101	*	38.0308	*	29	35	24	0	0	0	38.865	*	39.2298	*	37.397	*	47.528	*	47.9652	*	45.7306	*	39.3287	*	39.6633	*
20	#79	2708	TCACGTATCAGCACATAATC	33	36	24	0	0	0	44.6939	*	42.5936	*	40.7421	*	51.5968	*	49.213	*	47.1086	*	41.3882	*	39.6101	*	38.0308	*	29	35	24	0	0	0	38.865	*	39.2298	*	37.397	*	47.528	*	47.9652	*	45.7306	*	39.3287	*	39.6633	*
20	#79	2709	CACGTATCAGCACATAATCA	33	36	24	0	0	0	44.6939	*	42.5936	*	40.7421	*	51.5968	*	49.213	*	47.1086	*	41.3882	*	39.6101	*	38.0308	*	29	35	24	0	0	0	38.865	*	39.2298	*	37.397	*	47.528	*	47.9652	*	45.7306	*	39.3287	*	39.6633	*
20	#79	2710	ACGTATCAGCACATAATCAC	33	36	26	0	0	0	44.6939	*	42.5936	*	40.7421	*	51.5968	*	49.213	*	47.1086	*	44.9121	*	42.978	*	41.2582	*	29	35	26	0	0	0	38.865	*	39.2298	*	37.397	*	47.528	*	47.9652	*	45.7306	*	42.6769	*	43.0446	*
20	#79	2711	CGTATCAGCACATAATCACG	33	36	26	0	0	0	44.6939	*	42.5936	*	40.7421	*	51.5968	*	49.213	*	47.1086	*	44.9121	*	42.978	*	41.2582	*	29	35	26	0	0	0	38.865	*	39.2298	*	37.397	*	47.528	*	47.9652	*	45.7306	*	42.6769	*	43.0446	*
20	#79	2712	GTATCAGCACATAATCACGG	33	36	25	0	0	0	44.6939	*	42.5936	*	40.7421	*	51.5968	*	49.213	*	47.1086	*	43.153	*	41.2931	*	39.6474	*	29	35	25	0	0	0	38.865	*	39.2298	*	37.397	*	47.528	*	47.9652	*	45.7306	*	41.0018	*	41.354	*
20	#79	2713	TATCAGCACATAATCACGGC	33	36	25	0	0	0	44.6939	*	42.5936	*	40.7421	*	51.5968	*	49.213	*	47.1086	*	43.153	*	41.2931	*	39.6474	*	29	35	25	0	0	0	38.865	*	39.2298	*	37.397	*	47.528	*	47.9652	*	45.7306	*	41.0018	*	41.354	*
20	#79	2714	ATCAGCACATAATCACGGCG	34	34	25	0	0	0	46.0705	*	43.9038	*	41.9976	*	48.6873	*	46.4363	*	44.4568	*	43.153	*	41.2931	*	39.6474	*	29	33	25	0	0	0	38.865	*	39.2298	*	37.397	*	44.7747	*	45.1884	*	43.0866	*	41.0018	*	41.354	*
20	#79	2715	TCAGCACATAATCACGGCGT	34	33	26	0	0	0	46.0705	*	43.9038	*	41.9976	*	47.2345	*	45.0537	*	43.1289	*	44.9121	*	42.978	*	41.2582	*	29	32	26	0	0	0	38.865	*	39.2298	*	37.397	*	43.4	*	43.7981	*	41.7588	*	42.6769	*	43.0446	*
20	#79	2716	CAGCACATAATCACGGCGTT	34	33	26	0	0	0	46.0705	*	43.9038	*	41.9976	*	47.2345	*	45.0537	*	43.1289	*	44.9121	*	42.978	*	41.2582	*	29	32	26	0	0	0	38.865	*	39.2298	*	37.397	*	43.4	*	43.7981	*	41.7588	*	42.6769	*	43.0446	*
20	#79	2717	AGCACATAATCACGGCGTTG	34	34	26	0	0	0	46.0705	*	43.9038	*	41.9976	*	48.6873	*	46.4363	*	44.4568	*	44.9121	*	42.978	*	41.2582	*	29	33	26	0	0	0	38.865	*	39.2298	*	37.397	*	44.7747	*	45.1884	*	43.0866	*	42.6769	*	43.0446	*
20	#79	2718	GCACATAATCACGGCGTTGC	34	34	26	0	0	0	46.0705	*	43.9038	*	41.9976	*	48.6873	*	46.4363	*	44.4568	*	44.9121	*	42.978	*	41.2582	*	29	33	26	0	0	0	38.865	*	39.2298	*	37.397	*	44.7747	*	45.1884	*	43.0866	*	42.6769	*	43.0446	*
20	#79	2719	CACATAATCACGGCGTTGCC	34	35	26	0	0	0	46.0705	*	43.9038	*	41.9976	*	50.1401	*	47.8265	*	45.7807	*	44.9121	*	42.978	*	41.2582	*	29	34	26	0	0	0	38.865	*	39.2298	*	37.397	*	46.1533	*	46.5748	*	44.4067	*	42.6769	*	43.0446	*
20	#79	2720	ACATAATCACGGCGTTGCCA	35	35	28	0	0	0	47.4433	*	45.2141	*	43.2493	*	50.1401	*	47.8265	*	45.7807	*	48.4323	*	46.346	*	44.4973	*	30	34	28	0	0	0	40.2317	*	40.6045	*	38.7091	*	46.1533	*	46.5748	*	44.4067	*	46.0253	*	46.4185	*
20	#79	2721	CATAATCACGGCGTTGCCAG	35	32	28	0	0	0	47.4433	*	45.2141	*	43.2493	*	45.7817	*	43.6712	*	41.8011	*	48.4323	*	46.346	*	44.4973	*	30	31	28	0	0	0	40.2317	*	40.6045	*	38.7091	*	42.0195	*	42.4116	*	40.4349	*	46.0253	*	46.4185	*
20	#79	2722	ATAATCACGGCGTTGCCAGA	35	32	28	0	0	0	47.4433	*	45.2141	*	43.2493	*	45.7817	*	43.6712	*	41.8011	*	48.4323	*	46.346	*	44.4973	*	30	31	28	0	0	0	40.2317	*	40.6045	*	38.7091	*	42.0195	*	42.4116	*	40.4349	*	46.0253	*	46.4185	*
20	#79	2723	TAATCACGGCGTTGCCAGAG	35	31	28	0	0	0	47.4433	*	45.2141	*	43.2493	*	44.3308	*	42.2829	*	40.4753	*	48.4323	*	46.346	*	44.4973	*	30	30	28	0	0	0	40.2317	*	40.6045	*	38.7091	*	40.6429	*	41.0195	*	39.1091	*	46.0253	*	46.4185	*
20	#79	2724	AATCACGGCGTTGCCAGAGG	34	31	29	0	0	0	46.0705	*	43.9038	*	41.9976	*	44.3308	*	42.2829	*	40.4753	*	50.1954	*	48.0348	*	46.112	*	29	30	29	0	0	0	38.865	*	39.2298	*	37.397	*	40.6429	*	41.0195	*	39.1091	*	47.6986	*	48.1055	*
20	#79	2725	ATCACGGCGTTGCCAGAGGC	32	31	31	0	0	0	43.3211	*	41.2872	*	39.4942	*	44.3308	*	42.2829	*	40.4753	*	53.7159	*	51.403	*	49.3513	*	27	30	31	0	0	0	36.1411	*	36.4768	*	34.7766	*	40.6429	*	41.0195	*	39.1091	*	51.0434	*	51.4795	*
20	#79	2726	TCACGGCGTTGCCAGAGGCG	32	31	31	0	0	0	43.3211	*	41.2872	*	39.4942	*	44.3308	*	42.2829	*	40.4753	*	53.7159	*	51.403	*	49.3513	*	27	30	31	0	0	0	36.1411	*	36.4768	*	34.7766	*	40.6429	*	41.0195	*	39.1091	*	51.0434	*	51.4795	*
20	#79	2727	CACGGCGTTGCCAGAGGCGA	31	29	31	0	0	0	41.9465	*	39.975	*	38.2368	*	41.4215	*	39.5102	*	37.8236	*	53.7159	*	51.403	*	49.3513	*	26	28	31	0	0	0	34.7783	*	35.1023	*	33.4608	*	37.8936	*	38.2371	*	36.4594	*	51.0434	*	51.4795	*
20	#79	2728	ACGGCGTTGCCAGAGGCGAC	31	29	31	0	0	0	41.9465	*	39.975	*	38.2368	*	41.4215	*	39.5102	*	37.8236	*	53.7159	*	51.403	*	49.3513	*	26	28	31	0	0	0	34.7783	*	35.1023	*	33.4608	*	37.8936	*	38.2371	*	36.4594	*	51.0434	*	51.4795	*
20	#79	2729	CGGCGTTGCCAGAGGCGACA	32	29	31	0	0	0	43.3211	*	41.2872	*	39.4942	*	41.4215	*	39.5102	*	37.8236	*	53.7159	*	51.403	*	49.3513	*	27	28	31	0	0	0	36.1411	*	36.4768	*	34.7766	*	37.8936	*	38.2371	*	36.4594	*	51.0434	*	51.4795	*
20	#79	2730	GGCGTTGCCAGAGGCGACAC	31	29	31	0	0	0	41.9465	*	39.975	*	38.2368	*	41.4215	*	39.5102	*	37.8236	*	53.7159	*	51.403	*	49.3513	*	26	28	31	0	0	0	34.7783	*	35.1023	*	33.4608	*	37.8936	*	38.2371	*	36.4594	*	51.0434	*	51.4795	*
20	#79	2731	GCGTTGCCAGAGGCGACACA	33	28	27	0	0	0	44.6939	*	42.5936	*	40.7421	*	39.9688	*	38.1239	*	36.4959	*	46.6712	*	44.6629	*	42.8806	*	27	27	27	0	0	0	36.1411	*	36.4768	*	34.7766	*	36.5152	*	36.8508	*	35.1318	*	44.3501	*	44.7335	*
20	#79	2732	CGTTGCCAGAGGCGACACAC	33	28	27	0	0	0	44.6939	*	42.5936	*	40.7421	*	39.9688	*	38.1239	*	36.4959	*	46.6712	*	44.6629	*	42.8806	*	27	27	27	0	0	0	36.1411	*	36.4768	*	34.7766	*	36.5152	*	36.8508	*	35.1318	*	44.3501	*	44.7335	*
20	#79	2733	GTTGCCAGAGGCGACACACG	32	28	27	0	0	0	43.3211	*	41.2872	*	39.4942	*	39.9688	*	38.1239	*	36.4959	*	46.6712	*	44.6629	*	42.8806	*	26	27	27	0	0	0	34.7783	*	35.1023	*	33.4608	*	36.5152	*	36.8508	*	35.1318	*	44.3501	*	44.7335	*
20	#79	2734	TTGCCAGAGGCGACACACGA	31	26	27	0	0	0	41.9465	*	39.975	*	38.2368	*	37.0655	*	35.3533	*	33.8464	*	46.6712	*	44.6629	*	42.8806	*	25	25	27	0	0	0	33.4117	*	33.722	*	32.1507	*	33.7584	*	34.0667	*	32.4804	*	44.3501	*	44.7335	*
20	#79	2735	TGCCAGAGGCGACACACGAA	31	26	27	0	0	0	41.9465	*	39.975	*	38.2368	*	37.0655	*	35.3533	*	33.8464	*	46.6712	*	44.6629	*	42.8806	*	25	25	27	0	0	0	33.4117	*	33.722	*	32.1507	*	33.7584	*	34.0667	*	32.4804	*	44.3501	*	44.7335	*
20	#79	2736	GCCAGAGGCGACACACGAAG	31	26	28	0	0	0	41.9465	*	39.975	*	38.2368	*	37.0655	*	35.3533	*	33.8464	*	48.4323	*	46.346	*	44.4973	*	25	25	28	0	0	0	33.4117	*	33.722	*	32.1507	*	33.7584	*	34.0667	*	32.4804	*	46.0253	*	46.4185	*
20	#79	2737	CCAGAGGCGACACACGAAGA	31	26	28	0	0	0	41.9465	*	39.975	*	38.2368	*	37.0655	*	35.3533	*	33.8464	*	48.4323	*	46.346	*	44.4973	*	25	25	28	0	0	0	33.4117	*	33.722	*	32.1507	*	33.7584	*	34.0667	*	32.4804	*	46.0253	*	46.4185	*
20	#79	2738	CAGAGGCGACACACGAAGAC	30	26	28	0	0	0	40.5737	*	38.6648	*	36.9813	*	37.0655	*	35.3533	*	33.8464	*	48.4323	*	46.346	*	44.4973	*	24	25	28	0	0	0	32.0528	*	32.3495	*	30.8368	*	33.7584	*	34.0667	*	32.4804	*	46.0253	*	46.4185	*
20	#79	2739	AGAGGCGACACACGAAGACA	30	26	29	0	0	0	40.5737	*	38.6648	*	36.9813	*	37.0655	*	35.3533	*	33.8464	*	50.1954	*	48.0348	*	46.112	*	24	25	29	0	0	0	32.0528	*	32.3495	*	30.8368	*	33.7584	*	34.0667	*	32.4804	*	47.6986	*	48.1055	*
20	#79	2740	GAGGCGACACACGAAGACAT	27	26	30	0	0	0	36.4519	*	34.7344	*	33.2265	*	37.0655	*	35.3533	*	33.8464	*	51.9585	*	49.7199	*	47.7345	*	21	25	30	0	0	0	27.9668	*	28.2264	*	26.9089	*	33.7584	*	34.0667	*	32.4804	*	49.3681	*	49.7906	*
20	#79	2741	AGGCGACACACGAAGACATC	28	26	30	0	0	0	37.8207	*	36.0484	*	34.4781	*	37.0655	*	35.3533	*	33.8464	*	51.9585	*	49.7199	*	47.7345	*	22	25	30	0	0	0	29.3275	*	29.5988	*	28.2188	*	33.7584	*	34.0667	*	32.4804	*	49.3681	*	49.7906	*
20	#79	2742	GGCGACACACGAAGACATCG	28	26	30	0	0	0	37.8207	*	36.0484	*	34.4781	*	37.0655	*	35.3533	*	33.8464	*	51.9585	*	49.7199	*	47.7345	*	22	25	30	0	0	0	29.3275	*	29.5988	*	28.2188	*	33.7584	*	34.0667	*	32.4804	*	49.3681	*	49.7906	*
20	#79	2743	GCGACACACGAAGACATCGT	28	25	30	0	0	0	37.8207	*	36.0484	*	34.4781	*	35.6129	*	33.971	*	32.5188	*	51.9585	*	49.7199	*	47.7345	*	22	24	30	0	0	0	29.3275	*	29.5988	*	28.2188	*	32.3801	*	32.6786	*	31.1625	*	49.3681	*	49.7906	*
20	#79	2744	CGACACACGAAGACATCGTT	29	25	29	0	0	0	39.1972	*	37.3547	*	35.7297	*	35.6129	*	33.971	*	32.5188	*	50.1954	*	48.0348	*	46.112	*	23	24	29	0	0	0	30.6863	*	30.9731	*	29.5268	*	32.3801	*	32.6786	*	31.1625	*	47.6986	*	48.1055	*
20	#79	2745	GACACACGAAGACATCGTTG	29	25	29	0	0	0	39.1972	*	37.3547	*	35.7297	*	35.6129	*	33.971	*	32.5188	*	50.1954	*	48.0348	*	46.112	*	23	24	29	0	0	0	30.6863	*	30.9731	*	29.5268	*	32.3801	*	32.6786	*	31.1625	*	47.6986	*	48.1055	*
20	#79	2746	ACACACGAAGACATCGTTGG	30	25	29	0	0	0	40.5737	*	38.6648	*	36.9813	*	35.6129	*	33.971	*	32.5188	*	50.1954	*	48.0348	*	46.112	*	24	24	29	0	0	0	32.0528	*	32.3495	*	30.8368	*	32.3801	*	32.6786	*	31.1625	*	47.6986	*	48.1055	*
20	#79	2747	CACACGAAGACATCGTTGGC	31	26	29	0	0	0	41.9465	*	39.975	*	38.2368	*	37.0655	*	35.3533	*	33.8464	*	50.1954	*	48.0348	*	46.112	*	25	25	29	0	0	0	33.4117	*	33.722	*	32.1507	*	33.7584	*	34.0667	*	32.4804	*	47.6986	*	48.1055	*
20	#79	2748	ACACGAAGACATCGTTGGCG	31	26	29	0	0	0	41.9465	*	39.975	*	38.2368	*	37.0655	*	35.3533	*	33.8464	*	50.1954	*	48.0348	*	46.112	*	25	25	29	0	0	0	33.4117	*	33.722	*	32.1507	*	33.7584	*	34.0667	*	32.4804	*	47.6986	*	48.1055	*
20	#79	2749	CACGAAGACATCGTTGGCGT	31	26	29	0	0	0	41.9465	*	39.975	*	38.2368	*	37.0655	*	35.3533	*	33.8464	*	50.1954	*	48.0348	*	46.112	*	25	25	29	0	0	0	33.4117	*	33.722	*	32.1507	*	33.7584	*	34.0667	*	32.4804	*	47.6986	*	48.1055	*
20	#79	2750	ACGAAGACATCGTTGGCGTC	31	26	29	0	0	0	41.9465	*	39.975	*	38.2368	*	37.0655	*	35.3533	*	33.8464	*	50.1954	*	48.0348	*	46.112	*	25	25	29	0	0	0	33.4117	*	33.722	*	32.1507	*	33.7584	*	34.0667	*	32.4804	*	47.6986	*	48.1055	*
20	#79	2751	CGAAGACATCGTTGGCGTCG	31	26	29	0	0	0	41.9465	*	39.975	*	38.2368	*	37.0655	*	35.3533	*	33.8464	*	50.1954	*	48.0348	*	46.112	*	25	25	29	0	0	0	33.4117	*	33.722	*	32.1507	*	33.7584	*	34.0667	*	32.4804	*	47.6986	*	48.1055	*
20	#79	2752	GAAGACATCGTTGGCGTCGG	32	26	29	0	0	0	43.3211	*	41.2872	*	39.4942	*	37.0655	*	35.3533	*	33.8464	*	50.1954	*	48.0348	*	46.112	*	26	25	29	0	0	0	34.7783	*	35.1023	*	33.4608	*	33.7584	*	34.0667	*	32.4804	*	47.6986	*	48.1055	*
20	#79	2753	AAGACATCGTTGGCGTCGGC	31	26	30	0	0	0	41.9465	*	39.975	*	38.2368	*	37.0655	*	35.3533	*	33.8464	*	51.9585	*	49.7199	*	47.7345	*	25	25	30	0	0	0	33.4117	*	33.722	*	32.1507	*	33.7584	*	34.0667	*	32.4804	*	49.3681	*	49.7906	*
20	#79	2754	AGACATCGTTGGCGTCGGCA	31	27	32	0	0	0	41.9465	*	39.975	*	38.2368	*	38.5181	*	36.7434	*	35.1702	*	55.481	*	53.0901	*	50.9681	*	25	26	32	0	0	0	33.4117	*	33.722	*	32.1507	*	35.1349	*	35.4606	*	33.8118	*	52.7187	*	53.1705	*
20	#79	2755	GACATCGTTGGCGTCGGCAA	30	27	31	0	0	0	40.5737	*	38.6648	*	36.9813	*	38.5181	*	36.7434	*	35.1702	*	53.7159	*	51.403	*	49.3513	*	24	26	31	0	0	0	32.0528	*	32.3495	*	30.8368	*	35.1349	*	35.4606	*	33.8118	*	51.0434	*	51.4795	*
20	#79	2756	ACATCGTTGGCGTCGGCAAA	29	27	31	0	0	0	39.1972	*	37.3547	*	35.7297	*	38.5181	*	36.7434	*	35.1702	*	53.7159	*	51.403	*	49.3513	*	23	26	31	0	0	0	30.6863	*	30.9731	*	29.5268	*	35.1349	*	35.4606	*	33.8118	*	51.0434	*	51.4795	*
20	#79	2757	CATCGTTGGCGTCGGCAAAC	29	27	31	0	0	0	39.1972	*	37.3547	*	35.7297	*	38.5181	*	36.7434	*	35.1702	*	53.7159	*	51.403	*	49.3513	*	23	26	31	0	0	0	30.6863	*	30.9731	*	29.5268	*	35.1349	*	35.4606	*	33.8118	*	51.0434	*	51.4795	*
20	#79	2758	ATCGTTGGCGTCGGCAAACA	30	29	27	0	0	0	40.5737	*	38.6648	*	36.9813	*	41.4215	*	39.5102	*	37.8236	*	46.6712	*	44.6629	*	42.8806	*	24	28	27	0	0	0	32.0528	*	32.3495	*	30.8368	*	37.8936	*	38.2371	*	36.4594	*	44.3501	*	44.7335	*
20	#79	2759	TCGTTGGCGTCGGCAAACAG	30	31	27	0	0	0	40.5737	*	38.6648	*	36.9813	*	44.3308	*	42.2829	*	40.4753	*	46.6712	*	44.6629	*	42.8806	*	24	30	27	0	0	0	32.0528	*	32.3495	*	30.8368	*	40.6429	*	41.0195	*	39.1091	*	44.3501	*	44.7335	*
20	#79	2760	CGTTGGCGTCGGCAAACAGT	30	31	27	0	0	0	40.5737	*	38.6648	*	36.9813	*	44.3308	*	42.2829	*	40.4753	*	46.6712	*	44.6629	*	42.8806	*	24	30	27	0	0	0	32.0528	*	32.3495	*	30.8368	*	40.6429	*	41.0195	*	39.1091	*	44.3501	*	44.7335	*
20	#79	2761	GTTGGCGTCGGCAAACAGTG	30	32	28	0	0	0	40.5737	*	38.6648	*	36.9813	*	45.7817	*	43.6712	*	41.8011	*	48.4323	*	46.346	*	44.4973	*	24	31	28	0	0	0	32.0528	*	32.3495	*	30.8368	*	42.0195	*	42.4116	*	40.4349	*	46.0253	*	46.4185	*
20	#79	2762	TTGGCGTCGGCAAACAGTGG	30	33	30	0	0	0	40.5737	*	38.6648	*	36.9813	*	47.2345	*	45.0537	*	43.1289	*	51.9585	*	49.7199	*	47.7345	*	24	32	30	0	0	0	32.0528	*	32.3495	*	30.8368	*	43.4	*	43.7981	*	41.7588	*	49.3681	*	49.7906	*
20	#79	2763	TGGCGTCGGCAAACAGTGGT	30	34	30	0	0	0	40.5737	*	38.6648	*	36.9813	*	48.6873	*	46.4363	*	44.4568	*	51.9585	*	49.7199	*	47.7345	*	24	33	30	0	0	0	32.0528	*	32.3495	*	30.8368	*	44.7747	*	45.1884	*	43.0866	*	49.3681	*	49.7906	*
20	#79	2764	GGCGTCGGCAAACAGTGGTC	30	34	29	0	0	0	40.5737	*	38.6648	*	36.9813	*	48.6873	*	46.4363	*	44.4568	*	50.1954	*	48.0348	*	46.112	*	24	33	29	0	0	0	32.0528	*	32.3495	*	30.8368	*	44.7747	*	45.1884	*	43.0866	*	47.6986	*	48.1055	*
20	#79	2765	GCGTCGGCAAACAGTGGTCC	29	34	29	0	0	0	39.1972	*	37.3547	*	35.7297	*	48.6873	*	46.4363	*	44.4568	*	50.1954	*	48.0348	*	46.112	*	24	33	29	0	0	0	32.0528	*	32.3495	*	30.8368	*	44.7747	*	45.1884	*	43.0866	*	47.6986	*	48.1055	*
20	#79	2766	CGTCGGCAAACAGTGGTCCG	29	34	29	0	0	0	39.1972	*	37.3547	*	35.7297	*	48.6873	*	46.4363	*	44.4568	*	50.1954	*	48.0348	*	46.112	*	24	33	29	0	0	0	32.0528	*	32.3495	*	30.8368	*	44.7747	*	45.1884	*	43.0866	*	47.6986	*	48.1055	*
20	#79	2767	GTCGGCAAACAGTGGTCCGG	29	34	28	0	0	0	39.1972	*	37.3547	*	35.7297	*	48.6873	*	46.4363	*	44.4568	*	48.4323	*	46.346	*	44.4973	*	24	33	28	0	0	0	32.0528	*	32.3495	*	30.8368	*	44.7747	*	45.1884	*	43.0866	*	46.0253	*	46.4185	*
20	#79	2768	TCGGCAAACAGTGGTCCGGC	29	34	28	0	0	0	39.1972	*	37.3547	*	35.7297	*	48.6873	*	46.4363	*	44.4568	*	48.4323	*	46.346	*	44.4973	*	24	33	28	0	0	0	32.0528	*	32.3495	*	30.8368	*	44.7747	*	45.1884	*	43.0866	*	46.0253	*	46.4185	*
20	#79	2769	CGGCAAACAGTGGTCCGGCG	29	34	27	0	0	0	39.1972	*	37.3547	*	35.7297	*	48.6873	*	46.4363	*	44.4568	*	46.6712	*	44.6629	*	42.8806	*	24	33	27	0	0	0	32.0528	*	32.3495	*	30.8368	*	44.7747	*	45.1884	*	43.0866	*	44.3501	*	44.7335	*
20	#79	2770	GGCAAACAGTGGTCCGGCGC	28	34	27	0	0	0	37.8207	*	36.0484	*	34.4781	*	48.6873	*	46.4363	*	44.4568	*	46.6712	*	44.6629	*	42.8806	*	23	33	27	0	0	0	30.6863	*	30.9731	*	29.5268	*	44.7747	*	45.1884	*	43.0866	*	44.3501	*	44.7335	*
20	#79	2771	GCAAACAGTGGTCCGGCGCA	28	34	27	0	0	0	37.8207	*	36.0484	*	34.4781	*	48.6873	*	46.4363	*	44.4568	*	46.6712	*	44.6629	*	42.8806	*	23	33	27	0	0	0	30.6863	*	30.9731	*	29.5268	*	44.7747	*	45.1884	*	43.0866	*	44.3501	*	44.7335	*
20	#79	2772	CAAACAGTGGTCCGGCGCAC	27	34	27	0	0	0	36.4519	*	34.7344	*	33.2265	*	48.6873	*	46.4363	*	44.4568	*	46.6712	*	44.6629	*	42.8806	*	22	33	27	0	0	0	29.3275	*	29.5988	*	28.2188	*	44.7747	*	45.1884	*	43.0866	*	44.3501	*	44.7335	*
20	#79	2773	AAACAGTGGTCCGGCGCACG	27	32	27	0	0	0	36.4519	*	34.7344	*	33.2265	*	45.7817	*	43.6712	*	41.8011	*	46.6712	*	44.6629	*	42.8806	*	22	31	27	0	0	0	29.3275	*	29.5988	*	28.2188	*	42.0195	*	42.4116	*	40.4349	*	44.3501	*	44.7335	*
20	#79	2774	AACAGTGGTCCGGCGCACGC	29	32	27	0	0	0	39.1972	*	37.3547	*	35.7297	*	45.7817	*	43.6712	*	41.8011	*	46.6712	*	44.6629	*	42.8806	*	23	31	27	0	0	0	30.6863	*	30.9731	*	29.5268	*	42.0195	*	42.4116	*	40.4349	*	44.3501	*	44.7335	*
20	#79	2775	ACAGTGGTCCGGCGCACGCG	29	32	27	0	0	0	39.1972	*	37.3547	*	35.7297	*	45.7817	*	43.6712	*	41.8011	*	46.6712	*	44.6629	*	42.8806	*	23	31	27	0	0	0	30.6863	*	30.9731	*	29.5268	*	42.0195	*	42.4116	*	40.4349	*	44.3501	*	44.7335	*
20	#79	2776	CAGTGGTCCGGCGCACGCGC	29	32	26	0	0	0	39.1972	*	37.3547	*	35.7297	*	45.7817	*	43.6712	*	41.8011	*	44.9121	*	42.978	*	41.2582	*	23	31	26	0	0	0	30.6863	*	30.9731	*	29.5268	*	42.0195	*	42.4116	*	40.4349	*	42.6769	*	43.0446	*
20	#79	2777	AGTGGTCCGGCGCACGCGCC	30	32	26	0	0	0	40.5737	*	38.6648	*	36.9813	*	45.7817	*	43.6712	*	41.8011	*	44.9121	*	42.978	*	41.2582	*	24	31	26	0	0	0	32.0528	*	32.3495	*	30.8368	*	42.0195	*	42.4116	*	40.4349	*	42.6769	*	43.0446	*
20	#79	2778	GTGGTCCGGCGCACGCGCCC	30	32	26	0	0	0	40.5737	*	38.6648	*	36.9813	*	45.7817	*	43.6712	*	41.8011	*	44.9121	*	42.978	*	41.2582	*	24	31	26	0	0	0	32.0528	*	32.3495	*	30.8368	*	42.0195	*	42.4116	*	40.4349	*	42.6769	*	43.0446	*
20	#79	2779	TGGTCCGGCGCACGCGCCCT	30	32	27	0	0	0	40.5737	*	38.6648	*	36.9813	*	45.7817	*	43.6712	*	41.8011	*	46.6712	*	44.6629	*	42.8806	*	24	31	27	0	0	0	32.0528	*	32.3495	*	30.8368	*	42.0195	*	42.4116	*	40.4349	*	44.3501	*	44.7335	*
20	#79	2780	GGTCCGGCGCACGCGCCCTG	29	32	27	0	0	0	39.1972	*	37.3547	*	35.7297	*	45.7817	*	43.6712	*	41.8011	*	46.6712	*	44.6629	*	42.8806	*	24	31	27	0	0	0	32.0528	*	32.3495	*	30.8368	*	42.0195	*	42.4116	*	40.4349	*	44.3501	*	44.7335	*
20	#79	2781	GTCCGGCGCACGCGCCCTGG	28	30	27	0	0	0	37.8207	*	36.0484	*	34.4781	*	42.8762	*	40.8984	*	39.1533	*	46.6712	*	44.6629	*	42.8806	*	23	29	27	0	0	0	30.6863	*	30.9731	*	29.5268	*	39.2644	*	39.6254	*	37.7814	*	44.3501	*	44.7335	*
20	#79	2782	TCCGGCGCACGCGCCCTGGA	28	31	27	0	0	0	37.8207	*	36.0484	*	34.4781	*	44.3308	*	42.2829	*	40.4753	*	46.6712	*	44.6629	*	42.8806	*	23	30	27	0	0	0	30.6863	*	30.9731	*	29.5268	*	40.6429	*	41.0195	*	39.1091	*	44.3501	*	44.7335	*
20	#79	2783	CCGGCGCACGCGCCCTGGAG	27	31	27	0	0	0	36.4519	*	34.7344	*	33.2265	*	44.3308	*	42.2829	*	40.4753	*	46.6712	*	44.6629	*	42.8806	*	23	30	27	0	0	0	30.6863	*	30.9731	*	29.5268	*	40.6429	*	41.0195	*	39.1091	*	44.3501	*	44.7335	*
20	#79	2784	CGGCGCACGCGCCCTGGAGG	27	31	26	0	0	0	36.4519	*	34.7344	*	33.2265	*	44.3308	*	42.2829	*	40.4753	*	44.9121	*	42.978	*	41.2582	*	23	30	26	0	0	0	30.6863	*	30.9731	*	29.5268	*	40.6429	*	41.0195	*	39.1091	*	42.6769	*	43.0446	*
20	#79	2785	GGCGCACGCGCCCTGGAGGC	27	31	26	0	0	0	36.4519	*	34.7344	*	33.2265	*	44.3308	*	42.2829	*	40.4753	*	44.9121	*	42.978	*	41.2582	*	23	30	26	0	0	0	30.6863	*	30.9731	*	29.5268	*	40.6429	*	41.0195	*	39.1091	*	42.6769	*	43.0446	*
20	#79	2786	GCGCACGCGCCCTGGAGGCC	27	31	26	0	0	0	36.4519	*	34.7344	*	33.2265	*	44.3308	*	42.2829	*	40.4753	*	44.9121	*	42.978	*	41.2582	*	23	30	26	0	0	0	30.6863	*	30.9731	*	29.5268	*	40.6429	*	41.0195	*	39.1091	*	42.6769	*	43.0446	*
20	#79	2787	CGCACGCGCCCTGGAGGCCT	27	31	27	0	0	0	36.4519	*	34.7344	*	33.2265	*	44.3308	*	42.2829	*	40.4753	*	46.6712	*	44.6629	*	42.8806	*	23	30	27	0	0	0	30.6863	*	30.9731	*	29.5268	*	40.6429	*	41.0195	*	39.1091	*	44.3501	*	44.7335	*
20	#79	2788	GCACGCGCCCTGGAGGCCTT	27	30	27	0	0	0	36.4519	*	34.7344	*	33.2265	*	42.8762	*	40.8984	*	39.1533	*	46.6712	*	44.6629	*	42.8806	*	23	29	27	0	0	0	30.6863	*	30.9731	*	29.5268	*	39.2644	*	39.6254	*	37.7814	*	44.3501	*	44.7335	*
20	#79	2789	CACGCGCCCTGGAGGCCTTG	27	29	28	0	0	0	36.4519	*	34.7344	*	33.2265	*	41.4215	*	39.5102	*	37.8236	*	48.4323	*	46.346	*	44.4973	*	23	29	28	0	0	0	30.6863	*	30.9731	*	29.5268	*	39.2644	*	39.6254	*	37.7814	*	46.0253	*	46.4185	*
20	#79	2790	ACGCGCCCTGGAGGCCTTGC	27	30	28	0	0	0	36.4519	*	34.7344	*	33.2265	*	42.8762	*	40.8984	*	39.1533	*	48.4323	*	46.346	*	44.4973	*	23	30	28	0	0	0	30.6863	*	30.9731	*	29.5268	*	40.6429	*	41.0195	*	39.1091	*	46.0253	*	46.4185	*
20	#79	2791	CGCGCCCTGGAGGCCTTGCT	27	30	26	0	0	0	36.4519	*	34.7344	*	33.2265	*	42.8762	*	40.8984	*	39.1533	*	44.9121	*	42.978	*	41.2582	*	23	30	26	0	0	0	30.6863	*	30.9731	*	29.5268	*	40.6429	*	41.0195	*	39.1091	*	42.6769	*	43.0446	*
20	#79	2792	GCGCCCTGGAGGCCTTGCTC	27	30	27	0	0	0	36.4519	*	34.7344	*	33.2265	*	42.8762	*	40.8984	*	39.1533	*	46.6712	*	44.6629	*	42.8806	*	23	30	27	0	0	0	30.6863	*	30.9731	*	29.5268	*	40.6429	*	41.0195	*	39.1091	*	44.3501	*	44.7335	*
20	#79	2793	CGCCCTGGAGGCCTTGCTCA	27	32	26	0	0	0	36.4519	*	34.7344	*	33.2265	*	45.7817	*	43.6712	*	41.8011	*	44.9121	*	42.978	*	41.2582	*	23	32	26	0	0	0	30.6863	*	30.9731	*	29.5268	*	43.4	*	43.7981	*	41.7588	*	42.6769	*	43.0446	*
20	#79	2794	GCCCTGGAGGCCTTGCTCAC	27	30	26	0	0	0	36.4519	*	34.7344	*	33.2265	*	42.8762	*	40.8984	*	39.1533	*	44.9121	*	42.978	*	41.2582	*	23	30	26	0	0	0	30.6863	*	30.9731	*	29.5268	*	40.6429	*	41.0195	*	39.1091	*	42.6769	*	43.0446	*
20	#79	2795	CCCTGGAGGCCTTGCTCACG	27	32	29	0	0	0	36.4519	*	34.7344	*	33.2265	*	45.7817	*	43.6712	*	41.8011	*	50.1954	*	48.0348	*	46.112	*	23	32	29	0	0	0	30.6863	*	30.9731	*	29.5268	*	43.4	*	43.7981	*	41.7588	*	47.6986	*	48.1055	*
20	#79	2796	CCTGGAGGCCTTGCTCACGG	27	32	30	0	0	0	36.4519	*	34.7344	*	33.2265	*	45.7817	*	43.6712	*	41.8011	*	51.9585	*	49.7199	*	47.7345	*	23	32	30	0	0	0	30.6863	*	30.9731	*	29.5268	*	43.4	*	43.7981	*	41.7588	*	49.3681	*	49.7906	*
20	#79	2797	CTGGAGGCCTTGCTCACGGA	25	32	33	0	0	0	33.699	*	32.1142	*	30.7196	*	45.7817	*	43.6712	*	41.8011	*	57.2423	*	54.7733	*	52.5849	*	21	32	33	0	0	0	27.9668	*	28.2264	*	26.9089	*	43.4	*	43.7981	*	41.7588	*	54.3902	*	54.8556	*
20	#79	2798	TGGAGGCCTTGCTCACGGAT	26	34	33	0	0	0	35.0735	*	33.4262	*	31.973	*	48.6873	*	46.4363	*	44.4568	*	57.2423	*	54.7733	*	52.5849	*	22	34	33	0	0	0	29.3275	*	29.5988	*	28.2188	*	46.1533	*	46.5748	*	44.4067	*	54.3902	*	54.8556	*
20	#79	2799	GGAGGCCTTGCTCACGGATG	26	34	33	0	0	0	35.0735	*	33.4262	*	31.973	*	48.6873	*	46.4363	*	44.4568	*	57.2423	*	54.7733	*	52.5849	*	22	34	33	0	0	0	29.3275	*	29.5988	*	28.2188	*	46.1533	*	46.5748	*	44.4067	*	54.3902	*	54.8556	*
20	#79	2800	GAGGCCTTGCTCACGGATGC	26	33	33	0	0	0	35.0735	*	33.4262	*	31.973	*	47.2345	*	45.0537	*	43.1289	*	57.2423	*	54.7733	*	52.5849	*	22	33	33	0	0	0	29.3275	*	29.5988	*	28.2188	*	44.7747	*	45.1884	*	43.0866	*	54.3902	*	54.8556	*
20	#79	2801	AGGCCTTGCTCACGGATGCG	26	33	33	0	0	0	35.0735	*	33.4262	*	31.973	*	47.2345	*	45.0537	*	43.1289	*	57.2423	*	54.7733	*	52.5849	*	22	33	33	0	0	0	29.3275	*	29.5988	*	28.2188	*	44.7747	*	45.1884	*	43.0866	*	54.3902	*	54.8556	*
20	#79	2802	GGCCTTGCTCACGGATGCGG	26	35	33	0	0	0	35.0735	*	33.4262	*	31.973	*	50.1401	*	47.8265	*	45.7807	*	57.2423	*	54.7733	*	52.5849	*	22	35	33	0	0	0	29.3275	*	29.5988	*	28.2188	*	47.528	*	47.9652	*	45.7306	*	54.3902	*	54.8556	*
20	#79	2803	GCCTTGCTCACGGATGCGGG	26	35	33	0	0	0	35.0735	*	33.4262	*	31.973	*	50.1401	*	47.8265	*	45.7807	*	57.2423	*	54.7733	*	52.5849	*	22	35	33	0	0	0	29.3275	*	29.5988	*	28.2188	*	47.528	*	47.9652	*	45.7306	*	54.3902	*	54.8556	*
20	#79	2804	CCTTGCTCACGGATGCGGGG	27	35	34	0	0	0	36.4519	*	34.7344	*	33.2265	*	50.1401	*	47.8265	*	45.7807	*	59.0036	*	56.4604	*	54.2018	*	23	35	34	0	0	0	30.6863	*	30.9731	*	29.5268	*	47.528	*	47.9652	*	45.7306	*	56.0656	*	56.5447	*
20	#79	2805	CTTGCTCACGGATGCGGGGG	27	35	35	0	0	0	36.4519	*	34.7344	*	33.2265	*	50.1401	*	47.8265	*	45.7807	*	60.7611	*	58.1437	*	55.8186	*	23	35	35	0	0	0	30.6863	*	30.9731	*	29.5268	*	47.528	*	47.9652	*	45.7306	*	57.7391	*	58.2318	*
20	#79	2806	TTGCTCACGGATGCGGGGGA	26	34	33	0	0	0	35.0735	*	33.4262	*	31.973	*	48.6873	*	46.4363	*	44.4568	*	57.2423	*	54.7733	*	52.5849	*	22	34	33	0	0	0	29.3275	*	29.5988	*	28.2188	*	46.1533	*	46.5748	*	44.4067	*	54.3902	*	54.8556	*
20	#79	2807	TGCTCACGGATGCGGGGGAG	26	34	33	0	0	0	35.0735	*	33.4262	*	31.973	*	48.6873	*	46.4363	*	44.4568	*	57.2423	*	54.7733	*	52.5849	*	22	34	33	0	0	0	29.3275	*	29.5988	*	28.2188	*	46.1533	*	46.5748	*	44.4067	*	54.3902	*	54.8556	*
20	#79	2808	GCTCACGGATGCGGGGGAGT	26	35	33	0	0	0	35.0735	*	33.4262	*	31.973	*	50.1401	*	47.8265	*	45.7807	*	57.2423	*	54.7733	*	52.5849	*	21	35	33	0	0	0	27.9668	*	28.2264	*	26.9089	*	47.528	*	47.9652	*	45.7306	*	54.3902	*	54.8556	*
20	#79	2809	CTCACGGATGCGGGGGAGTT	26	35	33	0	0	0	35.0735	*	33.4262	*	31.973	*	50.1401	*	47.8265	*	45.7807	*	57.2423	*	54.7733	*	52.5849	*	21	35	33	0	0	0	27.9668	*	28.2264	*	26.9089	*	47.528	*	47.9652	*	45.7306	*	54.3902	*	54.8556	*
20	#79	2810	TCACGGATGCGGGGGAGTTG	26	35	33	0	0	0	35.0735	*	33.4262	*	31.973	*	50.1401	*	47.8265	*	45.7807	*	57.2423	*	54.7733	*	52.5849	*	21	35	33	0	0	0	27.9668	*	28.2264	*	26.9089	*	47.528	*	47.9652	*	45.7306	*	54.3902	*	54.8556	*
20	#79	2811	CACGGATGCGGGGGAGTTGA	26	35	33	0	0	0	35.0735	*	33.4262	*	31.973	*	50.1401	*	47.8265	*	45.7807	*	57.2423	*	54.7733	*	52.5849	*	21	35	33	0	0	0	27.9668	*	28.2264	*	26.9089	*	47.528	*	47.9652	*	45.7306	*	54.3902	*	54.8556	*
20	#79	2812	ACGGATGCGGGGGAGTTGAG	26	37	33	0	0	0	35.0735	*	33.4262	*	31.973	*	53.0477	*	50.5975	*	48.4384	*	57.2423	*	54.7733	*	52.5849	*	21	37	33	0	0	0	27.9668	*	28.2264	*	26.9089	*	50.2853	*	50.7459	*	48.3863	*	54.3902	*	54.8556	*
20	#79	2813	CGGATGCGGGGGAGTTGAGA	27	36	33	0	0	0	36.4519	*	34.7344	*	33.2265	*	51.5968	*	49.213	*	47.1086	*	57.2423	*	54.7733	*	52.5849	*	22	36	33	0	0	0	29.3275	*	29.5988	*	28.2188	*	48.9067	*	49.3555	*	47.0585	*	54.3902	*	54.8556	*
20	#79	2814	GGATGCGGGGGAGTTGAGAG	28	36	33	0	0	0	37.8207	*	36.0484	*	34.4781	*	51.5968	*	49.213	*	47.1086	*	57.2423	*	54.7733	*	52.5849	*	23	36	33	0	0	0	30.6863	*	30.9731	*	29.5268	*	48.9067	*	49.3555	*	47.0585	*	54.3902	*	54.8556	*
20	#79	2815	GATGCGGGGGAGTTGAGAGG	28	36	33	0	0	0	37.8207	*	36.0484	*	34.4781	*	51.5968	*	49.213	*	47.1086	*	57.2423	*	54.7733	*	52.5849	*	23	36	33	0	0	0	30.6863	*	30.9731	*	29.5268	*	48.9067	*	49.3555	*	47.0585	*	54.3902	*	54.8556	*
20	#79	2816	ATGCGGGGGAGTTGAGAGGT	27	36	33	0	0	0	36.4519	*	34.7344	*	33.2265	*	51.5968	*	49.213	*	47.1086	*	57.2423	*	54.7733	*	52.5849	*	22	36	33	0	0	0	29.3275	*	29.5988	*	28.2188	*	48.9067	*	49.3555	*	47.0585	*	54.3902	*	54.8556	*
20	#79	2817	TGCGGGGGAGTTGAGAGGTC	26	33	33	0	0	0	35.0735	*	33.4262	*	31.973	*	47.2345	*	45.0537	*	43.1289	*	57.2423	*	54.7733	*	52.5849	*	21	33	33	0	0	0	27.9668	*	28.2264	*	26.9089	*	44.7747	*	45.1884	*	43.0866	*	54.3902	*	54.8556	*
20	#79	2818	GCGGGGGAGTTGAGAGGTCC	26	33	33	0	0	0	35.0735	*	33.4262	*	31.973	*	47.2345	*	45.0537	*	43.1289	*	57.2423	*	54.7733	*	52.5849	*	21	33	33	0	0	0	27.9668	*	28.2264	*	26.9089	*	44.7747	*	45.1884	*	43.0866	*	54.3902	*	54.8556	*
20	#79	2819	CGGGGGAGTTGAGAGGTCCG	26	35	33	0	0	0	35.0735	*	33.4262	*	31.973	*	50.1401	*	47.8265	*	45.7807	*	57.2423	*	54.7733	*	52.5849	*	21	35	33	0	0	0	27.9668	*	28.2264	*	26.9089	*	47.528	*	47.9652	*	45.7306	*	54.3902	*	54.8556	*
20	#79	2820	GGGGGAGTTGAGAGGTCCGC	26	36	33	0	0	0	35.0735	*	33.4262	*	31.973	*	51.5968	*	49.213	*	47.1086	*	57.2423	*	54.7733	*	52.5849	*	21	36	33	0	0	0	27.9668	*	28.2264	*	26.9089	*	48.9067	*	49.3555	*	47.0585	*	54.3902	*	54.8556	*
20	#79	2949	CCTGACCCCAGACCAAGTTG	17	13	8	0	0	0	22.7052	*	21.6358	*	20.6979	*	18.1881	*	17.3465	*	16.6047	*	13.2334	*	12.6679	*	12.1686	*	16	11	8	0	0	0	21.1552	*	21.3485	*	20.3549	*	14.4935	*	14.6224	*	13.9417	*	12.5849	*	12.6878	*
20	#79	2950	CTGACCCCAGACCAAGTTGT	17	15	8	0	0	0	22.7052	*	21.6358	*	20.6979	*	21.0909	*	20.1203	*	19.2577	*	13.2334	*	12.6679	*	12.1686	*	16	13	8	0	0	0	21.1552	*	21.3485	*	20.3549	*	17.243	*	17.3992	*	16.5896	*	12.5849	*	12.6878	*
20	#79	2951	TGACCCCAGACCAAGTTGTC	17	15	8	0	0	0	22.7052	*	21.6358	*	20.6979	*	21.0909	*	20.1203	*	19.2577	*	13.2334	*	12.6679	*	12.1686	*	16	13	8	0	0	0	21.1552	*	21.3485	*	20.3549	*	17.243	*	17.3992	*	16.5896	*	12.5849	*	12.6878	*
20	#79	2952	GACCCCAGACCAAGTTGTCG	17	13	7	0	0	0	22.7052	*	21.6358	*	20.6979	*	18.1881	*	17.3465	*	16.6047	*	11.4827	*	10.9948	*	10.5615	*	16	12	7	0	0	0	21.1552	*	21.3485	*	20.3549	*	15.8644	*	16.0144	*	15.2673	*	10.9161	*	11.0072	*
20	#79	2953	ACCCCAGACCAAGTTGTCGC	17	13	7	0	0	0	22.7052	*	21.6358	*	20.6979	*	18.1881	*	17.3465	*	16.6047	*	11.4827	*	10.9948	*	10.5615	*	16	12	7	0	0	0	21.1552	*	21.3485	*	20.3549	*	15.8644	*	16.0144	*	15.2673	*	10.9161	*	11.0072	*
20	#79	2954	CCCCAGACCAAGTTGTCGCG	18	13	7	0	0	0	24.0792	*	22.9472	*	21.9509	*	18.1881	*	17.3465	*	16.6047	*	11.4827	*	10.9948	*	10.5615	*	16	12	7	0	0	0	21.1552	*	21.3485	*	20.3549	*	15.8644	*	16.0144	*	15.2673	*	10.9161	*	11.0072	*
20	#79	2955	CCCAGACCAAGTTGTCGCGA	18	13	7	0	0	0	24.0792	*	22.9472	*	21.9509	*	18.1881	*	17.3465	*	16.6047	*	11.4827	*	10.9948	*	10.5615	*	16	12	7	0	0	0	21.1552	*	21.3485	*	20.3549	*	15.8644	*	16.0144	*	15.2673	*	10.9161	*	11.0072	*
20	#79	2956	CCAGACCAAGTTGTCGCGAT	18	13	7	0	0	0	24.0792	*	22.9472	*	21.9509	*	18.1881	*	17.3465	*	16.6047	*	11.4827	*	10.9948	*	10.5615	*	16	12	7	0	0	0	21.1552	*	21.3485	*	20.3549	*	15.8644	*	16.0144	*	15.2673	*	10.9161	*	11.0072	*
20	#79	2957	CAGACCAAGTTGTCGCGATT	19	13	8	0	0	0	25.4551	*	24.2569	*	23.202	*	18.1881	*	17.3465	*	16.6047	*	13.2334	*	12.6679	*	12.1686	*	17	12	8	0	0	0	22.5154	*	22.7223	*	21.6586	*	15.8644	*	16.0144	*	15.2673	*	12.5849	*	12.6878	*
20	#79	2958	AGACCAAGTTGTCGCGATTG	20	13	8	0	0	0	26.8273	*	25.5666	*	24.457	*	18.1881	*	17.3465	*	16.6047	*	13.2334	*	12.6679	*	12.1686	*	18	12	8	0	0	0	23.8795	*	24.1001	*	22.9739	*	15.8644	*	16.0144	*	15.2673	*	12.5849	*	12.6878	*
20	#79	2959	GACCAAGTTGTCGCGATTGC	19	13	8	0	0	0	25.4551	*	24.2569	*	23.202	*	18.1881	*	17.3465	*	16.6047	*	13.2334	*	12.6679	*	12.1686	*	17	12	8	0	0	0	22.5154	*	22.7223	*	21.6586	*	15.8644	*	16.0144	*	15.2673	*	12.5849	*	12.6878	*
20	#79	2960	ACCAAGTTGTCGCGATTGCA	18	14	8	0	0	0	24.0792	*	22.9472	*	21.9509	*	19.6394	*	18.7314	*	17.9311	*	13.2334	*	12.6679	*	12.1686	*	16	13	8	0	0	0	21.1552	*	21.3485	*	20.3549	*	17.243	*	17.3992	*	16.5896	*	12.5849	*	12.6878	*
20	#79	2961	CCAAGTTGTCGCGATTGCAA	19	14	8	0	0	0	25.4551	*	24.2569	*	23.202	*	19.6394	*	18.7314	*	17.9311	*	13.2334	*	12.6679	*	12.1686	*	17	13	8	0	0	0	22.5154	*	22.7223	*	21.6586	*	17.243	*	17.3992	*	16.5896	*	12.5849	*	12.6878	*
20	#79	2962	CAAGTTGTCGCGATTGCAAG	19	14	8	0	0	0	25.4551	*	24.2569	*	23.202	*	19.6394	*	18.7314	*	17.9311	*	13.2334	*	12.6679	*	12.1686	*	17	13	8	0	0	0	22.5154	*	22.7223	*	21.6586	*	17.243	*	17.3992	*	16.5896	*	12.5849	*	12.6878	*
20	#79	2963	AAGTTGTCGCGATTGCAAGC	19	12	8	0	0	0	25.4551	*	24.2569	*	23.202	*	16.7372	*	15.9619	*	15.2786	*	13.2334	*	12.6679	*	12.1686	*	17	12	8	0	0	0	22.5154	*	22.7223	*	21.6586	*	15.8644	*	16.0144	*	15.2673	*	12.5849	*	12.6878	*
20	#79	2964	AGTTGTCGCGATTGCAAGCA	19	12	8	0	0	0	25.4551	*	24.2569	*	23.202	*	16.7372	*	15.9619	*	15.2786	*	13.2334	*	12.6679	*	12.1686	*	17	12	8	0	0	0	22.5154	*	22.7223	*	21.6586	*	15.8644	*	16.0144	*	15.2673	*	12.5849	*	12.6878	*
20	#79	2965	GTTGTCGCGATTGCAAGCAA	19	12	8	0	0	0	25.4551	*	24.2569	*	23.202	*	16.7372	*	15.9619	*	15.2786	*	13.2334	*	12.6679	*	12.1686	*	17	12	8	0	0	0	22.5154	*	22.7223	*	21.6586	*	15.8644	*	16.0144	*	15.2673	*	12.5849	*	12.6878	*
20	#79	2966	TTGTCGCGATTGCAAGCAAC	20	12	8	0	0	0	26.8273	*	25.5666	*	24.457	*	16.7372	*	15.9619	*	15.2786	*	13.2334	*	12.6679	*	12.1686	*	17	12	8	0	0	0	22.5154	*	22.7223	*	21.6586	*	15.8644	*	16.0144	*	15.2673	*	12.5849	*	12.6878	*
20	#79	2967	TGTCGCGATTGCAAGCAACA	19	11	8	0	0	0	25.4551	*	24.2569	*	23.202	*	15.2903	*	14.5814	*	13.9566	*	13.2334	*	12.6679	*	12.1686	*	16	11	8	0	0	0	21.1552	*	21.3485	*	20.3549	*	14.4935	*	14.6224	*	13.9417	*	12.5849	*	12.6878	*
20	#79	2968	GTCGCGATTGCAAGCAACAA	19	11	8	0	0	0	25.4551	*	24.2569	*	23.202	*	15.2903	*	14.5814	*	13.9566	*	13.2334	*	12.6679	*	12.1686	*	16	11	8	0	0	0	21.1552	*	21.3485	*	20.3549	*	14.4935	*	14.6224	*	13.9417	*	12.5849	*	12.6878	*
20	#79	2969	TCGCGATTGCAAGCAACAAC	19	11	8	0	0	0	25.4551	*	24.2569	*	23.202	*	15.2903	*	14.5814	*	13.9566	*	13.2334	*	12.6679	*	12.1686	*	16	11	8	0	0	0	21.1552	*	21.3485	*	20.3549	*	14.4935	*	14.6224	*	13.9417	*	12.5849	*	12.6878	*
20	#79	2970	CGCGATTGCAAGCAACAACG	19	11	8	0	0	0	25.4551	*	24.2569	*	23.202	*	15.2903	*	14.5814	*	13.9566	*	13.2334	*	12.6679	*	12.1686	*	17	11	8	0	0	0	22.5154	*	22.7223	*	21.6586	*	14.4935	*	14.6224	*	13.9417	*	12.5849	*	12.6878	*
20	#79	2971	GCGATTGCAAGCAACAACGG	19	11	8	0	0	0	25.4551	*	24.2569	*	23.202	*	15.2903	*	14.5814	*	13.9566	*	13.2334	*	12.6679	*	12.1686	*	17	11	8	0	0	0	22.5154	*	22.7223	*	21.6586	*	14.4935	*	14.6224	*	13.9417	*	12.5849	*	12.6878	*
20	#79	2972	CGATTGCAAGCAACAACGGA	19	12	8	0	0	0	25.4551	*	24.2569	*	23.202	*	16.7372	*	15.9619	*	15.2786	*	13.2334	*	12.6679	*	12.1686	*	17	12	8	0	0	0	22.5154	*	22.7223	*	21.6586	*	15.8644	*	16.0144	*	15.2673	*	12.5849	*	12.6878	*
20	#79	2973	GATTGCAAGCAACAACGGAG	20	13	9	0	0	0	26.8273	*	25.5666	*	24.457	*	18.1881	*	17.3465	*	16.6047	*	14.9892	*	14.3498	*	13.7843	*	17	13	9	0	0	0	22.5154	*	22.7223	*	21.6586	*	17.243	*	17.3992	*	16.5896	*	14.2515	*	14.3698	*
20	#79	2974	ATTGCAAGCAACAACGGAGG	19	13	8	0	0	0	25.4551	*	24.2569	*	23.202	*	18.1881	*	17.3465	*	16.6047	*	13.2334	*	12.6679	*	12.1686	*	16	13	8	0	0	0	21.1552	*	21.3485	*	20.3549	*	17.243	*	17.3992	*	16.5896	*	12.5849	*	12.6878	*
20	#79	2975	TTGCAAGCAACAACGGAGGC	20	13	8	0	0	0	26.8273	*	25.5666	*	24.457	*	18.1881	*	17.3465	*	16.6047	*	13.2334	*	12.6679	*	12.1686	*	16	13	8	0	0	0	21.1552	*	21.3485	*	20.3549	*	17.243	*	17.3992	*	16.5896	*	12.5849	*	12.6878	*
20	#79	2976	TGCAAGCAACAACGGAGGCA	19	13	8	0	0	0	25.4551	*	24.2569	*	23.202	*	18.1881	*	17.3465	*	16.6047	*	13.2334	*	12.6679	*	12.1686	*	16	13	8	0	0	0	21.1552	*	21.3485	*	20.3549	*	17.243	*	17.3992	*	16.5896	*	12.5849	*	12.6878	*
20	#79	2977	GCAAGCAACAACGGAGGCAA	19	13	8	0	0	0	25.4551	*	24.2569	*	23.202	*	18.1881	*	17.3465	*	16.6047	*	13.2334	*	12.6679	*	12.1686	*	15	13	8	0	0	0	19.7876	*	19.9729	*	19.0418	*	17.243	*	17.3992	*	16.5896	*	12.5849	*	12.6878	*
20	#79	2978	CAAGCAACAACGGAGGCAAA	19	13	8	0	0	0	25.4551	*	24.2569	*	23.202	*	18.1881	*	17.3465	*	16.6047	*	13.2334	*	12.6679	*	12.1686	*	15	13	8	0	0	0	19.7876	*	19.9729	*	19.0418	*	17.243	*	17.3992	*	16.5896	*	12.5849	*	12.6878	*
20	#79	2979	AAGCAACAACGGAGGCAAAC	20	14	8	0	0	0	26.8273	*	25.5666	*	24.457	*	19.6394	*	18.7314	*	17.9311	*	13.2334	*	12.6679	*	12.1686	*	16	14	8	0	0	0	21.1552	*	21.3485	*	20.3549	*	18.6182	*	18.788	*	17.916	*	12.5849	*	12.6878	*
20	#79	2980	AGCAACAACGGAGGCAAACA	21	15	8	0	0	0	28.2054	*	26.8783	*	25.7063	*	21.0909	*	20.1203	*	19.2577	*	13.2334	*	12.6679	*	12.1686	*	17	15	8	0	0	0	22.5154	*	22.7223	*	21.6586	*	19.9975	*	20.177	*	19.2387	*	12.5849	*	12.6878	*
20	#79	2981	GCAACAACGGAGGCAAACAA	19	14	7	0	0	0	25.4551	*	24.2569	*	23.202	*	19.6394	*	18.7314	*	17.9311	*	11.4827	*	10.9948	*	10.5615	*	16	14	7	0	0	0	21.1552	*	21.3485	*	20.3549	*	18.6182	*	18.788	*	17.916	*	10.9161	*	11.0072	*
20	#79	2982	CAACAACGGAGGCAAACAAG	17	14	8	0	0	0	22.7052	*	21.6358	*	20.6979	*	19.6394	*	18.7314	*	17.9311	*	13.2334	*	12.6679	*	12.1686	*	15	14	8	0	0	0	19.7876	*	19.9729	*	19.0418	*	18.6182	*	18.788	*	17.916	*	12.5849	*	12.6878	*
20	#79	2983	AACAACGGAGGCAAACAAGC	17	15	7	0	0	0	22.7052	*	21.6358	*	20.6979	*	21.0909	*	20.1203	*	19.2577	*	11.4827	*	10.9948	*	10.5615	*	15	15	7	0	0	0	19.7876	*	19.9729	*	19.0418	*	19.9975	*	20.177	*	19.2387	*	10.9161	*	11.0072	*
20	#79	2984	ACAACGGAGGCAAACAAGCC	17	15	7	0	0	0	22.7052	*	21.6358	*	20.6979	*	21.0909	*	20.1203	*	19.2577	*	11.4827	*	10.9948	*	10.5615	*	15	15	7	0	0	0	19.7876	*	19.9729	*	19.0418	*	19.9975	*	20.177	*	19.2387	*	10.9161	*	11.0072	*
20	#79	2985	CAACGGAGGCAAACAAGCCT	16	15	7	0	0	0	21.3333	*	20.3302	*	19.447	*	21.0909	*	20.1203	*	19.2577	*	11.4827	*	10.9948	*	10.5615	*	13	15	7	0	0	0	17.068	*	17.2242	*	16.4219	*	19.9975	*	20.177	*	19.2387	*	10.9161	*	11.0072	*
20	#79	2986	AACGGAGGCAAACAAGCCTT	16	15	7	0	0	0	21.3333	*	20.3302	*	19.447	*	21.0909	*	20.1203	*	19.2577	*	11.4827	*	10.9948	*	10.5615	*	13	15	7	0	0	0	17.068	*	17.2242	*	16.4219	*	19.9975	*	20.177	*	19.2387	*	10.9161	*	11.0072	*
20	#79	2987	ACGGAGGCAAACAAGCCTTA	16	15	7	0	0	0	21.3333	*	20.3302	*	19.447	*	21.0909	*	20.1203	*	19.2577	*	11.4827	*	10.9948	*	10.5615	*	13	15	7	0	0	0	17.068	*	17.2242	*	16.4219	*	19.9975	*	20.177	*	19.2387	*	10.9161	*	11.0072	*
20	#79	2988	CGGAGGCAAACAAGCCTTAG	16	16	7	0	0	0	21.3333	*	20.3302	*	19.447	*	22.5426	*	21.5019	*	20.5845	*	11.4827	*	10.9948	*	10.5615	*	13	16	7	0	0	0	17.068	*	17.2242	*	16.4219	*	21.3674	*	21.5644	*	20.5636	*	10.9161	*	11.0072	*
20	#79	2989	GGAGGCAAACAAGCCTTAGA	16	16	7	0	0	0	21.3333	*	20.3302	*	19.447	*	22.5426	*	21.5019	*	20.5845	*	11.4827	*	10.9948	*	10.5615	*	13	16	7	0	0	0	17.068	*	17.2242	*	16.4219	*	21.3674	*	21.5644	*	20.5636	*	10.9161	*	11.0072	*
20	#79	2990	GAGGCAAACAAGCCTTAGAA	16	16	7	0	0	0	21.3333	*	20.3302	*	19.447	*	22.5426	*	21.5019	*	20.5845	*	11.4827	*	10.9948	*	10.5615	*	13	16	7	0	0	0	17.068	*	17.2242	*	16.4219	*	21.3674	*	21.5644	*	20.5636	*	10.9161	*	11.0072	*
20	#79	2991	AGGCAAACAAGCCTTAGAAA	17	16	7	0	0	0	22.7052	*	21.6358	*	20.6979	*	22.5426	*	21.5019	*	20.5845	*	11.4827	*	10.9948	*	10.5615	*	13	16	7	0	0	0	17.068	*	17.2242	*	16.4219	*	21.3674	*	21.5644	*	20.5636	*	10.9161	*	11.0072	*
20	#79	2992	GGCAAACAAGCCTTAGAAAC	17	16	7	0	0	0	22.7052	*	21.6358	*	20.6979	*	22.5426	*	21.5019	*	20.5845	*	11.4827	*	10.9948	*	10.5615	*	13	16	7	0	0	0	17.068	*	17.2242	*	16.4219	*	21.3674	*	21.5644	*	20.5636	*	10.9161	*	11.0072	*
20	#79	2993	GCAAACAAGCCTTAGAAACA	18	16	7	0	0	0	24.0792	*	22.9472	*	21.9509	*	22.5426	*	21.5019	*	20.5845	*	11.4827	*	10.9948	*	10.5615	*	14	16	7	0	0	0	18.4296	*	18.5994	*	17.7308	*	21.3674	*	21.5644	*	20.5636	*	10.9161	*	11.0072	*
20	#79	2994	CAAACAAGCCTTAGAAACAG	16	16	7	0	0	0	21.3333	*	20.3302	*	19.447	*	22.5426	*	21.5019	*	20.5845	*	11.4827	*	10.9948	*	10.5615	*	12	16	7	0	0	0	15.7049	*	15.8512	*	15.1113	*	21.3674	*	21.5644	*	20.5636	*	10.9161	*	11.0072	*
20	#79	2995	AAACAAGCCTTAGAAACAGT	17	16	7	0	0	0	22.7052	*	21.6358	*	20.6979	*	22.5426	*	21.5019	*	20.5845	*	11.4827	*	10.9948	*	10.5615	*	13	16	7	0	0	0	17.068	*	17.2242	*	16.4219	*	21.3674	*	21.5644	*	20.5636	*	10.9161	*	11.0072	*
20	#79	2996	AACAAGCCTTAGAAACAGTC	17	16	7	0	0	0	22.7052	*	21.6358	*	20.6979	*	22.5426	*	21.5019	*	20.5845	*	11.4827	*	10.9948	*	10.5615	*	13	16	7	0	0	0	17.068	*	17.2242	*	16.4219	*	21.3674	*	21.5644	*	20.5636	*	10.9161	*	11.0072	*
20	#79	2997	ACAAGCCTTAGAAACAGTCC	17	16	7	0	0	0	22.7052	*	21.6358	*	20.6979	*	22.5426	*	21.5019	*	20.5845	*	11.4827	*	10.9948	*	10.5615	*	13	16	7	0	0	0	17.068	*	17.2242	*	16.4219	*	21.3674	*	21.5644	*	20.5636	*	10.9161	*	11.0072	*
20	#79	2998	CAAGCCTTAGAAACAGTCCA	17	16	7	0	0	0	22.7052	*	21.6358	*	20.6979	*	22.5426	*	21.5019	*	20.5845	*	11.4827	*	10.9948	*	10.5615	*	13	16	7	0	0	0	17.068	*	17.2242	*	16.4219	*	21.3674	*	21.5644	*	20.5636	*	10.9161	*	11.0072	*
20	#79	2999	AAGCCTTAGAAACAGTCCAG	17	15	7	0	0	0	22.7052	*	21.6358	*	20.6979	*	21.0909	*	20.1203	*	19.2577	*	11.4827	*	10.9948	*	10.5615	*	13	15	7	0	0	0	17.068	*	17.2242	*	16.4219	*	19.9975	*	20.177	*	19.2387	*	10.9161	*	11.0072	*
20	#79	3000	AGCCTTAGAAACAGTCCAGA	17	17	7	0	0	0	22.7052	*	21.6358	*	20.6979	*	23.9944	*	22.8836	*	21.9076	*	11.4827	*	10.9948	*	10.5615	*	13	17	7	0	0	0	17.068	*	17.2242	*	16.4219	*	22.7489	*	22.9557	*	21.8886	*	10.9161	*	11.0072	*
20	#79	3001	GCCTTAGAAACAGTCCAGAG	19	19	8	0	0	0	25.4551	*	24.2569	*	23.202	*	26.8966	*	25.6569	*	24.5637	*	13.2334	*	12.6679	*	12.1686	*	13	19	8	0	0	0	17.068	*	17.2242	*	16.4219	*	25.5027	*	25.7349	*	24.5352	*	12.5849	*	12.6878	*
20	#79	3002	CCTTAGAAACAGTCCAGAGA	18	18	8	0	0	0	24.0792	*	22.9472	*	21.9509	*	25.4502	*	24.273	*	23.2347	*	13.2334	*	12.6679	*	12.1686	*	12	18	8	0	0	0	15.7049	*	15.8512	*	15.1113	*	24.121	*	24.3452	*	23.2156	*	12.5849	*	12.6878	*
20	#79	3003	CTTAGAAACAGTCCAGAGAT	19	15	8	0	0	0	25.4551	*	24.2569	*	23.202	*	21.0909	*	20.1203	*	19.2577	*	13.2334	*	12.6679	*	12.1686	*	13	15	8	0	0	0	17.068	*	17.2242	*	16.4219	*	19.9975	*	20.177	*	19.2387	*	12.5849	*	12.6878	*
20	#79	3004	TTAGAAACAGTCCAGAGATT	19	15	8	0	0	0	25.4551	*	24.2569	*	23.202	*	21.0909	*	20.1203	*	19.2577	*	13.2334	*	12.6679	*	12.1686	*	13	15	8	0	0	0	17.068	*	17.2242	*	16.4219	*	19.9975	*	20.177	*	19.2387	*	12.5849	*	12.6878	*
20	#79	3005	TAGAAACAGTCCAGAGATTG	19	15	7	0	0	0	25.4551	*	24.2569	*	23.202	*	21.0909	*	20.1203	*	19.2577	*	11.4827	*	10.9948	*	10.5615	*	13	15	7	0	0	0	17.068	*	17.2242	*	16.4219	*	19.9975	*	20.177	*	19.2387	*	10.9161	*	11.0072	*
20	#79	3006	AGAAACAGTCCAGAGATTGT	17	15	7	0	0	0	22.7052	*	21.6358	*	20.6979	*	21.0909	*	20.1203	*	19.2577	*	11.4827	*	10.9948	*	10.5615	*	11	15	7	0	0	0	14.3458	*	14.4767	*	13.803	*	19.9975	*	20.177	*	19.2387	*	10.9161	*	11.0072	*
20	#79	3007	GAAACAGTCCAGAGATTGTT	17	15	7	0	0	0	22.7052	*	21.6358	*	20.6979	*	21.0909	*	20.1203	*	19.2577	*	11.4827	*	10.9948	*	10.5615	*	12	15	7	0	0	0	15.7049	*	15.8512	*	15.1113	*	19.9975	*	20.177	*	19.2387	*	10.9161	*	11.0072	*
20	#79	3008	AAACAGTCCAGAGATTGTTG	17	14	7	0	0	0	22.7052	*	21.6358	*	20.6979	*	19.6394	*	18.7314	*	17.9311	*	11.4827	*	10.9948	*	10.5615	*	12	14	7	0	0	0	15.7049	*	15.8512	*	15.1113	*	18.6182	*	18.788	*	17.916	*	10.9161	*	11.0072	*
20	#79	3009	AACAGTCCAGAGATTGTTGC	17	14	7	0	0	0	22.7052	*	21.6358	*	20.6979	*	19.6394	*	18.7314	*	17.9311	*	11.4827	*	10.9948	*	10.5615	*	12	14	7	0	0	0	15.7049	*	15.8512	*	15.1113	*	18.6182	*	18.788	*	17.916	*	10.9161	*	11.0072	*
20	#79	3010	ACAGTCCAGAGATTGTTGCC	17	14	7	0	0	0	22.7052	*	21.6358	*	20.6979	*	19.6394	*	18.7314	*	17.9311	*	11.4827	*	10.9948	*	10.5615	*	12	14	7	0	0	0	15.7049	*	15.8512	*	15.1113	*	18.6182	*	18.788	*	17.916	*	10.9161	*	11.0072	*
20	#79	3064	CAAGTTGTCGCGATTGCAAG	19	14	8	0	0	0	25.4551	*	24.2569	*	23.202	*	19.6394	*	18.7314	*	17.9311	*	13.2334	*	12.6679	*	12.1686	*	17	13	8	0	0	0	22.5154	*	22.7223	*	21.6586	*	17.243	*	17.3992	*	16.5896	*	12.5849	*	12.6878	*
20	#79	3065	AAGTTGTCGCGATTGCAAGC	19	12	8	0	0	0	25.4551	*	24.2569	*	23.202	*	16.7372	*	15.9619	*	15.2786	*	13.2334	*	12.6679	*	12.1686	*	17	12	8	0	0	0	22.5154	*	22.7223	*	21.6586	*	15.8644	*	16.0144	*	15.2673	*	12.5849	*	12.6878	*
20	#79	3066	AGTTGTCGCGATTGCAAGCA	19	12	8	0	0	0	25.4551	*	24.2569	*	23.202	*	16.7372	*	15.9619	*	15.2786	*	13.2334	*	12.6679	*	12.1686	*	17	12	8	0	0	0	22.5154	*	22.7223	*	21.6586	*	15.8644	*	16.0144	*	15.2673	*	12.5849	*	12.6878	*
20	#79	3067	GTTGTCGCGATTGCAAGCAA	19	12	8	0	0	0	25.4551	*	24.2569	*	23.202	*	16.7372	*	15.9619	*	15.2786	*	13.2334	*	12.6679	*	12.1686	*	17	12	8	0	0	0	22.5154	*	22.7223	*	21.6586	*	15.8644	*	16.0144	*	15.2673	*	12.5849	*	12.6878	*
20	#79	3068	TTGTCGCGATTGCAAGCAAC	20	12	8	0	0	0	26.8273	*	25.5666	*	24.457	*	16.7372	*	15.9619	*	15.2786	*	13.2334	*	12.6679	*	12.1686	*	17	12	8	0	0	0	22.5154	*	22.7223	*	21.6586	*	15.8644	*	16.0144	*	15.2673	*	12.5849	*	12.6878	*
20	#79	3069	TGTCGCGATTGCAAGCAACA	19	11	8	0	0	0	25.4551	*	24.2569	*	23.202	*	15.2903	*	14.5814	*	13.9566	*	13.2334	*	12.6679	*	12.1686	*	16	11	8	0	0	0	21.1552	*	21.3485	*	20.3549	*	14.4935	*	14.6224	*	13.9417	*	12.5849	*	12.6878	*
20	#79	3070	GTCGCGATTGCAAGCAACAA	19	11	8	0	0	0	25.4551	*	24.2569	*	23.202	*	15.2903	*	14.5814	*	13.9566	*	13.2334	*	12.6679	*	12.1686	*	16	11	8	0	0	0	21.1552	*	21.3485	*	20.3549	*	14.4935	*	14.6224	*	13.9417	*	12.5849	*	12.6878	*
20	#79	3071	TCGCGATTGCAAGCAACAAC	19	11	8	0	0	0	25.4551	*	24.2569	*	23.202	*	15.2903	*	14.5814	*	13.9566	*	13.2334	*	12.6679	*	12.1686	*	16	11	8	0	0	0	21.1552	*	21.3485	*	20.3549	*	14.4935	*	14.6224	*	13.9417	*	12.5849	*	12.6878	*
20	#79	3072	CGCGATTGCAAGCAACAACG	19	11	8	0	0	0	25.4551	*	24.2569	*	23.202	*	15.2903	*	14.5814	*	13.9566	*	13.2334	*	12.6679	*	12.1686	*	17	11	8	0	0	0	22.5154	*	22.7223	*	21.6586	*	14.4935	*	14.6224	*	13.9417	*	12.5849	*	12.6878	*
20	#79	3073	GCGATTGCAAGCAACAACGG	19	11	8	0	0	0	25.4551	*	24.2569	*	23.202	*	15.2903	*	14.5814	*	13.9566	*	13.2334	*	12.6679	*	12.1686	*	17	11	8	0	0	0	22.5154	*	22.7223	*	21.6586	*	14.4935	*	14.6224	*	13.9417	*	12.5849	*	12.6878	*
20	#79	3074	CGATTGCAAGCAACAACGGA	19	12	8	0	0	0	25.4551	*	24.2569	*	23.202	*	16.7372	*	15.9619	*	15.2786	*	13.2334	*	12.6679	*	12.1686	*	17	12	8	0	0	0	22.5154	*	22.7223	*	21.6586	*	15.8644	*	16.0144	*	15.2673	*	12.5849	*	12.6878	*
20	#79	3075	GATTGCAAGCAACAACGGAG	20	13	9	0	0	0	26.8273	*	25.5666	*	24.457	*	18.1881	*	17.3465	*	16.6047	*	14.9892	*	14.3498	*	13.7843	*	17	13	9	0	0	0	22.5154	*	22.7223	*	21.6586	*	17.243	*	17.3992	*	16.5896	*	14.2515	*	14.3698	*
20	#79	3076	ATTGCAAGCAACAACGGAGG	19	13	8	0	0	0	25.4551	*	24.2569	*	23.202	*	18.1881	*	17.3465	*	16.6047	*	13.2334	*	12.6679	*	12.1686	*	16	13	8	0	0	0	21.1552	*	21.3485	*	20.3549	*	17.243	*	17.3992	*	16.5896	*	12.5849	*	12.6878	*
20	#79	3077	TTGCAAGCAACAACGGAGGC	20	13	8	0	0	0	26.8273	*	25.5666	*	24.457	*	18.1881	*	17.3465	*	16.6047	*	13.2334	*	12.6679	*	12.1686	*	16	13	8	0	0	0	21.1552	*	21.3485	*	20.3549	*	17.243	*	17.3992	*	16.5896	*	12.5849	*	12.6878	*
20	#79	3078	TGCAAGCAACAACGGAGGCA	19	13	8	0	0	0	25.4551	*	24.2569	*	23.202	*	18.1881	*	17.3465	*	16.6047	*	13.2334	*	12.6679	*	12.1686	*	16	13	8	0	0	0	21.1552	*	21.3485	*	20.3549	*	17.243	*	17.3992	*	16.5896	*	12.5849	*	12.6878	*
20	#79	3079	GCAAGCAACAACGGAGGCAA	19	13	8	0	0	0	25.4551	*	24.2569	*	23.202	*	18.1881	*	17.3465	*	16.6047	*	13.2334	*	12.6679	*	12.1686	*	15	13	8	0	0	0	19.7876	*	19.9729	*	19.0418	*	17.243	*	17.3992	*	16.5896	*	12.5849	*	12.6878	*
20	#79	3080	CAAGCAACAACGGAGGCAAA	19	13	8	0	0	0	25.4551	*	24.2569	*	23.202	*	18.1881	*	17.3465	*	16.6047	*	13.2334	*	12.6679	*	12.1686	*	15	13	8	0	0	0	19.7876	*	19.9729	*	19.0418	*	17.243	*	17.3992	*	16.5896	*	12.5849	*	12.6878	*
20	#79	3081	AAGCAACAACGGAGGCAAAC	20	14	8	0	0	0	26.8273	*	25.5666	*	24.457	*	19.6394	*	18.7314	*	17.9311	*	13.2334	*	12.6679	*	12.1686	*	16	14	8	0	0	0	21.1552	*	21.3485	*	20.3549	*	18.6182	*	18.788	*	17.916	*	12.5849	*	12.6878	*
20	#79	3082	AGCAACAACGGAGGCAAACA	21	15	8	0	0	0	28.2054	*	26.8783	*	25.7063	*	21.0909	*	20.1203	*	19.2577	*	13.2334	*	12.6679	*	12.1686	*	17	15	8	0	0	0	22.5154	*	22.7223	*	21.6586	*	19.9975	*	20.177	*	19.2387	*	12.5849	*	12.6878	*
20	#79	3083	GCAACAACGGAGGCAAACAA	19	14	7	0	0	0	25.4551	*	24.2569	*	23.202	*	19.6394	*	18.7314	*	17.9311	*	11.4827	*	10.9948	*	10.5615	*	16	14	7	0	0	0	21.1552	*	21.3485	*	20.3549	*	18.6182	*	18.788	*	17.916	*	10.9161	*	11.0072	*
20	#79	3084	CAACAACGGAGGCAAACAAG	17	14	8	0	0	0	22.7052	*	21.6358	*	20.6979	*	19.6394	*	18.7314	*	17.9311	*	13.2334	*	12.6679	*	12.1686	*	15	14	8	0	0	0	19.7876	*	19.9729	*	19.0418	*	18.6182	*	18.788	*	17.916	*	12.5849	*	12.6878	*
20	#79	3085	AACAACGGAGGCAAACAAGC	17	15	7	0	0	0	22.7052	*	21.6358	*	20.6979	*	21.0909	*	20.1203	*	19.2577	*	11.4827	*	10.9948	*	10.5615	*	15	15	7	0	0	0	19.7876	*	19.9729	*	19.0418	*	19.9975	*	20.177	*	19.2387	*	10.9161	*	11.0072	*
20	#79	3086	ACAACGGAGGCAAACAAGCC	17	15	7	0	0	0	22.7052	*	21.6358	*	20.6979	*	21.0909	*	20.1203	*	19.2577	*	11.4827	*	10.9948	*	10.5615	*	15	15	7	0	0	0	19.7876	*	19.9729	*	19.0418	*	19.9975	*	20.177	*	19.2387	*	10.9161	*	11.0072	*
20	#79	3087	CAACGGAGGCAAACAAGCCT	16	15	7	0	0	0	21.3333	*	20.3302	*	19.447	*	21.0909	*	20.1203	*	19.2577	*	11.4827	*	10.9948	*	10.5615	*	13	15	7	0	0	0	17.068	*	17.2242	*	16.4219	*	19.9975	*	20.177	*	19.2387	*	10.9161	*	11.0072	*
20	#79	3088	AACGGAGGCAAACAAGCCTT	16	15	7	0	0	0	21.3333	*	20.3302	*	19.447	*	21.0909	*	20.1203	*	19.2577	*	11.4827	*	10.9948	*	10.5615	*	13	15	7	0	0	0	17.068	*	17.2242	*	16.4219	*	19.9975	*	20.177	*	19.2387	*	10.9161	*	11.0072	*
20	#79	3089	ACGGAGGCAAACAAGCCTTA	16	15	7	0	0	0	21.3333	*	20.3302	*	19.447	*	21.0909	*	20.1203	*	19.2577	*	11.4827	*	10.9948	*	10.5615	*	13	15	7	0	0	0	17.068	*	17.2242	*	16.4219	*	19.9975	*	20.177	*	19.2387	*	10.9161	*	11.0072	*
20	#79	3090	CGGAGGCAAACAAGCCTTAG	16	16	7	0	0	0	21.3333	*	20.3302	*	19.447	*	22.5426	*	21.5019	*	20.5845	*	11.4827	*	10.9948	*	10.5615	*	13	16	7	0	0	0	17.068	*	17.2242	*	16.4219	*	21.3674	*	21.5644	*	20.5636	*	10.9161	*	11.0072	*
20	#79	3091	GGAGGCAAACAAGCCTTAGA	16	16	7	0	0	0	21.3333	*	20.3302	*	19.447	*	22.5426	*	21.5019	*	20.5845	*	11.4827	*	10.9948	*	10.5615	*	13	16	7	0	0	0	17.068	*	17.2242	*	16.4219	*	21.3674	*	21.5644	*	20.5636	*	10.9161	*	11.0072	*
20	#79	3092	GAGGCAAACAAGCCTTAGAA	16	16	7	0	0	0	21.3333	*	20.3302	*	19.447	*	22.5426	*	21.5019	*	20.5845	*	11.4827	*	10.9948	*	10.5615	*	13	16	7	0	0	0	17.068	*	17.2242	*	16.4219	*	21.3674	*	21.5644	*	20.5636	*	10.9161	*	11.0072	*
20	#79	3093	AGGCAAACAAGCCTTAGAAA	17	16	7	0	0	0	22.7052	*	21.6358	*	20.6979	*	22.5426	*	21.5019	*	20.5845	*	11.4827	*	10.9948	*	10.5615	*	13	16	7	0	0	0	17.068	*	17.2242	*	16.4219	*	21.3674	*	21.5644	*	20.5636	*	10.9161	*	11.0072	*
20	#79	3094	GGCAAACAAGCCTTAGAAAC	17	16	7	0	0	0	22.7052	*	21.6358	*	20.6979	*	22.5426	*	21.5019	*	20.5845	*	11.4827	*	10.9948	*	10.5615	*	13	16	7	0	0	0	17.068	*	17.2242	*	16.4219	*	21.3674	*	21.5644	*	20.5636	*	10.9161	*	11.0072	*
20	#79	3095	GCAAACAAGCCTTAGAAACA	18	16	7	0	0	0	24.0792	*	22.9472	*	21.9509	*	22.5426	*	21.5019	*	20.5845	*	11.4827	*	10.9948	*	10.5615	*	14	16	7	0	0	0	18.4296	*	18.5994	*	17.7308	*	21.3674	*	21.5644	*	20.5636	*	10.9161	*	11.0072	*
20	#79	3096	CAAACAAGCCTTAGAAACAG	16	16	7	0	0	0	21.3333	*	20.3302	*	19.447	*	22.5426	*	21.5019	*	20.5845	*	11.4827	*	10.9948	*	10.5615	*	12	16	7	0	0	0	15.7049	*	15.8512	*	15.1113	*	21.3674	*	21.5644	*	20.5636	*	10.9161	*	11.0072	*
20	#79	3097	AAACAAGCCTTAGAAACAGT	17	16	7	0	0	0	22.7052	*	21.6358	*	20.6979	*	22.5426	*	21.5019	*	20.5845	*	11.4827	*	10.9948	*	10.5615	*	13	16	7	0	0	0	17.068	*	17.2242	*	16.4219	*	21.3674	*	21.5644	*	20.5636	*	10.9161	*	11.0072	*
20	#79	3098	AACAAGCCTTAGAAACAGTC	17	16	7	0	0	0	22.7052	*	21.6358	*	20.6979	*	22.5426	*	21.5019	*	20.5845	*	11.4827	*	10.9948	*	10.5615	*	13	16	7	0	0	0	17.068	*	17.2242	*	16.4219	*	21.3674	*	21.5644	*	20.5636	*	10.9161	*	11.0072	*
20	#79	3099	ACAAGCCTTAGAAACAGTCC	17	16	7	0	0	0	22.7052	*	21.6358	*	20.6979	*	22.5426	*	21.5019	*	20.5845	*	11.4827	*	10.9948	*	10.5615	*	13	16	7	0	0	0	17.068	*	17.2242	*	16.4219	*	21.3674	*	21.5644	*	20.5636	*	10.9161	*	11.0072	*
20	#79	3100	CAAGCCTTAGAAACAGTCCA	17	16	7	0	0	0	22.7052	*	21.6358	*	20.6979	*	22.5426	*	21.5019	*	20.5845	*	11.4827	*	10.9948	*	10.5615	*	13	16	7	0	0	0	17.068	*	17.2242	*	16.4219	*	21.3674	*	21.5644	*	20.5636	*	10.9161	*	11.0072	*
20	#79	3101	AAGCCTTAGAAACAGTCCAG	17	15	7	0	0	0	22.7052	*	21.6358	*	20.6979	*	21.0909	*	20.1203	*	19.2577	*	11.4827	*	10.9948	*	10.5615	*	13	15	7	0	0	0	17.068	*	17.2242	*	16.4219	*	19.9975	*	20.177	*	19.2387	*	10.9161	*	11.0072	*
20	#79	3102	AGCCTTAGAAACAGTCCAGA	17	17	7	0	0	0	22.7052	*	21.6358	*	20.6979	*	23.9944	*	22.8836	*	21.9076	*	11.4827	*	10.9948	*	10.5615	*	13	17	7	0	0	0	17.068	*	17.2242	*	16.4219	*	22.7489	*	22.9557	*	21.8886	*	10.9161	*	11.0072	*
20	#79	3103	GCCTTAGAAACAGTCCAGAG	19	19	8	0	0	0	25.4551	*	24.2569	*	23.202	*	26.8966	*	25.6569	*	24.5637	*	13.2334	*	12.6679	*	12.1686	*	13	19	8	0	0	0	17.068	*	17.2242	*	16.4219	*	25.5027	*	25.7349	*	24.5352	*	12.5849	*	12.6878	*
20	#79	3104	CCTTAGAAACAGTCCAGAGA	18	18	8	0	0	0	24.0792	*	22.9472	*	21.9509	*	25.4502	*	24.273	*	23.2347	*	13.2334	*	12.6679	*	12.1686	*	12	18	8	0	0	0	15.7049	*	15.8512	*	15.1113	*	24.121	*	24.3452	*	23.2156	*	12.5849	*	12.6878	*
20	#79	3105	CTTAGAAACAGTCCAGAGAT	19	15	8	0	0	0	25.4551	*	24.2569	*	23.202	*	21.0909	*	20.1203	*	19.2577	*	13.2334	*	12.6679	*	12.1686	*	13	15	8	0	0	0	17.068	*	17.2242	*	16.4219	*	19.9975	*	20.177	*	19.2387	*	12.5849	*	12.6878	*
20	#79	3106	TTAGAAACAGTCCAGAGATT	19	15	8	0	0	0	25.4551	*	24.2569	*	23.202	*	21.0909	*	20.1203	*	19.2577	*	13.2334	*	12.6679	*	12.1686	*	13	15	8	0	0	0	17.068	*	17.2242	*	16.4219	*	19.9975	*	20.177	*	19.2387	*	12.5849	*	12.6878	*
20	#79	3107	TAGAAACAGTCCAGAGATTG	19	15	7	0	0	0	25.4551	*	24.2569	*	23.202	*	21.0909	*	20.1203	*	19.2577	*	11.4827	*	10.9948	*	10.5615	*	13	15	7	0	0	0	17.068	*	17.2242	*	16.4219	*	19.9975	*	20.177	*	19.2387	*	10.9161	*	11.0072	*
20	#79	3108	AGAAACAGTCCAGAGATTGT	17	15	7	0	0	0	22.7052	*	21.6358	*	20.6979	*	21.0909	*	20.1203	*	19.2577	*	11.4827	*	10.9948	*	10.5615	*	11	15	7	0	0	0	14.3458	*	14.4767	*	13.803	*	19.9975	*	20.177	*	19.2387	*	10.9161	*	11.0072	*
20	#79	3109	GAAACAGTCCAGAGATTGTT	17	15	7	0	0	0	22.7052	*	21.6358	*	20.6979	*	21.0909	*	20.1203	*	19.2577	*	11.4827	*	10.9948	*	10.5615	*	12	15	7	0	0	0	15.7049	*	15.8512	*	15.1113	*	19.9975	*	20.177	*	19.2387	*	10.9161	*	11.0072	*
20	#79	3110	AAACAGTCCAGAGATTGTTG	17	14	7	0	0	0	22.7052	*	21.6358	*	20.6979	*	19.6394	*	18.7314	*	17.9311	*	11.4827	*	10.9948	*	10.5615	*	12	14	7	0	0	0	15.7049	*	15.8512	*	15.1113	*	18.6182	*	18.788	*	17.916	*	10.9161	*	11.0072	*
20	#79	3111	AACAGTCCAGAGATTGTTGC	17	14	7	0	0	0	22.7052	*	21.6358	*	20.6979	*	19.6394	*	18.7314	*	17.9311	*	11.4827	*	10.9948	*	10.5615	*	12	14	7	0	0	0	15.7049	*	15.8512	*	15.1113	*	18.6182	*	18.788	*	17.916	*	10.9161	*	11.0072	*
20	#79	3112	ACAGTCCAGAGATTGTTGCC	17	14	7	0	0	0	22.7052	*	21.6358	*	20.6979	*	19.6394	*	18.7314	*	17.9311	*	11.4827	*	10.9948	*	10.5615	*	12	14	7	0	0	0	15.7049	*	15.8512	*	15.1113	*	18.6182	*	18.788	*	17.916	*	10.9161	*	11.0072	*
20	#79	3133	GTGCTGTGCCAAGCCCACGG	24	15	10	0	0	0	32.3284	*	30.8061	*	29.4662	*	21.0909	*	20.1203	*	19.2577	*	16.7499	*	16.0365	*	15.4011	*	21	13	9	0	0	0	27.9668	*	28.2264	*	26.9089	*	17.243	*	17.3992	*	16.5896	*	14.2515	*	14.3698	*
20	#79	3134	TGCTGTGCCAAGCCCACGGC	25	15	10	0	0	0	33.699	*	32.1142	*	30.7196	*	21.0909	*	20.1203	*	19.2577	*	16.7499	*	16.0365	*	15.4011	*	21	13	9	0	0	0	27.9668	*	28.2264	*	26.9089	*	17.243	*	17.3992	*	16.5896	*	14.2515	*	14.3698	*
20	#79	3135	GCTGTGCCAAGCCCACGGCC	25	15	10	0	0	1	33.699	*	32.1142	*	23.9237	*	21.0909	*	20.1203	*	13.4465	*	16.7499	*	16.0365	*	10.1858	*	21	13	9	0	0	0	27.9668	*	28.2264	*	26.9089	*	17.243	*	17.3992	*	16.5896	*	14.2515	*	14.3698	*
20	#79	3136	CTGTGCCAAGCCCACGGCCT	25	19	10	0	0	0	33.699	*	32.1142	*	30.7196	*	26.8966	*	25.6569	*	24.5637	*	16.7499	*	16.0365	*	15.4011	*	21	15	9	0	0	0	27.9668	*	28.2264	*	26.9089	*	19.9975	*	20.177	*	19.2387	*	14.2515	*	14.3698	*
20	#79	3137	TGTGCCAAGCCCACGGCCTG	25	18	9	0	0	0	33.699	*	32.1142	*	30.7196	*	25.4502	*	24.273	*	23.2347	*	14.9892	*	14.3498	*	13.7843	*	21	14	8	0	0	0	27.9668	*	28.2264	*	26.9089	*	18.6182	*	18.788	*	17.916	*	12.5849	*	12.6878	*
20	#79	3138	GTGCCAAGCCCACGGCCTGA	25	19	9	0	0	0	33.699	*	32.1142	*	30.7196	*	26.8966	*	25.6569	*	24.5637	*	14.9892	*	14.3498	*	13.7843	*	21	16	8	0	0	0	27.9668	*	28.2264	*	26.9089	*	21.3674	*	21.5644	*	20.5636	*	12.5849	*	12.6878	*
20	#79	3139	TGCCAAGCCCACGGCCTGAC	25	19	9	0	0	0	33.699	*	32.1142	*	30.7196	*	26.8966	*	25.6569	*	24.5637	*	14.9892	*	14.3498	*	13.7843	*	21	16	8	0	0	0	27.9668	*	28.2264	*	26.9089	*	21.3674	*	21.5644	*	20.5636	*	12.5849	*	12.6878	*
20	#79	3140	GCCAAGCCCACGGCCTGACC	25	19	9	0	0	0	33.699	*	32.1142	*	30.7196	*	26.8966	*	25.6569	*	24.5637	*	14.9892	*	14.3498	*	13.7843	*	21	16	8	0	0	0	27.9668	*	28.2264	*	26.9089	*	21.3674	*	21.5644	*	20.5636	*	12.5849	*	12.6878	*
20	#79	3141	CCAAGCCCACGGCCTGACCC	26	21	9	0	0	0	35.0735	*	33.4262	*	31.973	*	29.8069	*	28.4305	*	27.2164	*	14.9892	*	14.3498	*	13.7843	*	21	16	8	0	0	0	27.9668	*	28.2264	*	26.9089	*	21.3674	*	21.5644	*	20.5636	*	12.5849	*	12.6878	*
20	#79	3142	CAAGCCCACGGCCTGACCCC	26	21	10	0	0	0	35.0735	*	33.4262	*	31.973	*	29.8069	*	28.4305	*	27.2164	*	16.7499	*	16.0365	*	15.4011	*	21	16	9	0	0	0	27.9668	*	28.2264	*	26.9089	*	21.3674	*	21.5644	*	20.5636	*	14.2515	*	14.3698	*
20	#79	3145	GCCCACGGCCTGACCCCAGA	18	18	10	0	0	0	24.0792	*	22.9472	*	21.9509	*	25.4502	*	24.273	*	23.2347	*	16.7499	*	16.0365	*	15.4011	*	15	15	10	0	0	0	19.7876	*	19.9729	*	19.0418	*	19.9975	*	20.177	*	19.2387	*	15.9246	*	16.0585	*
20	#79	3146	CCCACGGCCTGACCCCAGAC	18	16	10	0	0	0	24.0792	*	22.9472	*	21.9509	*	22.5426	*	21.5019	*	20.5845	*	16.7499	*	16.0365	*	15.4011	*	15	12	10	0	0	0	19.7876	*	19.9729	*	19.0418	*	15.8644	*	16.0144	*	15.2673	*	15.9246	*	16.0585	*
20	#79	3147	CCACGGCCTGACCCCAGACC	18	18	11	0	0	0	24.0792	*	22.9472	*	21.9509	*	25.4502	*	24.273	*	23.2347	*	18.5039	*	17.7128	*	17.0111	*	15	14	11	0	0	0	19.7876	*	19.9729	*	19.0418	*	18.6182	*	18.788	*	17.916	*	17.5948	*	17.7442	*
20	#79	3148	CACGGCCTGACCCCAGACCA	18	17	11	0	0	0	24.0792	*	22.9472	*	21.9509	*	23.9944	*	22.8836	*	21.9076	*	18.5039	*	17.7128	*	17.0111	*	15	14	11	0	0	0	19.7876	*	19.9729	*	19.0418	*	18.6182	*	18.788	*	17.916	*	17.5948	*	17.7442	*
20	#79	3149	ACGGCCTGACCCCAGACCAA	19	14	10	0	0	0	25.4551	*	24.2569	*	23.202	*	19.6394	*	18.7314	*	17.9311	*	16.7499	*	16.0365	*	15.4011	*	16	11	10	0	0	0	21.1552	*	21.3485	*	20.3549	*	14.4935	*	14.6224	*	13.9417	*	15.9246	*	16.0585	*
20	#79	3150	CGGCCTGACCCCAGACCAAG	18	14	10	0	0	0	24.0792	*	22.9472	*	21.9509	*	19.6394	*	18.7314	*	17.9311	*	16.7499	*	16.0365	*	15.4011	*	16	11	10	0	0	0	21.1552	*	21.3485	*	20.3549	*	14.4935	*	14.6224	*	13.9417	*	15.9246	*	16.0585	*
20	#79	3151	GGCCTGACCCCAGACCAAGT	18	14	9	0	0	0	24.0792	*	22.9472	*	21.9509	*	19.6394	*	18.7314	*	17.9311	*	14.9892	*	14.3498	*	13.7843	*	16	11	9	0	0	0	21.1552	*	21.3485	*	20.3549	*	14.4935	*	14.6224	*	13.9417	*	14.2515	*	14.3698	*
20	#79	3152	GCCTGACCCCAGACCAAGTT	17	13	8	0	0	0	22.7052	*	21.6358	*	20.6979	*	18.1881	*	17.3465	*	16.6047	*	13.2334	*	12.6679	*	12.1686	*	16	11	8	0	0	0	21.1552	*	21.3485	*	20.3549	*	14.4935	*	14.6224	*	13.9417	*	12.5849	*	12.6878	*
20	#79	3153	CCTGACCCCAGACCAAGTTG	17	13	8	0	0	0	22.7052	*	21.6358	*	20.6979	*	18.1881	*	17.3465	*	16.6047	*	13.2334	*	12.6679	*	12.1686	*	16	11	8	0	0	0	21.1552	*	21.3485	*	20.3549	*	14.4935	*	14.6224	*	13.9417	*	12.5849	*	12.6878	*
20	#79	3154	CTGACCCCAGACCAAGTTGT	17	15	8	0	0	0	22.7052	*	21.6358	*	20.6979	*	21.0909	*	20.1203	*	19.2577	*	13.2334	*	12.6679	*	12.1686	*	16	13	8	0	0	0	21.1552	*	21.3485	*	20.3549	*	17.243	*	17.3992	*	16.5896	*	12.5849	*	12.6878	*
20	#79	3155	TGACCCCAGACCAAGTTGTC	17	15	8	0	0	0	22.7052	*	21.6358	*	20.6979	*	21.0909	*	20.1203	*	19.2577	*	13.2334	*	12.6679	*	12.1686	*	16	13	8	0	0	0	21.1552	*	21.3485	*	20.3549	*	17.243	*	17.3992	*	16.5896	*	12.5849	*	12.6878	*
20	#79	3156	GACCCCAGACCAAGTTGTCG	17	13	7	0	0	0	22.7052	*	21.6358	*	20.6979	*	18.1881	*	17.3465	*	16.6047	*	11.4827	*	10.9948	*	10.5615	*	16	12	7	0	0	0	21.1552	*	21.3485	*	20.3549	*	15.8644	*	16.0144	*	15.2673	*	10.9161	*	11.0072	*
20	#79	3157	ACCCCAGACCAAGTTGTCGC	17	13	7	0	0	0	22.7052	*	21.6358	*	20.6979	*	18.1881	*	17.3465	*	16.6047	*	11.4827	*	10.9948	*	10.5615	*	16	12	7	0	0	0	21.1552	*	21.3485	*	20.3549	*	15.8644	*	16.0144	*	15.2673	*	10.9161	*	11.0072	*
20	#79	3158	CCCCAGACCAAGTTGTCGCG	18	13	7	0	0	0	24.0792	*	22.9472	*	21.9509	*	18.1881	*	17.3465	*	16.6047	*	11.4827	*	10.9948	*	10.5615	*	16	12	7	0	0	0	21.1552	*	21.3485	*	20.3549	*	15.8644	*	16.0144	*	15.2673	*	10.9161	*	11.0072	*
20	#79	3159	CCCAGACCAAGTTGTCGCGA	18	13	7	0	0	0	24.0792	*	22.9472	*	21.9509	*	18.1881	*	17.3465	*	16.6047	*	11.4827	*	10.9948	*	10.5615	*	16	12	7	0	0	0	21.1552	*	21.3485	*	20.3549	*	15.8644	*	16.0144	*	15.2673	*	10.9161	*	11.0072	*
20	#79	3160	CCAGACCAAGTTGTCGCGAT	18	13	7	0	0	0	24.0792	*	22.9472	*	21.9509	*	18.1881	*	17.3465	*	16.6047	*	11.4827	*	10.9948	*	10.5615	*	16	12	7	0	0	0	21.1552	*	21.3485	*	20.3549	*	15.8644	*	16.0144	*	15.2673	*	10.9161	*	11.0072	*
20	#79	3161	CAGACCAAGTTGTCGCGATT	19	13	8	0	0	0	25.4551	*	24.2569	*	23.202	*	18.1881	*	17.3465	*	16.6047	*	13.2334	*	12.6679	*	12.1686	*	17	12	8	0	0	0	22.5154	*	22.7223	*	21.6586	*	15.8644	*	16.0144	*	15.2673	*	12.5849	*	12.6878	*
20	#79	3162	AGACCAAGTTGTCGCGATTG	20	13	8	0	0	0	26.8273	*	25.5666	*	24.457	*	18.1881	*	17.3465	*	16.6047	*	13.2334	*	12.6679	*	12.1686	*	18	12	8	0	0	0	23.8795	*	24.1001	*	22.9739	*	15.8644	*	16.0144	*	15.2673	*	12.5849	*	12.6878	*
20	#79	3163	GACCAAGTTGTCGCGATTGC	19	13	8	0	0	0	25.4551	*	24.2569	*	23.202	*	18.1881	*	17.3465	*	16.6047	*	13.2334	*	12.6679	*	12.1686	*	17	12	8	0	0	0	22.5154	*	22.7223	*	21.6586	*	15.8644	*	16.0144	*	15.2673	*	12.5849	*	12.6878	*
20	#79	3164	ACCAAGTTGTCGCGATTGCA	18	14	8	0	0	0	24.0792	*	22.9472	*	21.9509	*	19.6394	*	18.7314	*	17.9311	*	13.2334	*	12.6679	*	12.1686	*	16	13	8	0	0	0	21.1552	*	21.3485	*	20.3549	*	17.243	*	17.3992	*	16.5896	*	12.5849	*	12.6878	*
20	#79	3165	CCAAGTTGTCGCGATTGCAA	19	14	8	0	0	0	25.4551	*	24.2569	*	23.202	*	19.6394	*	18.7314	*	17.9311	*	13.2334	*	12.6679	*	12.1686	*	17	13	8	0	0	0	22.5154	*	22.7223	*	21.6586	*	17.243	*	17.3992	*	16.5896	*	12.5849	*	12.6878	*
20	#79	3166	CAAGTTGTCGCGATTGCAAG	19	14	8	0	0	0	25.4551	*	24.2569	*	23.202	*	19.6394	*	18.7314	*	17.9311	*	13.2334	*	12.6679	*	12.1686	*	17	13	8	0	0	0	22.5154	*	22.7223	*	21.6586	*	17.243	*	17.3992	*	16.5896	*	12.5849	*	12.6878	*
20	#79	3167	AAGTTGTCGCGATTGCAAGC	19	12	8	0	0	0	25.4551	*	24.2569	*	23.202	*	16.7372	*	15.9619	*	15.2786	*	13.2334	*	12.6679	*	12.1686	*	17	12	8	0	0	0	22.5154	*	22.7223	*	21.6586	*	15.8644	*	16.0144	*	15.2673	*	12.5849	*	12.6878	*
20	#79	3168	AGTTGTCGCGATTGCAAGCA	19	12	8	0	0	0	25.4551	*	24.2569	*	23.202	*	16.7372	*	15.9619	*	15.2786	*	13.2334	*	12.6679	*	12.1686	*	17	12	8	0	0	0	22.5154	*	22.7223	*	21.6586	*	15.8644	*	16.0144	*	15.2673	*	12.5849	*	12.6878	*
20	#79	3169	GTTGTCGCGATTGCAAGCAA	19	12	8	0	0	0	25.4551	*	24.2569	*	23.202	*	16.7372	*	15.9619	*	15.2786	*	13.2334	*	12.6679	*	12.1686	*	17	12	8	0	0	0	22.5154	*	22.7223	*	21.6586	*	15.8644	*	16.0144	*	15.2673	*	12.5849	*	12.6878	*
20	#79	3170	TTGTCGCGATTGCAAGCAAC	20	12	8	0	0	0	26.8273	*	25.5666	*	24.457	*	16.7372	*	15.9619	*	15.2786	*	13.2334	*	12.6679	*	12.1686	*	17	12	8	0	0	0	22.5154	*	22.7223	*	21.6586	*	15.8644	*	16.0144	*	15.2673	*	12.5849	*	12.6878	*
20	#79	3171	TGTCGCGATTGCAAGCAACA	19	11	8	0	0	0	25.4551	*	24.2569	*	23.202	*	15.2903	*	14.5814	*	13.9566	*	13.2334	*	12.6679	*	12.1686	*	16	11	8	0	0	0	21.1552	*	21.3485	*	20.3549	*	14.4935	*	14.6224	*	13.9417	*	12.5849	*	12.6878	*
20	#79	3172	GTCGCGATTGCAAGCAACAA	19	11	8	0	0	0	25.4551	*	24.2569	*	23.202	*	15.2903	*	14.5814	*	13.9566	*	13.2334	*	12.6679	*	12.1686	*	16	11	8	0	0	0	21.1552	*	21.3485	*	20.3549	*	14.4935	*	14.6224	*	13.9417	*	12.5849	*	12.6878	*
20	#79	3173	TCGCGATTGCAAGCAACAAC	19	11	8	0	0	0	25.4551	*	24.2569	*	23.202	*	15.2903	*	14.5814	*	13.9566	*	13.2334	*	12.6679	*	12.1686	*	16	11	8	0	0	0	21.1552	*	21.3485	*	20.3549	*	14.4935	*	14.6224	*	13.9417	*	12.5849	*	12.6878	*
20	#79	3174	CGCGATTGCAAGCAACAACG	19	11	8	0	0	0	25.4551	*	24.2569	*	23.202	*	15.2903	*	14.5814	*	13.9566	*	13.2334	*	12.6679	*	12.1686	*	17	11	8	0	0	0	22.5154	*	22.7223	*	21.6586	*	14.4935	*	14.6224	*	13.9417	*	12.5849	*	12.6878	*
20	#79	3175	GCGATTGCAAGCAACAACGG	19	11	8	0	0	0	25.4551	*	24.2569	*	23.202	*	15.2903	*	14.5814	*	13.9566	*	13.2334	*	12.6679	*	12.1686	*	17	11	8	0	0	0	22.5154	*	22.7223	*	21.6586	*	14.4935	*	14.6224	*	13.9417	*	12.5849	*	12.6878	*
20	#79	3176	CGATTGCAAGCAACAACGGA	19	12	8	0	0	0	25.4551	*	24.2569	*	23.202	*	16.7372	*	15.9619	*	15.2786	*	13.2334	*	12.6679	*	12.1686	*	17	12	8	0	0	0	22.5154	*	22.7223	*	21.6586	*	15.8644	*	16.0144	*	15.2673	*	12.5849	*	12.6878	*
20	#79	3177	GATTGCAAGCAACAACGGAG	20	13	9	0	0	0	26.8273	*	25.5666	*	24.457	*	18.1881	*	17.3465	*	16.6047	*	14.9892	*	14.3498	*	13.7843	*	17	13	9	0	0	0	22.5154	*	22.7223	*	21.6586	*	17.243	*	17.3992	*	16.5896	*	14.2515	*	14.3698	*
20	#79	3178	ATTGCAAGCAACAACGGAGG	19	13	8	0	0	0	25.4551	*	24.2569	*	23.202	*	18.1881	*	17.3465	*	16.6047	*	13.2334	*	12.6679	*	12.1686	*	16	13	8	0	0	0	21.1552	*	21.3485	*	20.3549	*	17.243	*	17.3992	*	16.5896	*	12.5849	*	12.6878	*
20	#79	3179	TTGCAAGCAACAACGGAGGC	20	13	8	0	0	0	26.8273	*	25.5666	*	24.457	*	18.1881	*	17.3465	*	16.6047	*	13.2334	*	12.6679	*	12.1686	*	16	13	8	0	0	0	21.1552	*	21.3485	*	20.3549	*	17.243	*	17.3992	*	16.5896	*	12.5849	*	12.6878	*
20	#79	3180	TGCAAGCAACAACGGAGGCA	19	13	8	0	0	0	25.4551	*	24.2569	*	23.202	*	18.1881	*	17.3465	*	16.6047	*	13.2334	*	12.6679	*	12.1686	*	16	13	8	0	0	0	21.1552	*	21.3485	*	20.3549	*	17.243	*	17.3992	*	16.5896	*	12.5849	*	12.6878	*
20	#79	3181	GCAAGCAACAACGGAGGCAA	19	13	8	0	0	0	25.4551	*	24.2569	*	23.202	*	18.1881	*	17.3465	*	16.6047	*	13.2334	*	12.6679	*	12.1686	*	15	13	8	0	0	0	19.7876	*	19.9729	*	19.0418	*	17.243	*	17.3992	*	16.5896	*	12.5849	*	12.6878	*
20	#79	3182	CAAGCAACAACGGAGGCAAA	19	13	8	0	0	0	25.4551	*	24.2569	*	23.202	*	18.1881	*	17.3465	*	16.6047	*	13.2334	*	12.6679	*	12.1686	*	15	13	8	0	0	0	19.7876	*	19.9729	*	19.0418	*	17.243	*	17.3992	*	16.5896	*	12.5849	*	12.6878	*
20	#79	3183	AAGCAACAACGGAGGCAAAC	20	14	8	0	0	0	26.8273	*	25.5666	*	24.457	*	19.6394	*	18.7314	*	17.9311	*	13.2334	*	12.6679	*	12.1686	*	16	14	8	0	0	0	21.1552	*	21.3485	*	20.3549	*	18.6182	*	18.788	*	17.916	*	12.5849	*	12.6878	*
20	#79	3184	AGCAACAACGGAGGCAAACA	21	15	8	0	0	0	28.2054	*	26.8783	*	25.7063	*	21.0909	*	20.1203	*	19.2577	*	13.2334	*	12.6679	*	12.1686	*	17	15	8	0	0	0	22.5154	*	22.7223	*	21.6586	*	19.9975	*	20.177	*	19.2387	*	12.5849	*	12.6878	*
20	#79	3185	GCAACAACGGAGGCAAACAA	19	14	7	0	0	0	25.4551	*	24.2569	*	23.202	*	19.6394	*	18.7314	*	17.9311	*	11.4827	*	10.9948	*	10.5615	*	16	14	7	0	0	0	21.1552	*	21.3485	*	20.3549	*	18.6182	*	18.788	*	17.916	*	10.9161	*	11.0072	*
20	#79	3186	CAACAACGGAGGCAAACAAG	17	14	8	0	0	0	22.7052	*	21.6358	*	20.6979	*	19.6394	*	18.7314	*	17.9311	*	13.2334	*	12.6679	*	12.1686	*	15	14	8	0	0	0	19.7876	*	19.9729	*	19.0418	*	18.6182	*	18.788	*	17.916	*	12.5849	*	12.6878	*
20	#79	3187	AACAACGGAGGCAAACAAGC	17	15	7	0	0	0	22.7052	*	21.6358	*	20.6979	*	21.0909	*	20.1203	*	19.2577	*	11.4827	*	10.9948	*	10.5615	*	15	15	7	0	0	0	19.7876	*	19.9729	*	19.0418	*	19.9975	*	20.177	*	19.2387	*	10.9161	*	11.0072	*
20	#79	3188	ACAACGGAGGCAAACAAGCC	17	15	7	0	0	0	22.7052	*	21.6358	*	20.6979	*	21.0909	*	20.1203	*	19.2577	*	11.4827	*	10.9948	*	10.5615	*	15	15	7	0	0	0	19.7876	*	19.9729	*	19.0418	*	19.9975	*	20.177	*	19.2387	*	10.9161	*	11.0072	*
20	#79	3189	CAACGGAGGCAAACAAGCCT	16	15	7	0	0	0	21.3333	*	20.3302	*	19.447	*	21.0909	*	20.1203	*	19.2577	*	11.4827	*	10.9948	*	10.5615	*	13	15	7	0	0	0	17.068	*	17.2242	*	16.4219	*	19.9975	*	20.177	*	19.2387	*	10.9161	*	11.0072	*
20	#79	3190	AACGGAGGCAAACAAGCCTT	16	15	7	0	0	0	21.3333	*	20.3302	*	19.447	*	21.0909	*	20.1203	*	19.2577	*	11.4827	*	10.9948	*	10.5615	*	13	15	7	0	0	0	17.068	*	17.2242	*	16.4219	*	19.9975	*	20.177	*	19.2387	*	10.9161	*	11.0072	*
20	#79	3191	ACGGAGGCAAACAAGCCTTA	16	15	7	0	0	0	21.3333	*	20.3302	*	19.447	*	21.0909	*	20.1203	*	19.2577	*	11.4827	*	10.9948	*	10.5615	*	13	15	7	0	0	0	17.068	*	17.2242	*	16.4219	*	19.9975	*	20.177	*	19.2387	*	10.9161	*	11.0072	*
20	#79	3192	CGGAGGCAAACAAGCCTTAG	16	16	7	0	0	0	21.3333	*	20.3302	*	19.447	*	22.5426	*	21.5019	*	20.5845	*	11.4827	*	10.9948	*	10.5615	*	13	16	7	0	0	0	17.068	*	17.2242	*	16.4219	*	21.3674	*	21.5644	*	20.5636	*	10.9161	*	11.0072	*
20	#79	3193	GGAGGCAAACAAGCCTTAGA	16	16	7	0	0	0	21.3333	*	20.3302	*	19.447	*	22.5426	*	21.5019	*	20.5845	*	11.4827	*	10.9948	*	10.5615	*	13	16	7	0	0	0	17.068	*	17.2242	*	16.4219	*	21.3674	*	21.5644	*	20.5636	*	10.9161	*	11.0072	*
20	#79	3194	GAGGCAAACAAGCCTTAGAA	16	16	7	0	0	0	21.3333	*	20.3302	*	19.447	*	22.5426	*	21.5019	*	20.5845	*	11.4827	*	10.9948	*	10.5615	*	13	16	7	0	0	0	17.068	*	17.2242	*	16.4219	*	21.3674	*	21.5644	*	20.5636	*	10.9161	*	11.0072	*
20	#79	3195	AGGCAAACAAGCCTTAGAAA	17	16	7	0	0	0	22.7052	*	21.6358	*	20.6979	*	22.5426	*	21.5019	*	20.5845	*	11.4827	*	10.9948	*	10.5615	*	13	16	7	0	0	0	17.068	*	17.2242	*	16.4219	*	21.3674	*	21.5644	*	20.5636	*	10.9161	*	11.0072	*
20	#79	3196	GGCAAACAAGCCTTAGAAAC	17	16	7	0	0	0	22.7052	*	21.6358	*	20.6979	*	22.5426	*	21.5019	*	20.5845	*	11.4827	*	10.9948	*	10.5615	*	13	16	7	0	0	0	17.068	*	17.2242	*	16.4219	*	21.3674	*	21.5644	*	20.5636	*	10.9161	*	11.0072	*
20	#79	3197	GCAAACAAGCCTTAGAAACA	18	16	7	0	0	0	24.0792	*	22.9472	*	21.9509	*	22.5426	*	21.5019	*	20.5845	*	11.4827	*	10.9948	*	10.5615	*	14	16	7	0	0	0	18.4296	*	18.5994	*	17.7308	*	21.3674	*	21.5644	*	20.5636	*	10.9161	*	11.0072	*
20	#79	3198	CAAACAAGCCTTAGAAACAG	16	16	7	0	0	0	21.3333	*	20.3302	*	19.447	*	22.5426	*	21.5019	*	20.5845	*	11.4827	*	10.9948	*	10.5615	*	12	16	7	0	0	0	15.7049	*	15.8512	*	15.1113	*	21.3674	*	21.5644	*	20.5636	*	10.9161	*	11.0072	*
20	#79	3199	AAACAAGCCTTAGAAACAGT	17	16	7	0	0	0	22.7052	*	21.6358	*	20.6979	*	22.5426	*	21.5019	*	20.5845	*	11.4827	*	10.9948	*	10.5615	*	13	16	7	0	0	0	17.068	*	17.2242	*	16.4219	*	21.3674	*	21.5644	*	20.5636	*	10.9161	*	11.0072	*
20	#79	3200	AACAAGCCTTAGAAACAGTC	17	16	7	0	0	0	22.7052	*	21.6358	*	20.6979	*	22.5426	*	21.5019	*	20.5845	*	11.4827	*	10.9948	*	10.5615	*	13	16	7	0	0	0	17.068	*	17.2242	*	16.4219	*	21.3674	*	21.5644	*	20.5636	*	10.9161	*	11.0072	*
20	#79	3201	ACAAGCCTTAGAAACAGTCC	17	16	7	0	0	0	22.7052	*	21.6358	*	20.6979	*	22.5426	*	21.5019	*	20.5845	*	11.4827	*	10.9948	*	10.5615	*	13	16	7	0	0	0	17.068	*	17.2242	*	16.4219	*	21.3674	*	21.5644	*	20.5636	*	10.9161	*	11.0072	*
20	#79	3202	CAAGCCTTAGAAACAGTCCA	17	16	7	0	0	0	22.7052	*	21.6358	*	20.6979	*	22.5426	*	21.5019	*	20.5845	*	11.4827	*	10.9948	*	10.5615	*	13	16	7	0	0	0	17.068	*	17.2242	*	16.4219	*	21.3674	*	21.5644	*	20.5636	*	10.9161	*	11.0072	*
20	#79	3203	AAGCCTTAGAAACAGTCCAG	17	15	7	0	0	0	22.7052	*	21.6358	*	20.6979	*	21.0909	*	20.1203	*	19.2577	*	11.4827	*	10.9948	*	10.5615	*	13	15	7	0	0	0	17.068	*	17.2242	*	16.4219	*	19.9975	*	20.177	*	19.2387	*	10.9161	*	11.0072	*
20	#79	3204	AGCCTTAGAAACAGTCCAGA	17	17	7	0	0	0	22.7052	*	21.6358	*	20.6979	*	23.9944	*	22.8836	*	21.9076	*	11.4827	*	10.9948	*	10.5615	*	13	17	7	0	0	0	17.068	*	17.2242	*	16.4219	*	22.7489	*	22.9557	*	21.8886	*	10.9161	*	11.0072	*
20	#79	3205	GCCTTAGAAACAGTCCAGAG	19	19	8	0	0	0	25.4551	*	24.2569	*	23.202	*	26.8966	*	25.6569	*	24.5637	*	13.2334	*	12.6679	*	12.1686	*	13	19	8	0	0	0	17.068	*	17.2242	*	16.4219	*	25.5027	*	25.7349	*	24.5352	*	12.5849	*	12.6878	*
20	#79	3206	CCTTAGAAACAGTCCAGAGA	18	18	8	0	0	0	24.0792	*	22.9472	*	21.9509	*	25.4502	*	24.273	*	23.2347	*	13.2334	*	12.6679	*	12.1686	*	12	18	8	0	0	0	15.7049	*	15.8512	*	15.1113	*	24.121	*	24.3452	*	23.2156	*	12.5849	*	12.6878	*
20	#79	3207	CTTAGAAACAGTCCAGAGAT	19	15	8	0	0	0	25.4551	*	24.2569	*	23.202	*	21.0909	*	20.1203	*	19.2577	*	13.2334	*	12.6679	*	12.1686	*	13	15	8	0	0	0	17.068	*	17.2242	*	16.4219	*	19.9975	*	20.177	*	19.2387	*	12.5849	*	12.6878	*
20	#79	3208	TTAGAAACAGTCCAGAGATT	19	15	8	0	0	0	25.4551	*	24.2569	*	23.202	*	21.0909	*	20.1203	*	19.2577	*	13.2334	*	12.6679	*	12.1686	*	13	15	8	0	0	0	17.068	*	17.2242	*	16.4219	*	19.9975	*	20.177	*	19.2387	*	12.5849	*	12.6878	*
20	#79	3209	TAGAAACAGTCCAGAGATTG	19	15	7	0	0	0	25.4551	*	24.2569	*	23.202	*	21.0909	*	20.1203	*	19.2577	*	11.4827	*	10.9948	*	10.5615	*	13	15	7	0	0	0	17.068	*	17.2242	*	16.4219	*	19.9975	*	20.177	*	19.2387	*	10.9161	*	11.0072	*
20	#79	3210	AGAAACAGTCCAGAGATTGT	17	15	7	0	0	0	22.7052	*	21.6358	*	20.6979	*	21.0909	*	20.1203	*	19.2577	*	11.4827	*	10.9948	*	10.5615	*	11	15	7	0	0	0	14.3458	*	14.4767	*	13.803	*	19.9975	*	20.177	*	19.2387	*	10.9161	*	11.0072	*
20	#79	3211	GAAACAGTCCAGAGATTGTT	17	15	7	0	0	0	22.7052	*	21.6358	*	20.6979	*	21.0909	*	20.1203	*	19.2577	*	11.4827	*	10.9948	*	10.5615	*	12	15	7	0	0	0	15.7049	*	15.8512	*	15.1113	*	19.9975	*	20.177	*	19.2387	*	10.9161	*	11.0072	*
20	#79	3212	AAACAGTCCAGAGATTGTTG	17	14	7	0	0	0	22.7052	*	21.6358	*	20.6979	*	19.6394	*	18.7314	*	17.9311	*	11.4827	*	10.9948	*	10.5615	*	12	14	7	0	0	0	15.7049	*	15.8512	*	15.1113	*	18.6182	*	18.788	*	17.916	*	10.9161	*	11.0072	*
20	#79	3213	AACAGTCCAGAGATTGTTGC	17	14	7	0	0	0	22.7052	*	21.6358	*	20.6979	*	19.6394	*	18.7314	*	17.9311	*	11.4827	*	10.9948	*	10.5615	*	12	14	7	0	0	0	15.7049	*	15.8512	*	15.1113	*	18.6182	*	18.788	*	17.916	*	10.9161	*	11.0072	*
20	#79	3214	ACAGTCCAGAGATTGTTGCC	17	14	7	0	0	0	22.7052	*	21.6358	*	20.6979	*	19.6394	*	18.7314	*	17.9311	*	11.4827	*	10.9948	*	10.5615	*	12	14	7	0	0	0	15.7049	*	15.8512	*	15.1113	*	18.6182	*	18.788	*	17.916	*	10.9161	*	11.0072	*
20	#79	3215	CAGTCCAGAGATTGTTGCCT	16	14	7	0	0	0	21.3333	*	20.3302	*	19.447	*	19.6394	*	18.7314	*	17.9311	*	11.4827	*	10.9948	*	10.5615	*	12	14	7	0	0	0	15.7049	*	15.8512	*	15.1113	*	18.6182	*	18.788	*	17.916	*	10.9161	*	11.0072	*
20	#79	3216	AGTCCAGAGATTGTTGCCTG	16	14	7	0	0	0	21.3333	*	20.3302	*	19.447	*	19.6394	*	18.7314	*	17.9311	*	11.4827	*	10.9948	*	10.5615	*	12	14	7	0	0	0	15.7049	*	15.8512	*	15.1113	*	18.6182	*	18.788	*	17.916	*	10.9161	*	11.0072	*
20	#79	3217	GTCCAGAGATTGTTGCCTGT	16	14	7	0	0	0	21.3333	*	20.3302	*	19.447	*	19.6394	*	18.7314	*	17.9311	*	11.4827	*	10.9948	*	10.5615	*	12	14	7	0	0	0	15.7049	*	15.8512	*	15.1113	*	18.6182	*	18.788	*	17.916	*	10.9161	*	11.0072	*
20	#79	3218	TCCAGAGATTGTTGCCTGTG	16	13	7	0	0	0	21.3333	*	20.3302	*	19.447	*	18.1881	*	17.3465	*	16.6047	*	11.4827	*	10.9948	*	10.5615	*	12	13	7	0	0	0	15.7049	*	15.8512	*	15.1113	*	17.243	*	17.3992	*	16.5896	*	10.9161	*	11.0072	*
20	#79	3219	CCAGAGATTGTTGCCTGTGC	17	13	7	0	0	0	22.7052	*	21.6358	*	20.6979	*	18.1881	*	17.3465	*	16.6047	*	11.4827	*	10.9948	*	10.5615	*	13	13	7	0	0	0	17.068	*	17.2242	*	16.4219	*	17.243	*	17.3992	*	16.5896	*	10.9161	*	11.0072	*
20	#79	3220	CAGAGATTGTTGCCTGTGCT	19	14	7	0	0	0	25.4551	*	24.2569	*	23.202	*	19.6394	*	18.7314	*	17.9311	*	11.4827	*	10.9948	*	10.5615	*	15	14	7	0	0	0	19.7876	*	19.9729	*	19.0418	*	18.6182	*	18.788	*	17.916	*	10.9161	*	11.0072	*
20	#79	3221	AGAGATTGTTGCCTGTGCTG	19	14	7	0	0	0	25.4551	*	24.2569	*	23.202	*	19.6394	*	18.7314	*	17.9311	*	11.4827	*	10.9948	*	10.5615	*	15	14	7	0	0	0	19.7876	*	19.9729	*	19.0418	*	18.6182	*	18.788	*	17.916	*	10.9161	*	11.0072	*
20	#79	3222	GAGATTGTTGCCTGTGCTGT	19	14	7	0	0	0	25.4551	*	24.2569	*	23.202	*	19.6394	*	18.7314	*	17.9311	*	11.4827	*	10.9948	*	10.5615	*	15	14	7	0	0	0	19.7876	*	19.9729	*	19.0418	*	18.6182	*	18.788	*	17.916	*	10.9161	*	11.0072	*
20	#79	3223	AGATTGTTGCCTGTGCTGTG	20	14	7	0	0	0	26.8273	*	25.5666	*	24.457	*	19.6394	*	18.7314	*	17.9311	*	11.4827	*	10.9948	*	10.5615	*	16	14	7	0	0	0	21.1552	*	21.3485	*	20.3549	*	18.6182	*	18.788	*	17.916	*	10.9161	*	11.0072	*
20	#79	3224	GATTGTTGCCTGTGCTGTGC	20	14	7	0	0	0	26.8273	*	25.5666	*	24.457	*	19.6394	*	18.7314	*	17.9311	*	11.4827	*	10.9948	*	10.5615	*	16	14	7	0	0	0	21.1552	*	21.3485	*	20.3549	*	18.6182	*	18.788	*	17.916	*	10.9161	*	11.0072	*
20	#79	3225	ATTGTTGCCTGTGCTGTGCC	22	14	7	0	0	0	29.5758	*	28.1824	*	26.9558	*	19.6394	*	18.7314	*	17.9311	*	11.4827	*	10.9948	*	10.5615	*	17	14	7	0	0	0	22.5154	*	22.7223	*	21.6586	*	18.6182	*	18.788	*	17.916	*	10.9161	*	11.0072	*
20	#79	3226	TTGTTGCCTGTGCTGTGCCA	22	15	8	0	0	0	29.5758	*	28.1824	*	26.9558	*	21.0909	*	20.1203	*	19.2577	*	13.2334	*	12.6679	*	12.1686	*	17	14	8	0	0	0	22.5154	*	22.7223	*	21.6586	*	18.6182	*	18.788	*	17.916	*	12.5849	*	12.6878	*
20	#79	3227	TGTTGCCTGTGCTGTGCCAA	22	14	8	0	0	0	29.5758	*	28.1824	*	26.9558	*	19.6394	*	18.7314	*	17.9311	*	13.2334	*	12.6679	*	12.1686	*	18	13	8	0	0	0	23.8795	*	24.1001	*	22.9739	*	17.243	*	17.3992	*	16.5896	*	12.5849	*	12.6878	*
20	#79	3228	GTTGCCTGTGCTGTGCCAAG	22	14	10	0	0	0	29.5758	*	28.1824	*	26.9558	*	19.6394	*	18.7314	*	17.9311	*	16.7499	*	16.0365	*	15.4011	*	18	13	10	0	0	0	23.8795	*	24.1001	*	22.9739	*	17.243	*	17.3992	*	16.5896	*	15.9246	*	16.0585	*
20	#79	3229	TTGCCTGTGCTGTGCCAAGC	23	14	10	0	0	0	30.9502	*	29.4943	*	28.2129	*	19.6394	*	18.7314	*	17.9311	*	16.7499	*	16.0365	*	15.4011	*	19	13	10	0	0	0	25.2362	*	25.476	*	24.2836	*	17.243	*	17.3992	*	16.5896	*	15.9246	*	16.0585	*
20	#79	3230	TGCCTGTGCTGTGCCAAGCC	23	14	10	0	0	0	30.9502	*	29.4943	*	28.2129	*	19.6394	*	18.7314	*	17.9311	*	16.7499	*	16.0365	*	15.4011	*	19	13	10	0	0	0	25.2362	*	25.476	*	24.2836	*	17.243	*	17.3992	*	16.5896	*	15.9246	*	16.0585	*
20	#79	3231	GCCTGTGCTGTGCCAAGCCC	23	15	10	0	0	0	30.9502	*	29.4943	*	28.2129	*	21.0909	*	20.1203	*	19.2577	*	16.7499	*	16.0365	*	15.4011	*	19	13	10	0	0	0	25.2362	*	25.476	*	24.2836	*	17.243	*	17.3992	*	16.5896	*	15.9246	*	16.0585	*
20	#79	3232	CCTGTGCTGTGCCAAGCCCA	23	15	10	0	0	0	30.9502	*	29.4943	*	28.2129	*	21.0909	*	20.1203	*	19.2577	*	16.7499	*	16.0365	*	15.4011	*	20	13	10	0	0	0	26.6024	*	26.8483	*	25.5933	*	17.243	*	17.3992	*	16.5896	*	15.9246	*	16.0585	*
20	#79	3233	CTGTGCTGTGCCAAGCCCAC	23	14	10	0	0	0	30.9502	*	29.4943	*	28.2129	*	19.6394	*	18.7314	*	17.9311	*	16.7499	*	16.0365	*	15.4011	*	20	13	10	0	0	0	26.6024	*	26.8483	*	25.5933	*	17.243	*	17.3992	*	16.5896	*	15.9246	*	16.0585	*
20	#79	3234	TGTGCTGTGCCAAGCCCACG	23	15	10	0	0	0	30.9502	*	29.4943	*	28.2129	*	21.0909	*	20.1203	*	19.2577	*	16.7499	*	16.0365	*	15.4011	*	20	13	10	0	0	0	26.6024	*	26.8483	*	25.5933	*	17.243	*	17.3992	*	16.5896	*	15.9246	*	16.0585	*
20	#79	3235	GTGCTGTGCCAAGCCCACGG	24	15	10	0	0	0	32.3284	*	30.8061	*	29.4662	*	21.0909	*	20.1203	*	19.2577	*	16.7499	*	16.0365	*	15.4011	*	21	13	9	0	0	0	27.9668	*	28.2264	*	26.9089	*	17.243	*	17.3992	*	16.5896	*	14.2515	*	14.3698	*
20	#79	3236	TGCTGTGCCAAGCCCACGGC	25	15	10	0	0	0	33.699	*	32.1142	*	30.7196	*	21.0909	*	20.1203	*	19.2577	*	16.7499	*	16.0365	*	15.4011	*	21	13	9	0	0	0	27.9668	*	28.2264	*	26.9089	*	17.243	*	17.3992	*	16.5896	*	14.2515	*	14.3698	*
20	#79	3237	GCTGTGCCAAGCCCACGGCC	25	15	10	0	0	1	33.699	*	32.1142	*	23.9237	*	21.0909	*	20.1203	*	13.4465	*	16.7499	*	16.0365	*	10.1858	*	21	13	9	0	0	0	27.9668	*	28.2264	*	26.9089	*	17.243	*	17.3992	*	16.5896	*	14.2515	*	14.3698	*
20	#79	3238	CTGTGCCAAGCCCACGGCCT	25	19	10	0	0	0	33.699	*	32.1142	*	30.7196	*	26.8966	*	25.6569	*	24.5637	*	16.7499	*	16.0365	*	15.4011	*	21	15	9	0	0	0	27.9668	*	28.2264	*	26.9089	*	19.9975	*	20.177	*	19.2387	*	14.2515	*	14.3698	*
20	#79	3239	TGTGCCAAGCCCACGGCCTG	25	18	9	0	0	0	33.699	*	32.1142	*	30.7196	*	25.4502	*	24.273	*	23.2347	*	14.9892	*	14.3498	*	13.7843	*	21	14	8	0	0	0	27.9668	*	28.2264	*	26.9089	*	18.6182	*	18.788	*	17.916	*	12.5849	*	12.6878	*
20	#79	3240	GTGCCAAGCCCACGGCCTGA	25	19	9	0	0	0	33.699	*	32.1142	*	30.7196	*	26.8966	*	25.6569	*	24.5637	*	14.9892	*	14.3498	*	13.7843	*	21	16	8	0	0	0	27.9668	*	28.2264	*	26.9089	*	21.3674	*	21.5644	*	20.5636	*	12.5849	*	12.6878	*
20	#79	3241	TGCCAAGCCCACGGCCTGAC	25	19	9	0	0	0	33.699	*	32.1142	*	30.7196	*	26.8966	*	25.6569	*	24.5637	*	14.9892	*	14.3498	*	13.7843	*	21	16	8	0	0	0	27.9668	*	28.2264	*	26.9089	*	21.3674	*	21.5644	*	20.5636	*	12.5849	*	12.6878	*
20	#79	3242	GCCAAGCCCACGGCCTGACC	25	19	9	0	0	0	33.699	*	32.1142	*	30.7196	*	26.8966	*	25.6569	*	24.5637	*	14.9892	*	14.3498	*	13.7843	*	21	16	8	0	0	0	27.9668	*	28.2264	*	26.9089	*	21.3674	*	21.5644	*	20.5636	*	12.5849	*	12.6878	*
20	#79	3243	CCAAGCCCACGGCCTGACCC	26	21	9	0	0	0	35.0735	*	33.4262	*	31.973	*	29.8069	*	28.4305	*	27.2164	*	14.9892	*	14.3498	*	13.7843	*	21	16	8	0	0	0	27.9668	*	28.2264	*	26.9089	*	21.3674	*	21.5644	*	20.5636	*	12.5849	*	12.6878	*
20	#79	3244	CAAGCCCACGGCCTGACCCC	26	21	10	0	0	0	35.0735	*	33.4262	*	31.973	*	29.8069	*	28.4305	*	27.2164	*	16.7499	*	16.0365	*	15.4011	*	21	16	9	0	0	0	27.9668	*	28.2264	*	26.9089	*	21.3674	*	21.5644	*	20.5636	*	14.2515	*	14.3698	*
20	#79	3267	CCAAGTTGTCGCGATTGCAA	19	14	8	0	0	0	25.4551	*	24.2569	*	23.202	*	19.6394	*	18.7314	*	17.9311	*	13.2334	*	12.6679	*	12.1686	*	17	13	8	0	0	0	22.5154	*	22.7223	*	21.6586	*	17.243	*	17.3992	*	16.5896	*	12.5849	*	12.6878	*
20	#79	3268	CAAGTTGTCGCGATTGCAAG	19	14	8	0	0	0	25.4551	*	24.2569	*	23.202	*	19.6394	*	18.7314	*	17.9311	*	13.2334	*	12.6679	*	12.1686	*	17	13	8	0	0	0	22.5154	*	22.7223	*	21.6586	*	17.243	*	17.3992	*	16.5896	*	12.5849	*	12.6878	*
20	#79	3269	AAGTTGTCGCGATTGCAAGC	19	12	8	0	0	0	25.4551	*	24.2569	*	23.202	*	16.7372	*	15.9619	*	15.2786	*	13.2334	*	12.6679	*	12.1686	*	17	12	8	0	0	0	22.5154	*	22.7223	*	21.6586	*	15.8644	*	16.0144	*	15.2673	*	12.5849	*	12.6878	*
20	#79	3270	AGTTGTCGCGATTGCAAGCA	19	12	8	0	0	0	25.4551	*	24.2569	*	23.202	*	16.7372	*	15.9619	*	15.2786	*	13.2334	*	12.6679	*	12.1686	*	17	12	8	0	0	0	22.5154	*	22.7223	*	21.6586	*	15.8644	*	16.0144	*	15.2673	*	12.5849	*	12.6878	*
20	#79	3271	GTTGTCGCGATTGCAAGCAA	19	12	8	0	0	0	25.4551	*	24.2569	*	23.202	*	16.7372	*	15.9619	*	15.2786	*	13.2334	*	12.6679	*	12.1686	*	17	12	8	0	0	0	22.5154	*	22.7223	*	21.6586	*	15.8644	*	16.0144	*	15.2673	*	12.5849	*	12.6878	*
20	#79	3272	TTGTCGCGATTGCAAGCAAC	20	12	8	0	0	0	26.8273	*	25.5666	*	24.457	*	16.7372	*	15.9619	*	15.2786	*	13.2334	*	12.6679	*	12.1686	*	17	12	8	0	0	0	22.5154	*	22.7223	*	21.6586	*	15.8644	*	16.0144	*	15.2673	*	12.5849	*	12.6878	*
20	#79	3273	TGTCGCGATTGCAAGCAACA	19	11	8	0	0	0	25.4551	*	24.2569	*	23.202	*	15.2903	*	14.5814	*	13.9566	*	13.2334	*	12.6679	*	12.1686	*	16	11	8	0	0	0	21.1552	*	21.3485	*	20.3549	*	14.4935	*	14.6224	*	13.9417	*	12.5849	*	12.6878	*
20	#79	3274	GTCGCGATTGCAAGCAACAA	19	11	8	0	0	0	25.4551	*	24.2569	*	23.202	*	15.2903	*	14.5814	*	13.9566	*	13.2334	*	12.6679	*	12.1686	*	16	11	8	0	0	0	21.1552	*	21.3485	*	20.3549	*	14.4935	*	14.6224	*	13.9417	*	12.5849	*	12.6878	*
20	#79	3275	TCGCGATTGCAAGCAACAAC	19	11	8	0	0	0	25.4551	*	24.2569	*	23.202	*	15.2903	*	14.5814	*	13.9566	*	13.2334	*	12.6679	*	12.1686	*	16	11	8	0	0	0	21.1552	*	21.3485	*	20.3549	*	14.4935	*	14.6224	*	13.9417	*	12.5849	*	12.6878	*
20	#79	3276	CGCGATTGCAAGCAACAACG	19	11	8	0	0	0	25.4551	*	24.2569	*	23.202	*	15.2903	*	14.5814	*	13.9566	*	13.2334	*	12.6679	*	12.1686	*	17	11	8	0	0	0	22.5154	*	22.7223	*	21.6586	*	14.4935	*	14.6224	*	13.9417	*	12.5849	*	12.6878	*
20	#79	3277	GCGATTGCAAGCAACAACGG	19	11	8	0	0	0	25.4551	*	24.2569	*	23.202	*	15.2903	*	14.5814	*	13.9566	*	13.2334	*	12.6679	*	12.1686	*	17	11	8	0	0	0	22.5154	*	22.7223	*	21.6586	*	14.4935	*	14.6224	*	13.9417	*	12.5849	*	12.6878	*
20	#79	3278	CGATTGCAAGCAACAACGGA	19	12	8	0	0	0	25.4551	*	24.2569	*	23.202	*	16.7372	*	15.9619	*	15.2786	*	13.2334	*	12.6679	*	12.1686	*	17	12	8	0	0	0	22.5154	*	22.7223	*	21.6586	*	15.8644	*	16.0144	*	15.2673	*	12.5849	*	12.6878	*
20	#79	3279	GATTGCAAGCAACAACGGAG	20	13	9	0	0	0	26.8273	*	25.5666	*	24.457	*	18.1881	*	17.3465	*	16.6047	*	14.9892	*	14.3498	*	13.7843	*	17	13	9	0	0	0	22.5154	*	22.7223	*	21.6586	*	17.243	*	17.3992	*	16.5896	*	14.2515	*	14.3698	*
20	#79	3280	ATTGCAAGCAACAACGGAGG	19	13	8	0	0	0	25.4551	*	24.2569	*	23.202	*	18.1881	*	17.3465	*	16.6047	*	13.2334	*	12.6679	*	12.1686	*	16	13	8	0	0	0	21.1552	*	21.3485	*	20.3549	*	17.243	*	17.3992	*	16.5896	*	12.5849	*	12.6878	*
20	#79	3281	TTGCAAGCAACAACGGAGGC	20	13	8	0	0	0	26.8273	*	25.5666	*	24.457	*	18.1881	*	17.3465	*	16.6047	*	13.2334	*	12.6679	*	12.1686	*	16	13	8	0	0	0	21.1552	*	21.3485	*	20.3549	*	17.243	*	17.3992	*	16.5896	*	12.5849	*	12.6878	*
20	#79	3282	TGCAAGCAACAACGGAGGCA	19	13	8	0	0	0	25.4551	*	24.2569	*	23.202	*	18.1881	*	17.3465	*	16.6047	*	13.2334	*	12.6679	*	12.1686	*	16	13	8	0	0	0	21.1552	*	21.3485	*	20.3549	*	17.243	*	17.3992	*	16.5896	*	12.5849	*	12.6878	*
20	#79	3283	GCAAGCAACAACGGAGGCAA	19	13	8	0	0	0	25.4551	*	24.2569	*	23.202	*	18.1881	*	17.3465	*	16.6047	*	13.2334	*	12.6679	*	12.1686	*	15	13	8	0	0	0	19.7876	*	19.9729	*	19.0418	*	17.243	*	17.3992	*	16.5896	*	12.5849	*	12.6878	*
20	#79	3284	CAAGCAACAACGGAGGCAAA	19	13	8	0	0	0	25.4551	*	24.2569	*	23.202	*	18.1881	*	17.3465	*	16.6047	*	13.2334	*	12.6679	*	12.1686	*	15	13	8	0	0	0	19.7876	*	19.9729	*	19.0418	*	17.243	*	17.3992	*	16.5896	*	12.5849	*	12.6878	*
20	#79	3285	AAGCAACAACGGAGGCAAAC	20	14	8	0	0	0	26.8273	*	25.5666	*	24.457	*	19.6394	*	18.7314	*	17.9311	*	13.2334	*	12.6679	*	12.1686	*	16	14	8	0	0	0	21.1552	*	21.3485	*	20.3549	*	18.6182	*	18.788	*	17.916	*	12.5849	*	12.6878	*
20	#79	3286	AGCAACAACGGAGGCAAACA	21	15	8	0	0	0	28.2054	*	26.8783	*	25.7063	*	21.0909	*	20.1203	*	19.2577	*	13.2334	*	12.6679	*	12.1686	*	17	15	8	0	0	0	22.5154	*	22.7223	*	21.6586	*	19.9975	*	20.177	*	19.2387	*	12.5849	*	12.6878	*
20	#79	3287	GCAACAACGGAGGCAAACAA	19	14	7	0	0	0	25.4551	*	24.2569	*	23.202	*	19.6394	*	18.7314	*	17.9311	*	11.4827	*	10.9948	*	10.5615	*	16	14	7	0	0	0	21.1552	*	21.3485	*	20.3549	*	18.6182	*	18.788	*	17.916	*	10.9161	*	11.0072	*
20	#79	3288	CAACAACGGAGGCAAACAAG	17	14	8	0	0	0	22.7052	*	21.6358	*	20.6979	*	19.6394	*	18.7314	*	17.9311	*	13.2334	*	12.6679	*	12.1686	*	15	14	8	0	0	0	19.7876	*	19.9729	*	19.0418	*	18.6182	*	18.788	*	17.916	*	12.5849	*	12.6878	*
20	#79	3289	AACAACGGAGGCAAACAAGC	17	15	7	0	0	0	22.7052	*	21.6358	*	20.6979	*	21.0909	*	20.1203	*	19.2577	*	11.4827	*	10.9948	*	10.5615	*	15	15	7	0	0	0	19.7876	*	19.9729	*	19.0418	*	19.9975	*	20.177	*	19.2387	*	10.9161	*	11.0072	*
20	#79	3290	ACAACGGAGGCAAACAAGCC	17	15	7	0	0	0	22.7052	*	21.6358	*	20.6979	*	21.0909	*	20.1203	*	19.2577	*	11.4827	*	10.9948	*	10.5615	*	15	15	7	0	0	0	19.7876	*	19.9729	*	19.0418	*	19.9975	*	20.177	*	19.2387	*	10.9161	*	11.0072	*
20	#79	3291	CAACGGAGGCAAACAAGCCT	16	15	7	0	0	0	21.3333	*	20.3302	*	19.447	*	21.0909	*	20.1203	*	19.2577	*	11.4827	*	10.9948	*	10.5615	*	13	15	7	0	0	0	17.068	*	17.2242	*	16.4219	*	19.9975	*	20.177	*	19.2387	*	10.9161	*	11.0072	*
20	#79	3292	AACGGAGGCAAACAAGCCTT	16	15	7	0	0	0	21.3333	*	20.3302	*	19.447	*	21.0909	*	20.1203	*	19.2577	*	11.4827	*	10.9948	*	10.5615	*	13	15	7	0	0	0	17.068	*	17.2242	*	16.4219	*	19.9975	*	20.177	*	19.2387	*	10.9161	*	11.0072	*
20	#79	3293	ACGGAGGCAAACAAGCCTTA	16	15	7	0	0	0	21.3333	*	20.3302	*	19.447	*	21.0909	*	20.1203	*	19.2577	*	11.4827	*	10.9948	*	10.5615	*	13	15	7	0	0	0	17.068	*	17.2242	*	16.4219	*	19.9975	*	20.177	*	19.2387	*	10.9161	*	11.0072	*
20	#79	3294	CGGAGGCAAACAAGCCTTAG	16	16	7	0	0	0	21.3333	*	20.3302	*	19.447	*	22.5426	*	21.5019	*	20.5845	*	11.4827	*	10.9948	*	10.5615	*	13	16	7	0	0	0	17.068	*	17.2242	*	16.4219	*	21.3674	*	21.5644	*	20.5636	*	10.9161	*	11.0072	*
20	#79	3295	GGAGGCAAACAAGCCTTAGA	16	16	7	0	0	0	21.3333	*	20.3302	*	19.447	*	22.5426	*	21.5019	*	20.5845	*	11.4827	*	10.9948	*	10.5615	*	13	16	7	0	0	0	17.068	*	17.2242	*	16.4219	*	21.3674	*	21.5644	*	20.5636	*	10.9161	*	11.0072	*
20	#79	3296	GAGGCAAACAAGCCTTAGAA	16	16	7	0	0	0	21.3333	*	20.3302	*	19.447	*	22.5426	*	21.5019	*	20.5845	*	11.4827	*	10.9948	*	10.5615	*	13	16	7	0	0	0	17.068	*	17.2242	*	16.4219	*	21.3674	*	21.5644	*	20.5636	*	10.9161	*	11.0072	*
20	#79	3297	AGGCAAACAAGCCTTAGAAA	17	16	7	0	0	0	22.7052	*	21.6358	*	20.6979	*	22.5426	*	21.5019	*	20.5845	*	11.4827	*	10.9948	*	10.5615	*	13	16	7	0	0	0	17.068	*	17.2242	*	16.4219	*	21.3674	*	21.5644	*	20.5636	*	10.9161	*	11.0072	*
20	#79	3298	GGCAAACAAGCCTTAGAAAC	17	16	7	0	0	0	22.7052	*	21.6358	*	20.6979	*	22.5426	*	21.5019	*	20.5845	*	11.4827	*	10.9948	*	10.5615	*	13	16	7	0	0	0	17.068	*	17.2242	*	16.4219	*	21.3674	*	21.5644	*	20.5636	*	10.9161	*	11.0072	*
20	#79	3299	GCAAACAAGCCTTAGAAACA	18	16	7	0	0	0	24.0792	*	22.9472	*	21.9509	*	22.5426	*	21.5019	*	20.5845	*	11.4827	*	10.9948	*	10.5615	*	14	16	7	0	0	0	18.4296	*	18.5994	*	17.7308	*	21.3674	*	21.5644	*	20.5636	*	10.9161	*	11.0072	*
20	#79	3300	CAAACAAGCCTTAGAAACAG	16	16	7	0	0	0	21.3333	*	20.3302	*	19.447	*	22.5426	*	21.5019	*	20.5845	*	11.4827	*	10.9948	*	10.5615	*	12	16	7	0	0	0	15.7049	*	15.8512	*	15.1113	*	21.3674	*	21.5644	*	20.5636	*	10.9161	*	11.0072	*
20	#79	3301	AAACAAGCCTTAGAAACAGT	17	16	7	0	0	0	22.7052	*	21.6358	*	20.6979	*	22.5426	*	21.5019	*	20.5845	*	11.4827	*	10.9948	*	10.5615	*	13	16	7	0	0	0	17.068	*	17.2242	*	16.4219	*	21.3674	*	21.5644	*	20.5636	*	10.9161	*	11.0072	*
20	#79	3302	AACAAGCCTTAGAAACAGTC	17	16	7	0	0	0	22.7052	*	21.6358	*	20.6979	*	22.5426	*	21.5019	*	20.5845	*	11.4827	*	10.9948	*	10.5615	*	13	16	7	0	0	0	17.068	*	17.2242	*	16.4219	*	21.3674	*	21.5644	*	20.5636	*	10.9161	*	11.0072	*
20	#79	3303	ACAAGCCTTAGAAACAGTCC	17	16	7	0	0	0	22.7052	*	21.6358	*	20.6979	*	22.5426	*	21.5019	*	20.5845	*	11.4827	*	10.9948	*	10.5615	*	13	16	7	0	0	0	17.068	*	17.2242	*	16.4219	*	21.3674	*	21.5644	*	20.5636	*	10.9161	*	11.0072	*
20	#79	3304	CAAGCCTTAGAAACAGTCCA	17	16	7	0	0	0	22.7052	*	21.6358	*	20.6979	*	22.5426	*	21.5019	*	20.5845	*	11.4827	*	10.9948	*	10.5615	*	13	16	7	0	0	0	17.068	*	17.2242	*	16.4219	*	21.3674	*	21.5644	*	20.5636	*	10.9161	*	11.0072	*
20	#79	3305	AAGCCTTAGAAACAGTCCAG	17	15	7	0	0	0	22.7052	*	21.6358	*	20.6979	*	21.0909	*	20.1203	*	19.2577	*	11.4827	*	10.9948	*	10.5615	*	13	15	7	0	0	0	17.068	*	17.2242	*	16.4219	*	19.9975	*	20.177	*	19.2387	*	10.9161	*	11.0072	*
20	#79	3306	AGCCTTAGAAACAGTCCAGA	17	17	7	0	0	0	22.7052	*	21.6358	*	20.6979	*	23.9944	*	22.8836	*	21.9076	*	11.4827	*	10.9948	*	10.5615	*	13	17	7	0	0	0	17.068	*	17.2242	*	16.4219	*	22.7489	*	22.9557	*	21.8886	*	10.9161	*	11.0072	*
20	#79	3307	GCCTTAGAAACAGTCCAGAG	19	19	8	0	0	0	25.4551	*	24.2569	*	23.202	*	26.8966	*	25.6569	*	24.5637	*	13.2334	*	12.6679	*	12.1686	*	13	19	8	0	0	0	17.068	*	17.2242	*	16.4219	*	25.5027	*	25.7349	*	24.5352	*	12.5849	*	12.6878	*
20	#79	3308	CCTTAGAAACAGTCCAGAGA	18	18	8	0	0	0	24.0792	*	22.9472	*	21.9509	*	25.4502	*	24.273	*	23.2347	*	13.2334	*	12.6679	*	12.1686	*	12	18	8	0	0	0	15.7049	*	15.8512	*	15.1113	*	24.121	*	24.3452	*	23.2156	*	12.5849	*	12.6878	*
20	#79	3309	CTTAGAAACAGTCCAGAGAT	19	15	8	0	0	0	25.4551	*	24.2569	*	23.202	*	21.0909	*	20.1203	*	19.2577	*	13.2334	*	12.6679	*	12.1686	*	13	15	8	0	0	0	17.068	*	17.2242	*	16.4219	*	19.9975	*	20.177	*	19.2387	*	12.5849	*	12.6878	*
20	#79	3310	TTAGAAACAGTCCAGAGATT	19	15	8	0	0	0	25.4551	*	24.2569	*	23.202	*	21.0909	*	20.1203	*	19.2577	*	13.2334	*	12.6679	*	12.1686	*	13	15	8	0	0	0	17.068	*	17.2242	*	16.4219	*	19.9975	*	20.177	*	19.2387	*	12.5849	*	12.6878	*
20	#79	3311	TAGAAACAGTCCAGAGATTG	19	15	7	0	0	0	25.4551	*	24.2569	*	23.202	*	21.0909	*	20.1203	*	19.2577	*	11.4827	*	10.9948	*	10.5615	*	13	15	7	0	0	0	17.068	*	17.2242	*	16.4219	*	19.9975	*	20.177	*	19.2387	*	10.9161	*	11.0072	*
20	#79	3312	AGAAACAGTCCAGAGATTGT	17	15	7	0	0	0	22.7052	*	21.6358	*	20.6979	*	21.0909	*	20.1203	*	19.2577	*	11.4827	*	10.9948	*	10.5615	*	11	15	7	0	0	0	14.3458	*	14.4767	*	13.803	*	19.9975	*	20.177	*	19.2387	*	10.9161	*	11.0072	*
20	#79	3313	GAAACAGTCCAGAGATTGTT	17	15	7	0	0	0	22.7052	*	21.6358	*	20.6979	*	21.0909	*	20.1203	*	19.2577	*	11.4827	*	10.9948	*	10.5615	*	12	15	7	0	0	0	15.7049	*	15.8512	*	15.1113	*	19.9975	*	20.177	*	19.2387	*	10.9161	*	11.0072	*
20	#79	3314	AAACAGTCCAGAGATTGTTG	17	14	7	0	0	0	22.7052	*	21.6358	*	20.6979	*	19.6394	*	18.7314	*	17.9311	*	11.4827	*	10.9948	*	10.5615	*	12	14	7	0	0	0	15.7049	*	15.8512	*	15.1113	*	18.6182	*	18.788	*	17.916	*	10.9161	*	11.0072	*
20	#79	3315	AACAGTCCAGAGATTGTTGC	17	14	7	0	0	0	22.7052	*	21.6358	*	20.6979	*	19.6394	*	18.7314	*	17.9311	*	11.4827	*	10.9948	*	10.5615	*	12	14	7	0	0	0	15.7049	*	15.8512	*	15.1113	*	18.6182	*	18.788	*	17.916	*	10.9161	*	11.0072	*
20	#79	3316	ACAGTCCAGAGATTGTTGCC	17	14	7	0	0	0	22.7052	*	21.6358	*	20.6979	*	19.6394	*	18.7314	*	17.9311	*	11.4827	*	10.9948	*	10.5615	*	12	14	7	0	0	0	15.7049	*	15.8512	*	15.1113	*	18.6182	*	18.788	*	17.916	*	10.9161	*	11.0072	*
20	#79	3351	CCACGGCCTGACCCCGGACC	18	27	21	0	0	0	24.0792	*	22.9472	*	21.9509	*	38.5181	*	36.7434	*	35.1702	*	36.1057	*	34.5541	*	33.1739	*	17	25	21	0	0	0	22.5154	*	22.7223	*	21.6586	*	33.7584	*	34.0667	*	32.4804	*	34.3135	*	34.6071	*
20	#79	3352	CACGGCCTGACCCCGGACCA	18	26	20	0	0	0	24.0792	*	22.9472	*	21.9509	*	37.0655	*	35.3533	*	33.8464	*	34.347	*	32.8658	*	31.5596	*	17	24	20	0	0	0	22.5154	*	22.7223	*	21.6586	*	32.3801	*	32.6786	*	31.1625	*	32.6407	*	32.9149	*
20	#79	3353	ACGGCCTGACCCCGGACCAG	18	26	20	0	0	0	24.0792	*	22.9472	*	21.9509	*	37.0655	*	35.3533	*	33.8464	*	34.347	*	32.8658	*	31.5596	*	17	24	20	0	0	0	22.5154	*	22.7223	*	21.6586	*	32.3801	*	32.6786	*	31.1625	*	32.6407	*	32.9149	*
20	#79	3354	CGGCCTGACCCCGGACCAGG	18	26	20	0	0	0	24.0792	*	22.9472	*	21.9509	*	37.0655	*	35.3533	*	33.8464	*	34.347	*	32.8658	*	31.5596	*	17	24	20	0	0	0	22.5154	*	22.7223	*	21.6586	*	32.3801	*	32.6786	*	31.1625	*	32.6407	*	32.9149	*
20	#79	3355	GGCCTGACCCCGGACCAGGT	18	26	19	0	0	0	24.0792	*	22.9472	*	21.9509	*	37.0655	*	35.3533	*	33.8464	*	32.5845	*	31.1813	*	29.9415	*	17	24	19	0	0	0	22.5154	*	22.7223	*	21.6586	*	32.3801	*	32.6786	*	31.1625	*	30.9661	*	31.2304	*
20	#79	3356	GCCTGACCCCGGACCAGGTG	18	24	18	0	0	0	24.0792	*	22.9472	*	21.9509	*	34.1603	*	32.5848	*	31.1912	*	30.8279	*	29.5027	*	28.3255	*	17	23	18	0	0	0	22.5154	*	22.7223	*	21.6586	*	31.0037	*	31.2905	*	29.833	*	29.2915	*	29.5422	*
20	#79	3357	CCTGACCCCGGACCAGGTGG	17	24	18	0	0	0	22.7052	*	21.6358	*	20.6979	*	34.1603	*	32.5848	*	31.1912	*	30.8279	*	29.5027	*	28.3255	*	16	23	18	0	0	0	21.1552	*	21.3485	*	20.3549	*	31.0037	*	31.2905	*	29.833	*	29.2915	*	29.5422	*
20	#79	3358	CTGACCCCGGACCAGGTGGT	17	24	16	0	0	0	22.7052	*	21.6358	*	20.6979	*	34.1603	*	32.5848	*	31.1912	*	27.3019	*	26.1326	*	25.0919	*	16	23	16	0	0	0	21.1552	*	21.3485	*	20.3549	*	31.0037	*	31.2905	*	29.833	*	25.9506	*	26.1682	*
20	#79	3359	TGACCCCGGACCAGGTGGTT	16	24	14	0	0	0	21.3333	*	20.3302	*	19.447	*	34.1603	*	32.5848	*	31.1912	*	23.7843	*	22.7633	*	21.8553	*	15	23	14	0	0	0	19.7876	*	19.9729	*	19.0418	*	31.0037	*	31.2905	*	29.833	*	22.6028	*	22.7988	*
20	#79	3360	GACCCCGGACCAGGTGGTTG	18	24	14	0	0	0	24.0792	*	22.9472	*	21.9509	*	34.1603	*	32.5848	*	31.1912	*	23.7843	*	22.7633	*	21.8553	*	17	23	14	0	0	0	22.5154	*	22.7223	*	21.6586	*	31.0037	*	31.2905	*	29.833	*	22.6028	*	22.7988	*
20	#79	3361	ACCCCGGACCAGGTGGTTGC	18	25	14	0	0	0	24.0792	*	22.9472	*	21.9509	*	35.6129	*	33.971	*	32.5188	*	23.7843	*	22.7633	*	21.8553	*	17	24	14	0	0	0	22.5154	*	22.7223	*	21.6586	*	32.3801	*	32.6786	*	31.1625	*	22.6028	*	22.7988	*
20	#79	3362	CCCCGGACCAGGTGGTTGCA	18	25	15	0	0	0	24.0792	*	22.9472	*	21.9509	*	35.6129	*	33.971	*	32.5188	*	25.5383	*	24.4469	*	23.4725	*	17	24	15	0	0	0	22.5154	*	22.7223	*	21.6586	*	32.3801	*	32.6786	*	31.1625	*	24.2766	*	24.4843	*
20	#79	3363	CCCGGACCAGGTGGTTGCAA	18	25	14	0	0	0	24.0792	*	22.9472	*	21.9509	*	35.6129	*	33.971	*	32.5188	*	23.7843	*	22.7633	*	21.8553	*	17	24	14	0	0	0	22.5154	*	22.7223	*	21.6586	*	32.3801	*	32.6786	*	31.1625	*	22.6028	*	22.7988	*
20	#79	3364	CCGGACCAGGTGGTTGCAAT	18	25	14	0	0	0	24.0792	*	22.9472	*	21.9509	*	35.6129	*	33.971	*	32.5188	*	23.7843	*	22.7633	*	21.8553	*	17	24	14	0	0	0	22.5154	*	22.7223	*	21.6586	*	32.3801	*	32.6786	*	31.1625	*	22.6028	*	22.7988	*
20	#79	3365	CGGACCAGGTGGTTGCAATC	18	25	14	0	0	0	24.0792	*	22.9472	*	21.9509	*	35.6129	*	33.971	*	32.5188	*	23.7843	*	22.7633	*	21.8553	*	17	24	14	0	0	0	22.5154	*	22.7223	*	21.6586	*	32.3801	*	32.6786	*	31.1625	*	22.6028	*	22.7988	*
20	#79	3366	GGACCAGGTGGTTGCAATCG	18	25	14	0	0	0	24.0792	*	22.9472	*	21.9509	*	35.6129	*	33.971	*	32.5188	*	23.7843	*	22.7633	*	21.8553	*	17	24	14	0	0	0	22.5154	*	22.7223	*	21.6586	*	32.3801	*	32.6786	*	31.1625	*	22.6028	*	22.7988	*
20	#79	3367	GACCAGGTGGTTGCAATCGC	19	26	14	0	0	0	25.4551	*	24.2569	*	23.202	*	37.0655	*	35.3533	*	33.8464	*	23.7843	*	22.7633	*	21.8553	*	18	24	14	0	0	0	23.8795	*	24.1001	*	22.9739	*	32.3801	*	32.6786	*	31.1625	*	22.6028	*	22.7988	*
20	#79	3368	ACCAGGTGGTTGCAATCGCG	20	27	14	0	0	0	26.8273	*	25.5666	*	24.457	*	38.5181	*	36.7434	*	35.1702	*	23.7843	*	22.7633	*	21.8553	*	19	25	14	0	0	0	25.2362	*	25.476	*	24.2836	*	33.7584	*	34.0667	*	32.4804	*	22.6028	*	22.7988	*
20	#79	3369	CCAGGTGGTTGCAATCGCGT	54	46	36	0	0	0	73.5688	*	70.1093	*	67.0626	*	66.122	*	63.0664	*	60.3723	*	62.5244	*	59.8289	*	57.4374	*	48	42	36	0	0	0	64.7666	*	65.3698	*	62.3184	*	57.169	*	57.694	*	55.0103	*	59.4126	*	59.919	*
20	#79	3370	CAGGTGGTTGCAATCGCGTC	54	46	36	0	0	0	73.5688	*	70.1093	*	67.0626	*	66.122	*	63.0664	*	60.3723	*	62.5244	*	59.8289	*	57.4374	*	48	42	36	0	0	0	64.7666	*	65.3698	*	62.3184	*	57.169	*	57.694	*	55.0103	*	59.4126	*	59.919	*
20	#79	3371	AGGTGGTTGCAATCGCGTCA	54	46	36	0	0	0	73.5688	*	70.1093	*	67.0626	*	66.122	*	63.0664	*	60.3723	*	62.5244	*	59.8289	*	57.4374	*	48	42	36	0	0	0	64.7666	*	65.3698	*	62.3184	*	57.169	*	57.694	*	55.0103	*	59.4126	*	59.919	*
20	#79	3372	GGTGGTTGCAATCGCGTCAC	51	45	36	0	0	0	69.4422	*	66.178	*	63.3032	*	64.6672	*	61.6818	*	59.0463	*	62.5244	*	59.8289	*	57.4374	*	45	41	36	0	0	0	60.6753	*	61.2375	*	58.3813	*	55.7922	*	56.3036	*	53.6824	*	59.4126	*	59.919	*
20	#79	3373	GTGGTTGCAATCGCGTCACA	47	44	36	0	0	0	63.9428	*	60.9364	*	58.2881	*	63.2181	*	60.2992	*	57.7222	*	62.5244	*	59.8289	*	57.4374	*	41	41	36	0	0	0	55.2229	*	55.7344	*	53.1321	*	55.7922	*	56.3036	*	53.6824	*	59.4126	*	59.919	*
20	#79	3374	TGGTTGCAATCGCGTCACAC	45	44	36	0	0	0	61.195	*	58.3137	*	55.7825	*	63.2181	*	60.2992	*	57.7222	*	62.5244	*	59.8289	*	57.4374	*	39	41	36	0	0	0	52.4968	*	52.9867	*	50.5094	*	55.7922	*	56.3036	*	53.6824	*	59.4126	*	59.919	*
20	#79	3375	GGTTGCAATCGCGTCACACG	43	44	36	0	0	0	58.4454	*	55.6968	*	53.275	*	63.2181	*	60.2992	*	57.7222	*	62.5244	*	59.8289	*	57.4374	*	37	41	36	0	0	0	49.7745	*	50.2352	*	47.8906	*	55.7922	*	56.3036	*	53.6824	*	59.4126	*	59.919	*
20	#79	3376	GTTGCAATCGCGTCACACGA	43	43	37	0	0	0	58.4454	*	55.6968	*	53.275	*	61.7671	*	58.9146	*	56.3962	*	64.2915	*	61.5141	*	59.0601	*	37	40	37	0	0	0	49.7745	*	50.2352	*	47.8906	*	54.4116	*	54.9132	*	52.3622	*	61.0861	*	61.61	*
20	#79	3377	TTGCAATCGCGTCACACGAT	43	40	37	0	0	0	58.4454	*	55.6968	*	53.275	*	57.4006	*	54.7512	*	52.4124	*	64.2915	*	61.5141	*	59.0601	*	37	37	37	0	0	0	49.7745	*	50.2352	*	47.8906	*	50.2853	*	50.7459	*	48.3863	*	61.0861	*	61.61	*
20	#79	3378	TGCAATCGCGTCACACGATG	43	39	37	0	0	0	58.4454	*	55.6968	*	53.275	*	55.9516	*	53.3647	*	51.0884	*	64.2915	*	61.5141	*	59.0601	*	37	36	37	0	0	0	49.7745	*	50.2352	*	47.8906	*	48.9067	*	49.3555	*	47.0585	*	61.0861	*	61.61	*
20	#79	3379	GCAATCGCGTCACACGATGG	42	39	37	0	0	0	57.0648	*	54.3825	*	52.0194	*	55.9516	*	53.3647	*	51.0884	*	64.2915	*	61.5141	*	59.0601	*	36	36	37	0	0	0	48.4076	*	48.8566	*	46.5745	*	48.9067	*	49.3555	*	47.0585	*	61.0861	*	61.61	*
20	#79	3380	CAATCGCGTCACACGATGGG	41	40	36	0	0	0	55.6938	*	53.0741	*	50.7657	*	57.4006	*	54.7512	*	52.4124	*	62.5244	*	59.8289	*	57.4374	*	35	37	36	0	0	0	47.0446	*	47.478	*	45.2662	*	50.2853	*	50.7459	*	48.3863	*	59.4126	*	59.919	*
20	#79	3381	AATCGCGTCACACGATGGGG	41	40	36	0	0	0	55.6938	*	53.0741	*	50.7657	*	57.4006	*	54.7512	*	52.4124	*	62.5244	*	59.8289	*	57.4374	*	35	37	36	0	0	0	47.0446	*	47.478	*	45.2662	*	50.2853	*	50.7459	*	48.3863	*	59.4126	*	59.919	*
20	#79	3382	ATCGCGTCACACGATGGGGG	39	40	35	0	0	0	52.9442	*	50.4573	*	48.266	*	57.4006	*	54.7512	*	52.4124	*	60.7611	*	58.1437	*	55.8186	*	33	37	35	0	0	0	44.3225	*	44.7304	*	42.6398	*	50.2853	*	50.7459	*	48.3863	*	57.7391	*	58.2318	*
20	#79	3383	TCGCGTCACACGATGGGGGA	39	39	35	0	0	0	52.9442	*	50.4573	*	48.266	*	55.9516	*	53.3647	*	51.0884	*	60.7611	*	58.1437	*	55.8186	*	33	37	35	0	0	0	44.3225	*	44.7304	*	42.6398	*	50.2853	*	50.7459	*	48.3863	*	57.7391	*	58.2318	*
20	#79	3384	CGCGTCACACGATGGGGGAA	39	39	36	0	0	0	52.9442	*	50.4573	*	48.266	*	55.9516	*	53.3647	*	51.0884	*	62.5244	*	59.8289	*	57.4374	*	33	37	36	0	0	0	44.3225	*	44.7304	*	42.6398	*	50.2853	*	50.7459	*	48.3863	*	59.4126	*	59.919	*
20	#79	3385	GCGTCACACGATGGGGGAAA	38	39	37	0	0	0	51.5675	*	49.147	*	47.0104	*	55.9516	*	53.3647	*	51.0884	*	64.2915	*	61.5141	*	59.0601	*	32	37	37	0	0	0	42.9595	*	43.3538	*	41.3295	*	50.2853	*	50.7459	*	48.3863	*	61.0861	*	61.61	*
20	#79	3386	CGTCACACGATGGGGGAAAG	37	38	37	0	0	0	50.1947	*	47.8366	*	45.7586	*	54.4987	*	51.982	*	49.7605	*	64.2915	*	61.5141	*	59.0601	*	31	36	37	0	0	0	41.5927	*	41.9811	*	40.0193	*	48.9067	*	49.3555	*	47.0585	*	61.0861	*	61.61	*
20	#79	3387	GTCACACGATGGGGGAAAGC	37	36	38	0	0	0	50.1947	*	47.8366	*	45.7586	*	51.5968	*	49.213	*	47.1086	*	66.0491	*	63.2013	*	60.6731	*	31	35	38	0	0	0	41.5927	*	41.9811	*	40.0193	*	47.528	*	47.9652	*	45.7306	*	62.7596	*	63.2972	*
20	#79	3388	TCACACGATGGGGGAAAGCA	37	36	38	0	0	0	50.1947	*	47.8366	*	45.7586	*	51.5968	*	49.213	*	47.1086	*	66.0491	*	63.2013	*	60.6731	*	31	35	38	0	0	0	41.5927	*	41.9811	*	40.0193	*	47.528	*	47.9652	*	45.7306	*	62.7596	*	63.2972	*
20	#79	3389	CACACGATGGGGGAAAGCAG	37	36	38	0	0	0	50.1947	*	47.8366	*	45.7586	*	51.5968	*	49.213	*	47.1086	*	66.0491	*	63.2013	*	60.6731	*	31	35	38	0	0	0	41.5927	*	41.9811	*	40.0193	*	47.528	*	47.9652	*	45.7306	*	62.7596	*	63.2972	*
20	#79	3390	ACACGATGGGGGAAAGCAGG	37	36	39	0	0	0	50.1947	*	47.8366	*	45.7586	*	51.5968	*	49.213	*	47.1086	*	67.8105	*	64.8846	*	62.2901	*	31	36	39	0	0	0	41.5927	*	41.9811	*	40.0193	*	48.9067	*	49.3555	*	47.0585	*	64.4312	*	64.9845	*
20	#79	3391	CACGATGGGGGAAAGCAGGC	39	36	40	0	0	0	52.9442	*	50.4573	*	48.266	*	51.5968	*	49.213	*	47.1086	*	69.5719	*	66.5679	*	63.9109	*	32	36	40	0	0	0	42.9595	*	43.3538	*	41.3295	*	48.9067	*	49.3555	*	47.0585	*	66.1067	*	66.6678	*
20	#79	3392	ACGATGGGGGAAAGCAGGCC	38	37	39	0	0	0	51.5675	*	49.147	*	47.0104	*	53.0477	*	50.5975	*	48.4384	*	67.8105	*	64.8846	*	62.2901	*	30	37	39	0	0	0	40.2317	*	40.6045	*	38.7091	*	50.2853	*	50.7459	*	48.3863	*	64.4312	*	64.9845	*
20	#79	3393	CGATGGGGGAAAGCAGGCCC	38	35	38	0	0	0	51.5675	*	49.147	*	47.0104	*	50.1401	*	47.8265	*	45.7807	*	66.0491	*	63.2013	*	60.6731	*	30	35	38	0	0	0	40.2317	*	40.6045	*	38.7091	*	47.528	*	47.9652	*	45.7306	*	62.7596	*	63.2972	*
20	#79	3394	GATGGGGGAAAGCAGGCCCT	37	34	38	0	0	0	50.1947	*	47.8366	*	45.7586	*	48.6873	*	46.4363	*	44.4568	*	66.0491	*	63.2013	*	60.6731	*	30	34	38	0	0	0	40.2317	*	40.6045	*	38.7091	*	46.1533	*	46.5748	*	44.4067	*	62.7596	*	63.2972	*
20	#79	3395	ATGGGGGAAAGCAGGCCCTA	39	34	36	0	0	0	52.9442	*	50.4573	*	48.266	*	48.6873	*	46.4363	*	44.4568	*	62.5244	*	59.8289	*	57.4374	*	33	34	36	0	0	0	44.3225	*	44.7304	*	42.6398	*	46.1533	*	46.5748	*	44.4067	*	59.4126	*	59.919	*
20	#79	3396	TGGGGGAAAGCAGGCCCTAG	40	33	35	0	0	0	54.319	*	51.7657	*	49.5158	*	47.2345	*	45.0537	*	43.1289	*	60.7611	*	58.1437	*	55.8186	*	34	33	35	0	0	0	45.6816	*	46.1052	*	43.9559	*	44.7747	*	45.1884	*	43.0866	*	57.7391	*	58.2318	*
20	#79	3397	GGGGGAAAGCAGGCCCTAGA	39	33	35	0	0	0	52.9442	*	50.4573	*	48.266	*	47.2345	*	45.0537	*	43.1289	*	60.7611	*	58.1437	*	55.8186	*	33	33	35	0	0	0	44.3225	*	44.7304	*	42.6398	*	44.7747	*	45.1884	*	43.0866	*	57.7391	*	58.2318	*
20	#79	3398	GGGGAAAGCAGGCCCTAGAA	39	33	35	0	0	0	52.9442	*	50.4573	*	48.266	*	47.2345	*	45.0537	*	43.1289	*	60.7611	*	58.1437	*	55.8186	*	33	33	35	0	0	0	44.3225	*	44.7304	*	42.6398	*	44.7747	*	45.1884	*	43.0866	*	57.7391	*	58.2318	*
20	#79	3399	GGGAAAGCAGGCCCTAGAAA	39	31	34	0	0	0	52.9442	*	50.4573	*	48.266	*	44.3308	*	42.2829	*	40.4753	*	59.0036	*	56.4604	*	54.2018	*	33	31	34	0	0	0	44.3225	*	44.7304	*	42.6398	*	42.0195	*	42.4116	*	40.4349	*	56.0656	*	56.5447	*
20	#79	3400	GGAAAGCAGGCCCTAGAAAC	39	32	34	0	0	0	52.9442	*	50.4573	*	48.266	*	45.7817	*	43.6712	*	41.8011	*	59.0036	*	56.4604	*	54.2018	*	33	32	34	0	0	0	44.3225	*	44.7304	*	42.6398	*	43.4	*	43.7981	*	41.7588	*	56.0656	*	56.5447	*
20	#79	3401	GAAAGCAGGCCCTAGAAACC	39	33	33	0	0	0	52.9442	*	50.4573	*	48.266	*	47.2345	*	45.0537	*	43.1289	*	57.2423	*	54.7733	*	52.5849	*	33	33	33	0	0	0	44.3225	*	44.7304	*	42.6398	*	44.7747	*	45.1884	*	43.0866	*	54.3902	*	54.8556	*
20	#79	3402	AAAGCAGGCCCTAGAAACCG	40	32	33	0	0	0	54.319	*	51.7657	*	49.5158	*	45.7817	*	43.6712	*	41.8011	*	57.2423	*	54.7733	*	52.5849	*	34	32	33	0	0	0	45.6816	*	46.1052	*	43.9559	*	43.4	*	43.7981	*	41.7588	*	54.3902	*	54.8556	*
20	#79	3403	AAGCAGGCCCTAGAAACCGT	41	34	32	0	0	0	55.6938	*	53.0741	*	50.7657	*	48.6873	*	46.4363	*	44.4568	*	55.481	*	53.0901	*	50.9681	*	35	33	32	0	0	0	47.0446	*	47.478	*	45.2662	*	44.7747	*	45.1884	*	43.0866	*	52.7187	*	53.1705	*
20	#79	3404	AGCAGGCCCTAGAAACCGTT	40	34	32	0	0	0	54.319	*	51.7657	*	49.5158	*	48.6873	*	46.4363	*	44.4568	*	55.481	*	53.0901	*	50.9681	*	35	33	32	0	0	0	47.0446	*	47.478	*	45.2662	*	44.7747	*	45.1884	*	43.0866	*	52.7187	*	53.1705	*
20	#79	3405	GCAGGCCCTAGAAACCGTTC	40	34	30	0	0	0	54.319	*	51.7657	*	49.5158	*	48.6873	*	46.4363	*	44.4568	*	51.9585	*	49.7199	*	47.7345	*	35	33	30	0	0	0	47.0446	*	47.478	*	45.2662	*	44.7747	*	45.1884	*	43.0866	*	49.3681	*	49.7906	*
20	#79	3406	CAGGCCCTAGAAACCGTTCA	41	34	31	0	0	0	55.6938	*	53.0741	*	50.7657	*	48.6873	*	46.4363	*	44.4568	*	53.7159	*	51.403	*	49.3513	*	37	33	31	0	0	0	49.7745	*	50.2352	*	47.8906	*	44.7747	*	45.1884	*	43.0866	*	51.0434	*	51.4795	*
20	#79	3407	AGGCCCTAGAAACCGTTCAG	44	34	30	0	0	0	59.8183	*	57.0071	*	54.5307	*	48.6873	*	46.4363	*	44.4568	*	51.9585	*	49.7199	*	47.7345	*	39	33	30	0	0	0	52.4968	*	52.9867	*	50.5094	*	44.7747	*	45.1884	*	43.0866	*	49.3681	*	49.7906	*
20	#79	3408	GGCCCTAGAAACCGTTCAGC	43	33	30	0	0	0	58.4454	*	55.6968	*	53.275	*	47.2345	*	45.0537	*	43.1289	*	51.9585	*	49.7199	*	47.7345	*	38	32	30	0	0	0	51.1337	*	51.608	*	49.1971	*	43.4	*	43.7981	*	41.7588	*	49.3681	*	49.7906	*
20	#79	3409	GCCCTAGAAACCGTTCAGCG	41	32	30	0	0	0	55.6938	*	53.0741	*	50.7657	*	45.7817	*	43.6712	*	41.8011	*	51.9585	*	49.7199	*	47.7345	*	36	32	30	0	0	0	48.4076	*	48.8566	*	46.5745	*	43.4	*	43.7981	*	41.7588	*	49.3681	*	49.7906	*
20	#79	3410	CCCTAGAAACCGTTCAGCGA	40	32	31	0	0	0	54.319	*	51.7657	*	49.5158	*	45.7817	*	43.6712	*	41.8011	*	53.7159	*	51.403	*	49.3513	*	35	31	31	0	0	0	47.0446	*	47.478	*	45.2662	*	42.0195	*	42.4116	*	40.4349	*	51.0434	*	51.4795	*
20	#79	3411	CCTAGAAACCGTTCAGCGAC	39	32	31	0	0	0	52.9442	*	50.4573	*	48.266	*	45.7817	*	43.6712	*	41.8011	*	53.7159	*	51.403	*	49.3513	*	34	31	31	0	0	0	45.6816	*	46.1052	*	43.9559	*	42.0195	*	42.4116	*	40.4349	*	51.0434	*	51.4795	*
20	#79	3412	CTAGAAACCGTTCAGCGACT	43	32	31	0	0	0	58.4454	*	55.6968	*	53.275	*	45.7817	*	43.6712	*	41.8011	*	53.7159	*	51.403	*	49.3513	*	37	31	31	0	0	0	49.7745	*	50.2352	*	47.8906	*	42.0195	*	42.4116	*	40.4349	*	51.0434	*	51.4795	*
20	#79	3413	TAGAAACCGTTCAGCGACTC	43	32	32	0	0	0	58.4454	*	55.6968	*	53.275	*	45.7817	*	43.6712	*	41.8011	*	55.481	*	53.0901	*	50.9681	*	37	31	32	0	0	0	49.7745	*	50.2352	*	47.8906	*	42.0195	*	42.4116	*	40.4349	*	52.7187	*	53.1705	*
20	#79	3414	AGAAACCGTTCAGCGACTCC	44	33	32	0	0	0	59.8183	*	57.0071	*	54.5307	*	47.2345	*	45.0537	*	43.1289	*	55.481	*	53.0901	*	50.9681	*	38	32	32	0	0	0	51.1337	*	51.608	*	49.1971	*	43.4	*	43.7981	*	41.7588	*	52.7187	*	53.1705	*
20	#79	3415	GAAACCGTTCAGCGACTCCT	44	37	32	0	0	0	59.8183	*	57.0071	*	54.5307	*	53.0477	*	50.5975	*	48.4384	*	55.481	*	53.0901	*	50.9681	*	38	36	32	0	0	0	51.1337	*	51.608	*	49.1971	*	48.9067	*	49.3555	*	47.0585	*	52.7187	*	53.1705	*
20	#79	3416	AAACCGTTCAGCGACTCCTG	44	36	32	0	0	0	59.8183	*	57.0071	*	54.5307	*	51.5968	*	49.213	*	47.1086	*	55.481	*	53.0901	*	50.9681	*	38	35	32	0	0	0	51.1337	*	51.608	*	49.1971	*	47.528	*	47.9652	*	45.7306	*	52.7187	*	53.1705	*
20	#79	3417	AACCGTTCAGCGACTCCTGC	44	36	31	0	0	0	59.8183	*	57.0071	*	54.5307	*	51.5968	*	49.213	*	47.1086	*	53.7159	*	51.403	*	49.3513	*	38	35	31	0	0	0	51.1337	*	51.608	*	49.1971	*	47.528	*	47.9652	*	45.7306	*	51.0434	*	51.4795	*
20	#79	3418	ACCGTTCAGCGACTCCTGCC	42	37	32	0	0	0	57.0648	*	54.3825	*	52.0194	*	53.0477	*	50.5975	*	48.4384	*	55.481	*	53.0901	*	50.9681	*	36	36	32	0	0	0	48.4076	*	48.8566	*	46.5745	*	48.9067	*	49.3555	*	47.0585	*	52.7187	*	53.1705	*
20	#79	3419	CCGTTCAGCGACTCCTGCCC	41	37	32	1	0	0	47.748	*	53.0741	*	50.7657	*	45.2417	*	50.5975	*	48.4384	*	47.7359	*	53.0901	*	50.9681	*	35	36	32	0	0	0	47.0446	*	47.478	*	45.2662	*	48.9067	*	49.3555	*	47.0585	*	52.7187	*	53.1705	*
20	#79	3420	CGTTCAGCGACTCCTGCCCG	40	37	31	0	0	0	54.319	*	51.7657	*	49.5158	*	53.0477	*	50.5975	*	48.4384	*	53.7159	*	51.403	*	49.3513	*	34	36	31	0	0	0	45.6816	*	46.1052	*	43.9559	*	48.9067	*	49.3555	*	47.0585	*	51.0434	*	51.4795	*
20	#79	3421	GTTCAGCGACTCCTGCCCGT	40	37	31	0	0	0	54.319	*	51.7657	*	49.5158	*	53.0477	*	50.5975	*	48.4384	*	53.7159	*	51.403	*	49.3513	*	34	36	31	0	0	0	45.6816	*	46.1052	*	43.9559	*	48.9067	*	49.3555	*	47.0585	*	51.0434	*	51.4795	*
20	#79	3422	TTCAGCGACTCCTGCCCGTC	39	36	32	0	0	0	52.9442	*	50.4573	*	48.266	*	51.5968	*	49.213	*	47.1086	*	55.481	*	53.0901	*	50.9681	*	34	35	31	0	0	0	45.6816	*	46.1052	*	43.9559	*	47.528	*	47.9652	*	45.7306	*	51.0434	*	51.4795	*
20	#79	3423	TCAGCGACTCCTGCCCGTCC	40	37	32	0	0	0	54.319	*	51.7657	*	49.5158	*	53.0477	*	50.5975	*	48.4384	*	55.481	*	53.0901	*	50.9681	*	35	36	31	0	0	0	47.0446	*	47.478	*	45.2662	*	48.9067	*	49.3555	*	47.0585	*	51.0434	*	51.4795	*
20	#79	3424	CAGCGACTCCTGCCCGTCCT	39	38	32	0	0	0	52.9442	*	50.4573	*	48.266	*	54.4987	*	51.982	*	49.7605	*	55.481	*	53.0901	*	50.9681	*	35	37	31	0	0	0	47.0446	*	47.478	*	45.2662	*	50.2853	*	50.7459	*	48.3863	*	51.0434	*	51.4795	*
20	#79	3425	AGCGACTCCTGCCCGTCCTG	39	36	32	0	0	0	52.9442	*	50.4573	*	48.266	*	51.5968	*	49.213	*	47.1086	*	55.481	*	53.0901	*	50.9681	*	35	35	31	0	0	0	47.0446	*	47.478	*	45.2662	*	47.528	*	47.9652	*	45.7306	*	51.0434	*	51.4795	*
20	#79	3426	GCGACTCCTGCCCGTCCTGT	38	37	32	0	0	0	51.5675	*	49.147	*	47.0104	*	53.0477	*	50.5975	*	48.4384	*	55.481	*	53.0901	*	50.9681	*	34	36	31	0	0	0	45.6816	*	46.1052	*	43.9559	*	48.9067	*	49.3555	*	47.0585	*	51.0434	*	51.4795	*
20	#79	3427	CGACTCCTGCCCGTCCTGTG	39	37	32	0	0	0	52.9442	*	50.4573	*	48.266	*	53.0477	*	50.5975	*	48.4384	*	55.481	*	53.0901	*	50.9681	*	35	36	31	0	0	0	47.0446	*	47.478	*	45.2662	*	48.9067	*	49.3555	*	47.0585	*	51.0434	*	51.4795	*
20	#79	3428	GACTCCTGCCCGTCCTGTGC	39	38	32	0	0	0	52.9442	*	50.4573	*	48.266	*	54.4987	*	51.982	*	49.7605	*	55.481	*	53.0901	*	50.9681	*	35	37	31	0	0	0	47.0446	*	47.478	*	45.2662	*	50.2853	*	50.7459	*	48.3863	*	51.0434	*	51.4795	*
20	#79	3429	ACTCCTGCCCGTCCTGTGCC	40	39	32	0	0	0	54.319	*	51.7657	*	49.5158	*	55.9516	*	53.3647	*	51.0884	*	55.481	*	53.0901	*	50.9681	*	36	38	31	0	0	0	48.4076	*	48.8566	*	46.5745	*	51.6601	*	52.1363	*	49.7103	*	51.0434	*	51.4795	*
20	#79	3430	CTCCTGCCCGTCCTGTGCCA	44	39	31	0	0	0	59.8183	*	57.0071	*	54.5307	*	55.9516	*	53.3647	*	51.0884	*	53.7159	*	51.403	*	49.3513	*	40	38	31	0	0	0	53.8637	*	54.3595	*	51.8198	*	51.6601	*	52.1363	*	49.7103	*	51.0434	*	51.4795	*
20	#79	3431	TCCTGCCCGTCCTGTGCCAG	44	39	31	0	0	0	59.8183	*	57.0071	*	54.5307	*	55.9516	*	53.3647	*	51.0884	*	53.7159	*	51.403	*	49.3513	*	40	38	31	0	0	0	53.8637	*	54.3595	*	51.8198	*	51.6601	*	52.1363	*	49.7103	*	51.0434	*	51.4795	*
20	#79	3432	CCTGCCCGTCCTGTGCCAGG	43	39	31	0	0	0	58.4454	*	55.6968	*	53.275	*	55.9516	*	53.3647	*	51.0884	*	53.7159	*	51.403	*	49.3513	*	39	38	31	0	0	0	52.4968	*	52.9867	*	50.5094	*	51.6601	*	52.1363	*	49.7103	*	51.0434	*	51.4795	*
20	#79	3433	CTGCCCGTCCTGTGCCAGGA	18	16	20	0	0	0	24.0792	*	22.9472	*	21.9509	*	22.5426	*	21.5019	*	20.5845	*	34.347	*	32.8658	*	31.5596	*	15	15	20	0	0	0	19.7876	*	19.9729	*	19.0418	*	19.9975	*	20.177	*	19.2387	*	32.6407	*	32.9149	*
20	#79	3434	TGCCCGTCCTGTGCCAGGAC	18	16	20	0	0	0	24.0792	*	22.9472	*	21.9509	*	22.5426	*	21.5019	*	20.5845	*	34.347	*	32.8658	*	31.5596	*	15	15	20	0	0	0	19.7876	*	19.9729	*	19.0418	*	19.9975	*	20.177	*	19.2387	*	32.6407	*	32.9149	*
20	#79	3435	GCCCGTCCTGTGCCAGGACC	19	16	20	0	0	0	25.4551	*	24.2569	*	23.202	*	22.5426	*	21.5019	*	20.5845	*	34.347	*	32.8658	*	31.5596	*	16	15	20	0	0	0	21.1552	*	21.3485	*	20.3549	*	19.9975	*	20.177	*	19.2387	*	32.6407	*	32.9149	*
20	#79	3436	CCCGTCCTGTGCCAGGACCA	18	17	19	0	0	0	24.0792	*	22.9472	*	21.9509	*	23.9944	*	22.8836	*	21.9076	*	32.5845	*	31.1813	*	29.9415	*	15	16	19	0	0	0	19.7876	*	19.9729	*	19.0418	*	21.3674	*	21.5644	*	20.5636	*	30.9661	*	31.2304	*
20	#79	3437	CCGTCCTGTGCCAGGACCAC	18	17	19	0	0	0	24.0792	*	22.9472	*	21.9509	*	23.9944	*	22.8836	*	21.9076	*	32.5845	*	31.1813	*	29.9415	*	15	16	19	0	0	0	19.7876	*	19.9729	*	19.0418	*	21.3674	*	21.5644	*	20.5636	*	30.9661	*	31.2304	*
20	#79	3438	CGTCCTGTGCCAGGACCACG	18	16	19	0	0	0	24.0792	*	22.9472	*	21.9509	*	22.5426	*	21.5019	*	20.5845	*	32.5845	*	31.1813	*	29.9415	*	15	15	19	0	0	0	19.7876	*	19.9729	*	19.0418	*	19.9975	*	20.177	*	19.2387	*	30.9661	*	31.2304	*
20	#79	3439	GTCCTGTGCCAGGACCACGG	18	17	19	0	0	0	24.0792	*	22.9472	*	21.9509	*	23.9944	*	22.8836	*	21.9076	*	32.5845	*	31.1813	*	29.9415	*	15	16	19	0	0	0	19.7876	*	19.9729	*	19.0418	*	21.3674	*	21.5644	*	20.5636	*	30.9661	*	31.2304	*
20	#79	3440	TCCTGTGCCAGGACCACGGC	18	17	19	0	0	0	24.0792	*	22.9472	*	21.9509	*	23.9944	*	22.8836	*	21.9076	*	32.5845	*	31.1813	*	29.9415	*	15	16	19	0	0	0	19.7876	*	19.9729	*	19.0418	*	21.3674	*	21.5644	*	20.5636	*	30.9661	*	31.2304	*
20	#79	3441	CCTGTGCCAGGACCACGGCC	18	17	19	0	0	0	24.0792	*	22.9472	*	21.9509	*	23.9944	*	22.8836	*	21.9076	*	32.5845	*	31.1813	*	29.9415	*	15	16	19	0	0	0	19.7876	*	19.9729	*	19.0418	*	21.3674	*	21.5644	*	20.5636	*	30.9661	*	31.2304	*
20	#79	3442	CTGTGCCAGGACCACGGCCT	18	17	19	0	0	0	24.0792	*	22.9472	*	21.9509	*	23.9944	*	22.8836	*	21.9076	*	32.5845	*	31.1813	*	29.9415	*	15	16	19	0	0	0	19.7876	*	19.9729	*	19.0418	*	21.3674	*	21.5644	*	20.5636	*	30.9661	*	31.2304	*
20	#79	3443	TGTGCCAGGACCACGGCCTG	20	18	21	0	0	0	26.8273	*	25.5666	*	24.457	*	25.4502	*	24.273	*	23.2347	*	36.1057	*	34.5541	*	33.1739	*	17	17	21	0	0	0	22.5154	*	22.7223	*	21.6586	*	22.7489	*	22.9557	*	21.8886	*	34.3135	*	34.6071	*
20	#79	3444	GTGCCAGGACCACGGCCTGA	20	18	20	0	0	0	26.8273	*	25.5666	*	24.457	*	25.4502	*	24.273	*	23.2347	*	34.347	*	32.8658	*	31.5596	*	17	17	20	0	0	0	22.5154	*	22.7223	*	21.6586	*	22.7489	*	22.9557	*	21.8886	*	32.6407	*	32.9149	*
20	#79	3445	TGCCAGGACCACGGCCTGAC	20	17	20	0	0	0	26.8273	*	25.5666	*	24.457	*	23.9944	*	22.8836	*	21.9076	*	34.347	*	32.8658	*	31.5596	*	17	16	20	0	0	0	22.5154	*	22.7223	*	21.6586	*	21.3674	*	21.5644	*	20.5636	*	32.6407	*	32.9149	*
20	#79	3446	GCCAGGACCACGGCCTGACC	22	16	22	1	0	1	22.9197	*	28.1824	*	20.43	*	16.4776	*	21.5019	*	14.6373	*	30.9065	*	36.2387	*	27.9299	*	18	15	22	1	0	0	17.6488	*	24.1001	*	22.9739	*	14.1326	*	20.177	*	19.2387	*	29.0867	*	36.2918	*
20	#79	3447	CCAGGACCACGGCCTGACCC	20	18	24	1	0	1	20.3723	*	25.5666	*	18.1224	*	19.1344	*	24.273	*	17.0469	*	34.2484	*	39.6101	*	30.9855	*	17	17	24	0	0	0	22.5154	*	22.7223	*	21.6586	*	22.7489	*	22.9557	*	21.8886	*	39.3287	*	39.6633	*
20	#79	3448	CAGGACCACGGCCTGACCCC	63	78	71	1	0	0	77.1143	*	81.9034	*	78.345	*	103.281	*	107.415	*	102.83	*	114.8	*	118.821	*	114.063	*	55	72	70	1	0	0	65.7759	*	74.9979	*	71.4972	*	89.3897	*	99.3937	*	94.7688	*	107.017	*	117.315	*
20	#79	3449	AGGACCACGGCCTGACCCCC	62	72	70	1	0	1	75.7736	*	80.5871	*	68.4281	*	94.7291	*	99.0989	*	85.8197	*	113.062	*	117.132	*	103.187	*	54	66	68	1	0	1	64.4492	*	73.623	*	61.7423	*	81.3034	*	91.0505	*	77.9469	*	103.728	*	113.937	*
20	#79	3450	GGACCACGGCCTGACCCCCG	62	73	69	0	0	1	84.5622	*	80.5871	*	68.4281	*	105.355	*	100.488	*	87.1157	*	120.665	*	115.45	*	101.604	*	54	67	67	0	0	1	72.9456	*	73.623	*	61.7423	*	91.6015	*	92.4371	*	79.2408	*	111.29	*	112.247	*
20	#79	3451	GACCACGGCCTGACCCCCGA	61	73	69	0	0	0	83.195	*	79.2824	*	75.8373	*	105.355	*	100.488	*	96.1958	*	120.665	*	115.45	*	110.828	*	54	67	67	0	0	0	72.9456	*	73.623	*	70.1848	*	91.6015	*	92.4371	*	88.1402	*	111.29	*	112.247	*
20	#79	3452	ACCACGGCCTGACCCCCGAA	26	37	25	0	0	0	35.0735	*	33.4262	*	31.973	*	53.0477	*	50.5975	*	48.4384	*	43.153	*	41.2931	*	39.6474	*	24	34	24	0	0	0	32.0528	*	32.3495	*	30.8368	*	46.1533	*	46.5748	*	44.4067	*	39.3287	*	39.6633	*
20	#79	3453	CCACGGCCTGACCCCCGAAC	27	38	27	0	0	0	36.4519	*	34.7344	*	33.2265	*	54.4987	*	51.982	*	49.7605	*	46.6712	*	44.6629	*	42.8806	*	25	35	26	0	0	0	33.4117	*	33.722	*	32.1507	*	47.528	*	47.9652	*	45.7306	*	42.6769	*	43.0446	*
20	#79	3454	CACGGCCTGACCCCCGAACA	28	38	28	0	0	0	37.8207	*	36.0484	*	34.4781	*	54.4987	*	51.982	*	49.7605	*	48.4323	*	46.346	*	44.4973	*	26	35	27	0	0	0	34.7783	*	35.1023	*	33.4608	*	47.528	*	47.9652	*	45.7306	*	44.3501	*	44.7335	*
20	#79	3455	ACGGCCTGACCCCCGAACAG	28	38	28	0	0	0	37.8207	*	36.0484	*	34.4781	*	54.4987	*	51.982	*	49.7605	*	48.4323	*	46.346	*	44.4973	*	26	35	27	0	0	0	34.7783	*	35.1023	*	33.4608	*	47.528	*	47.9652	*	45.7306	*	44.3501	*	44.7335	*
20	#79	3456	CGGCCTGACCCCCGAACAGG	28	39	28	0	0	0	37.8207	*	36.0484	*	34.4781	*	55.9516	*	53.3647	*	51.0884	*	48.4323	*	46.346	*	44.4973	*	26	35	27	0	0	0	34.7783	*	35.1023	*	33.4608	*	47.528	*	47.9652	*	45.7306	*	44.3501	*	44.7335	*
20	#79	3457	GGCCTGACCCCCGAACAGGT	29	39	28	0	0	0	39.1972	*	37.3547	*	35.7297	*	55.9516	*	53.3647	*	51.0884	*	48.4323	*	46.346	*	44.4973	*	27	35	27	0	0	0	36.1411	*	36.4768	*	34.7766	*	47.528	*	47.9652	*	45.7306	*	44.3501	*	44.7335	*
20	#79	3458	GCCTGACCCCCGAACAGGTT	28	39	27	0	0	0	37.8207	*	36.0484	*	34.4781	*	55.9516	*	53.3647	*	51.0884	*	46.6712	*	44.6629	*	42.8806	*	27	35	26	0	0	0	36.1411	*	36.4768	*	34.7766	*	47.528	*	47.9652	*	45.7306	*	42.6769	*	43.0446	*
20	#79	3459	CCTGACCCCCGAACAGGTTG	28	40	27	0	0	0	37.8207	*	36.0484	*	34.4781	*	57.4006	*	54.7512	*	52.4124	*	46.6712	*	44.6629	*	42.8806	*	27	34	26	0	0	0	36.1411	*	36.4768	*	34.7766	*	46.1533	*	46.5748	*	44.4067	*	42.6769	*	43.0446	*
20	#79	3460	CTGACCCCCGAACAGGTTGT	28	43	26	0	0	0	37.8207	*	36.0484	*	34.4781	*	61.7671	*	58.9146	*	56.3962	*	44.9121	*	42.978	*	41.2582	*	27	38	25	0	0	0	36.1411	*	36.4768	*	34.7766	*	51.6601	*	52.1363	*	49.7103	*	41.0018	*	41.354	*
20	#79	3461	TGACCCCCGAACAGGTTGTC	30	43	26	0	0	0	40.5737	*	38.6648	*	36.9813	*	61.7671	*	58.9146	*	56.3962	*	44.9121	*	42.978	*	41.2582	*	29	38	25	0	0	0	38.865	*	39.2298	*	37.397	*	51.6601	*	52.1363	*	49.7103	*	41.0018	*	41.354	*
20	#79	3462	GACCCCCGAACAGGTTGTCG	32	43	26	0	0	0	43.3211	*	41.2872	*	39.4942	*	61.7671	*	58.9146	*	56.3962	*	44.9121	*	42.978	*	41.2582	*	31	38	25	0	0	0	41.5927	*	41.9811	*	40.0193	*	51.6601	*	52.1363	*	49.7103	*	41.0018	*	41.354	*
20	#79	3463	ACCCCCGAACAGGTTGTCGC	32	42	27	0	0	0	43.3211	*	41.2872	*	39.4942	*	60.3103	*	57.5242	*	55.0644	*	46.6712	*	44.6629	*	42.8806	*	30	38	26	0	0	0	40.2317	*	40.6045	*	38.7091	*	51.6601	*	52.1363	*	49.7103	*	42.6769	*	43.0446	*
20	#79	3464	CCCCCGAACAGGTTGTCGCT	33	43	26	0	0	0	44.6939	*	42.5936	*	40.7421	*	61.7671	*	58.9146	*	56.3962	*	44.9121	*	42.978	*	41.2582	*	30	40	26	0	0	0	40.2317	*	40.6045	*	38.7091	*	54.4116	*	54.9132	*	52.3622	*	42.6769	*	43.0446	*
20	#79	3465	CCCCGAACAGGTTGTCGCTA	34	44	27	0	0	0	46.0705	*	43.9038	*	41.9976	*	63.2181	*	60.2992	*	57.7222	*	46.6712	*	44.6629	*	42.8806	*	31	40	27	0	0	0	41.5927	*	41.9811	*	40.0193	*	54.4116	*	54.9132	*	52.3622	*	44.3501	*	44.7335	*
20	#79	3466	CCCGAACAGGTTGTCGCTAT	34	44	27	0	0	0	46.0705	*	43.9038	*	41.9976	*	63.2181	*	60.2992	*	57.7222	*	46.6712	*	44.6629	*	42.8806	*	31	40	27	0	0	0	41.5927	*	41.9811	*	40.0193	*	54.4116	*	54.9132	*	52.3622	*	44.3501	*	44.7335	*
20	#79	3467	CCGAACAGGTTGTCGCTATT	34	42	27	0	0	0	46.0705	*	43.9038	*	41.9976	*	60.3103	*	57.5242	*	55.0644	*	46.6712	*	44.6629	*	42.8806	*	31	39	27	0	0	0	41.5927	*	41.9811	*	40.0193	*	53.0387	*	53.5247	*	51.0324	*	44.3501	*	44.7335	*
20	#79	3468	CGAACAGGTTGTCGCTATTG	34	41	27	0	0	0	46.0705	*	43.9038	*	41.9976	*	58.8554	*	56.1357	*	53.7422	*	46.6712	*	44.6629	*	42.8806	*	31	38	27	0	0	0	41.5927	*	41.9811	*	40.0193	*	51.6601	*	52.1363	*	49.7103	*	44.3501	*	44.7335	*
20	#79	3469	GAACAGGTTGTCGCTATTGC	34	41	27	0	0	0	46.0705	*	43.9038	*	41.9976	*	58.8554	*	56.1357	*	53.7422	*	46.6712	*	44.6629	*	42.8806	*	31	38	27	0	0	0	41.5927	*	41.9811	*	40.0193	*	51.6601	*	52.1363	*	49.7103	*	44.3501	*	44.7335	*
20	#79	3470	AACAGGTTGTCGCTATTGCT	33	40	28	0	0	0	44.6939	*	42.5936	*	40.7421	*	57.4006	*	54.7512	*	52.4124	*	48.4323	*	46.346	*	44.4973	*	31	38	28	0	0	0	41.5927	*	41.9811	*	40.0193	*	51.6601	*	52.1363	*	49.7103	*	46.0253	*	46.4185	*
20	#79	3471	ACAGGTTGTCGCTATTGCTA	33	40	29	0	0	0	44.6939	*	42.5936	*	40.7421	*	57.4006	*	54.7512	*	52.4124	*	50.1954	*	48.0348	*	46.112	*	31	38	29	0	0	0	41.5927	*	41.9811	*	40.0193	*	51.6601	*	52.1363	*	49.7103	*	47.6986	*	48.1055	*
20	#79	3472	CAGGTTGTCGCTATTGCTAG	92	84	74	0	0	0	125.814	*	119.902	*	114.691	*	121.337	*	115.731	*	110.787	*	129.477	*	123.875	*	118.918	*	83	78	73	0	0	0	112.48	*	113.519	*	108.226	*	106.751	*	107.729	*	102.722	*	121.332	*	122.38	*
20	#79	3473	AGGTTGTCGCTATTGCTAGT	90	82	74	0	0	0	123.064	*	117.281	*	112.191	*	118.435	*	112.958	*	108.135	*	129.477	*	123.875	*	118.918	*	80	76	73	0	0	0	108.389	*	109.394	*	104.288	*	103.995	*	104.952	*	100.069	*	121.332	*	122.38	*
20	#79	3474	GGTTGTCGCTATTGCTAGTA	89	85	75	0	0	0	121.691	*	115.97	*	110.935	*	122.794	*	117.118	*	112.119	*	131.232	*	125.561	*	120.537	*	77	79	73	0	0	0	104.305	*	105.266	*	100.355	*	108.128	*	109.12	*	104.046	*	121.332	*	122.38	*
20	#79	3475	GTTGTCGCTATTGCTAGTAA	87	84	73	0	0	1	118.938	*	113.349	*	99.0683	*	121.337	*	115.731	*	101.426	*	127.711	*	122.188	*	107.958	*	75	78	72	0	0	0	101.575	*	102.514	*	97.732	*	106.751	*	107.729	*	102.722	*	119.661	*	120.692	*
20	#79	3476	TTGTCGCTATTGCTAGTAAC	87	80	70	0	0	1	118.938	*	113.349	*	99.0683	*	115.525	*	110.184	*	96.2159	*	122.428	*	117.132	*	103.187	*	75	74	69	0	0	0	101.575	*	102.514	*	97.732	*	101.24	*	102.175	*	97.4171	*	114.639	*	115.626	*
20	#79	3477	TGTCGCTATTGCTAGTAACG	83	80	70	0	0	1	113.444	*	108.109	*	94.1567	*	115.525	*	110.184	*	96.2159	*	122.428	*	117.132	*	103.187	*	72	74	68	0	0	0	97.4831	*	98.387	*	93.7966	*	101.24	*	102.175	*	97.4171	*	112.964	*	113.937	*
20	#79	3478	GTCGCTATTGCTAGTAACGG	83	81	73	0	0	0	113.444	*	108.109	*	103.414	*	116.982	*	111.575	*	106.807	*	127.711	*	122.188	*	117.297	*	71	75	72	0	0	0	96.1199	*	97.0121	*	92.4842	*	102.617	*	103.562	*	98.7452	*	119.661	*	120.692	*
20	#79	3479	TCGCTATTGCTAGTAACGGC	84	81	77	0	0	0	114.815	*	109.418	*	104.668	*	116.982	*	111.575	*	106.807	*	134.762	*	128.93	*	123.773	*	71	74	75	0	0	0	96.1199	*	97.0121	*	92.4842	*	101.24	*	102.175	*	97.4171	*	124.68	*	125.753	*
20	#79	3480	CGCTATTGCTAGTAACGGCG	85	81	79	0	0	0	116.193	*	110.726	*	105.922	*	116.982	*	111.575	*	106.807	*	138.281	*	132.305	*	127.007	*	72	76	79	0	0	0	97.4831	*	98.387	*	93.7966	*	103.995	*	104.952	*	100.069	*	131.375	*	132.502	*
20	#79	3481	GCTATTGCTAGTAACGGCGG	85	82	80	0	0	0	116.193	*	110.726	*	105.922	*	118.435	*	112.958	*	108.135	*	140.046	*	133.988	*	128.628	*	72	76	80	0	0	0	97.4831	*	98.387	*	93.7966	*	103.995	*	104.952	*	100.069	*	133.047	*	134.196	*
20	#79	3482	CTATTGCTAGTAACGGCGGA	88	83	79	0	0	0	120.316	*	114.662	*	109.678	*	119.884	*	114.34	*	109.459	*	138.281	*	132.305	*	127.007	*	76	78	79	0	0	0	102.938	*	103.889	*	99.0444	*	106.751	*	107.729	*	102.722	*	131.375	*	132.502	*
20	#79	3483	TATTGCTAGTAACGGCGGAG	91	85	80	0	0	0	124.439	*	118.589	*	113.441	*	122.794	*	117.118	*	112.119	*	140.046	*	133.988	*	128.628	*	78	79	79	0	0	0	105.666	*	106.644	*	101.671	*	108.128	*	109.12	*	104.046	*	131.375	*	132.502	*
20	#79	3484	ATTGCTAGTAACGGCGGAGG	92	84	80	0	0	0	125.814	*	119.902	*	114.691	*	121.337	*	115.731	*	110.787	*	140.046	*	133.988	*	128.628	*	76	78	79	0	0	0	102.938	*	103.889	*	99.0444	*	106.751	*	107.729	*	102.722	*	131.375	*	132.502	*
20	#79	3485	TTGCTAGTAACGGCGGAGGC	89	86	79	0	0	0	121.691	*	115.97	*	110.935	*	124.243	*	118.5	*	113.439	*	138.281	*	132.305	*	127.007	*	74	79	78	0	0	0	100.211	*	101.139	*	96.4195	*	108.128	*	109.12	*	104.046	*	129.705	*	130.817	*
20	#79	3486	TGCTAGTAACGGCGGAGGCA	91	88	78	0	0	0	124.439	*	118.589	*	113.441	*	127.15	*	121.274	*	116.092	*	136.523	*	130.617	*	125.39	*	76	81	77	0	0	0	102.938	*	103.889	*	99.0444	*	110.884	*	111.901	*	106.698	*	128.027	*	129.133	*
20	#79	3487	GCTAGTAACGGCGGAGGCAA	88	89	80	0	0	0	120.316	*	114.662	*	109.678	*	128.605	*	122.659	*	117.422	*	140.046	*	133.988	*	128.628	*	74	80	79	0	0	0	100.211	*	101.139	*	96.4195	*	109.503	*	110.512	*	105.372	*	131.375	*	132.502	*
20	#79	3488	CTAGTAACGGCGGAGGCAAA	88	84	79	0	0	0	120.316	*	114.662	*	109.678	*	121.337	*	115.731	*	110.787	*	138.281	*	132.305	*	127.007	*	74	76	78	0	0	0	100.211	*	101.139	*	96.4195	*	103.995	*	104.952	*	100.069	*	129.705	*	130.817	*
20	#79	3489	TAGTAACGGCGGAGGCAAAC	87	83	78	0	0	0	118.938	*	113.349	*	108.428	*	119.884	*	114.34	*	109.459	*	136.523	*	130.617	*	125.39	*	74	75	77	0	0	0	100.211	*	101.139	*	96.4195	*	102.617	*	103.562	*	98.7452	*	128.027	*	129.133	*
20	#79	3490	AGTAACGGCGGAGGCAAACA	89	82	80	0	0	0	121.691	*	115.97	*	110.935	*	118.435	*	112.958	*	108.135	*	140.046	*	133.988	*	128.628	*	76	74	79	0	0	0	102.938	*	103.889	*	99.0444	*	101.24	*	102.175	*	97.4171	*	131.375	*	132.502	*
20	#79	3491	GTAACGGCGGAGGCAAACAG	87	79	78	0	0	0	118.938	*	113.349	*	108.428	*	114.072	*	108.802	*	104.154	*	136.523	*	130.617	*	125.39	*	75	73	77	0	0	0	101.575	*	102.514	*	97.732	*	99.8667	*	100.782	*	96.0949	*	128.027	*	129.133	*
20	#79	3492	TAACGGCGGAGGCAAACAGG	91	78	78	0	0	0	124.439	*	118.589	*	113.441	*	112.623	*	107.415	*	102.83	*	136.523	*	130.617	*	125.39	*	79	73	77	0	0	0	107.03	*	108.019	*	102.98	*	99.8667	*	100.782	*	96.0949	*	128.027	*	129.133	*
20	#79	3493	AACGGCGGAGGCAAACAGGC	95	80	78	0	0	0	129.943	*	123.835	*	118.453	*	115.525	*	110.184	*	105.479	*	136.523	*	130.617	*	125.39	*	83	75	77	0	0	0	112.48	*	113.519	*	108.226	*	102.617	*	103.562	*	98.7452	*	128.027	*	129.133	*
20	#79	3494	ACGGCGGAGGCAAACAGGCG	96	80	79	0	0	0	131.312	*	125.138	*	119.709	*	115.525	*	110.184	*	105.479	*	138.281	*	132.305	*	127.007	*	83	75	77	0	0	0	112.48	*	113.519	*	108.226	*	102.617	*	103.562	*	98.7452	*	128.027	*	129.133	*
20	#79	3495	CGGCGGAGGCAAACAGGCGC	94	74	80	0	0	0	128.566	*	122.521	*	117.201	*	106.807	*	101.876	*	97.5219	*	140.046	*	133.988	*	128.628	*	82	70	76	0	0	0	111.121	*	112.148	*	106.913	*	95.7303	*	96.6126	*	92.1166	*	126.356	*	127.44	*
20	#79	3496	GGCGGAGGCAAACAGGCGCT	93	76	78	0	0	0	127.187	*	121.212	*	115.947	*	109.717	*	104.646	*	100.174	*	136.523	*	130.617	*	125.39	*	82	72	74	0	0	0	111.121	*	112.148	*	106.913	*	98.486	*	99.3937	*	94.7688	*	123.008	*	124.063	*
20	#79	3497	GCGGAGGCAAACAGGCGCTG	92	83	78	0	0	0	125.814	*	119.902	*	114.691	*	119.884	*	114.34	*	109.459	*	136.523	*	130.617	*	125.39	*	81	79	74	0	0	0	109.756	*	110.773	*	105.601	*	108.128	*	109.12	*	104.046	*	123.008	*	124.063	*
20	#79	3498	CGGAGGCAAACAGGCGCTGG	93	83	76	0	0	0	127.187	*	121.212	*	115.947	*	119.884	*	114.34	*	109.459	*	133	*	127.246	*	122.152	*	82	78	72	0	0	0	111.121	*	112.148	*	106.913	*	106.751	*	107.729	*	102.722	*	119.661	*	120.692	*
20	#79	3499	GGAGGCAAACAGGCGCTGGA	93	81	78	0	0	0	127.187	*	121.212	*	115.947	*	116.982	*	111.575	*	106.807	*	136.523	*	130.617	*	125.39	*	81	77	75	0	0	0	109.756	*	110.773	*	105.601	*	105.37	*	106.345	*	101.395	*	124.68	*	125.753	*
20	#79	3500	GAGGCAAACAGGCGCTGGAA	93	79	74	0	0	0	127.187	*	121.212	*	115.947	*	114.072	*	108.802	*	104.154	*	129.477	*	123.875	*	118.918	*	81	75	71	0	0	0	109.756	*	110.773	*	105.601	*	102.617	*	103.562	*	98.7452	*	117.987	*	119.003	*
20	#79	3501	AGGCAAACAGGCGCTGGAAA	93	81	72	0	0	0	127.187	*	121.212	*	115.947	*	116.982	*	111.575	*	106.807	*	125.951	*	120.503	*	115.682	*	81	77	70	0	0	0	109.756	*	110.773	*	105.601	*	105.37	*	106.345	*	101.395	*	116.313	*	117.315	*
20	#79	3502	GGCAAACAGGCGCTGGAAAC	96	82	70	0	0	0	131.312	*	125.138	*	119.709	*	118.435	*	112.958	*	108.135	*	122.428	*	117.132	*	112.448	*	84	77	67	0	0	0	113.842	*	114.898	*	109.538	*	105.37	*	106.345	*	101.395	*	111.29	*	112.247	*
20	#79	3503	GCAAACAGGCGCTGGAAACA	94	82	69	0	0	0	128.566	*	122.521	*	117.201	*	118.435	*	112.958	*	108.135	*	120.665	*	115.45	*	110.828	*	83	78	66	0	0	0	112.48	*	113.519	*	108.226	*	106.751	*	107.729	*	102.722	*	109.62	*	110.562	*
20	#79	3504	CAAACAGGCGCTGGAAACAG	96	83	69	0	0	0	131.312	*	125.138	*	119.709	*	119.884	*	114.34	*	109.459	*	120.665	*	115.45	*	110.828	*	84	79	66	0	0	0	113.842	*	114.898	*	109.538	*	108.128	*	109.12	*	104.046	*	109.62	*	110.562	*
20	#79	3505	AAACAGGCGCTGGAAACAGT	96	83	69	0	0	0	131.312	*	125.138	*	119.709	*	119.884	*	114.34	*	109.459	*	120.665	*	115.45	*	110.828	*	83	78	66	0	0	0	112.48	*	113.519	*	108.226	*	106.751	*	107.729	*	102.722	*	109.62	*	110.562	*
20	#79	3506	AACAGGCGCTGGAAACAGTT	95	83	68	0	0	0	129.943	*	123.835	*	118.453	*	119.884	*	114.34	*	109.459	*	118.903	*	113.759	*	109.211	*	82	78	66	0	0	0	111.121	*	112.148	*	106.913	*	106.751	*	107.729	*	102.722	*	109.62	*	110.562	*
20	#79	3507	ACAGGCGCTGGAAACAGTTC	97	80	71	0	0	0	132.689	*	126.452	*	120.964	*	115.525	*	110.184	*	105.479	*	124.184	*	118.821	*	114.063	*	82	75	70	0	0	0	111.121	*	112.148	*	106.913	*	102.617	*	103.562	*	98.7452	*	116.313	*	117.315	*
20	#79	3508	CAGGCGCTGGAAACAGTTCA	97	83	74	0	0	0	132.689	*	126.452	*	120.964	*	119.884	*	114.34	*	109.459	*	129.477	*	123.875	*	118.918	*	83	78	73	0	0	0	112.48	*	113.519	*	108.226	*	106.751	*	107.729	*	102.722	*	121.332	*	122.38	*
20	#79	3509	AGGCGCTGGAAACAGTTCAG	93	86	73	0	0	0	127.187	*	121.212	*	115.947	*	124.243	*	118.5	*	113.439	*	127.711	*	122.188	*	117.297	*	78	82	72	0	0	0	105.666	*	106.644	*	101.671	*	112.261	*	113.292	*	108.022	*	119.661	*	120.692	*
20	#79	3510	GGCGCTGGAAACAGTTCAGC	93	87	73	0	0	0	127.187	*	121.212	*	115.947	*	125.696	*	119.891	*	114.771	*	127.711	*	122.188	*	117.297	*	81	81	72	0	0	0	109.756	*	110.773	*	105.601	*	110.884	*	111.901	*	106.698	*	119.661	*	120.692	*
20	#79	3511	GCGCTGGAAACAGTTCAGCG	94	90	74	0	0	0	128.566	*	122.521	*	117.201	*	130.058	*	124.045	*	118.75	*	129.477	*	123.875	*	118.918	*	83	82	72	0	0	0	112.48	*	113.519	*	108.226	*	112.261	*	113.292	*	108.022	*	119.661	*	120.692	*
20	#79	3512	CGCTGGAAACAGTTCAGCGC	92	89	75	0	0	0	125.814	*	119.902	*	114.691	*	128.605	*	122.659	*	117.422	*	131.232	*	125.561	*	120.537	*	81	81	72	0	0	0	109.756	*	110.773	*	105.601	*	110.884	*	111.901	*	106.698	*	119.661	*	120.692	*
20	#79	3513	GCTGGAAACAGTTCAGCGCC	91	91	76	0	0	0	124.439	*	118.589	*	113.441	*	131.511	*	125.432	*	120.078	*	133	*	127.246	*	122.152	*	81	85	73	0	0	0	109.756	*	110.773	*	105.601	*	116.393	*	117.465	*	112	*	121.332	*	122.38	*
20	#79	3514	CTGGAAACAGTTCAGCGCCT	91	91	80	0	0	0	124.439	*	118.589	*	113.441	*	131.511	*	125.432	*	120.078	*	140.046	*	133.988	*	128.628	*	80	85	78	0	0	0	108.389	*	109.394	*	104.288	*	116.393	*	117.465	*	112	*	129.705	*	130.817	*
20	#79	3515	TGGAAACAGTTCAGCGCCTC	92	92	81	0	0	0	125.814	*	119.902	*	114.691	*	132.962	*	126.821	*	121.404	*	141.808	*	135.672	*	130.242	*	81	86	79	0	0	0	109.756	*	110.773	*	105.601	*	117.768	*	118.85	*	113.323	*	131.375	*	132.502	*
20	#79	3516	GGAAACAGTTCAGCGCCTCT	92	93	81	0	0	0	125.814	*	119.902	*	114.691	*	134.417	*	128.201	*	122.726	*	141.808	*	135.672	*	130.242	*	79	87	79	0	0	0	107.03	*	108.019	*	102.98	*	119.143	*	120.241	*	114.651	*	131.375	*	132.502	*
20	#79	3517	GAAACAGTTCAGCGCCTCTT	96	92	83	0	0	0	131.312	*	125.138	*	119.709	*	132.962	*	126.821	*	121.404	*	145.328	*	139.043	*	133.48	*	83	86	81	0	0	0	112.48	*	113.519	*	108.226	*	117.768	*	118.85	*	113.323	*	134.726	*	135.881	*
20	#79	3518	AAACAGTTCAGCGCCTCTTG	93	94	81	0	0	0	127.187	*	121.212	*	115.947	*	135.872	*	129.59	*	124.056	*	141.808	*	135.672	*	130.242	*	81	88	79	0	0	0	109.756	*	110.773	*	105.601	*	120.524	*	121.635	*	115.975	*	131.375	*	132.502	*
20	#79	3519	AACAGTTCAGCGCCTCTTGC	90	94	80	0	0	0	123.064	*	117.281	*	112.191	*	135.872	*	129.59	*	124.056	*	140.046	*	133.988	*	128.628	*	79	88	78	0	0	0	107.03	*	108.019	*	102.98	*	120.524	*	121.635	*	115.975	*	129.705	*	130.817	*
20	#79	3520	ACAGTTCAGCGCCTCTTGCC	88	93	79	0	0	0	120.316	*	114.662	*	109.678	*	134.417	*	128.201	*	122.726	*	138.281	*	132.305	*	127.007	*	78	87	77	0	0	0	105.666	*	106.644	*	101.671	*	119.143	*	120.241	*	114.651	*	128.027	*	129.133	*
20	#79	3521	CAGTTCAGCGCCTCTTGCCG	86	94	77	0	0	0	117.565	*	112.035	*	107.172	*	135.872	*	129.59	*	124.056	*	134.762	*	128.93	*	123.773	*	76	88	75	0	0	0	102.938	*	103.889	*	99.0444	*	120.524	*	121.635	*	115.975	*	124.68	*	125.753	*
20	#79	3522	AGTTCAGCGCCTCTTGCCGG	84	94	75	0	0	0	114.815	*	109.418	*	104.668	*	135.872	*	129.59	*	124.056	*	131.232	*	125.561	*	120.537	*	74	88	73	0	0	0	100.211	*	101.139	*	96.4195	*	120.524	*	121.635	*	115.975	*	121.332	*	122.38	*
20	#79	3523	GTTCAGCGCCTCTTGCCGGT	83	93	76	0	0	0	113.444	*	108.109	*	103.414	*	134.417	*	128.201	*	122.726	*	133	*	127.246	*	122.152	*	73	86	74	0	0	0	98.8482	*	99.762	*	95.1052	*	117.768	*	118.85	*	113.323	*	123.008	*	124.063	*
20	#79	3524	TTCAGCGCCTCTTGCCGGTC	82	94	76	0	0	0	112.065	*	106.801	*	102.16	*	135.872	*	129.59	*	124.056	*	133	*	127.246	*	122.152	*	72	87	74	0	0	0	97.4831	*	98.387	*	93.7966	*	119.143	*	120.241	*	114.651	*	123.008	*	124.063	*
20	#79	3525	TCAGCGCCTCTTGCCGGTCT	82	94	73	0	0	0	112.065	*	106.801	*	102.16	*	135.872	*	129.59	*	124.056	*	127.711	*	122.188	*	117.297	*	72	87	71	0	0	0	97.4831	*	98.387	*	93.7966	*	119.143	*	120.241	*	114.651	*	117.987	*	119.003	*
20	#79	3526	CAGCGCCTCTTGCCGGTCTT	82	93	74	0	0	0	112.065	*	106.801	*	102.16	*	134.417	*	128.201	*	122.726	*	129.477	*	123.875	*	118.918	*	72	86	71	0	0	0	97.4831	*	98.387	*	93.7966	*	117.768	*	118.85	*	113.323	*	117.987	*	119.003	*
20	#79	3527	AGCGCCTCTTGCCGGTCTTG	82	91	74	0	0	0	112.065	*	106.801	*	102.16	*	131.511	*	125.432	*	120.078	*	129.477	*	123.875	*	118.918	*	72	84	71	0	0	0	97.4831	*	98.387	*	93.7966	*	115.011	*	116.073	*	110.67	*	117.987	*	119.003	*
20	#79	3528	GCGCCTCTTGCCGGTCTTGT	82	91	73	0	0	0	112.065	*	106.801	*	102.16	*	131.511	*	125.432	*	120.078	*	127.711	*	122.188	*	117.297	*	71	84	71	0	0	0	96.1199	*	97.0121	*	92.4842	*	115.011	*	116.073	*	110.67	*	117.987	*	119.003	*
20	#79	3529	CGCCTCTTGCCGGTCTTGTG	83	91	72	0	0	0	113.444	*	108.109	*	103.414	*	131.511	*	125.432	*	120.078	*	125.951	*	120.503	*	115.682	*	71	84	70	0	0	0	96.1199	*	97.0121	*	92.4842	*	115.011	*	116.073	*	110.67	*	116.313	*	117.315	*
20	#79	3530	GCCTCTTGCCGGTCTTGTGT	83	92	74	0	0	0	113.444	*	108.109	*	103.414	*	132.962	*	126.821	*	121.404	*	129.477	*	123.875	*	118.918	*	71	85	72	0	0	0	96.1199	*	97.0121	*	92.4842	*	116.393	*	117.465	*	112	*	119.661	*	120.692	*
20	#79	3531	CCTCTTGCCGGTCTTGTGTC	83	92	74	0	0	0	113.444	*	108.109	*	103.414	*	132.962	*	126.821	*	121.404	*	129.477	*	123.875	*	118.918	*	69	85	72	0	0	0	93.3954	*	94.2584	*	89.8632	*	116.393	*	117.465	*	112	*	119.661	*	120.692	*
20	#79	3532	CTCTTGCCGGTCTTGTGTCA	83	92	75	0	0	0	113.444	*	108.109	*	103.414	*	132.962	*	126.821	*	121.404	*	131.232	*	125.561	*	120.537	*	69	85	73	0	0	0	93.3954	*	94.2584	*	89.8632	*	116.393	*	117.465	*	112	*	121.332	*	122.38	*
20	#79	3533	TCTTGCCGGTCTTGTGTCAG	84	92	75	0	0	0	114.815	*	109.418	*	104.668	*	132.962	*	126.821	*	121.404	*	131.232	*	125.561	*	120.537	*	71	85	73	0	0	0	96.1199	*	97.0121	*	92.4842	*	116.393	*	117.465	*	112	*	121.332	*	122.38	*
20	#79	3534	CTTGCCGGTCTTGTGTCAGG	82	95	77	0	0	0	112.065	*	106.801	*	102.16	*	137.325	*	130.973	*	125.384	*	134.762	*	128.93	*	123.773	*	71	87	76	0	0	0	96.1199	*	97.0121	*	92.4842	*	119.143	*	120.241	*	114.651	*	126.356	*	127.44	*
20	#79	3535	TTGCCGGTCTTGTGTCAGGC	37	37	34	0	0	0	50.1947	*	47.8366	*	45.7586	*	53.0477	*	50.5975	*	48.4384	*	59.0036	*	56.4604	*	54.2018	*	34	36	34	0	0	0	45.6816	*	46.1052	*	43.9559	*	48.9067	*	49.3555	*	47.0585	*	56.0656	*	56.5447	*
20	#79	3536	TGCCGGTCTTGTGTCAGGCC	38	37	34	0	0	0	51.5675	*	49.147	*	47.0104	*	53.0477	*	50.5975	*	48.4384	*	59.0036	*	56.4604	*	54.2018	*	35	36	34	0	0	0	47.0446	*	47.478	*	45.2662	*	48.9067	*	49.3555	*	47.0585	*	56.0656	*	56.5447	*
20	#79	3537	GCCGGTCTTGTGTCAGGCCC	38	38	35	0	0	0	51.5675	*	49.147	*	47.0104	*	54.4987	*	51.982	*	49.7605	*	60.7611	*	58.1437	*	55.8186	*	35	36	35	0	0	0	47.0446	*	47.478	*	45.2662	*	48.9067	*	49.3555	*	47.0585	*	57.7391	*	58.2318	*
20	#79	3538	CCGGTCTTGTGTCAGGCCCA	37	38	35	0	0	0	50.1947	*	47.8366	*	45.7586	*	54.4987	*	51.982	*	49.7605	*	60.7611	*	58.1437	*	55.8186	*	34	36	35	0	0	0	45.6816	*	46.1052	*	43.9559	*	48.9067	*	49.3555	*	47.0585	*	57.7391	*	58.2318	*
20	#79	3539	CGGTCTTGTGTCAGGCCCAC	38	39	35	0	0	0	51.5675	*	49.147	*	47.0104	*	55.9516	*	53.3647	*	51.0884	*	60.7611	*	58.1437	*	55.8186	*	35	36	35	0	0	0	47.0446	*	47.478	*	45.2662	*	48.9067	*	49.3555	*	47.0585	*	57.7391	*	58.2318	*
20	#79	3540	GGTCTTGTGTCAGGCCCACG	37	41	36	0	0	0	50.1947	*	47.8366	*	45.7586	*	58.8554	*	56.1357	*	53.7422	*	62.5244	*	59.8289	*	57.4374	*	34	38	36	0	0	0	45.6816	*	46.1052	*	43.9559	*	51.6601	*	52.1363	*	49.7103	*	59.4126	*	59.919	*
20	#79	3541	GTCTTGTGTCAGGCCCACGG	36	42	36	0	0	0	48.8238	*	46.5283	*	44.5049	*	60.3103	*	57.5242	*	55.0644	*	62.5244	*	59.8289	*	57.4374	*	32	39	36	0	0	0	42.9595	*	43.3538	*	41.3295	*	53.0387	*	53.5247	*	51.0324	*	59.4126	*	59.919	*
20	#79	3542	TCTTGTGTCAGGCCCACGGC	37	42	35	0	0	0	50.1947	*	47.8366	*	45.7586	*	60.3103	*	57.5242	*	55.0644	*	60.7611	*	58.1437	*	55.8186	*	33	39	35	0	0	0	44.3225	*	44.7304	*	42.6398	*	53.0387	*	53.5247	*	51.0324	*	57.7391	*	58.2318	*
20	#79	3543	CTTGTGTCAGGCCCACGGCC	37	41	35	0	0	0	50.1947	*	47.8366	*	45.7586	*	58.8554	*	56.1357	*	53.7422	*	60.7611	*	58.1437	*	55.8186	*	33	39	35	0	0	0	44.3225	*	44.7304	*	42.6398	*	53.0387	*	53.5247	*	51.0324	*	57.7391	*	58.2318	*
20	#79	3544	TTGTGTCAGGCCCACGGCCT	36	40	35	0	0	0	48.8238	*	46.5283	*	44.5049	*	57.4006	*	54.7512	*	52.4124	*	60.7611	*	58.1437	*	55.8186	*	33	38	35	0	0	0	44.3225	*	44.7304	*	42.6398	*	51.6601	*	52.1363	*	49.7103	*	57.7391	*	58.2318	*
20	#79	3545	TGTGTCAGGCCCACGGCCTG	35	40	35	0	0	0	47.4433	*	45.2141	*	43.2493	*	57.4006	*	54.7512	*	52.4124	*	60.7611	*	58.1437	*	55.8186	*	32	38	35	0	0	0	42.9595	*	43.3538	*	41.3295	*	51.6601	*	52.1363	*	49.7103	*	57.7391	*	58.2318	*
20	#79	3546	GTGTCAGGCCCACGGCCTGA	34	39	32	0	0	0	46.0705	*	43.9038	*	41.9976	*	55.9516	*	53.3647	*	51.0884	*	55.481	*	53.0901	*	50.9681	*	30	37	32	0	0	0	40.2317	*	40.6045	*	38.7091	*	50.2853	*	50.7459	*	48.3863	*	52.7187	*	53.1705	*
20	#79	3547	TGTCAGGCCCACGGCCTGAC	36	40	32	0	0	0	48.8238	*	46.5283	*	44.5049	*	57.4006	*	54.7512	*	52.4124	*	55.481	*	53.0901	*	50.9681	*	32	38	32	0	0	0	42.9595	*	43.3538	*	41.3295	*	51.6601	*	52.1363	*	49.7103	*	52.7187	*	53.1705	*
20	#79	3548	GTCAGGCCCACGGCCTGACC	39	40	33	0	0	0	52.9442	*	50.4573	*	48.266	*	57.4006	*	54.7512	*	52.4124	*	57.2423	*	54.7733	*	52.5849	*	34	38	32	0	0	0	45.6816	*	46.1052	*	43.9559	*	51.6601	*	52.1363	*	49.7103	*	52.7187	*	53.1705	*
20	#79	3549	TCAGGCCCACGGCCTGACCC	39	40	33	0	0	1	52.9442	*	50.4573	*	40.5485	*	57.4006	*	54.7512	*	44.571	*	57.2423	*	54.7733	*	44.8782	*	34	38	32	0	0	0	45.6816	*	46.1052	*	43.9559	*	51.6601	*	52.1363	*	49.7103	*	52.7187	*	53.1705	*
20	#79	3550	CAGGCCCACGGCCTGACCCC	65	67	43	0	0	1	88.6908	*	84.5243	*	72.091	*	96.6352	*	92.1696	*	79.332	*	74.8582	*	71.6277	*	60.5083	*	57	65	42	0	0	0	77.0351	*	77.7477	*	74.122	*	88.8439	*	89.6619	*	85.49	*	69.45	*	70.0462	*
20	#79	3555	CCACGGCCTGACCCCCGACC	38	36	44	0	0	0	51.5675	*	49.147	*	47.0104	*	51.5968	*	49.213	*	47.1086	*	76.6196	*	73.3111	*	70.3807	*	34	32	43	0	0	0	45.6816	*	46.1052	*	43.9559	*	43.4	*	43.7981	*	41.7588	*	71.1236	*	71.7373	*
20	#79	3556	CACGGCCTGACCCCCGACCA	36	36	43	0	0	0	48.8238	*	46.5283	*	44.5049	*	51.5968	*	49.213	*	47.1086	*	74.8582	*	71.6277	*	68.7598	*	32	32	42	0	0	0	42.9595	*	43.3538	*	41.3295	*	43.4	*	43.7981	*	41.7588	*	69.45	*	70.0462	*
20	#79	3557	ACGGCCTGACCCCCGACCAG	36	35	43	0	0	0	48.8238	*	46.5283	*	44.5049	*	50.1401	*	47.8265	*	45.7807	*	74.8582	*	71.6277	*	68.7598	*	32	32	42	0	0	0	42.9595	*	43.3538	*	41.3295	*	43.4	*	43.7981	*	41.7588	*	69.45	*	70.0462	*
20	#79	3558	CGGCCTGACCCCCGACCAGG	36	33	44	0	0	0	48.8238	*	46.5283	*	44.5049	*	47.2345	*	45.0537	*	43.1289	*	76.6196	*	73.3111	*	70.3807	*	32	29	43	0	0	0	42.9595	*	43.3538	*	41.3295	*	39.2644	*	39.6254	*	37.7814	*	71.1236	*	71.7373	*
20	#79	3559	GGCCTGACCCCCGACCAGGT	35	36	44	0	0	0	47.4433	*	45.2141	*	43.2493	*	51.5968	*	49.213	*	47.1086	*	76.6196	*	73.3111	*	70.3807	*	31	29	43	0	0	0	41.5927	*	41.9811	*	40.0193	*	39.2644	*	39.6254	*	37.7814	*	71.1236	*	71.7373	*
20	#79	3560	GCCTGACCCCCGACCAGGTT	36	35	40	0	0	0	48.8238	*	46.5283	*	44.5049	*	50.1401	*	47.8265	*	45.7807	*	69.5719	*	66.5679	*	63.9109	*	32	29	40	0	0	0	42.9595	*	43.3538	*	41.3295	*	39.2644	*	39.6254	*	37.7814	*	66.1067	*	66.6678	*
20	#79	3561	CCTGACCCCCGACCAGGTTG	36	35	40	0	0	0	48.8238	*	46.5283	*	44.5049	*	50.1401	*	47.8265	*	45.7807	*	69.5719	*	66.5679	*	63.9109	*	32	29	40	0	0	0	42.9595	*	43.3538	*	41.3295	*	39.2644	*	39.6254	*	37.7814	*	66.1067	*	66.6678	*
20	#79	3562	CTGACCCCCGACCAGGTTGT	35	34	39	0	0	0	47.4433	*	45.2141	*	43.2493	*	48.6873	*	46.4363	*	44.4568	*	67.8105	*	64.8846	*	62.2901	*	32	28	39	0	0	0	42.9595	*	43.3538	*	41.3295	*	37.8936	*	38.2371	*	36.4594	*	64.4312	*	64.9845	*
20	#79	3563	TGACCCCCGACCAGGTTGTC	35	33	36	0	0	0	47.4433	*	45.2141	*	43.2493	*	47.2345	*	45.0537	*	43.1289	*	62.5244	*	59.8289	*	57.4374	*	32	28	36	0	0	0	42.9595	*	43.3538	*	41.3295	*	37.8936	*	38.2371	*	36.4594	*	59.4126	*	59.919	*
20	#79	3564	GACCCCCGACCAGGTTGTCG	35	33	34	0	0	0	47.4433	*	45.2141	*	43.2493	*	47.2345	*	45.0537	*	43.1289	*	59.0036	*	56.4604	*	54.2018	*	31	28	34	0	0	0	41.5927	*	41.9811	*	40.0193	*	37.8936	*	38.2371	*	36.4594	*	56.0656	*	56.5447	*
20	#79	3565	ACCCCCGACCAGGTTGTCGC	34	34	35	0	0	0	46.0705	*	43.9038	*	41.9976	*	48.6873	*	46.4363	*	44.4568	*	60.7611	*	58.1437	*	55.8186	*	31	29	35	0	0	0	41.5927	*	41.9811	*	40.0193	*	39.2644	*	39.6254	*	37.7814	*	57.7391	*	58.2318	*
20	#79	3566	CCCCCGACCAGGTTGTCGCT	32	34	35	0	0	0	43.3211	*	41.2872	*	39.4942	*	48.6873	*	46.4363	*	44.4568	*	60.7611	*	58.1437	*	55.8186	*	29	29	35	0	0	0	38.865	*	39.2298	*	37.397	*	39.2644	*	39.6254	*	37.7814	*	57.7391	*	58.2318	*
20	#79	3567	CCCCGACCAGGTTGTCGCTA	32	32	34	0	0	0	43.3211	*	41.2872	*	39.4942	*	45.7817	*	43.6712	*	41.8011	*	59.0036	*	56.4604	*	54.2018	*	28	27	34	0	0	0	37.5059	*	37.8552	*	36.0887	*	36.5152	*	36.8508	*	35.1318	*	56.0656	*	56.5447	*
20	#79	3568	CCCGACCAGGTTGTCGCTAT	31	29	34	0	0	0	41.9465	*	39.975	*	38.2368	*	41.4215	*	39.5102	*	37.8236	*	59.0036	*	56.4604	*	54.2018	*	27	27	34	0	0	0	36.1411	*	36.4768	*	34.7766	*	36.5152	*	36.8508	*	35.1318	*	56.0656	*	56.5447	*
20	#79	3569	CCGACCAGGTTGTCGCTATT	31	29	35	0	0	0	41.9465	*	39.975	*	38.2368	*	41.4215	*	39.5102	*	37.8236	*	60.7611	*	58.1437	*	55.8186	*	28	27	35	0	0	0	37.5059	*	37.8552	*	36.0887	*	36.5152	*	36.8508	*	35.1318	*	57.7391	*	58.2318	*
20	#79	3570	CGACCAGGTTGTCGCTATTG	30	30	35	0	0	0	40.5737	*	38.6648	*	36.9813	*	42.8762	*	40.8984	*	39.1533	*	60.7611	*	58.1437	*	55.8186	*	28	28	35	0	0	0	37.5059	*	37.8552	*	36.0887	*	37.8936	*	38.2371	*	36.4594	*	57.7391	*	58.2318	*
20	#79	3571	GACCAGGTTGTCGCTATTGC	31	30	36	0	0	0	41.9465	*	39.975	*	38.2368	*	42.8762	*	40.8984	*	39.1533	*	62.5244	*	59.8289	*	57.4374	*	29	27	36	0	0	0	38.865	*	39.2298	*	37.397	*	36.5152	*	36.8508	*	35.1318	*	59.4126	*	59.919	*
20	#79	3572	ACCAGGTTGTCGCTATTGCT	29	30	35	0	0	0	39.1972	*	37.3547	*	35.7297	*	42.8762	*	40.8984	*	39.1533	*	60.7611	*	58.1437	*	55.8186	*	26	27	35	0	0	0	34.7783	*	35.1023	*	33.4608	*	36.5152	*	36.8508	*	35.1318	*	57.7391	*	58.2318	*
20	#79	3573	CCAGGTTGTCGCTATTGCTA	58	43	47	0	0	0	79.0664	*	75.3491	*	72.0759	*	61.7671	*	58.9146	*	56.3962	*	81.9022	*	78.3671	*	75.2336	*	52	39	46	0	0	0	70.2212	*	70.8693	*	67.5601	*	53.0387	*	53.5247	*	51.0324	*	76.1444	*	76.8011	*
20	#79	3574	CAGGTTGTCGCTATTGCTAG	92	84	74	0	0	0	125.814	*	119.902	*	114.691	*	121.337	*	115.731	*	110.787	*	129.477	*	123.875	*	118.918	*	83	78	73	0	0	0	112.48	*	113.519	*	108.226	*	106.751	*	107.729	*	102.722	*	121.332	*	122.38	*
20	#79	3575	AGGTTGTCGCTATTGCTAGT	90	82	74	0	0	0	123.064	*	117.281	*	112.191	*	118.435	*	112.958	*	108.135	*	129.477	*	123.875	*	118.918	*	80	76	73	0	0	0	108.389	*	109.394	*	104.288	*	103.995	*	104.952	*	100.069	*	121.332	*	122.38	*
20	#79	3576	GGTTGTCGCTATTGCTAGTA	89	85	75	0	0	0	121.691	*	115.97	*	110.935	*	122.794	*	117.118	*	112.119	*	131.232	*	125.561	*	120.537	*	77	79	73	0	0	0	104.305	*	105.266	*	100.355	*	108.128	*	109.12	*	104.046	*	121.332	*	122.38	*
20	#79	3577	GTTGTCGCTATTGCTAGTAA	87	84	73	0	0	1	118.938	*	113.349	*	99.0683	*	121.337	*	115.731	*	101.426	*	127.711	*	122.188	*	107.958	*	75	78	72	0	0	0	101.575	*	102.514	*	97.732	*	106.751	*	107.729	*	102.722	*	119.661	*	120.692	*
20	#79	3578	TTGTCGCTATTGCTAGTAAC	87	80	70	0	0	1	118.938	*	113.349	*	99.0683	*	115.525	*	110.184	*	96.2159	*	122.428	*	117.132	*	103.187	*	75	74	69	0	0	0	101.575	*	102.514	*	97.732	*	101.24	*	102.175	*	97.4171	*	114.639	*	115.626	*
20	#79	3579	TGTCGCTATTGCTAGTAACG	83	80	70	0	0	1	113.444	*	108.109	*	94.1567	*	115.525	*	110.184	*	96.2159	*	122.428	*	117.132	*	103.187	*	72	74	68	0	0	0	97.4831	*	98.387	*	93.7966	*	101.24	*	102.175	*	97.4171	*	112.964	*	113.937	*
20	#79	3580	GTCGCTATTGCTAGTAACGG	83	81	73	0	0	0	113.444	*	108.109	*	103.414	*	116.982	*	111.575	*	106.807	*	127.711	*	122.188	*	117.297	*	71	75	72	0	0	0	96.1199	*	97.0121	*	92.4842	*	102.617	*	103.562	*	98.7452	*	119.661	*	120.692	*
20	#79	3581	TCGCTATTGCTAGTAACGGC	84	81	77	0	0	0	114.815	*	109.418	*	104.668	*	116.982	*	111.575	*	106.807	*	134.762	*	128.93	*	123.773	*	71	74	75	0	0	0	96.1199	*	97.0121	*	92.4842	*	101.24	*	102.175	*	97.4171	*	124.68	*	125.753	*
20	#79	3582	CGCTATTGCTAGTAACGGCG	85	81	79	0	0	0	116.193	*	110.726	*	105.922	*	116.982	*	111.575	*	106.807	*	138.281	*	132.305	*	127.007	*	72	76	79	0	0	0	97.4831	*	98.387	*	93.7966	*	103.995	*	104.952	*	100.069	*	131.375	*	132.502	*
20	#79	3583	GCTATTGCTAGTAACGGCGG	85	82	80	0	0	0	116.193	*	110.726	*	105.922	*	118.435	*	112.958	*	108.135	*	140.046	*	133.988	*	128.628	*	72	76	80	0	0	0	97.4831	*	98.387	*	93.7966	*	103.995	*	104.952	*	100.069	*	133.047	*	134.196	*
20	#79	3584	CTATTGCTAGTAACGGCGGA	88	83	79	0	0	0	120.316	*	114.662	*	109.678	*	119.884	*	114.34	*	109.459	*	138.281	*	132.305	*	127.007	*	76	78	79	0	0	0	102.938	*	103.889	*	99.0444	*	106.751	*	107.729	*	102.722	*	131.375	*	132.502	*
20	#79	3585	TATTGCTAGTAACGGCGGAG	91	85	80	0	0	0	124.439	*	118.589	*	113.441	*	122.794	*	117.118	*	112.119	*	140.046	*	133.988	*	128.628	*	78	79	79	0	0	0	105.666	*	106.644	*	101.671	*	108.128	*	109.12	*	104.046	*	131.375	*	132.502	*
20	#79	3586	ATTGCTAGTAACGGCGGAGG	92	84	80	0	0	0	125.814	*	119.902	*	114.691	*	121.337	*	115.731	*	110.787	*	140.046	*	133.988	*	128.628	*	76	78	79	0	0	0	102.938	*	103.889	*	99.0444	*	106.751	*	107.729	*	102.722	*	131.375	*	132.502	*
20	#79	3587	TTGCTAGTAACGGCGGAGGC	89	86	79	0	0	0	121.691	*	115.97	*	110.935	*	124.243	*	118.5	*	113.439	*	138.281	*	132.305	*	127.007	*	74	79	78	0	0	0	100.211	*	101.139	*	96.4195	*	108.128	*	109.12	*	104.046	*	129.705	*	130.817	*
20	#79	3588	TGCTAGTAACGGCGGAGGCA	91	88	78	0	0	0	124.439	*	118.589	*	113.441	*	127.15	*	121.274	*	116.092	*	136.523	*	130.617	*	125.39	*	76	81	77	0	0	0	102.938	*	103.889	*	99.0444	*	110.884	*	111.901	*	106.698	*	128.027	*	129.133	*
20	#79	3589	GCTAGTAACGGCGGAGGCAA	88	89	80	0	0	0	120.316	*	114.662	*	109.678	*	128.605	*	122.659	*	117.422	*	140.046	*	133.988	*	128.628	*	74	80	79	0	0	0	100.211	*	101.139	*	96.4195	*	109.503	*	110.512	*	105.372	*	131.375	*	132.502	*
20	#79	3590	CTAGTAACGGCGGAGGCAAA	88	84	79	0	0	0	120.316	*	114.662	*	109.678	*	121.337	*	115.731	*	110.787	*	138.281	*	132.305	*	127.007	*	74	76	78	0	0	0	100.211	*	101.139	*	96.4195	*	103.995	*	104.952	*	100.069	*	129.705	*	130.817	*
20	#79	3591	TAGTAACGGCGGAGGCAAAC	87	83	78	0	0	0	118.938	*	113.349	*	108.428	*	119.884	*	114.34	*	109.459	*	136.523	*	130.617	*	125.39	*	74	75	77	0	0	0	100.211	*	101.139	*	96.4195	*	102.617	*	103.562	*	98.7452	*	128.027	*	129.133	*
20	#79	3592	AGTAACGGCGGAGGCAAACA	89	82	80	0	0	0	121.691	*	115.97	*	110.935	*	118.435	*	112.958	*	108.135	*	140.046	*	133.988	*	128.628	*	76	74	79	0	0	0	102.938	*	103.889	*	99.0444	*	101.24	*	102.175	*	97.4171	*	131.375	*	132.502	*
20	#79	3593	GTAACGGCGGAGGCAAACAG	87	79	78	0	0	0	118.938	*	113.349	*	108.428	*	114.072	*	108.802	*	104.154	*	136.523	*	130.617	*	125.39	*	75	73	77	0	0	0	101.575	*	102.514	*	97.732	*	99.8667	*	100.782	*	96.0949	*	128.027	*	129.133	*
20	#79	3594	TAACGGCGGAGGCAAACAGG	91	78	78	0	0	0	124.439	*	118.589	*	113.441	*	112.623	*	107.415	*	102.83	*	136.523	*	130.617	*	125.39	*	79	73	77	0	0	0	107.03	*	108.019	*	102.98	*	99.8667	*	100.782	*	96.0949	*	128.027	*	129.133	*
20	#79	3595	AACGGCGGAGGCAAACAGGC	95	80	78	0	0	0	129.943	*	123.835	*	118.453	*	115.525	*	110.184	*	105.479	*	136.523	*	130.617	*	125.39	*	83	75	77	0	0	0	112.48	*	113.519	*	108.226	*	102.617	*	103.562	*	98.7452	*	128.027	*	129.133	*
20	#79	3596	ACGGCGGAGGCAAACAGGCG	96	80	79	0	0	0	131.312	*	125.138	*	119.709	*	115.525	*	110.184	*	105.479	*	138.281	*	132.305	*	127.007	*	83	75	77	0	0	0	112.48	*	113.519	*	108.226	*	102.617	*	103.562	*	98.7452	*	128.027	*	129.133	*
20	#79	3597	CGGCGGAGGCAAACAGGCGC	94	74	80	0	0	0	128.566	*	122.521	*	117.201	*	106.807	*	101.876	*	97.5219	*	140.046	*	133.988	*	128.628	*	82	70	76	0	0	0	111.121	*	112.148	*	106.913	*	95.7303	*	96.6126	*	92.1166	*	126.356	*	127.44	*
20	#79	3598	GGCGGAGGCAAACAGGCGCT	93	76	78	0	0	0	127.187	*	121.212	*	115.947	*	109.717	*	104.646	*	100.174	*	136.523	*	130.617	*	125.39	*	82	72	74	0	0	0	111.121	*	112.148	*	106.913	*	98.486	*	99.3937	*	94.7688	*	123.008	*	124.063	*
20	#79	3599	GCGGAGGCAAACAGGCGCTG	92	83	78	0	0	0	125.814	*	119.902	*	114.691	*	119.884	*	114.34	*	109.459	*	136.523	*	130.617	*	125.39	*	81	79	74	0	0	0	109.756	*	110.773	*	105.601	*	108.128	*	109.12	*	104.046	*	123.008	*	124.063	*
20	#79	3600	CGGAGGCAAACAGGCGCTGG	93	83	76	0	0	0	127.187	*	121.212	*	115.947	*	119.884	*	114.34	*	109.459	*	133	*	127.246	*	122.152	*	82	78	72	0	0	0	111.121	*	112.148	*	106.913	*	106.751	*	107.729	*	102.722	*	119.661	*	120.692	*
20	#79	3601	GGAGGCAAACAGGCGCTGGA	93	81	78	0	0	0	127.187	*	121.212	*	115.947	*	116.982	*	111.575	*	106.807	*	136.523	*	130.617	*	125.39	*	81	77	75	0	0	0	109.756	*	110.773	*	105.601	*	105.37	*	106.345	*	101.395	*	124.68	*	125.753	*
20	#79	3602	GAGGCAAACAGGCGCTGGAA	93	79	74	0	0	0	127.187	*	121.212	*	115.947	*	114.072	*	108.802	*	104.154	*	129.477	*	123.875	*	118.918	*	81	75	71	0	0	0	109.756	*	110.773	*	105.601	*	102.617	*	103.562	*	98.7452	*	117.987	*	119.003	*
20	#79	3603	AGGCAAACAGGCGCTGGAAA	93	81	72	0	0	0	127.187	*	121.212	*	115.947	*	116.982	*	111.575	*	106.807	*	125.951	*	120.503	*	115.682	*	81	77	70	0	0	0	109.756	*	110.773	*	105.601	*	105.37	*	106.345	*	101.395	*	116.313	*	117.315	*
20	#79	3604	GGCAAACAGGCGCTGGAAAC	96	82	70	0	0	0	131.312	*	125.138	*	119.709	*	118.435	*	112.958	*	108.135	*	122.428	*	117.132	*	112.448	*	84	77	67	0	0	0	113.842	*	114.898	*	109.538	*	105.37	*	106.345	*	101.395	*	111.29	*	112.247	*
20	#79	3605	GCAAACAGGCGCTGGAAACA	94	82	69	0	0	0	128.566	*	122.521	*	117.201	*	118.435	*	112.958	*	108.135	*	120.665	*	115.45	*	110.828	*	83	78	66	0	0	0	112.48	*	113.519	*	108.226	*	106.751	*	107.729	*	102.722	*	109.62	*	110.562	*
20	#79	3606	CAAACAGGCGCTGGAAACAG	96	83	69	0	0	0	131.312	*	125.138	*	119.709	*	119.884	*	114.34	*	109.459	*	120.665	*	115.45	*	110.828	*	84	79	66	0	0	0	113.842	*	114.898	*	109.538	*	108.128	*	109.12	*	104.046	*	109.62	*	110.562	*
20	#79	3607	AAACAGGCGCTGGAAACAGT	96	83	69	0	0	0	131.312	*	125.138	*	119.709	*	119.884	*	114.34	*	109.459	*	120.665	*	115.45	*	110.828	*	83	78	66	0	0	0	112.48	*	113.519	*	108.226	*	106.751	*	107.729	*	102.722	*	109.62	*	110.562	*
20	#79	3608	AACAGGCGCTGGAAACAGTT	95	83	68	0	0	0	129.943	*	123.835	*	118.453	*	119.884	*	114.34	*	109.459	*	118.903	*	113.759	*	109.211	*	82	78	66	0	0	0	111.121	*	112.148	*	106.913	*	106.751	*	107.729	*	102.722	*	109.62	*	110.562	*
20	#79	3609	ACAGGCGCTGGAAACAGTTC	97	80	71	0	0	0	132.689	*	126.452	*	120.964	*	115.525	*	110.184	*	105.479	*	124.184	*	118.821	*	114.063	*	82	75	70	0	0	0	111.121	*	112.148	*	106.913	*	102.617	*	103.562	*	98.7452	*	116.313	*	117.315	*
20	#79	3610	CAGGCGCTGGAAACAGTTCA	97	83	74	0	0	0	132.689	*	126.452	*	120.964	*	119.884	*	114.34	*	109.459	*	129.477	*	123.875	*	118.918	*	83	78	73	0	0	0	112.48	*	113.519	*	108.226	*	106.751	*	107.729	*	102.722	*	121.332	*	122.38	*
20	#79	3611	AGGCGCTGGAAACAGTTCAG	93	86	73	0	0	0	127.187	*	121.212	*	115.947	*	124.243	*	118.5	*	113.439	*	127.711	*	122.188	*	117.297	*	78	82	72	0	0	0	105.666	*	106.644	*	101.671	*	112.261	*	113.292	*	108.022	*	119.661	*	120.692	*
20	#79	3612	GGCGCTGGAAACAGTTCAGC	93	87	73	0	0	0	127.187	*	121.212	*	115.947	*	125.696	*	119.891	*	114.771	*	127.711	*	122.188	*	117.297	*	81	81	72	0	0	0	109.756	*	110.773	*	105.601	*	110.884	*	111.901	*	106.698	*	119.661	*	120.692	*
20	#79	3613	GCGCTGGAAACAGTTCAGCG	94	90	74	0	0	0	128.566	*	122.521	*	117.201	*	130.058	*	124.045	*	118.75	*	129.477	*	123.875	*	118.918	*	83	82	72	0	0	0	112.48	*	113.519	*	108.226	*	112.261	*	113.292	*	108.022	*	119.661	*	120.692	*
20	#79	3614	CGCTGGAAACAGTTCAGCGC	92	89	75	0	0	0	125.814	*	119.902	*	114.691	*	128.605	*	122.659	*	117.422	*	131.232	*	125.561	*	120.537	*	81	81	72	0	0	0	109.756	*	110.773	*	105.601	*	110.884	*	111.901	*	106.698	*	119.661	*	120.692	*
20	#79	3615	GCTGGAAACAGTTCAGCGCC	91	91	76	0	0	0	124.439	*	118.589	*	113.441	*	131.511	*	125.432	*	120.078	*	133	*	127.246	*	122.152	*	81	85	73	0	0	0	109.756	*	110.773	*	105.601	*	116.393	*	117.465	*	112	*	121.332	*	122.38	*
20	#79	3616	CTGGAAACAGTTCAGCGCCT	91	91	80	0	0	0	124.439	*	118.589	*	113.441	*	131.511	*	125.432	*	120.078	*	140.046	*	133.988	*	128.628	*	80	85	78	0	0	0	108.389	*	109.394	*	104.288	*	116.393	*	117.465	*	112	*	129.705	*	130.817	*
20	#79	3617	TGGAAACAGTTCAGCGCCTC	92	92	81	0	0	0	125.814	*	119.902	*	114.691	*	132.962	*	126.821	*	121.404	*	141.808	*	135.672	*	130.242	*	81	86	79	0	0	0	109.756	*	110.773	*	105.601	*	117.768	*	118.85	*	113.323	*	131.375	*	132.502	*
20	#79	3618	GGAAACAGTTCAGCGCCTCT	92	93	81	0	0	0	125.814	*	119.902	*	114.691	*	134.417	*	128.201	*	122.726	*	141.808	*	135.672	*	130.242	*	79	87	79	0	0	0	107.03	*	108.019	*	102.98	*	119.143	*	120.241	*	114.651	*	131.375	*	132.502	*
20	#79	3619	GAAACAGTTCAGCGCCTCTT	96	92	83	0	0	0	131.312	*	125.138	*	119.709	*	132.962	*	126.821	*	121.404	*	145.328	*	139.043	*	133.48	*	83	86	81	0	0	0	112.48	*	113.519	*	108.226	*	117.768	*	118.85	*	113.323	*	134.726	*	135.881	*
20	#79	3620	AAACAGTTCAGCGCCTCTTG	93	94	81	0	0	0	127.187	*	121.212	*	115.947	*	135.872	*	129.59	*	124.056	*	141.808	*	135.672	*	130.242	*	81	88	79	0	0	0	109.756	*	110.773	*	105.601	*	120.524	*	121.635	*	115.975	*	131.375	*	132.502	*
20	#79	3621	AACAGTTCAGCGCCTCTTGC	90	94	80	0	0	0	123.064	*	117.281	*	112.191	*	135.872	*	129.59	*	124.056	*	140.046	*	133.988	*	128.628	*	79	88	78	0	0	0	107.03	*	108.019	*	102.98	*	120.524	*	121.635	*	115.975	*	129.705	*	130.817	*
20	#79	3622	ACAGTTCAGCGCCTCTTGCC	88	93	79	0	0	0	120.316	*	114.662	*	109.678	*	134.417	*	128.201	*	122.726	*	138.281	*	132.305	*	127.007	*	78	87	77	0	0	0	105.666	*	106.644	*	101.671	*	119.143	*	120.241	*	114.651	*	128.027	*	129.133	*
20	#79	3623	CAGTTCAGCGCCTCTTGCCG	86	94	77	0	0	0	117.565	*	112.035	*	107.172	*	135.872	*	129.59	*	124.056	*	134.762	*	128.93	*	123.773	*	76	88	75	0	0	0	102.938	*	103.889	*	99.0444	*	120.524	*	121.635	*	115.975	*	124.68	*	125.753	*
20	#79	3624	AGTTCAGCGCCTCTTGCCGG	84	94	75	0	0	0	114.815	*	109.418	*	104.668	*	135.872	*	129.59	*	124.056	*	131.232	*	125.561	*	120.537	*	74	88	73	0	0	0	100.211	*	101.139	*	96.4195	*	120.524	*	121.635	*	115.975	*	121.332	*	122.38	*
20	#79	3625	GTTCAGCGCCTCTTGCCGGT	83	93	76	0	0	0	113.444	*	108.109	*	103.414	*	134.417	*	128.201	*	122.726	*	133	*	127.246	*	122.152	*	73	86	74	0	0	0	98.8482	*	99.762	*	95.1052	*	117.768	*	118.85	*	113.323	*	123.008	*	124.063	*
20	#79	3626	TTCAGCGCCTCTTGCCGGTC	82	94	76	0	0	0	112.065	*	106.801	*	102.16	*	135.872	*	129.59	*	124.056	*	133	*	127.246	*	122.152	*	72	87	74	0	0	0	97.4831	*	98.387	*	93.7966	*	119.143	*	120.241	*	114.651	*	123.008	*	124.063	*
20	#79	3627	TCAGCGCCTCTTGCCGGTCT	82	94	73	0	0	0	112.065	*	106.801	*	102.16	*	135.872	*	129.59	*	124.056	*	127.711	*	122.188	*	117.297	*	72	87	71	0	0	0	97.4831	*	98.387	*	93.7966	*	119.143	*	120.241	*	114.651	*	117.987	*	119.003	*
20	#79	3628	CAGCGCCTCTTGCCGGTCTT	82	93	74	0	0	0	112.065	*	106.801	*	102.16	*	134.417	*	128.201	*	122.726	*	129.477	*	123.875	*	118.918	*	72	86	71	0	0	0	97.4831	*	98.387	*	93.7966	*	117.768	*	118.85	*	113.323	*	117.987	*	119.003	*
20	#79	3629	AGCGCCTCTTGCCGGTCTTG	82	91	74	0	0	0	112.065	*	106.801	*	102.16	*	131.511	*	125.432	*	120.078	*	129.477	*	123.875	*	118.918	*	72	84	71	0	0	0	97.4831	*	98.387	*	93.7966	*	115.011	*	116.073	*	110.67	*	117.987	*	119.003	*
20	#79	3630	GCGCCTCTTGCCGGTCTTGT	82	91	73	0	0	0	112.065	*	106.801	*	102.16	*	131.511	*	125.432	*	120.078	*	127.711	*	122.188	*	117.297	*	71	84	71	0	0	0	96.1199	*	97.0121	*	92.4842	*	115.011	*	116.073	*	110.67	*	117.987	*	119.003	*
20	#79	3631	CGCCTCTTGCCGGTCTTGTG	83	91	72	0	0	0	113.444	*	108.109	*	103.414	*	131.511	*	125.432	*	120.078	*	125.951	*	120.503	*	115.682	*	71	84	70	0	0	0	96.1199	*	97.0121	*	92.4842	*	115.011	*	116.073	*	110.67	*	116.313	*	117.315	*
20	#79	3632	GCCTCTTGCCGGTCTTGTGT	83	92	74	0	0	0	113.444	*	108.109	*	103.414	*	132.962	*	126.821	*	121.404	*	129.477	*	123.875	*	118.918	*	71	85	72	0	0	0	96.1199	*	97.0121	*	92.4842	*	116.393	*	117.465	*	112	*	119.661	*	120.692	*
20	#79	3633	CCTCTTGCCGGTCTTGTGTC	83	92	74	0	0	0	113.444	*	108.109	*	103.414	*	132.962	*	126.821	*	121.404	*	129.477	*	123.875	*	118.918	*	69	85	72	0	0	0	93.3954	*	94.2584	*	89.8632	*	116.393	*	117.465	*	112	*	119.661	*	120.692	*
20	#79	3634	CTCTTGCCGGTCTTGTGTCA	83	92	75	0	0	0	113.444	*	108.109	*	103.414	*	132.962	*	126.821	*	121.404	*	131.232	*	125.561	*	120.537	*	69	85	73	0	0	0	93.3954	*	94.2584	*	89.8632	*	116.393	*	117.465	*	112	*	121.332	*	122.38	*
20	#79	3635	TCTTGCCGGTCTTGTGTCAG	84	92	75	0	0	0	114.815	*	109.418	*	104.668	*	132.962	*	126.821	*	121.404	*	131.232	*	125.561	*	120.537	*	71	85	73	0	0	0	96.1199	*	97.0121	*	92.4842	*	116.393	*	117.465	*	112	*	121.332	*	122.38	*
20	#79	3636	CTTGCCGGTCTTGTGTCAGG	82	95	77	0	0	0	112.065	*	106.801	*	102.16	*	137.325	*	130.973	*	125.384	*	134.762	*	128.93	*	123.773	*	71	87	76	0	0	0	96.1199	*	97.0121	*	92.4842	*	119.143	*	120.241	*	114.651	*	126.356	*	127.44	*
20	#79	3637	TTGCCGGTCTTGTGTCAGGC	37	37	34	0	0	0	50.1947	*	47.8366	*	45.7586	*	53.0477	*	50.5975	*	48.4384	*	59.0036	*	56.4604	*	54.2018	*	34	36	34	0	0	0	45.6816	*	46.1052	*	43.9559	*	48.9067	*	49.3555	*	47.0585	*	56.0656	*	56.5447	*
20	#79	3638	TGCCGGTCTTGTGTCAGGCC	38	37	34	0	0	0	51.5675	*	49.147	*	47.0104	*	53.0477	*	50.5975	*	48.4384	*	59.0036	*	56.4604	*	54.2018	*	35	36	34	0	0	0	47.0446	*	47.478	*	45.2662	*	48.9067	*	49.3555	*	47.0585	*	56.0656	*	56.5447	*
20	#79	3639	GCCGGTCTTGTGTCAGGCCC	38	38	35	0	0	0	51.5675	*	49.147	*	47.0104	*	54.4987	*	51.982	*	49.7605	*	60.7611	*	58.1437	*	55.8186	*	35	36	35	0	0	0	47.0446	*	47.478	*	45.2662	*	48.9067	*	49.3555	*	47.0585	*	57.7391	*	58.2318	*
20	#79	3640	CCGGTCTTGTGTCAGGCCCA	37	38	35	0	0	0	50.1947	*	47.8366	*	45.7586	*	54.4987	*	51.982	*	49.7605	*	60.7611	*	58.1437	*	55.8186	*	34	36	35	0	0	0	45.6816	*	46.1052	*	43.9559	*	48.9067	*	49.3555	*	47.0585	*	57.7391	*	58.2318	*
20	#79	3641	CGGTCTTGTGTCAGGCCCAC	38	39	35	0	0	0	51.5675	*	49.147	*	47.0104	*	55.9516	*	53.3647	*	51.0884	*	60.7611	*	58.1437	*	55.8186	*	35	36	35	0	0	0	47.0446	*	47.478	*	45.2662	*	48.9067	*	49.3555	*	47.0585	*	57.7391	*	58.2318	*
20	#79	3642	GGTCTTGTGTCAGGCCCACG	37	41	36	0	0	0	50.1947	*	47.8366	*	45.7586	*	58.8554	*	56.1357	*	53.7422	*	62.5244	*	59.8289	*	57.4374	*	34	38	36	0	0	0	45.6816	*	46.1052	*	43.9559	*	51.6601	*	52.1363	*	49.7103	*	59.4126	*	59.919	*
20	#79	3643	GTCTTGTGTCAGGCCCACGG	36	42	36	0	0	0	48.8238	*	46.5283	*	44.5049	*	60.3103	*	57.5242	*	55.0644	*	62.5244	*	59.8289	*	57.4374	*	32	39	36	0	0	0	42.9595	*	43.3538	*	41.3295	*	53.0387	*	53.5247	*	51.0324	*	59.4126	*	59.919	*
20	#79	3644	TCTTGTGTCAGGCCCACGGC	37	42	35	0	0	0	50.1947	*	47.8366	*	45.7586	*	60.3103	*	57.5242	*	55.0644	*	60.7611	*	58.1437	*	55.8186	*	33	39	35	0	0	0	44.3225	*	44.7304	*	42.6398	*	53.0387	*	53.5247	*	51.0324	*	57.7391	*	58.2318	*
20	#79	3645	CTTGTGTCAGGCCCACGGCC	37	41	35	0	0	0	50.1947	*	47.8366	*	45.7586	*	58.8554	*	56.1357	*	53.7422	*	60.7611	*	58.1437	*	55.8186	*	33	39	35	0	0	0	44.3225	*	44.7304	*	42.6398	*	53.0387	*	53.5247	*	51.0324	*	57.7391	*	58.2318	*
20	#79	3646	TTGTGTCAGGCCCACGGCCT	36	40	35	0	0	0	48.8238	*	46.5283	*	44.5049	*	57.4006	*	54.7512	*	52.4124	*	60.7611	*	58.1437	*	55.8186	*	33	38	35	0	0	0	44.3225	*	44.7304	*	42.6398	*	51.6601	*	52.1363	*	49.7103	*	57.7391	*	58.2318	*
20	#79	3647	TGTGTCAGGCCCACGGCCTG	35	40	35	0	0	0	47.4433	*	45.2141	*	43.2493	*	57.4006	*	54.7512	*	52.4124	*	60.7611	*	58.1437	*	55.8186	*	32	38	35	0	0	0	42.9595	*	43.3538	*	41.3295	*	51.6601	*	52.1363	*	49.7103	*	57.7391	*	58.2318	*
20	#79	3648	GTGTCAGGCCCACGGCCTGA	34	39	32	0	0	0	46.0705	*	43.9038	*	41.9976	*	55.9516	*	53.3647	*	51.0884	*	55.481	*	53.0901	*	50.9681	*	30	37	32	0	0	0	40.2317	*	40.6045	*	38.7091	*	50.2853	*	50.7459	*	48.3863	*	52.7187	*	53.1705	*
20	#79	3649	TGTCAGGCCCACGGCCTGAC	36	40	32	0	0	0	48.8238	*	46.5283	*	44.5049	*	57.4006	*	54.7512	*	52.4124	*	55.481	*	53.0901	*	50.9681	*	32	38	32	0	0	0	42.9595	*	43.3538	*	41.3295	*	51.6601	*	52.1363	*	49.7103	*	52.7187	*	53.1705	*
20	#79	3650	GTCAGGCCCACGGCCTGACC	39	40	33	0	0	0	52.9442	*	50.4573	*	48.266	*	57.4006	*	54.7512	*	52.4124	*	57.2423	*	54.7733	*	52.5849	*	34	38	32	0	0	0	45.6816	*	46.1052	*	43.9559	*	51.6601	*	52.1363	*	49.7103	*	52.7187	*	53.1705	*
20	#79	3651	TCAGGCCCACGGCCTGACCC	39	40	33	0	0	1	52.9442	*	50.4573	*	40.5485	*	57.4006	*	54.7512	*	44.571	*	57.2423	*	54.7733	*	44.8782	*	34	38	32	0	0	0	45.6816	*	46.1052	*	43.9559	*	51.6601	*	52.1363	*	49.7103	*	52.7187	*	53.1705	*
20	#79	3652	CAGGCCCACGGCCTGACCCC	65	67	43	0	0	1	88.6908	*	84.5243	*	72.091	*	96.6352	*	92.1696	*	79.332	*	74.8582	*	71.6277	*	60.5083	*	57	65	42	0	0	0	77.0351	*	77.7477	*	74.122	*	88.8439	*	89.6619	*	85.49	*	69.45	*	70.0462	*
20	#79	3653	AGGCCCACGGCCTGACCCCG	19	26	20	0	0	0	25.4551	*	24.2569	*	23.202	*	37.0655	*	35.3533	*	33.8464	*	34.347	*	32.8658	*	31.5596	*	16	26	20	0	0	0	21.1552	*	21.3485	*	20.3549	*	35.1349	*	35.4606	*	33.8118	*	32.6407	*	32.9149	*
20	#79	3654	GGCCCACGGCCTGACCCCGG	19	26	20	0	0	0	25.4551	*	24.2569	*	23.202	*	37.0655	*	35.3533	*	33.8464	*	34.347	*	32.8658	*	31.5596	*	16	25	20	0	0	0	21.1552	*	21.3485	*	20.3549	*	33.7584	*	34.0667	*	32.4804	*	32.6407	*	32.9149	*
20	#79	3655	GCCCACGGCCTGACCCCGGC	33	24	18	0	0	0	44.6939	*	42.5936	*	40.7421	*	34.1603	*	32.5848	*	31.1912	*	30.8279	*	29.5027	*	28.3255	*	27	21	17	0	0	0	36.1411	*	36.4768	*	34.7766	*	28.2531	*	28.5125	*	27.1878	*	27.621	*	27.8542	*
20	#79	3656	CCCACGGCCTGACCCCGGCC	33	24	17	0	1	0	44.6939	*	35.1635	*	40.7421	*	34.1603	*	25.7372	*	31.1912	*	29.0639	*	21.4472	*	26.7058	*	27	21	17	0	0	0	36.1411	*	36.4768	*	34.7766	*	28.2531	*	28.5125	*	27.1878	*	27.621	*	27.8542	*
20	#79	3657	CCACGGCCTGACCCCGGCCC	33	24	17	0	1	0	44.6939	*	35.1635	*	40.7421	*	34.1603	*	25.7372	*	31.1912	*	29.0639	*	21.4472	*	26.7058	*	27	21	17	0	0	0	36.1411	*	36.4768	*	34.7766	*	28.2531	*	28.5125	*	27.1878	*	27.621	*	27.8542	*
20	#79	3658	CACGGCCTGACCCCGGCCCA	33	24	17	0	1	0	44.6939	*	35.1635	*	40.7421	*	34.1603	*	25.7372	*	31.1912	*	29.0639	*	21.4472	*	26.7058	*	27	21	17	0	0	0	36.1411	*	36.4768	*	34.7766	*	28.2531	*	28.5125	*	27.1878	*	27.621	*	27.8542	*
20	#79	3659	ACGGCCTGACCCCGGCCCAG	33	23	17	0	1	0	44.6939	*	35.1635	*	40.7421	*	32.7059	*	24.4401	*	29.8656	*	29.0639	*	21.4472	*	26.7058	*	27	20	17	0	0	0	36.1411	*	36.4768	*	34.7766	*	26.8731	*	27.1246	*	25.8586	*	27.621	*	27.8542	*
20	#79	3660	CGGCCTGACCCCGGCCCAGG	33	23	18	0	0	0	44.6939	*	42.5936	*	40.7421	*	32.7059	*	31.1968	*	29.8656	*	30.8279	*	29.5027	*	28.3255	*	27	20	18	0	0	0	36.1411	*	36.4768	*	34.7766	*	26.8731	*	27.1246	*	25.8586	*	29.2915	*	29.5422	*
20	#79	3661	GGCCTGACCCCGGCCCAGGT	33	23	17	0	0	0	44.6939	*	42.5936	*	40.7421	*	32.7059	*	31.1968	*	29.8656	*	29.0639	*	27.8166	*	26.7058	*	27	20	17	0	0	0	36.1411	*	36.4768	*	34.7766	*	26.8731	*	27.1246	*	25.8586	*	27.621	*	27.8542	*
20	#79	3662	GCCTGACCCCGGCCCAGGTG	33	22	16	0	0	0	44.6939	*	42.5936	*	40.7421	*	31.2573	*	29.8108	*	28.5419	*	27.3019	*	26.1326	*	25.0919	*	27	19	16	0	0	0	36.1411	*	36.4768	*	34.7766	*	25.5027	*	25.7349	*	24.5352	*	25.9506	*	26.1682	*
20	#79	3663	CCTGACCCCGGCCCAGGTGG	33	22	17	0	0	0	44.6939	*	42.5936	*	40.7421	*	31.2573	*	29.8108	*	28.5419	*	29.0639	*	27.8166	*	26.7058	*	27	19	17	0	0	0	36.1411	*	36.4768	*	34.7766	*	25.5027	*	25.7349	*	24.5352	*	27.621	*	27.8542	*
20	#79	3664	CTGACCCCGGCCCAGGTGGT	34	22	18	0	0	0	46.0705	*	43.9038	*	41.9976	*	31.2573	*	29.8108	*	28.5419	*	30.8279	*	29.5027	*	28.3255	*	28	19	18	0	0	0	37.5059	*	37.8552	*	36.0887	*	25.5027	*	25.7349	*	24.5352	*	29.2915	*	29.5422	*
20	#79	3665	TGACCCCGGCCCAGGTGGTT	34	21	18	0	0	0	46.0705	*	43.9038	*	41.9976	*	29.8069	*	28.4305	*	27.2164	*	30.8279	*	29.5027	*	28.3255	*	28	19	18	0	0	0	37.5059	*	37.8552	*	36.0887	*	25.5027	*	25.7349	*	24.5352	*	29.2915	*	29.5422	*
20	#79	3666	GACCCCGGCCCAGGTGGTTG	34	22	18	0	0	0	46.0705	*	43.9038	*	41.9976	*	31.2573	*	29.8108	*	28.5419	*	30.8279	*	29.5027	*	28.3255	*	28	19	18	0	0	0	37.5059	*	37.8552	*	36.0887	*	25.5027	*	25.7349	*	24.5352	*	29.2915	*	29.5422	*
20	#79	3667	ACCCCGGCCCAGGTGGTTGC	34	22	18	0	0	0	46.0705	*	43.9038	*	41.9976	*	31.2573	*	29.8108	*	28.5419	*	30.8279	*	29.5027	*	28.3255	*	28	19	18	0	0	0	37.5059	*	37.8552	*	36.0887	*	25.5027	*	25.7349	*	24.5352	*	29.2915	*	29.5422	*
20	#79	3668	CCCCGGCCCAGGTGGTTGCA	34	22	18	0	0	0	46.0705	*	43.9038	*	41.9976	*	31.2573	*	29.8108	*	28.5419	*	30.8279	*	29.5027	*	28.3255	*	28	19	18	0	0	0	37.5059	*	37.8552	*	36.0887	*	25.5027	*	25.7349	*	24.5352	*	29.2915	*	29.5422	*
20	#79	3669	CCCGGCCCAGGTGGTTGCAA	34	22	18	0	0	0	46.0705	*	43.9038	*	41.9976	*	31.2573	*	29.8108	*	28.5419	*	30.8279	*	29.5027	*	28.3255	*	28	19	18	0	0	0	37.5059	*	37.8552	*	36.0887	*	25.5027	*	25.7349	*	24.5352	*	29.2915	*	29.5422	*
20	#79	3670	CCGGCCCAGGTGGTTGCAAT	34	21	20	0	0	0	46.0705	*	43.9038	*	41.9976	*	29.8069	*	28.4305	*	27.2164	*	34.347	*	32.8658	*	31.5596	*	28	18	20	0	0	0	37.5059	*	37.8552	*	36.0887	*	24.121	*	24.3452	*	23.2156	*	32.6407	*	32.9149	*
20	#79	3671	CGGCCCAGGTGGTTGCAATC	34	21	20	0	0	0	46.0705	*	43.9038	*	41.9976	*	29.8069	*	28.4305	*	27.2164	*	34.347	*	32.8658	*	31.5596	*	28	18	20	0	0	0	37.5059	*	37.8552	*	36.0887	*	24.121	*	24.3452	*	23.2156	*	32.6407	*	32.9149	*
20	#79	3672	GGCCCAGGTGGTTGCAATCG	34	21	21	0	0	0	46.0705	*	43.9038	*	41.9976	*	29.8069	*	28.4305	*	27.2164	*	36.1057	*	34.5541	*	33.1739	*	28	18	21	0	0	0	37.5059	*	37.8552	*	36.0887	*	24.121	*	24.3452	*	23.2156	*	34.3135	*	34.6071	*
20	#79	3673	GCCCAGGTGGTTGCAATCGC	34	20	21	0	0	0	46.0705	*	43.9038	*	41.9976	*	28.3489	*	27.0427	*	25.8872	*	36.1057	*	34.5541	*	33.1739	*	28	18	21	0	0	0	37.5059	*	37.8552	*	36.0887	*	24.121	*	24.3452	*	23.2156	*	34.3135	*	34.6071	*
20	#79	3674	CCCAGGTGGTTGCAATCGCG	34	19	22	0	0	0	46.0705	*	43.9038	*	41.9976	*	26.8966	*	25.6569	*	24.5637	*	37.8684	*	36.2387	*	34.7922	*	28	17	22	0	0	0	37.5059	*	37.8552	*	36.0887	*	22.7489	*	22.9557	*	21.8886	*	35.9864	*	36.2918	*
20	#79	3675	CCAGGTGGTTGCAATCGCGT	54	46	36	0	0	0	73.5688	*	70.1093	*	67.0626	*	66.122	*	63.0664	*	60.3723	*	62.5244	*	59.8289	*	57.4374	*	48	42	36	0	0	0	64.7666	*	65.3698	*	62.3184	*	57.169	*	57.694	*	55.0103	*	59.4126	*	59.919	*
20	#79	3676	CAGGTGGTTGCAATCGCGTC	54	46	36	0	0	0	73.5688	*	70.1093	*	67.0626	*	66.122	*	63.0664	*	60.3723	*	62.5244	*	59.8289	*	57.4374	*	48	42	36	0	0	0	64.7666	*	65.3698	*	62.3184	*	57.169	*	57.694	*	55.0103	*	59.4126	*	59.919	*
20	#79	3677	AGGTGGTTGCAATCGCGTCA	54	46	36	0	0	0	73.5688	*	70.1093	*	67.0626	*	66.122	*	63.0664	*	60.3723	*	62.5244	*	59.8289	*	57.4374	*	48	42	36	0	0	0	64.7666	*	65.3698	*	62.3184	*	57.169	*	57.694	*	55.0103	*	59.4126	*	59.919	*
20	#79	3678	GGTGGTTGCAATCGCGTCAC	51	45	36	0	0	0	69.4422	*	66.178	*	63.3032	*	64.6672	*	61.6818	*	59.0463	*	62.5244	*	59.8289	*	57.4374	*	45	41	36	0	0	0	60.6753	*	61.2375	*	58.3813	*	55.7922	*	56.3036	*	53.6824	*	59.4126	*	59.919	*
20	#79	3679	GTGGTTGCAATCGCGTCACA	47	44	36	0	0	0	63.9428	*	60.9364	*	58.2881	*	63.2181	*	60.2992	*	57.7222	*	62.5244	*	59.8289	*	57.4374	*	41	41	36	0	0	0	55.2229	*	55.7344	*	53.1321	*	55.7922	*	56.3036	*	53.6824	*	59.4126	*	59.919	*
20	#79	3680	TGGTTGCAATCGCGTCACAC	45	44	36	0	0	0	61.195	*	58.3137	*	55.7825	*	63.2181	*	60.2992	*	57.7222	*	62.5244	*	59.8289	*	57.4374	*	39	41	36	0	0	0	52.4968	*	52.9867	*	50.5094	*	55.7922	*	56.3036	*	53.6824	*	59.4126	*	59.919	*
20	#79	3681	GGTTGCAATCGCGTCACACG	43	44	36	0	0	0	58.4454	*	55.6968	*	53.275	*	63.2181	*	60.2992	*	57.7222	*	62.5244	*	59.8289	*	57.4374	*	37	41	36	0	0	0	49.7745	*	50.2352	*	47.8906	*	55.7922	*	56.3036	*	53.6824	*	59.4126	*	59.919	*
20	#79	3682	GTTGCAATCGCGTCACACGA	43	43	37	0	0	0	58.4454	*	55.6968	*	53.275	*	61.7671	*	58.9146	*	56.3962	*	64.2915	*	61.5141	*	59.0601	*	37	40	37	0	0	0	49.7745	*	50.2352	*	47.8906	*	54.4116	*	54.9132	*	52.3622	*	61.0861	*	61.61	*
20	#79	3683	TTGCAATCGCGTCACACGAT	43	40	37	0	0	0	58.4454	*	55.6968	*	53.275	*	57.4006	*	54.7512	*	52.4124	*	64.2915	*	61.5141	*	59.0601	*	37	37	37	0	0	0	49.7745	*	50.2352	*	47.8906	*	50.2853	*	50.7459	*	48.3863	*	61.0861	*	61.61	*
20	#79	3684	TGCAATCGCGTCACACGATG	43	39	37	0	0	0	58.4454	*	55.6968	*	53.275	*	55.9516	*	53.3647	*	51.0884	*	64.2915	*	61.5141	*	59.0601	*	37	36	37	0	0	0	49.7745	*	50.2352	*	47.8906	*	48.9067	*	49.3555	*	47.0585	*	61.0861	*	61.61	*
20	#79	3685	GCAATCGCGTCACACGATGG	42	39	37	0	0	0	57.0648	*	54.3825	*	52.0194	*	55.9516	*	53.3647	*	51.0884	*	64.2915	*	61.5141	*	59.0601	*	36	36	37	0	0	0	48.4076	*	48.8566	*	46.5745	*	48.9067	*	49.3555	*	47.0585	*	61.0861	*	61.61	*
20	#79	3686	CAATCGCGTCACACGATGGG	41	40	36	0	0	0	55.6938	*	53.0741	*	50.7657	*	57.4006	*	54.7512	*	52.4124	*	62.5244	*	59.8289	*	57.4374	*	35	37	36	0	0	0	47.0446	*	47.478	*	45.2662	*	50.2853	*	50.7459	*	48.3863	*	59.4126	*	59.919	*
20	#79	3687	AATCGCGTCACACGATGGGG	41	40	36	0	0	0	55.6938	*	53.0741	*	50.7657	*	57.4006	*	54.7512	*	52.4124	*	62.5244	*	59.8289	*	57.4374	*	35	37	36	0	0	0	47.0446	*	47.478	*	45.2662	*	50.2853	*	50.7459	*	48.3863	*	59.4126	*	59.919	*
20	#79	3688	ATCGCGTCACACGATGGGGG	39	40	35	0	0	0	52.9442	*	50.4573	*	48.266	*	57.4006	*	54.7512	*	52.4124	*	60.7611	*	58.1437	*	55.8186	*	33	37	35	0	0	0	44.3225	*	44.7304	*	42.6398	*	50.2853	*	50.7459	*	48.3863	*	57.7391	*	58.2318	*
20	#79	3689	TCGCGTCACACGATGGGGGA	39	39	35	0	0	0	52.9442	*	50.4573	*	48.266	*	55.9516	*	53.3647	*	51.0884	*	60.7611	*	58.1437	*	55.8186	*	33	37	35	0	0	0	44.3225	*	44.7304	*	42.6398	*	50.2853	*	50.7459	*	48.3863	*	57.7391	*	58.2318	*
20	#79	3690	CGCGTCACACGATGGGGGAA	39	39	36	0	0	0	52.9442	*	50.4573	*	48.266	*	55.9516	*	53.3647	*	51.0884	*	62.5244	*	59.8289	*	57.4374	*	33	37	36	0	0	0	44.3225	*	44.7304	*	42.6398	*	50.2853	*	50.7459	*	48.3863	*	59.4126	*	59.919	*
20	#79	3691	GCGTCACACGATGGGGGAAA	38	39	37	0	0	0	51.5675	*	49.147	*	47.0104	*	55.9516	*	53.3647	*	51.0884	*	64.2915	*	61.5141	*	59.0601	*	32	37	37	0	0	0	42.9595	*	43.3538	*	41.3295	*	50.2853	*	50.7459	*	48.3863	*	61.0861	*	61.61	*
20	#79	3692	CGTCACACGATGGGGGAAAG	37	38	37	0	0	0	50.1947	*	47.8366	*	45.7586	*	54.4987	*	51.982	*	49.7605	*	64.2915	*	61.5141	*	59.0601	*	31	36	37	0	0	0	41.5927	*	41.9811	*	40.0193	*	48.9067	*	49.3555	*	47.0585	*	61.0861	*	61.61	*
20	#79	3693	GTCACACGATGGGGGAAAGC	37	36	38	0	0	0	50.1947	*	47.8366	*	45.7586	*	51.5968	*	49.213	*	47.1086	*	66.0491	*	63.2013	*	60.6731	*	31	35	38	0	0	0	41.5927	*	41.9811	*	40.0193	*	47.528	*	47.9652	*	45.7306	*	62.7596	*	63.2972	*
20	#79	3694	TCACACGATGGGGGAAAGCA	37	36	38	0	0	0	50.1947	*	47.8366	*	45.7586	*	51.5968	*	49.213	*	47.1086	*	66.0491	*	63.2013	*	60.6731	*	31	35	38	0	0	0	41.5927	*	41.9811	*	40.0193	*	47.528	*	47.9652	*	45.7306	*	62.7596	*	63.2972	*
20	#79	3695	CACACGATGGGGGAAAGCAG	37	36	38	0	0	0	50.1947	*	47.8366	*	45.7586	*	51.5968	*	49.213	*	47.1086	*	66.0491	*	63.2013	*	60.6731	*	31	35	38	0	0	0	41.5927	*	41.9811	*	40.0193	*	47.528	*	47.9652	*	45.7306	*	62.7596	*	63.2972	*
20	#79	3696	ACACGATGGGGGAAAGCAGG	37	36	39	0	0	0	50.1947	*	47.8366	*	45.7586	*	51.5968	*	49.213	*	47.1086	*	67.8105	*	64.8846	*	62.2901	*	31	36	39	0	0	0	41.5927	*	41.9811	*	40.0193	*	48.9067	*	49.3555	*	47.0585	*	64.4312	*	64.9845	*
20	#79	3697	CACGATGGGGGAAAGCAGGC	39	36	40	0	0	0	52.9442	*	50.4573	*	48.266	*	51.5968	*	49.213	*	47.1086	*	69.5719	*	66.5679	*	63.9109	*	32	36	40	0	0	0	42.9595	*	43.3538	*	41.3295	*	48.9067	*	49.3555	*	47.0585	*	66.1067	*	66.6678	*
20	#79	3698	ACGATGGGGGAAAGCAGGCC	38	37	39	0	0	0	51.5675	*	49.147	*	47.0104	*	53.0477	*	50.5975	*	48.4384	*	67.8105	*	64.8846	*	62.2901	*	30	37	39	0	0	0	40.2317	*	40.6045	*	38.7091	*	50.2853	*	50.7459	*	48.3863	*	64.4312	*	64.9845	*
20	#79	3699	CGATGGGGGAAAGCAGGCCC	38	35	38	0	0	0	51.5675	*	49.147	*	47.0104	*	50.1401	*	47.8265	*	45.7807	*	66.0491	*	63.2013	*	60.6731	*	30	35	38	0	0	0	40.2317	*	40.6045	*	38.7091	*	47.528	*	47.9652	*	45.7306	*	62.7596	*	63.2972	*
20	#79	3700	GATGGGGGAAAGCAGGCCCT	37	34	38	0	0	0	50.1947	*	47.8366	*	45.7586	*	48.6873	*	46.4363	*	44.4568	*	66.0491	*	63.2013	*	60.6731	*	30	34	38	0	0	0	40.2317	*	40.6045	*	38.7091	*	46.1533	*	46.5748	*	44.4067	*	62.7596	*	63.2972	*
20	#79	3701	ATGGGGGAAAGCAGGCCCTA	39	34	36	0	0	0	52.9442	*	50.4573	*	48.266	*	48.6873	*	46.4363	*	44.4568	*	62.5244	*	59.8289	*	57.4374	*	33	34	36	0	0	0	44.3225	*	44.7304	*	42.6398	*	46.1533	*	46.5748	*	44.4067	*	59.4126	*	59.919	*
20	#79	3702	TGGGGGAAAGCAGGCCCTAG	40	33	35	0	0	0	54.319	*	51.7657	*	49.5158	*	47.2345	*	45.0537	*	43.1289	*	60.7611	*	58.1437	*	55.8186	*	34	33	35	0	0	0	45.6816	*	46.1052	*	43.9559	*	44.7747	*	45.1884	*	43.0866	*	57.7391	*	58.2318	*
20	#79	3703	GGGGGAAAGCAGGCCCTAGA	39	33	35	0	0	0	52.9442	*	50.4573	*	48.266	*	47.2345	*	45.0537	*	43.1289	*	60.7611	*	58.1437	*	55.8186	*	33	33	35	0	0	0	44.3225	*	44.7304	*	42.6398	*	44.7747	*	45.1884	*	43.0866	*	57.7391	*	58.2318	*
20	#79	3704	GGGGAAAGCAGGCCCTAGAA	39	33	35	0	0	0	52.9442	*	50.4573	*	48.266	*	47.2345	*	45.0537	*	43.1289	*	60.7611	*	58.1437	*	55.8186	*	33	33	35	0	0	0	44.3225	*	44.7304	*	42.6398	*	44.7747	*	45.1884	*	43.0866	*	57.7391	*	58.2318	*
20	#79	3705	GGGAAAGCAGGCCCTAGAAA	39	31	34	0	0	0	52.9442	*	50.4573	*	48.266	*	44.3308	*	42.2829	*	40.4753	*	59.0036	*	56.4604	*	54.2018	*	33	31	34	0	0	0	44.3225	*	44.7304	*	42.6398	*	42.0195	*	42.4116	*	40.4349	*	56.0656	*	56.5447	*
20	#79	3706	GGAAAGCAGGCCCTAGAAAC	39	32	34	0	0	0	52.9442	*	50.4573	*	48.266	*	45.7817	*	43.6712	*	41.8011	*	59.0036	*	56.4604	*	54.2018	*	33	32	34	0	0	0	44.3225	*	44.7304	*	42.6398	*	43.4	*	43.7981	*	41.7588	*	56.0656	*	56.5447	*
20	#79	3707	GAAAGCAGGCCCTAGAAACC	39	33	33	0	0	0	52.9442	*	50.4573	*	48.266	*	47.2345	*	45.0537	*	43.1289	*	57.2423	*	54.7733	*	52.5849	*	33	33	33	0	0	0	44.3225	*	44.7304	*	42.6398	*	44.7747	*	45.1884	*	43.0866	*	54.3902	*	54.8556	*
20	#79	3708	AAAGCAGGCCCTAGAAACCG	40	32	33	0	0	0	54.319	*	51.7657	*	49.5158	*	45.7817	*	43.6712	*	41.8011	*	57.2423	*	54.7733	*	52.5849	*	34	32	33	0	0	0	45.6816	*	46.1052	*	43.9559	*	43.4	*	43.7981	*	41.7588	*	54.3902	*	54.8556	*
20	#79	3709	AAGCAGGCCCTAGAAACCGT	41	34	32	0	0	0	55.6938	*	53.0741	*	50.7657	*	48.6873	*	46.4363	*	44.4568	*	55.481	*	53.0901	*	50.9681	*	35	33	32	0	0	0	47.0446	*	47.478	*	45.2662	*	44.7747	*	45.1884	*	43.0866	*	52.7187	*	53.1705	*
20	#79	3710	AGCAGGCCCTAGAAACCGTT	40	34	32	0	0	0	54.319	*	51.7657	*	49.5158	*	48.6873	*	46.4363	*	44.4568	*	55.481	*	53.0901	*	50.9681	*	35	33	32	0	0	0	47.0446	*	47.478	*	45.2662	*	44.7747	*	45.1884	*	43.0866	*	52.7187	*	53.1705	*
20	#79	3711	GCAGGCCCTAGAAACCGTTC	40	34	30	0	0	0	54.319	*	51.7657	*	49.5158	*	48.6873	*	46.4363	*	44.4568	*	51.9585	*	49.7199	*	47.7345	*	35	33	30	0	0	0	47.0446	*	47.478	*	45.2662	*	44.7747	*	45.1884	*	43.0866	*	49.3681	*	49.7906	*
20	#79	3712	CAGGCCCTAGAAACCGTTCA	41	34	31	0	0	0	55.6938	*	53.0741	*	50.7657	*	48.6873	*	46.4363	*	44.4568	*	53.7159	*	51.403	*	49.3513	*	37	33	31	0	0	0	49.7745	*	50.2352	*	47.8906	*	44.7747	*	45.1884	*	43.0866	*	51.0434	*	51.4795	*
20	#79	3713	AGGCCCTAGAAACCGTTCAG	44	34	30	0	0	0	59.8183	*	57.0071	*	54.5307	*	48.6873	*	46.4363	*	44.4568	*	51.9585	*	49.7199	*	47.7345	*	39	33	30	0	0	0	52.4968	*	52.9867	*	50.5094	*	44.7747	*	45.1884	*	43.0866	*	49.3681	*	49.7906	*
20	#79	3714	GGCCCTAGAAACCGTTCAGC	43	33	30	0	0	0	58.4454	*	55.6968	*	53.275	*	47.2345	*	45.0537	*	43.1289	*	51.9585	*	49.7199	*	47.7345	*	38	32	30	0	0	0	51.1337	*	51.608	*	49.1971	*	43.4	*	43.7981	*	41.7588	*	49.3681	*	49.7906	*
20	#79	3715	GCCCTAGAAACCGTTCAGCG	41	32	30	0	0	0	55.6938	*	53.0741	*	50.7657	*	45.7817	*	43.6712	*	41.8011	*	51.9585	*	49.7199	*	47.7345	*	36	32	30	0	0	0	48.4076	*	48.8566	*	46.5745	*	43.4	*	43.7981	*	41.7588	*	49.3681	*	49.7906	*
20	#79	3716	CCCTAGAAACCGTTCAGCGA	40	32	31	0	0	0	54.319	*	51.7657	*	49.5158	*	45.7817	*	43.6712	*	41.8011	*	53.7159	*	51.403	*	49.3513	*	35	31	31	0	0	0	47.0446	*	47.478	*	45.2662	*	42.0195	*	42.4116	*	40.4349	*	51.0434	*	51.4795	*
20	#79	3717	CCTAGAAACCGTTCAGCGAC	39	32	31	0	0	0	52.9442	*	50.4573	*	48.266	*	45.7817	*	43.6712	*	41.8011	*	53.7159	*	51.403	*	49.3513	*	34	31	31	0	0	0	45.6816	*	46.1052	*	43.9559	*	42.0195	*	42.4116	*	40.4349	*	51.0434	*	51.4795	*
20	#79	3718	CTAGAAACCGTTCAGCGACT	43	32	31	0	0	0	58.4454	*	55.6968	*	53.275	*	45.7817	*	43.6712	*	41.8011	*	53.7159	*	51.403	*	49.3513	*	37	31	31	0	0	0	49.7745	*	50.2352	*	47.8906	*	42.0195	*	42.4116	*	40.4349	*	51.0434	*	51.4795	*
20	#79	3719	TAGAAACCGTTCAGCGACTC	43	32	32	0	0	0	58.4454	*	55.6968	*	53.275	*	45.7817	*	43.6712	*	41.8011	*	55.481	*	53.0901	*	50.9681	*	37	31	32	0	0	0	49.7745	*	50.2352	*	47.8906	*	42.0195	*	42.4116	*	40.4349	*	52.7187	*	53.1705	*
20	#79	3720	AGAAACCGTTCAGCGACTCC	44	33	32	0	0	0	59.8183	*	57.0071	*	54.5307	*	47.2345	*	45.0537	*	43.1289	*	55.481	*	53.0901	*	50.9681	*	38	32	32	0	0	0	51.1337	*	51.608	*	49.1971	*	43.4	*	43.7981	*	41.7588	*	52.7187	*	53.1705	*
20	#79	3721	GAAACCGTTCAGCGACTCCT	44	37	32	0	0	0	59.8183	*	57.0071	*	54.5307	*	53.0477	*	50.5975	*	48.4384	*	55.481	*	53.0901	*	50.9681	*	38	36	32	0	0	0	51.1337	*	51.608	*	49.1971	*	48.9067	*	49.3555	*	47.0585	*	52.7187	*	53.1705	*
20	#79	3722	AAACCGTTCAGCGACTCCTG	44	36	32	0	0	0	59.8183	*	57.0071	*	54.5307	*	51.5968	*	49.213	*	47.1086	*	55.481	*	53.0901	*	50.9681	*	38	35	32	0	0	0	51.1337	*	51.608	*	49.1971	*	47.528	*	47.9652	*	45.7306	*	52.7187	*	53.1705	*
20	#79	3723	AACCGTTCAGCGACTCCTGC	44	36	31	0	0	0	59.8183	*	57.0071	*	54.5307	*	51.5968	*	49.213	*	47.1086	*	53.7159	*	51.403	*	49.3513	*	38	35	31	0	0	0	51.1337	*	51.608	*	49.1971	*	47.528	*	47.9652	*	45.7306	*	51.0434	*	51.4795	*
20	#79	3724	ACCGTTCAGCGACTCCTGCC	42	37	32	0	0	0	57.0648	*	54.3825	*	52.0194	*	53.0477	*	50.5975	*	48.4384	*	55.481	*	53.0901	*	50.9681	*	36	36	32	0	0	0	48.4076	*	48.8566	*	46.5745	*	48.9067	*	49.3555	*	47.0585	*	52.7187	*	53.1705	*
20	#79	3725	CCGTTCAGCGACTCCTGCCC	41	37	32	1	0	0	47.748	*	53.0741	*	50.7657	*	45.2417	*	50.5975	*	48.4384	*	47.7359	*	53.0901	*	50.9681	*	35	36	32	0	0	0	47.0446	*	47.478	*	45.2662	*	48.9067	*	49.3555	*	47.0585	*	52.7187	*	53.1705	*
20	#79	3726	CGTTCAGCGACTCCTGCCCG	40	37	31	0	0	0	54.319	*	51.7657	*	49.5158	*	53.0477	*	50.5975	*	48.4384	*	53.7159	*	51.403	*	49.3513	*	34	36	31	0	0	0	45.6816	*	46.1052	*	43.9559	*	48.9067	*	49.3555	*	47.0585	*	51.0434	*	51.4795	*
20	#79	3727	GTTCAGCGACTCCTGCCCGT	40	37	31	0	0	0	54.319	*	51.7657	*	49.5158	*	53.0477	*	50.5975	*	48.4384	*	53.7159	*	51.403	*	49.3513	*	34	36	31	0	0	0	45.6816	*	46.1052	*	43.9559	*	48.9067	*	49.3555	*	47.0585	*	51.0434	*	51.4795	*
20	#79	3728	TTCAGCGACTCCTGCCCGTC	39	36	32	0	0	0	52.9442	*	50.4573	*	48.266	*	51.5968	*	49.213	*	47.1086	*	55.481	*	53.0901	*	50.9681	*	34	35	31	0	0	0	45.6816	*	46.1052	*	43.9559	*	47.528	*	47.9652	*	45.7306	*	51.0434	*	51.4795	*
20	#79	3729	TCAGCGACTCCTGCCCGTCC	40	37	32	0	0	0	54.319	*	51.7657	*	49.5158	*	53.0477	*	50.5975	*	48.4384	*	55.481	*	53.0901	*	50.9681	*	35	36	31	0	0	0	47.0446	*	47.478	*	45.2662	*	48.9067	*	49.3555	*	47.0585	*	51.0434	*	51.4795	*
20	#79	3730	CAGCGACTCCTGCCCGTCCT	39	38	32	0	0	0	52.9442	*	50.4573	*	48.266	*	54.4987	*	51.982	*	49.7605	*	55.481	*	53.0901	*	50.9681	*	35	37	31	0	0	0	47.0446	*	47.478	*	45.2662	*	50.2853	*	50.7459	*	48.3863	*	51.0434	*	51.4795	*
20	#79	3731	AGCGACTCCTGCCCGTCCTG	39	36	32	0	0	0	52.9442	*	50.4573	*	48.266	*	51.5968	*	49.213	*	47.1086	*	55.481	*	53.0901	*	50.9681	*	35	35	31	0	0	0	47.0446	*	47.478	*	45.2662	*	47.528	*	47.9652	*	45.7306	*	51.0434	*	51.4795	*
20	#79	3732	GCGACTCCTGCCCGTCCTGT	38	37	32	0	0	0	51.5675	*	49.147	*	47.0104	*	53.0477	*	50.5975	*	48.4384	*	55.481	*	53.0901	*	50.9681	*	34	36	31	0	0	0	45.6816	*	46.1052	*	43.9559	*	48.9067	*	49.3555	*	47.0585	*	51.0434	*	51.4795	*
20	#79	3733	CGACTCCTGCCCGTCCTGTG	39	37	32	0	0	0	52.9442	*	50.4573	*	48.266	*	53.0477	*	50.5975	*	48.4384	*	55.481	*	53.0901	*	50.9681	*	35	36	31	0	0	0	47.0446	*	47.478	*	45.2662	*	48.9067	*	49.3555	*	47.0585	*	51.0434	*	51.4795	*
20	#79	3734	GACTCCTGCCCGTCCTGTGC	39	38	32	0	0	0	52.9442	*	50.4573	*	48.266	*	54.4987	*	51.982	*	49.7605	*	55.481	*	53.0901	*	50.9681	*	35	37	31	0	0	0	47.0446	*	47.478	*	45.2662	*	50.2853	*	50.7459	*	48.3863	*	51.0434	*	51.4795	*
20	#79	3735	ACTCCTGCCCGTCCTGTGCC	40	39	32	0	0	0	54.319	*	51.7657	*	49.5158	*	55.9516	*	53.3647	*	51.0884	*	55.481	*	53.0901	*	50.9681	*	36	38	31	0	0	0	48.4076	*	48.8566	*	46.5745	*	51.6601	*	52.1363	*	49.7103	*	51.0434	*	51.4795	*
20	#79	3736	CTCCTGCCCGTCCTGTGCCA	44	39	31	0	0	0	59.8183	*	57.0071	*	54.5307	*	55.9516	*	53.3647	*	51.0884	*	53.7159	*	51.403	*	49.3513	*	40	38	31	0	0	0	53.8637	*	54.3595	*	51.8198	*	51.6601	*	52.1363	*	49.7103	*	51.0434	*	51.4795	*
20	#79	3737	TCCTGCCCGTCCTGTGCCAG	44	39	31	0	0	0	59.8183	*	57.0071	*	54.5307	*	55.9516	*	53.3647	*	51.0884	*	53.7159	*	51.403	*	49.3513	*	40	38	31	0	0	0	53.8637	*	54.3595	*	51.8198	*	51.6601	*	52.1363	*	49.7103	*	51.0434	*	51.4795	*
20	#79	3738	CCTGCCCGTCCTGTGCCAGG	43	39	31	0	0	0	58.4454	*	55.6968	*	53.275	*	55.9516	*	53.3647	*	51.0884	*	53.7159	*	51.403	*	49.3513	*	39	38	31	0	0	0	52.4968	*	52.9867	*	50.5094	*	51.6601	*	52.1363	*	49.7103	*	51.0434	*	51.4795	*
20	#79	3739	CTGCCCGTCCTGTGCCAGGA	18	16	20	0	0	0	24.0792	*	22.9472	*	21.9509	*	22.5426	*	21.5019	*	20.5845	*	34.347	*	32.8658	*	31.5596	*	15	15	20	0	0	0	19.7876	*	19.9729	*	19.0418	*	19.9975	*	20.177	*	19.2387	*	32.6407	*	32.9149	*
20	#79	3740	TGCCCGTCCTGTGCCAGGAC	18	16	20	0	0	0	24.0792	*	22.9472	*	21.9509	*	22.5426	*	21.5019	*	20.5845	*	34.347	*	32.8658	*	31.5596	*	15	15	20	0	0	0	19.7876	*	19.9729	*	19.0418	*	19.9975	*	20.177	*	19.2387	*	32.6407	*	32.9149	*
20	#79	3741	GCCCGTCCTGTGCCAGGACC	19	16	20	0	0	0	25.4551	*	24.2569	*	23.202	*	22.5426	*	21.5019	*	20.5845	*	34.347	*	32.8658	*	31.5596	*	16	15	20	0	0	0	21.1552	*	21.3485	*	20.3549	*	19.9975	*	20.177	*	19.2387	*	32.6407	*	32.9149	*
20	#79	3742	CCCGTCCTGTGCCAGGACCA	18	17	19	0	0	0	24.0792	*	22.9472	*	21.9509	*	23.9944	*	22.8836	*	21.9076	*	32.5845	*	31.1813	*	29.9415	*	15	16	19	0	0	0	19.7876	*	19.9729	*	19.0418	*	21.3674	*	21.5644	*	20.5636	*	30.9661	*	31.2304	*
20	#79	3743	CCGTCCTGTGCCAGGACCAC	18	17	19	0	0	0	24.0792	*	22.9472	*	21.9509	*	23.9944	*	22.8836	*	21.9076	*	32.5845	*	31.1813	*	29.9415	*	15	16	19	0	0	0	19.7876	*	19.9729	*	19.0418	*	21.3674	*	21.5644	*	20.5636	*	30.9661	*	31.2304	*
20	#79	3744	CGTCCTGTGCCAGGACCACG	18	16	19	0	0	0	24.0792	*	22.9472	*	21.9509	*	22.5426	*	21.5019	*	20.5845	*	32.5845	*	31.1813	*	29.9415	*	15	15	19	0	0	0	19.7876	*	19.9729	*	19.0418	*	19.9975	*	20.177	*	19.2387	*	30.9661	*	31.2304	*
20	#79	3745	GTCCTGTGCCAGGACCACGG	18	17	19	0	0	0	24.0792	*	22.9472	*	21.9509	*	23.9944	*	22.8836	*	21.9076	*	32.5845	*	31.1813	*	29.9415	*	15	16	19	0	0	0	19.7876	*	19.9729	*	19.0418	*	21.3674	*	21.5644	*	20.5636	*	30.9661	*	31.2304	*
20	#79	3746	TCCTGTGCCAGGACCACGGC	18	17	19	0	0	0	24.0792	*	22.9472	*	21.9509	*	23.9944	*	22.8836	*	21.9076	*	32.5845	*	31.1813	*	29.9415	*	15	16	19	0	0	0	19.7876	*	19.9729	*	19.0418	*	21.3674	*	21.5644	*	20.5636	*	30.9661	*	31.2304	*
20	#79	3747	CCTGTGCCAGGACCACGGCC	18	17	19	0	0	0	24.0792	*	22.9472	*	21.9509	*	23.9944	*	22.8836	*	21.9076	*	32.5845	*	31.1813	*	29.9415	*	15	16	19	0	0	0	19.7876	*	19.9729	*	19.0418	*	21.3674	*	21.5644	*	20.5636	*	30.9661	*	31.2304	*
20	#79	3748	CTGTGCCAGGACCACGGCCT	18	17	19	0	0	0	24.0792	*	22.9472	*	21.9509	*	23.9944	*	22.8836	*	21.9076	*	32.5845	*	31.1813	*	29.9415	*	15	16	19	0	0	0	19.7876	*	19.9729	*	19.0418	*	21.3674	*	21.5644	*	20.5636	*	30.9661	*	31.2304	*
20	#79	3749	TGTGCCAGGACCACGGCCTG	20	18	21	0	0	0	26.8273	*	25.5666	*	24.457	*	25.4502	*	24.273	*	23.2347	*	36.1057	*	34.5541	*	33.1739	*	17	17	21	0	0	0	22.5154	*	22.7223	*	21.6586	*	22.7489	*	22.9557	*	21.8886	*	34.3135	*	34.6071	*
20	#79	3750	GTGCCAGGACCACGGCCTGA	20	18	20	0	0	0	26.8273	*	25.5666	*	24.457	*	25.4502	*	24.273	*	23.2347	*	34.347	*	32.8658	*	31.5596	*	17	17	20	0	0	0	22.5154	*	22.7223	*	21.6586	*	22.7489	*	22.9557	*	21.8886	*	32.6407	*	32.9149	*
20	#79	3751	TGCCAGGACCACGGCCTGAC	20	17	20	0	0	0	26.8273	*	25.5666	*	24.457	*	23.9944	*	22.8836	*	21.9076	*	34.347	*	32.8658	*	31.5596	*	17	16	20	0	0	0	22.5154	*	22.7223	*	21.6586	*	21.3674	*	21.5644	*	20.5636	*	32.6407	*	32.9149	*
20	#79	3752	GCCAGGACCACGGCCTGACC	22	16	22	1	0	1	22.9197	*	28.1824	*	20.43	*	16.4776	*	21.5019	*	14.6373	*	30.9065	*	36.2387	*	27.9299	*	18	15	22	1	0	0	17.6488	*	24.1001	*	22.9739	*	14.1326	*	20.177	*	19.2387	*	29.0867	*	36.2918	*
20	#79	3753	CCAGGACCACGGCCTGACCC	20	18	24	1	0	1	20.3723	*	25.5666	*	18.1224	*	19.1344	*	24.273	*	17.0469	*	34.2484	*	39.6101	*	30.9855	*	17	17	24	0	0	0	22.5154	*	22.7223	*	21.6586	*	22.7489	*	22.9557	*	21.8886	*	39.3287	*	39.6633	*
20	#79	3754	CAGGACCACGGCCTGACCCC	63	78	71	1	0	0	77.1143	*	81.9034	*	78.345	*	103.281	*	107.415	*	102.83	*	114.8	*	118.821	*	114.063	*	55	72	70	1	0	0	65.7759	*	74.9979	*	71.4972	*	89.3897	*	99.3937	*	94.7688	*	107.017	*	117.315	*
20	#79	3755	AGGACCACGGCCTGACCCCC	62	72	70	1	0	1	75.7736	*	80.5871	*	68.4281	*	94.7291	*	99.0989	*	85.8197	*	113.062	*	117.132	*	103.187	*	54	66	68	1	0	1	64.4492	*	73.623	*	61.7423	*	81.3034	*	91.0505	*	77.9469	*	103.728	*	113.937	*
20	#79	3756	GGACCACGGCCTGACCCCCG	62	73	69	0	0	1	84.5622	*	80.5871	*	68.4281	*	105.355	*	100.488	*	87.1157	*	120.665	*	115.45	*	101.604	*	54	67	67	0	0	1	72.9456	*	73.623	*	61.7423	*	91.6015	*	92.4371	*	79.2408	*	111.29	*	112.247	*
20	#79	3757	GACCACGGCCTGACCCCCGA	61	73	69	0	0	0	83.195	*	79.2824	*	75.8373	*	105.355	*	100.488	*	96.1958	*	120.665	*	115.45	*	110.828	*	54	67	67	0	0	0	72.9456	*	73.623	*	70.1848	*	91.6015	*	92.4371	*	88.1402	*	111.29	*	112.247	*
20	#79	3758	ACCACGGCCTGACCCCCGAC	38	35	42	0	0	0	51.5675	*	49.147	*	47.0104	*	50.1401	*	47.8265	*	45.7807	*	73.0948	*	69.9385	*	67.1409	*	34	32	42	0	0	0	45.6816	*	46.1052	*	43.9559	*	43.4	*	43.7981	*	41.7588	*	69.45	*	70.0462	*
20	#79	3759	CCACGGCCTGACCCCCGACC	38	36	44	0	0	0	51.5675	*	49.147	*	47.0104	*	51.5968	*	49.213	*	47.1086	*	76.6196	*	73.3111	*	70.3807	*	34	32	43	0	0	0	45.6816	*	46.1052	*	43.9559	*	43.4	*	43.7981	*	41.7588	*	71.1236	*	71.7373	*
20	#79	3760	CACGGCCTGACCCCCGACCA	36	36	43	0	0	0	48.8238	*	46.5283	*	44.5049	*	51.5968	*	49.213	*	47.1086	*	74.8582	*	71.6277	*	68.7598	*	32	32	42	0	0	0	42.9595	*	43.3538	*	41.3295	*	43.4	*	43.7981	*	41.7588	*	69.45	*	70.0462	*
20	#79	3761	ACGGCCTGACCCCCGACCAG	36	35	43	0	0	0	48.8238	*	46.5283	*	44.5049	*	50.1401	*	47.8265	*	45.7807	*	74.8582	*	71.6277	*	68.7598	*	32	32	42	0	0	0	42.9595	*	43.3538	*	41.3295	*	43.4	*	43.7981	*	41.7588	*	69.45	*	70.0462	*
20	#79	3762	CGGCCTGACCCCCGACCAGG	36	33	44	0	0	0	48.8238	*	46.5283	*	44.5049	*	47.2345	*	45.0537	*	43.1289	*	76.6196	*	73.3111	*	70.3807	*	32	29	43	0	0	0	42.9595	*	43.3538	*	41.3295	*	39.2644	*	39.6254	*	37.7814	*	71.1236	*	71.7373	*
20	#79	3763	GGCCTGACCCCCGACCAGGT	35	36	44	0	0	0	47.4433	*	45.2141	*	43.2493	*	51.5968	*	49.213	*	47.1086	*	76.6196	*	73.3111	*	70.3807	*	31	29	43	0	0	0	41.5927	*	41.9811	*	40.0193	*	39.2644	*	39.6254	*	37.7814	*	71.1236	*	71.7373	*
20	#79	3764	GCCTGACCCCCGACCAGGTT	36	35	40	0	0	0	48.8238	*	46.5283	*	44.5049	*	50.1401	*	47.8265	*	45.7807	*	69.5719	*	66.5679	*	63.9109	*	32	29	40	0	0	0	42.9595	*	43.3538	*	41.3295	*	39.2644	*	39.6254	*	37.7814	*	66.1067	*	66.6678	*
20	#79	3765	CCTGACCCCCGACCAGGTTG	36	35	40	0	0	0	48.8238	*	46.5283	*	44.5049	*	50.1401	*	47.8265	*	45.7807	*	69.5719	*	66.5679	*	63.9109	*	32	29	40	0	0	0	42.9595	*	43.3538	*	41.3295	*	39.2644	*	39.6254	*	37.7814	*	66.1067	*	66.6678	*
20	#79	3766	CTGACCCCCGACCAGGTTGT	35	34	39	0	0	0	47.4433	*	45.2141	*	43.2493	*	48.6873	*	46.4363	*	44.4568	*	67.8105	*	64.8846	*	62.2901	*	32	28	39	0	0	0	42.9595	*	43.3538	*	41.3295	*	37.8936	*	38.2371	*	36.4594	*	64.4312	*	64.9845	*
20	#79	3767	TGACCCCCGACCAGGTTGTC	35	33	36	0	0	0	47.4433	*	45.2141	*	43.2493	*	47.2345	*	45.0537	*	43.1289	*	62.5244	*	59.8289	*	57.4374	*	32	28	36	0	0	0	42.9595	*	43.3538	*	41.3295	*	37.8936	*	38.2371	*	36.4594	*	59.4126	*	59.919	*
20	#79	3768	GACCCCCGACCAGGTTGTCG	35	33	34	0	0	0	47.4433	*	45.2141	*	43.2493	*	47.2345	*	45.0537	*	43.1289	*	59.0036	*	56.4604	*	54.2018	*	31	28	34	0	0	0	41.5927	*	41.9811	*	40.0193	*	37.8936	*	38.2371	*	36.4594	*	56.0656	*	56.5447	*
20	#79	3769	ACCCCCGACCAGGTTGTCGC	34	34	35	0	0	0	46.0705	*	43.9038	*	41.9976	*	48.6873	*	46.4363	*	44.4568	*	60.7611	*	58.1437	*	55.8186	*	31	29	35	0	0	0	41.5927	*	41.9811	*	40.0193	*	39.2644	*	39.6254	*	37.7814	*	57.7391	*	58.2318	*
20	#79	3770	CCCCCGACCAGGTTGTCGCT	32	34	35	0	0	0	43.3211	*	41.2872	*	39.4942	*	48.6873	*	46.4363	*	44.4568	*	60.7611	*	58.1437	*	55.8186	*	29	29	35	0	0	0	38.865	*	39.2298	*	37.397	*	39.2644	*	39.6254	*	37.7814	*	57.7391	*	58.2318	*
20	#79	3771	CCCCGACCAGGTTGTCGCTA	32	32	34	0	0	0	43.3211	*	41.2872	*	39.4942	*	45.7817	*	43.6712	*	41.8011	*	59.0036	*	56.4604	*	54.2018	*	28	27	34	0	0	0	37.5059	*	37.8552	*	36.0887	*	36.5152	*	36.8508	*	35.1318	*	56.0656	*	56.5447	*
20	#79	3772	CCCGACCAGGTTGTCGCTAT	31	29	34	0	0	0	41.9465	*	39.975	*	38.2368	*	41.4215	*	39.5102	*	37.8236	*	59.0036	*	56.4604	*	54.2018	*	27	27	34	0	0	0	36.1411	*	36.4768	*	34.7766	*	36.5152	*	36.8508	*	35.1318	*	56.0656	*	56.5447	*
20	#79	3773	CCGACCAGGTTGTCGCTATT	31	29	35	0	0	0	41.9465	*	39.975	*	38.2368	*	41.4215	*	39.5102	*	37.8236	*	60.7611	*	58.1437	*	55.8186	*	28	27	35	0	0	0	37.5059	*	37.8552	*	36.0887	*	36.5152	*	36.8508	*	35.1318	*	57.7391	*	58.2318	*
20	#79	3774	CGACCAGGTTGTCGCTATTG	30	30	35	0	0	0	40.5737	*	38.6648	*	36.9813	*	42.8762	*	40.8984	*	39.1533	*	60.7611	*	58.1437	*	55.8186	*	28	28	35	0	0	0	37.5059	*	37.8552	*	36.0887	*	37.8936	*	38.2371	*	36.4594	*	57.7391	*	58.2318	*
20	#79	3775	GACCAGGTTGTCGCTATTGC	31	30	36	0	0	0	41.9465	*	39.975	*	38.2368	*	42.8762	*	40.8984	*	39.1533	*	62.5244	*	59.8289	*	57.4374	*	29	27	36	0	0	0	38.865	*	39.2298	*	37.397	*	36.5152	*	36.8508	*	35.1318	*	59.4126	*	59.919	*
20	#79	3776	ACCAGGTTGTCGCTATTGCT	29	30	35	0	0	0	39.1972	*	37.3547	*	35.7297	*	42.8762	*	40.8984	*	39.1533	*	60.7611	*	58.1437	*	55.8186	*	26	27	35	0	0	0	34.7783	*	35.1023	*	33.4608	*	36.5152	*	36.8508	*	35.1318	*	57.7391	*	58.2318	*
20	#79	3777	CCAGGTTGTCGCTATTGCTA	58	43	47	0	0	0	79.0664	*	75.3491	*	72.0759	*	61.7671	*	58.9146	*	56.3962	*	81.9022	*	78.3671	*	75.2336	*	52	39	46	0	0	0	70.2212	*	70.8693	*	67.5601	*	53.0387	*	53.5247	*	51.0324	*	76.1444	*	76.8011	*
20	#79	3778	CAGGTTGTCGCTATTGCTAG	92	84	74	0	0	0	125.814	*	119.902	*	114.691	*	121.337	*	115.731	*	110.787	*	129.477	*	123.875	*	118.918	*	83	78	73	0	0	0	112.48	*	113.519	*	108.226	*	106.751	*	107.729	*	102.722	*	121.332	*	122.38	*
20	#79	3779	AGGTTGTCGCTATTGCTAGT	90	82	74	0	0	0	123.064	*	117.281	*	112.191	*	118.435	*	112.958	*	108.135	*	129.477	*	123.875	*	118.918	*	80	76	73	0	0	0	108.389	*	109.394	*	104.288	*	103.995	*	104.952	*	100.069	*	121.332	*	122.38	*
20	#79	3780	GGTTGTCGCTATTGCTAGTA	89	85	75	0	0	0	121.691	*	115.97	*	110.935	*	122.794	*	117.118	*	112.119	*	131.232	*	125.561	*	120.537	*	77	79	73	0	0	0	104.305	*	105.266	*	100.355	*	108.128	*	109.12	*	104.046	*	121.332	*	122.38	*
20	#79	3781	GTTGTCGCTATTGCTAGTAA	87	84	73	0	0	1	118.938	*	113.349	*	99.0683	*	121.337	*	115.731	*	101.426	*	127.711	*	122.188	*	107.958	*	75	78	72	0	0	0	101.575	*	102.514	*	97.732	*	106.751	*	107.729	*	102.722	*	119.661	*	120.692	*
20	#79	3782	TTGTCGCTATTGCTAGTAAC	87	80	70	0	0	1	118.938	*	113.349	*	99.0683	*	115.525	*	110.184	*	96.2159	*	122.428	*	117.132	*	103.187	*	75	74	69	0	0	0	101.575	*	102.514	*	97.732	*	101.24	*	102.175	*	97.4171	*	114.639	*	115.626	*
20	#79	3783	TGTCGCTATTGCTAGTAACG	83	80	70	0	0	1	113.444	*	108.109	*	94.1567	*	115.525	*	110.184	*	96.2159	*	122.428	*	117.132	*	103.187	*	72	74	68	0	0	0	97.4831	*	98.387	*	93.7966	*	101.24	*	102.175	*	97.4171	*	112.964	*	113.937	*
20	#79	3784	GTCGCTATTGCTAGTAACGG	83	81	73	0	0	0	113.444	*	108.109	*	103.414	*	116.982	*	111.575	*	106.807	*	127.711	*	122.188	*	117.297	*	71	75	72	0	0	0	96.1199	*	97.0121	*	92.4842	*	102.617	*	103.562	*	98.7452	*	119.661	*	120.692	*
20	#79	3785	TCGCTATTGCTAGTAACGGC	84	81	77	0	0	0	114.815	*	109.418	*	104.668	*	116.982	*	111.575	*	106.807	*	134.762	*	128.93	*	123.773	*	71	74	75	0	0	0	96.1199	*	97.0121	*	92.4842	*	101.24	*	102.175	*	97.4171	*	124.68	*	125.753	*
20	#79	3786	CGCTATTGCTAGTAACGGCG	85	81	79	0	0	0	116.193	*	110.726	*	105.922	*	116.982	*	111.575	*	106.807	*	138.281	*	132.305	*	127.007	*	72	76	79	0	0	0	97.4831	*	98.387	*	93.7966	*	103.995	*	104.952	*	100.069	*	131.375	*	132.502	*
20	#79	3787	GCTATTGCTAGTAACGGCGG	85	82	80	0	0	0	116.193	*	110.726	*	105.922	*	118.435	*	112.958	*	108.135	*	140.046	*	133.988	*	128.628	*	72	76	80	0	0	0	97.4831	*	98.387	*	93.7966	*	103.995	*	104.952	*	100.069	*	133.047	*	134.196	*
20	#79	3788	CTATTGCTAGTAACGGCGGA	88	83	79	0	0	0	120.316	*	114.662	*	109.678	*	119.884	*	114.34	*	109.459	*	138.281	*	132.305	*	127.007	*	76	78	79	0	0	0	102.938	*	103.889	*	99.0444	*	106.751	*	107.729	*	102.722	*	131.375	*	132.502	*
20	#79	3789	TATTGCTAGTAACGGCGGAG	91	85	80	0	0	0	124.439	*	118.589	*	113.441	*	122.794	*	117.118	*	112.119	*	140.046	*	133.988	*	128.628	*	78	79	79	0	0	0	105.666	*	106.644	*	101.671	*	108.128	*	109.12	*	104.046	*	131.375	*	132.502	*
20	#79	3790	ATTGCTAGTAACGGCGGAGG	92	84	80	0	0	0	125.814	*	119.902	*	114.691	*	121.337	*	115.731	*	110.787	*	140.046	*	133.988	*	128.628	*	76	78	79	0	0	0	102.938	*	103.889	*	99.0444	*	106.751	*	107.729	*	102.722	*	131.375	*	132.502	*
20	#79	3791	TTGCTAGTAACGGCGGAGGC	89	86	79	0	0	0	121.691	*	115.97	*	110.935	*	124.243	*	118.5	*	113.439	*	138.281	*	132.305	*	127.007	*	74	79	78	0	0	0	100.211	*	101.139	*	96.4195	*	108.128	*	109.12	*	104.046	*	129.705	*	130.817	*
20	#79	3792	TGCTAGTAACGGCGGAGGCA	91	88	78	0	0	0	124.439	*	118.589	*	113.441	*	127.15	*	121.274	*	116.092	*	136.523	*	130.617	*	125.39	*	76	81	77	0	0	0	102.938	*	103.889	*	99.0444	*	110.884	*	111.901	*	106.698	*	128.027	*	129.133	*
20	#79	3793	GCTAGTAACGGCGGAGGCAA	88	89	80	0	0	0	120.316	*	114.662	*	109.678	*	128.605	*	122.659	*	117.422	*	140.046	*	133.988	*	128.628	*	74	80	79	0	0	0	100.211	*	101.139	*	96.4195	*	109.503	*	110.512	*	105.372	*	131.375	*	132.502	*
20	#79	3794	CTAGTAACGGCGGAGGCAAA	88	84	79	0	0	0	120.316	*	114.662	*	109.678	*	121.337	*	115.731	*	110.787	*	138.281	*	132.305	*	127.007	*	74	76	78	0	0	0	100.211	*	101.139	*	96.4195	*	103.995	*	104.952	*	100.069	*	129.705	*	130.817	*
20	#79	3795	TAGTAACGGCGGAGGCAAAC	87	83	78	0	0	0	118.938	*	113.349	*	108.428	*	119.884	*	114.34	*	109.459	*	136.523	*	130.617	*	125.39	*	74	75	77	0	0	0	100.211	*	101.139	*	96.4195	*	102.617	*	103.562	*	98.7452	*	128.027	*	129.133	*
20	#79	3796	AGTAACGGCGGAGGCAAACA	89	82	80	0	0	0	121.691	*	115.97	*	110.935	*	118.435	*	112.958	*	108.135	*	140.046	*	133.988	*	128.628	*	76	74	79	0	0	0	102.938	*	103.889	*	99.0444	*	101.24	*	102.175	*	97.4171	*	131.375	*	132.502	*
20	#79	3797	GTAACGGCGGAGGCAAACAG	87	79	78	0	0	0	118.938	*	113.349	*	108.428	*	114.072	*	108.802	*	104.154	*	136.523	*	130.617	*	125.39	*	75	73	77	0	0	0	101.575	*	102.514	*	97.732	*	99.8667	*	100.782	*	96.0949	*	128.027	*	129.133	*
20	#79	3798	TAACGGCGGAGGCAAACAGG	91	78	78	0	0	0	124.439	*	118.589	*	113.441	*	112.623	*	107.415	*	102.83	*	136.523	*	130.617	*	125.39	*	79	73	77	0	0	0	107.03	*	108.019	*	102.98	*	99.8667	*	100.782	*	96.0949	*	128.027	*	129.133	*
20	#79	3799	AACGGCGGAGGCAAACAGGC	95	80	78	0	0	0	129.943	*	123.835	*	118.453	*	115.525	*	110.184	*	105.479	*	136.523	*	130.617	*	125.39	*	83	75	77	0	0	0	112.48	*	113.519	*	108.226	*	102.617	*	103.562	*	98.7452	*	128.027	*	129.133	*
20	#79	3800	ACGGCGGAGGCAAACAGGCG	96	80	79	0	0	0	131.312	*	125.138	*	119.709	*	115.525	*	110.184	*	105.479	*	138.281	*	132.305	*	127.007	*	83	75	77	0	0	0	112.48	*	113.519	*	108.226	*	102.617	*	103.562	*	98.7452	*	128.027	*	129.133	*
20	#79	3801	CGGCGGAGGCAAACAGGCGC	94	74	80	0	0	0	128.566	*	122.521	*	117.201	*	106.807	*	101.876	*	97.5219	*	140.046	*	133.988	*	128.628	*	82	70	76	0	0	0	111.121	*	112.148	*	106.913	*	95.7303	*	96.6126	*	92.1166	*	126.356	*	127.44	*
20	#79	3802	GGCGGAGGCAAACAGGCGCT	93	76	78	0	0	0	127.187	*	121.212	*	115.947	*	109.717	*	104.646	*	100.174	*	136.523	*	130.617	*	125.39	*	82	72	74	0	0	0	111.121	*	112.148	*	106.913	*	98.486	*	99.3937	*	94.7688	*	123.008	*	124.063	*
20	#79	3803	GCGGAGGCAAACAGGCGCTG	92	83	78	0	0	0	125.814	*	119.902	*	114.691	*	119.884	*	114.34	*	109.459	*	136.523	*	130.617	*	125.39	*	81	79	74	0	0	0	109.756	*	110.773	*	105.601	*	108.128	*	109.12	*	104.046	*	123.008	*	124.063	*
20	#79	3804	CGGAGGCAAACAGGCGCTGG	93	83	76	0	0	0	127.187	*	121.212	*	115.947	*	119.884	*	114.34	*	109.459	*	133	*	127.246	*	122.152	*	82	78	72	0	0	0	111.121	*	112.148	*	106.913	*	106.751	*	107.729	*	102.722	*	119.661	*	120.692	*
20	#79	3805	GGAGGCAAACAGGCGCTGGA	93	81	78	0	0	0	127.187	*	121.212	*	115.947	*	116.982	*	111.575	*	106.807	*	136.523	*	130.617	*	125.39	*	81	77	75	0	0	0	109.756	*	110.773	*	105.601	*	105.37	*	106.345	*	101.395	*	124.68	*	125.753	*
20	#79	3806	GAGGCAAACAGGCGCTGGAA	93	79	74	0	0	0	127.187	*	121.212	*	115.947	*	114.072	*	108.802	*	104.154	*	129.477	*	123.875	*	118.918	*	81	75	71	0	0	0	109.756	*	110.773	*	105.601	*	102.617	*	103.562	*	98.7452	*	117.987	*	119.003	*
20	#79	3807	AGGCAAACAGGCGCTGGAAA	93	81	72	0	0	0	127.187	*	121.212	*	115.947	*	116.982	*	111.575	*	106.807	*	125.951	*	120.503	*	115.682	*	81	77	70	0	0	0	109.756	*	110.773	*	105.601	*	105.37	*	106.345	*	101.395	*	116.313	*	117.315	*
20	#79	3808	GGCAAACAGGCGCTGGAAAC	96	82	70	0	0	0	131.312	*	125.138	*	119.709	*	118.435	*	112.958	*	108.135	*	122.428	*	117.132	*	112.448	*	84	77	67	0	0	0	113.842	*	114.898	*	109.538	*	105.37	*	106.345	*	101.395	*	111.29	*	112.247	*
20	#79	3809	GCAAACAGGCGCTGGAAACA	94	82	69	0	0	0	128.566	*	122.521	*	117.201	*	118.435	*	112.958	*	108.135	*	120.665	*	115.45	*	110.828	*	83	78	66	0	0	0	112.48	*	113.519	*	108.226	*	106.751	*	107.729	*	102.722	*	109.62	*	110.562	*
20	#79	3810	CAAACAGGCGCTGGAAACAG	96	83	69	0	0	0	131.312	*	125.138	*	119.709	*	119.884	*	114.34	*	109.459	*	120.665	*	115.45	*	110.828	*	84	79	66	0	0	0	113.842	*	114.898	*	109.538	*	108.128	*	109.12	*	104.046	*	109.62	*	110.562	*
20	#79	3811	AAACAGGCGCTGGAAACAGT	96	83	69	0	0	0	131.312	*	125.138	*	119.709	*	119.884	*	114.34	*	109.459	*	120.665	*	115.45	*	110.828	*	83	78	66	0	0	0	112.48	*	113.519	*	108.226	*	106.751	*	107.729	*	102.722	*	109.62	*	110.562	*
20	#79	3812	AACAGGCGCTGGAAACAGTT	95	83	68	0	0	0	129.943	*	123.835	*	118.453	*	119.884	*	114.34	*	109.459	*	118.903	*	113.759	*	109.211	*	82	78	66	0	0	0	111.121	*	112.148	*	106.913	*	106.751	*	107.729	*	102.722	*	109.62	*	110.562	*
20	#79	3813	ACAGGCGCTGGAAACAGTTC	97	80	71	0	0	0	132.689	*	126.452	*	120.964	*	115.525	*	110.184	*	105.479	*	124.184	*	118.821	*	114.063	*	82	75	70	0	0	0	111.121	*	112.148	*	106.913	*	102.617	*	103.562	*	98.7452	*	116.313	*	117.315	*
20	#79	3814	CAGGCGCTGGAAACAGTTCA	97	83	74	0	0	0	132.689	*	126.452	*	120.964	*	119.884	*	114.34	*	109.459	*	129.477	*	123.875	*	118.918	*	83	78	73	0	0	0	112.48	*	113.519	*	108.226	*	106.751	*	107.729	*	102.722	*	121.332	*	122.38	*
20	#79	3815	AGGCGCTGGAAACAGTTCAG	93	86	73	0	0	0	127.187	*	121.212	*	115.947	*	124.243	*	118.5	*	113.439	*	127.711	*	122.188	*	117.297	*	78	82	72	0	0	0	105.666	*	106.644	*	101.671	*	112.261	*	113.292	*	108.022	*	119.661	*	120.692	*
20	#79	3816	GGCGCTGGAAACAGTTCAGC	93	87	73	0	0	0	127.187	*	121.212	*	115.947	*	125.696	*	119.891	*	114.771	*	127.711	*	122.188	*	117.297	*	81	81	72	0	0	0	109.756	*	110.773	*	105.601	*	110.884	*	111.901	*	106.698	*	119.661	*	120.692	*
20	#79	3817	GCGCTGGAAACAGTTCAGCG	94	90	74	0	0	0	128.566	*	122.521	*	117.201	*	130.058	*	124.045	*	118.75	*	129.477	*	123.875	*	118.918	*	83	82	72	0	0	0	112.48	*	113.519	*	108.226	*	112.261	*	113.292	*	108.022	*	119.661	*	120.692	*
20	#79	3818	CGCTGGAAACAGTTCAGCGC	92	89	75	0	0	0	125.814	*	119.902	*	114.691	*	128.605	*	122.659	*	117.422	*	131.232	*	125.561	*	120.537	*	81	81	72	0	0	0	109.756	*	110.773	*	105.601	*	110.884	*	111.901	*	106.698	*	119.661	*	120.692	*
20	#79	3819	GCTGGAAACAGTTCAGCGCC	91	91	76	0	0	0	124.439	*	118.589	*	113.441	*	131.511	*	125.432	*	120.078	*	133	*	127.246	*	122.152	*	81	85	73	0	0	0	109.756	*	110.773	*	105.601	*	116.393	*	117.465	*	112	*	121.332	*	122.38	*
20	#79	3820	CTGGAAACAGTTCAGCGCCT	91	91	80	0	0	0	124.439	*	118.589	*	113.441	*	131.511	*	125.432	*	120.078	*	140.046	*	133.988	*	128.628	*	80	85	78	0	0	0	108.389	*	109.394	*	104.288	*	116.393	*	117.465	*	112	*	129.705	*	130.817	*
20	#79	3821	TGGAAACAGTTCAGCGCCTC	92	92	81	0	0	0	125.814	*	119.902	*	114.691	*	132.962	*	126.821	*	121.404	*	141.808	*	135.672	*	130.242	*	81	86	79	0	0	0	109.756	*	110.773	*	105.601	*	117.768	*	118.85	*	113.323	*	131.375	*	132.502	*
20	#79	3822	GGAAACAGTTCAGCGCCTCT	92	93	81	0	0	0	125.814	*	119.902	*	114.691	*	134.417	*	128.201	*	122.726	*	141.808	*	135.672	*	130.242	*	79	87	79	0	0	0	107.03	*	108.019	*	102.98	*	119.143	*	120.241	*	114.651	*	131.375	*	132.502	*
20	#79	3823	GAAACAGTTCAGCGCCTCTT	96	92	83	0	0	0	131.312	*	125.138	*	119.709	*	132.962	*	126.821	*	121.404	*	145.328	*	139.043	*	133.48	*	83	86	81	0	0	0	112.48	*	113.519	*	108.226	*	117.768	*	118.85	*	113.323	*	134.726	*	135.881	*
20	#79	3824	AAACAGTTCAGCGCCTCTTG	93	94	81	0	0	0	127.187	*	121.212	*	115.947	*	135.872	*	129.59	*	124.056	*	141.808	*	135.672	*	130.242	*	81	88	79	0	0	0	109.756	*	110.773	*	105.601	*	120.524	*	121.635	*	115.975	*	131.375	*	132.502	*
20	#79	3825	AACAGTTCAGCGCCTCTTGC	90	94	80	0	0	0	123.064	*	117.281	*	112.191	*	135.872	*	129.59	*	124.056	*	140.046	*	133.988	*	128.628	*	79	88	78	0	0	0	107.03	*	108.019	*	102.98	*	120.524	*	121.635	*	115.975	*	129.705	*	130.817	*
20	#79	3826	ACAGTTCAGCGCCTCTTGCC	88	93	79	0	0	0	120.316	*	114.662	*	109.678	*	134.417	*	128.201	*	122.726	*	138.281	*	132.305	*	127.007	*	78	87	77	0	0	0	105.666	*	106.644	*	101.671	*	119.143	*	120.241	*	114.651	*	128.027	*	129.133	*
20	#79	3827	CAGTTCAGCGCCTCTTGCCG	86	94	77	0	0	0	117.565	*	112.035	*	107.172	*	135.872	*	129.59	*	124.056	*	134.762	*	128.93	*	123.773	*	76	88	75	0	0	0	102.938	*	103.889	*	99.0444	*	120.524	*	121.635	*	115.975	*	124.68	*	125.753	*
20	#79	3828	AGTTCAGCGCCTCTTGCCGG	84	94	75	0	0	0	114.815	*	109.418	*	104.668	*	135.872	*	129.59	*	124.056	*	131.232	*	125.561	*	120.537	*	74	88	73	0	0	0	100.211	*	101.139	*	96.4195	*	120.524	*	121.635	*	115.975	*	121.332	*	122.38	*
20	#79	3829	GTTCAGCGCCTCTTGCCGGT	83	93	76	0	0	0	113.444	*	108.109	*	103.414	*	134.417	*	128.201	*	122.726	*	133	*	127.246	*	122.152	*	73	86	74	0	0	0	98.8482	*	99.762	*	95.1052	*	117.768	*	118.85	*	113.323	*	123.008	*	124.063	*
20	#79	3830	TTCAGCGCCTCTTGCCGGTC	82	94	76	0	0	0	112.065	*	106.801	*	102.16	*	135.872	*	129.59	*	124.056	*	133	*	127.246	*	122.152	*	72	87	74	0	0	0	97.4831	*	98.387	*	93.7966	*	119.143	*	120.241	*	114.651	*	123.008	*	124.063	*
20	#79	3831	TCAGCGCCTCTTGCCGGTCT	82	94	73	0	0	0	112.065	*	106.801	*	102.16	*	135.872	*	129.59	*	124.056	*	127.711	*	122.188	*	117.297	*	72	87	71	0	0	0	97.4831	*	98.387	*	93.7966	*	119.143	*	120.241	*	114.651	*	117.987	*	119.003	*
20	#79	3832	CAGCGCCTCTTGCCGGTCTT	82	93	74	0	0	0	112.065	*	106.801	*	102.16	*	134.417	*	128.201	*	122.726	*	129.477	*	123.875	*	118.918	*	72	86	71	0	0	0	97.4831	*	98.387	*	93.7966	*	117.768	*	118.85	*	113.323	*	117.987	*	119.003	*
20	#79	3833	AGCGCCTCTTGCCGGTCTTG	82	91	74	0	0	0	112.065	*	106.801	*	102.16	*	131.511	*	125.432	*	120.078	*	129.477	*	123.875	*	118.918	*	72	84	71	0	0	0	97.4831	*	98.387	*	93.7966	*	115.011	*	116.073	*	110.67	*	117.987	*	119.003	*
20	#79	3834	GCGCCTCTTGCCGGTCTTGT	82	91	73	0	0	0	112.065	*	106.801	*	102.16	*	131.511	*	125.432	*	120.078	*	127.711	*	122.188	*	117.297	*	71	84	71	0	0	0	96.1199	*	97.0121	*	92.4842	*	115.011	*	116.073	*	110.67	*	117.987	*	119.003	*
20	#79	3835	CGCCTCTTGCCGGTCTTGTG	83	91	72	0	0	0	113.444	*	108.109	*	103.414	*	131.511	*	125.432	*	120.078	*	125.951	*	120.503	*	115.682	*	71	84	70	0	0	0	96.1199	*	97.0121	*	92.4842	*	115.011	*	116.073	*	110.67	*	116.313	*	117.315	*
20	#79	3836	GCCTCTTGCCGGTCTTGTGT	83	92	74	0	0	0	113.444	*	108.109	*	103.414	*	132.962	*	126.821	*	121.404	*	129.477	*	123.875	*	118.918	*	71	85	72	0	0	0	96.1199	*	97.0121	*	92.4842	*	116.393	*	117.465	*	112	*	119.661	*	120.692	*
20	#79	3837	CCTCTTGCCGGTCTTGTGTC	83	92	74	0	0	0	113.444	*	108.109	*	103.414	*	132.962	*	126.821	*	121.404	*	129.477	*	123.875	*	118.918	*	69	85	72	0	0	0	93.3954	*	94.2584	*	89.8632	*	116.393	*	117.465	*	112	*	119.661	*	120.692	*
20	#79	3838	CTCTTGCCGGTCTTGTGTCA	83	92	75	0	0	0	113.444	*	108.109	*	103.414	*	132.962	*	126.821	*	121.404	*	131.232	*	125.561	*	120.537	*	69	85	73	0	0	0	93.3954	*	94.2584	*	89.8632	*	116.393	*	117.465	*	112	*	121.332	*	122.38	*
20	#79	3839	TCTTGCCGGTCTTGTGTCAG	84	92	75	0	0	0	114.815	*	109.418	*	104.668	*	132.962	*	126.821	*	121.404	*	131.232	*	125.561	*	120.537	*	71	85	73	0	0	0	96.1199	*	97.0121	*	92.4842	*	116.393	*	117.465	*	112	*	121.332	*	122.38	*
20	#79	3840	CTTGCCGGTCTTGTGTCAGG	82	95	77	0	0	0	112.065	*	106.801	*	102.16	*	137.325	*	130.973	*	125.384	*	134.762	*	128.93	*	123.773	*	71	87	76	0	0	0	96.1199	*	97.0121	*	92.4842	*	119.143	*	120.241	*	114.651	*	126.356	*	127.44	*
20	#79	3841	TTGCCGGTCTTGTGTCAGGA	41	57	42	0	0	0	55.6938	*	53.0741	*	50.7657	*	82.1069	*	78.3092	*	74.9666	*	73.0948	*	69.9385	*	67.1409	*	34	50	41	0	0	0	45.6816	*	46.1052	*	43.9559	*	68.1892	*	68.8138	*	65.6106	*	67.7764	*	68.3589	*
20	#79	3842	TGCCGGTCTTGTGTCAGGAC	43	55	43	0	0	0	58.4454	*	55.6968	*	53.275	*	79.2028	*	75.5418	*	72.3164	*	74.8582	*	71.6277	*	68.7598	*	37	49	42	0	0	0	49.7745	*	50.2352	*	47.8906	*	66.8104	*	67.4233	*	64.2865	*	69.45	*	70.0462	*
20	#79	3843	GCCGGTCTTGTGTCAGGACC	43	56	43	0	0	0	58.4454	*	55.6968	*	53.275	*	80.6519	*	76.9245	*	73.6405	*	74.8582	*	71.6277	*	68.7598	*	37	50	42	0	0	0	49.7745	*	50.2352	*	47.8906	*	68.1892	*	68.8138	*	65.6106	*	69.45	*	70.0462	*
20	#79	3844	CCGGTCTTGTGTCAGGACCA	42	56	45	0	0	0	57.0648	*	54.3825	*	52.0194	*	80.6519	*	76.9245	*	73.6405	*	78.3792	*	74.9925	*	71.9996	*	36	50	44	0	0	0	48.4076	*	48.8566	*	46.5745	*	68.1892	*	68.8138	*	65.6106	*	72.7972	*	73.4246	*
20	#79	3845	CGGTCTTGTGTCAGGACCAC	42	56	44	0	0	0	57.0648	*	54.3825	*	52.0194	*	80.6519	*	76.9245	*	73.6405	*	76.6196	*	73.3111	*	70.3807	*	36	50	43	0	0	0	48.4076	*	48.8566	*	46.5745	*	68.1892	*	68.8138	*	65.6106	*	71.1236	*	71.7373	*
20	#79	3846	GGTCTTGTGTCAGGACCACG	41	59	45	0	0	0	55.6938	*	53.0741	*	50.7657	*	85.0129	*	81.0824	*	77.6188	*	78.3792	*	74.9925	*	71.9996	*	36	54	44	0	0	0	48.4076	*	48.8566	*	46.5745	*	73.6984	*	74.3719	*	70.9148	*	72.7972	*	73.4246	*
20	#79	3847	GTCTTGTGTCAGGACCACGG	44	59	44	0	0	0	59.8183	*	57.0071	*	54.5307	*	85.0129	*	81.0824	*	77.6188	*	76.6196	*	73.3111	*	70.3807	*	39	54	43	0	0	0	52.4968	*	52.9867	*	50.5094	*	73.6984	*	74.3719	*	70.9148	*	71.1236	*	71.7373	*
20	#79	3848	TCTTGTGTCAGGACCACGGC	44	60	46	0	0	0	59.8183	*	57.0071	*	54.5307	*	86.462	*	82.469	*	78.9468	*	80.1446	*	76.6875	*	73.6166	*	39	55	45	0	0	0	52.4968	*	52.9867	*	50.5094	*	75.0714	*	75.7624	*	72.2389	*	74.4727	*	75.1119	*
20	#79	3849	CTTGTGTCAGGACCACGGCC	44	59	46	0	0	0	59.8183	*	57.0071	*	54.5307	*	85.0129	*	81.0824	*	77.6188	*	80.1446	*	76.6875	*	73.6166	*	38	54	45	0	0	0	51.1337	*	51.608	*	49.1971	*	73.6984	*	74.3719	*	70.9148	*	74.4727	*	75.1119	*
20	#79	3850	TTGTGTCAGGACCACGGCCT	44	60	46	0	0	0	59.8183	*	57.0071	*	54.5307	*	86.462	*	82.469	*	78.9468	*	80.1446	*	76.6875	*	73.6166	*	38	55	45	0	0	0	51.1337	*	51.608	*	49.1971	*	75.0714	*	75.7624	*	72.2389	*	74.4727	*	75.1119	*
20	#79	3851	TGTGTCAGGACCACGGCCTG	46	62	46	0	0	0	62.5718	*	59.6279	*	57.0382	*	89.37	*	85.2403	*	81.597	*	80.1446	*	76.6875	*	73.6166	*	39	56	45	0	0	0	52.4968	*	52.9867	*	50.5094	*	76.4483	*	77.1529	*	73.5669	*	74.4727	*	75.1119	*
20	#79	3852	GTGTCAGGACCACGGCCTGA	44	63	46	1	0	0	51.7318	*	57.0071	*	54.5307	*	81.9216	*	86.6269	*	82.925	*	71.6446	*	76.6875	*	73.6166	*	38	57	45	0	0	0	51.1337	*	51.608	*	49.1971	*	77.8251	*	78.5415	*	74.8891	*	74.4727	*	75.1119	*
20	#79	3853	TGTCAGGACCACGGCCTGAC	45	63	45	0	0	0	61.195	*	58.3137	*	55.7825	*	90.8231	*	86.6269	*	82.925	*	78.3792	*	74.9925	*	71.9996	*	39	57	44	0	0	0	52.4968	*	52.9867	*	50.5094	*	77.8251	*	78.5415	*	74.8891	*	72.7972	*	73.4246	*
20	#79	3854	GTCAGGACCACGGCCTGACC	50	64	45	1	0	0	59.7172	*	64.8695	*	62.0494	*	83.3443	*	88.0116	*	84.255	*	69.93	*	74.9925	*	71.9996	*	42	59	44	1	0	0	48.6085	*	57.1111	*	54.4463	*	71.8873	*	81.3245	*	77.5393	*	64.4578	*	73.4246	*
20	#79	3855	TCAGGACCACGGCCTGACCC	136	163	124	84	102	88	11.7974	*	2.59025		4.81146		31.1147	*	14.1237	*	18.4183	*	27.6925	*	12.6782	*	16.5658	*	126	158	123	78	100	86	10.2931	*	2.72834		4.85182		26.8961	*	13.3472	*	17.3102	*	25.8521	*	13.2546	*
20	#79	3856	CAGGACCACGGCCTGACCCC	63	78	71	1	0	0	77.1143	*	81.9034	*	78.345	*	103.281	*	107.415	*	102.83	*	114.8	*	118.821	*	114.063	*	55	72	70	1	0	0	65.7759	*	74.9979	*	71.4972	*	89.3897	*	99.3937	*	94.7688	*	107.017	*	117.315	*
20	#79	3857	AGGACCACGGCCTGACCCCC	62	72	70	1	0	1	75.7736	*	80.5871	*	68.4281	*	94.7291	*	99.0989	*	85.8197	*	113.062	*	117.132	*	103.187	*	54	66	68	1	0	1	64.4492	*	73.623	*	61.7423	*	81.3034	*	91.0505	*	77.9469	*	103.728	*	113.937	*
20	#79	3858	GGACCACGGCCTGACCCCCG	62	73	69	0	0	1	84.5622	*	80.5871	*	68.4281	*	105.355	*	100.488	*	87.1157	*	120.665	*	115.45	*	101.604	*	54	67	67	0	0	1	72.9456	*	73.623	*	61.7423	*	91.6015	*	92.4371	*	79.2408	*	111.29	*	112.247	*
20	#79	3859	GACCACGGCCTGACCCCCGA	61	73	69	0	0	0	83.195	*	79.2824	*	75.8373	*	105.355	*	100.488	*	96.1958	*	120.665	*	115.45	*	110.828	*	54	67	67	0	0	0	72.9456	*	73.623	*	70.1848	*	91.6015	*	92.4371	*	88.1402	*	111.29	*	112.247	*
20	#79	3860	ACCACGGCCTGACCCCCGAA	26	37	25	0	0	0	35.0735	*	33.4262	*	31.973	*	53.0477	*	50.5975	*	48.4384	*	43.153	*	41.2931	*	39.6474	*	24	34	24	0	0	0	32.0528	*	32.3495	*	30.8368	*	46.1533	*	46.5748	*	44.4067	*	39.3287	*	39.6633	*
20	#79	3861	CCACGGCCTGACCCCCGAAC	27	38	27	0	0	0	36.4519	*	34.7344	*	33.2265	*	54.4987	*	51.982	*	49.7605	*	46.6712	*	44.6629	*	42.8806	*	25	35	26	0	0	0	33.4117	*	33.722	*	32.1507	*	47.528	*	47.9652	*	45.7306	*	42.6769	*	43.0446	*
20	#79	3862	CACGGCCTGACCCCCGAACA	28	38	28	0	0	0	37.8207	*	36.0484	*	34.4781	*	54.4987	*	51.982	*	49.7605	*	48.4323	*	46.346	*	44.4973	*	26	35	27	0	0	0	34.7783	*	35.1023	*	33.4608	*	47.528	*	47.9652	*	45.7306	*	44.3501	*	44.7335	*
20	#79	3863	ACGGCCTGACCCCCGAACAG	28	38	28	0	0	0	37.8207	*	36.0484	*	34.4781	*	54.4987	*	51.982	*	49.7605	*	48.4323	*	46.346	*	44.4973	*	26	35	27	0	0	0	34.7783	*	35.1023	*	33.4608	*	47.528	*	47.9652	*	45.7306	*	44.3501	*	44.7335	*
20	#79	3864	CGGCCTGACCCCCGAACAGG	28	39	28	0	0	0	37.8207	*	36.0484	*	34.4781	*	55.9516	*	53.3647	*	51.0884	*	48.4323	*	46.346	*	44.4973	*	26	35	27	0	0	0	34.7783	*	35.1023	*	33.4608	*	47.528	*	47.9652	*	45.7306	*	44.3501	*	44.7335	*
20	#79	3865	GGCCTGACCCCCGAACAGGT	29	39	28	0	0	0	39.1972	*	37.3547	*	35.7297	*	55.9516	*	53.3647	*	51.0884	*	48.4323	*	46.346	*	44.4973	*	27	35	27	0	0	0	36.1411	*	36.4768	*	34.7766	*	47.528	*	47.9652	*	45.7306	*	44.3501	*	44.7335	*
20	#79	3866	GCCTGACCCCCGAACAGGTT	28	39	27	0	0	0	37.8207	*	36.0484	*	34.4781	*	55.9516	*	53.3647	*	51.0884	*	46.6712	*	44.6629	*	42.8806	*	27	35	26	0	0	0	36.1411	*	36.4768	*	34.7766	*	47.528	*	47.9652	*	45.7306	*	42.6769	*	43.0446	*
20	#79	3867	CCTGACCCCCGAACAGGTTG	28	40	27	0	0	0	37.8207	*	36.0484	*	34.4781	*	57.4006	*	54.7512	*	52.4124	*	46.6712	*	44.6629	*	42.8806	*	27	34	26	0	0	0	36.1411	*	36.4768	*	34.7766	*	46.1533	*	46.5748	*	44.4067	*	42.6769	*	43.0446	*
20	#79	3868	CTGACCCCCGAACAGGTTGT	28	43	26	0	0	0	37.8207	*	36.0484	*	34.4781	*	61.7671	*	58.9146	*	56.3962	*	44.9121	*	42.978	*	41.2582	*	27	38	25	0	0	0	36.1411	*	36.4768	*	34.7766	*	51.6601	*	52.1363	*	49.7103	*	41.0018	*	41.354	*
20	#79	3869	TGACCCCCGAACAGGTTGTC	30	43	26	0	0	0	40.5737	*	38.6648	*	36.9813	*	61.7671	*	58.9146	*	56.3962	*	44.9121	*	42.978	*	41.2582	*	29	38	25	0	0	0	38.865	*	39.2298	*	37.397	*	51.6601	*	52.1363	*	49.7103	*	41.0018	*	41.354	*
20	#79	3870	GACCCCCGAACAGGTTGTCG	32	43	26	0	0	0	43.3211	*	41.2872	*	39.4942	*	61.7671	*	58.9146	*	56.3962	*	44.9121	*	42.978	*	41.2582	*	31	38	25	0	0	0	41.5927	*	41.9811	*	40.0193	*	51.6601	*	52.1363	*	49.7103	*	41.0018	*	41.354	*
20	#79	3871	ACCCCCGAACAGGTTGTCGC	32	42	27	0	0	0	43.3211	*	41.2872	*	39.4942	*	60.3103	*	57.5242	*	55.0644	*	46.6712	*	44.6629	*	42.8806	*	30	38	26	0	0	0	40.2317	*	40.6045	*	38.7091	*	51.6601	*	52.1363	*	49.7103	*	42.6769	*	43.0446	*
20	#79	3872	CCCCCGAACAGGTTGTCGCT	33	43	26	0	0	0	44.6939	*	42.5936	*	40.7421	*	61.7671	*	58.9146	*	56.3962	*	44.9121	*	42.978	*	41.2582	*	30	40	26	0	0	0	40.2317	*	40.6045	*	38.7091	*	54.4116	*	54.9132	*	52.3622	*	42.6769	*	43.0446	*
20	#79	3873	CCCCGAACAGGTTGTCGCTA	34	44	27	0	0	0	46.0705	*	43.9038	*	41.9976	*	63.2181	*	60.2992	*	57.7222	*	46.6712	*	44.6629	*	42.8806	*	31	40	27	0	0	0	41.5927	*	41.9811	*	40.0193	*	54.4116	*	54.9132	*	52.3622	*	44.3501	*	44.7335	*
20	#79	3874	CCCGAACAGGTTGTCGCTAT	34	44	27	0	0	0	46.0705	*	43.9038	*	41.9976	*	63.2181	*	60.2992	*	57.7222	*	46.6712	*	44.6629	*	42.8806	*	31	40	27	0	0	0	41.5927	*	41.9811	*	40.0193	*	54.4116	*	54.9132	*	52.3622	*	44.3501	*	44.7335	*
20	#79	3875	CCGAACAGGTTGTCGCTATT	34	42	27	0	0	0	46.0705	*	43.9038	*	41.9976	*	60.3103	*	57.5242	*	55.0644	*	46.6712	*	44.6629	*	42.8806	*	31	39	27	0	0	0	41.5927	*	41.9811	*	40.0193	*	53.0387	*	53.5247	*	51.0324	*	44.3501	*	44.7335	*
20	#79	3876	CGAACAGGTTGTCGCTATTG	34	41	27	0	0	0	46.0705	*	43.9038	*	41.9976	*	58.8554	*	56.1357	*	53.7422	*	46.6712	*	44.6629	*	42.8806	*	31	38	27	0	0	0	41.5927	*	41.9811	*	40.0193	*	51.6601	*	52.1363	*	49.7103	*	44.3501	*	44.7335	*
20	#79	3877	GAACAGGTTGTCGCTATTGC	34	41	27	0	0	0	46.0705	*	43.9038	*	41.9976	*	58.8554	*	56.1357	*	53.7422	*	46.6712	*	44.6629	*	42.8806	*	31	38	27	0	0	0	41.5927	*	41.9811	*	40.0193	*	51.6601	*	52.1363	*	49.7103	*	44.3501	*	44.7335	*
20	#79	3878	AACAGGTTGTCGCTATTGCT	33	40	28	0	0	0	44.6939	*	42.5936	*	40.7421	*	57.4006	*	54.7512	*	52.4124	*	48.4323	*	46.346	*	44.4973	*	31	38	28	0	0	0	41.5927	*	41.9811	*	40.0193	*	51.6601	*	52.1363	*	49.7103	*	46.0253	*	46.4185	*
20	#79	3879	ACAGGTTGTCGCTATTGCTA	33	40	29	0	0	0	44.6939	*	42.5936	*	40.7421	*	57.4006	*	54.7512	*	52.4124	*	50.1954	*	48.0348	*	46.112	*	31	38	29	0	0	0	41.5927	*	41.9811	*	40.0193	*	51.6601	*	52.1363	*	49.7103	*	47.6986	*	48.1055	*
20	#79	3880	CAGGTTGTCGCTATTGCTAG	92	84	74	0	0	0	125.814	*	119.902	*	114.691	*	121.337	*	115.731	*	110.787	*	129.477	*	123.875	*	118.918	*	83	78	73	0	0	0	112.48	*	113.519	*	108.226	*	106.751	*	107.729	*	102.722	*	121.332	*	122.38	*
20	#79	3881	AGGTTGTCGCTATTGCTAGT	90	82	74	0	0	0	123.064	*	117.281	*	112.191	*	118.435	*	112.958	*	108.135	*	129.477	*	123.875	*	118.918	*	80	76	73	0	0	0	108.389	*	109.394	*	104.288	*	103.995	*	104.952	*	100.069	*	121.332	*	122.38	*
20	#79	3882	GGTTGTCGCTATTGCTAGTA	89	85	75	0	0	0	121.691	*	115.97	*	110.935	*	122.794	*	117.118	*	112.119	*	131.232	*	125.561	*	120.537	*	77	79	73	0	0	0	104.305	*	105.266	*	100.355	*	108.128	*	109.12	*	104.046	*	121.332	*	122.38	*
20	#79	3883	GTTGTCGCTATTGCTAGTAA	87	84	73	0	0	1	118.938	*	113.349	*	99.0683	*	121.337	*	115.731	*	101.426	*	127.711	*	122.188	*	107.958	*	75	78	72	0	0	0	101.575	*	102.514	*	97.732	*	106.751	*	107.729	*	102.722	*	119.661	*	120.692	*
20	#79	3884	TTGTCGCTATTGCTAGTAAC	87	80	70	0	0	1	118.938	*	113.349	*	99.0683	*	115.525	*	110.184	*	96.2159	*	122.428	*	117.132	*	103.187	*	75	74	69	0	0	0	101.575	*	102.514	*	97.732	*	101.24	*	102.175	*	97.4171	*	114.639	*	115.626	*
20	#79	3885	TGTCGCTATTGCTAGTAACG	83	80	70	0	0	1	113.444	*	108.109	*	94.1567	*	115.525	*	110.184	*	96.2159	*	122.428	*	117.132	*	103.187	*	72	74	68	0	0	0	97.4831	*	98.387	*	93.7966	*	101.24	*	102.175	*	97.4171	*	112.964	*	113.937	*
20	#79	3886	GTCGCTATTGCTAGTAACGG	83	81	73	0	0	0	113.444	*	108.109	*	103.414	*	116.982	*	111.575	*	106.807	*	127.711	*	122.188	*	117.297	*	71	75	72	0	0	0	96.1199	*	97.0121	*	92.4842	*	102.617	*	103.562	*	98.7452	*	119.661	*	120.692	*
20	#79	3887	TCGCTATTGCTAGTAACGGC	84	81	77	0	0	0	114.815	*	109.418	*	104.668	*	116.982	*	111.575	*	106.807	*	134.762	*	128.93	*	123.773	*	71	74	75	0	0	0	96.1199	*	97.0121	*	92.4842	*	101.24	*	102.175	*	97.4171	*	124.68	*	125.753	*
20	#79	3888	CGCTATTGCTAGTAACGGCG	85	81	79	0	0	0	116.193	*	110.726	*	105.922	*	116.982	*	111.575	*	106.807	*	138.281	*	132.305	*	127.007	*	72	76	79	0	0	0	97.4831	*	98.387	*	93.7966	*	103.995	*	104.952	*	100.069	*	131.375	*	132.502	*
20	#79	3889	GCTATTGCTAGTAACGGCGG	85	82	80	0	0	0	116.193	*	110.726	*	105.922	*	118.435	*	112.958	*	108.135	*	140.046	*	133.988	*	128.628	*	72	76	80	0	0	0	97.4831	*	98.387	*	93.7966	*	103.995	*	104.952	*	100.069	*	133.047	*	134.196	*
20	#79	3890	CTATTGCTAGTAACGGCGGA	88	83	79	0	0	0	120.316	*	114.662	*	109.678	*	119.884	*	114.34	*	109.459	*	138.281	*	132.305	*	127.007	*	76	78	79	0	0	0	102.938	*	103.889	*	99.0444	*	106.751	*	107.729	*	102.722	*	131.375	*	132.502	*
20	#79	3891	TATTGCTAGTAACGGCGGAG	91	85	80	0	0	0	124.439	*	118.589	*	113.441	*	122.794	*	117.118	*	112.119	*	140.046	*	133.988	*	128.628	*	78	79	79	0	0	0	105.666	*	106.644	*	101.671	*	108.128	*	109.12	*	104.046	*	131.375	*	132.502	*
20	#79	3892	ATTGCTAGTAACGGCGGAGG	92	84	80	0	0	0	125.814	*	119.902	*	114.691	*	121.337	*	115.731	*	110.787	*	140.046	*	133.988	*	128.628	*	76	78	79	0	0	0	102.938	*	103.889	*	99.0444	*	106.751	*	107.729	*	102.722	*	131.375	*	132.502	*
20	#79	3893	TTGCTAGTAACGGCGGAGGC	89	86	79	0	0	0	121.691	*	115.97	*	110.935	*	124.243	*	118.5	*	113.439	*	138.281	*	132.305	*	127.007	*	74	79	78	0	0	0	100.211	*	101.139	*	96.4195	*	108.128	*	109.12	*	104.046	*	129.705	*	130.817	*
20	#79	3894	TGCTAGTAACGGCGGAGGCA	91	88	78	0	0	0	124.439	*	118.589	*	113.441	*	127.15	*	121.274	*	116.092	*	136.523	*	130.617	*	125.39	*	76	81	77	0	0	0	102.938	*	103.889	*	99.0444	*	110.884	*	111.901	*	106.698	*	128.027	*	129.133	*
20	#79	3895	GCTAGTAACGGCGGAGGCAA	88	89	80	0	0	0	120.316	*	114.662	*	109.678	*	128.605	*	122.659	*	117.422	*	140.046	*	133.988	*	128.628	*	74	80	79	0	0	0	100.211	*	101.139	*	96.4195	*	109.503	*	110.512	*	105.372	*	131.375	*	132.502	*
20	#79	3896	CTAGTAACGGCGGAGGCAAA	88	84	79	0	0	0	120.316	*	114.662	*	109.678	*	121.337	*	115.731	*	110.787	*	138.281	*	132.305	*	127.007	*	74	76	78	0	0	0	100.211	*	101.139	*	96.4195	*	103.995	*	104.952	*	100.069	*	129.705	*	130.817	*
20	#79	3897	TAGTAACGGCGGAGGCAAAC	87	83	78	0	0	0	118.938	*	113.349	*	108.428	*	119.884	*	114.34	*	109.459	*	136.523	*	130.617	*	125.39	*	74	75	77	0	0	0	100.211	*	101.139	*	96.4195	*	102.617	*	103.562	*	98.7452	*	128.027	*	129.133	*
20	#79	3898	AGTAACGGCGGAGGCAAACA	89	82	80	0	0	0	121.691	*	115.97	*	110.935	*	118.435	*	112.958	*	108.135	*	140.046	*	133.988	*	128.628	*	76	74	79	0	0	0	102.938	*	103.889	*	99.0444	*	101.24	*	102.175	*	97.4171	*	131.375	*	132.502	*
20	#79	3899	GTAACGGCGGAGGCAAACAG	87	79	78	0	0	0	118.938	*	113.349	*	108.428	*	114.072	*	108.802	*	104.154	*	136.523	*	130.617	*	125.39	*	75	73	77	0	0	0	101.575	*	102.514	*	97.732	*	99.8667	*	100.782	*	96.0949	*	128.027	*	129.133	*
20	#79	3900	TAACGGCGGAGGCAAACAGG	91	78	78	0	0	0	124.439	*	118.589	*	113.441	*	112.623	*	107.415	*	102.83	*	136.523	*	130.617	*	125.39	*	79	73	77	0	0	0	107.03	*	108.019	*	102.98	*	99.8667	*	100.782	*	96.0949	*	128.027	*	129.133	*
20	#79	3901	AACGGCGGAGGCAAACAGGC	95	80	78	0	0	0	129.943	*	123.835	*	118.453	*	115.525	*	110.184	*	105.479	*	136.523	*	130.617	*	125.39	*	83	75	77	0	0	0	112.48	*	113.519	*	108.226	*	102.617	*	103.562	*	98.7452	*	128.027	*	129.133	*
20	#79	3902	ACGGCGGAGGCAAACAGGCG	96	80	79	0	0	0	131.312	*	125.138	*	119.709	*	115.525	*	110.184	*	105.479	*	138.281	*	132.305	*	127.007	*	83	75	77	0	0	0	112.48	*	113.519	*	108.226	*	102.617	*	103.562	*	98.7452	*	128.027	*	129.133	*
20	#79	3903	CGGCGGAGGCAAACAGGCGC	94	74	80	0	0	0	128.566	*	122.521	*	117.201	*	106.807	*	101.876	*	97.5219	*	140.046	*	133.988	*	128.628	*	82	70	76	0	0	0	111.121	*	112.148	*	106.913	*	95.7303	*	96.6126	*	92.1166	*	126.356	*	127.44	*
20	#79	3904	GGCGGAGGCAAACAGGCGCT	93	76	78	0	0	0	127.187	*	121.212	*	115.947	*	109.717	*	104.646	*	100.174	*	136.523	*	130.617	*	125.39	*	82	72	74	0	0	0	111.121	*	112.148	*	106.913	*	98.486	*	99.3937	*	94.7688	*	123.008	*	124.063	*
20	#79	3905	GCGGAGGCAAACAGGCGCTG	92	83	78	0	0	0	125.814	*	119.902	*	114.691	*	119.884	*	114.34	*	109.459	*	136.523	*	130.617	*	125.39	*	81	79	74	0	0	0	109.756	*	110.773	*	105.601	*	108.128	*	109.12	*	104.046	*	123.008	*	124.063	*
20	#79	3906	CGGAGGCAAACAGGCGCTGG	93	83	76	0	0	0	127.187	*	121.212	*	115.947	*	119.884	*	114.34	*	109.459	*	133	*	127.246	*	122.152	*	82	78	72	0	0	0	111.121	*	112.148	*	106.913	*	106.751	*	107.729	*	102.722	*	119.661	*	120.692	*
20	#79	3907	GGAGGCAAACAGGCGCTGGA	93	81	78	0	0	0	127.187	*	121.212	*	115.947	*	116.982	*	111.575	*	106.807	*	136.523	*	130.617	*	125.39	*	81	77	75	0	0	0	109.756	*	110.773	*	105.601	*	105.37	*	106.345	*	101.395	*	124.68	*	125.753	*
20	#79	3908	GAGGCAAACAGGCGCTGGAA	93	79	74	0	0	0	127.187	*	121.212	*	115.947	*	114.072	*	108.802	*	104.154	*	129.477	*	123.875	*	118.918	*	81	75	71	0	0	0	109.756	*	110.773	*	105.601	*	102.617	*	103.562	*	98.7452	*	117.987	*	119.003	*
20	#79	3909	AGGCAAACAGGCGCTGGAAA	93	81	72	0	0	0	127.187	*	121.212	*	115.947	*	116.982	*	111.575	*	106.807	*	125.951	*	120.503	*	115.682	*	81	77	70	0	0	0	109.756	*	110.773	*	105.601	*	105.37	*	106.345	*	101.395	*	116.313	*	117.315	*
20	#79	3910	GGCAAACAGGCGCTGGAAAC	96	82	70	0	0	0	131.312	*	125.138	*	119.709	*	118.435	*	112.958	*	108.135	*	122.428	*	117.132	*	112.448	*	84	77	67	0	0	0	113.842	*	114.898	*	109.538	*	105.37	*	106.345	*	101.395	*	111.29	*	112.247	*
20	#79	3911	GCAAACAGGCGCTGGAAACA	94	82	69	0	0	0	128.566	*	122.521	*	117.201	*	118.435	*	112.958	*	108.135	*	120.665	*	115.45	*	110.828	*	83	78	66	0	0	0	112.48	*	113.519	*	108.226	*	106.751	*	107.729	*	102.722	*	109.62	*	110.562	*
20	#79	3912	CAAACAGGCGCTGGAAACAG	96	83	69	0	0	0	131.312	*	125.138	*	119.709	*	119.884	*	114.34	*	109.459	*	120.665	*	115.45	*	110.828	*	84	79	66	0	0	0	113.842	*	114.898	*	109.538	*	108.128	*	109.12	*	104.046	*	109.62	*	110.562	*
20	#79	3913	AAACAGGCGCTGGAAACAGT	96	83	69	0	0	0	131.312	*	125.138	*	119.709	*	119.884	*	114.34	*	109.459	*	120.665	*	115.45	*	110.828	*	83	78	66	0	0	0	112.48	*	113.519	*	108.226	*	106.751	*	107.729	*	102.722	*	109.62	*	110.562	*
20	#79	3914	AACAGGCGCTGGAAACAGTT	95	83	68	0	0	0	129.943	*	123.835	*	118.453	*	119.884	*	114.34	*	109.459	*	118.903	*	113.759	*	109.211	*	82	78	66	0	0	0	111.121	*	112.148	*	106.913	*	106.751	*	107.729	*	102.722	*	109.62	*	110.562	*
20	#79	3915	ACAGGCGCTGGAAACAGTTC	97	80	71	0	0	0	132.689	*	126.452	*	120.964	*	115.525	*	110.184	*	105.479	*	124.184	*	118.821	*	114.063	*	82	75	70	0	0	0	111.121	*	112.148	*	106.913	*	102.617	*	103.562	*	98.7452	*	116.313	*	117.315	*
20	#79	3916	CAGGCGCTGGAAACAGTTCA	97	83	74	0	0	0	132.689	*	126.452	*	120.964	*	119.884	*	114.34	*	109.459	*	129.477	*	123.875	*	118.918	*	83	78	73	0	0	0	112.48	*	113.519	*	108.226	*	106.751	*	107.729	*	102.722	*	121.332	*	122.38	*
20	#79	3917	AGGCGCTGGAAACAGTTCAG	93	86	73	0	0	0	127.187	*	121.212	*	115.947	*	124.243	*	118.5	*	113.439	*	127.711	*	122.188	*	117.297	*	78	82	72	0	0	0	105.666	*	106.644	*	101.671	*	112.261	*	113.292	*	108.022	*	119.661	*	120.692	*
20	#79	3918	GGCGCTGGAAACAGTTCAGC	93	87	73	0	0	0	127.187	*	121.212	*	115.947	*	125.696	*	119.891	*	114.771	*	127.711	*	122.188	*	117.297	*	81	81	72	0	0	0	109.756	*	110.773	*	105.601	*	110.884	*	111.901	*	106.698	*	119.661	*	120.692	*
20	#79	3919	GCGCTGGAAACAGTTCAGCG	94	90	74	0	0	0	128.566	*	122.521	*	117.201	*	130.058	*	124.045	*	118.75	*	129.477	*	123.875	*	118.918	*	83	82	72	0	0	0	112.48	*	113.519	*	108.226	*	112.261	*	113.292	*	108.022	*	119.661	*	120.692	*
20	#79	3920	CGCTGGAAACAGTTCAGCGC	92	89	75	0	0	0	125.814	*	119.902	*	114.691	*	128.605	*	122.659	*	117.422	*	131.232	*	125.561	*	120.537	*	81	81	72	0	0	0	109.756	*	110.773	*	105.601	*	110.884	*	111.901	*	106.698	*	119.661	*	120.692	*
20	#79	3921	GCTGGAAACAGTTCAGCGCC	91	91	76	0	0	0	124.439	*	118.589	*	113.441	*	131.511	*	125.432	*	120.078	*	133	*	127.246	*	122.152	*	81	85	73	0	0	0	109.756	*	110.773	*	105.601	*	116.393	*	117.465	*	112	*	121.332	*	122.38	*
20	#79	3922	CTGGAAACAGTTCAGCGCCT	91	91	80	0	0	0	124.439	*	118.589	*	113.441	*	131.511	*	125.432	*	120.078	*	140.046	*	133.988	*	128.628	*	80	85	78	0	0	0	108.389	*	109.394	*	104.288	*	116.393	*	117.465	*	112	*	129.705	*	130.817	*
20	#79	3923	TGGAAACAGTTCAGCGCCTC	92	92	81	0	0	0	125.814	*	119.902	*	114.691	*	132.962	*	126.821	*	121.404	*	141.808	*	135.672	*	130.242	*	81	86	79	0	0	0	109.756	*	110.773	*	105.601	*	117.768	*	118.85	*	113.323	*	131.375	*	132.502	*
20	#79	3924	GGAAACAGTTCAGCGCCTCT	92	93	81	0	0	0	125.814	*	119.902	*	114.691	*	134.417	*	128.201	*	122.726	*	141.808	*	135.672	*	130.242	*	79	87	79	0	0	0	107.03	*	108.019	*	102.98	*	119.143	*	120.241	*	114.651	*	131.375	*	132.502	*
20	#79	3925	GAAACAGTTCAGCGCCTCTT	96	92	83	0	0	0	131.312	*	125.138	*	119.709	*	132.962	*	126.821	*	121.404	*	145.328	*	139.043	*	133.48	*	83	86	81	0	0	0	112.48	*	113.519	*	108.226	*	117.768	*	118.85	*	113.323	*	134.726	*	135.881	*
20	#79	3926	AAACAGTTCAGCGCCTCTTG	93	94	81	0	0	0	127.187	*	121.212	*	115.947	*	135.872	*	129.59	*	124.056	*	141.808	*	135.672	*	130.242	*	81	88	79	0	0	0	109.756	*	110.773	*	105.601	*	120.524	*	121.635	*	115.975	*	131.375	*	132.502	*
20	#79	3927	AACAGTTCAGCGCCTCTTGC	90	94	80	0	0	0	123.064	*	117.281	*	112.191	*	135.872	*	129.59	*	124.056	*	140.046	*	133.988	*	128.628	*	79	88	78	0	0	0	107.03	*	108.019	*	102.98	*	120.524	*	121.635	*	115.975	*	129.705	*	130.817	*
20	#79	3928	ACAGTTCAGCGCCTCTTGCC	88	93	79	0	0	0	120.316	*	114.662	*	109.678	*	134.417	*	128.201	*	122.726	*	138.281	*	132.305	*	127.007	*	78	87	77	0	0	0	105.666	*	106.644	*	101.671	*	119.143	*	120.241	*	114.651	*	128.027	*	129.133	*
20	#79	3929	CAGTTCAGCGCCTCTTGCCG	86	94	77	0	0	0	117.565	*	112.035	*	107.172	*	135.872	*	129.59	*	124.056	*	134.762	*	128.93	*	123.773	*	76	88	75	0	0	0	102.938	*	103.889	*	99.0444	*	120.524	*	121.635	*	115.975	*	124.68	*	125.753	*
20	#79	3930	AGTTCAGCGCCTCTTGCCGG	84	94	75	0	0	0	114.815	*	109.418	*	104.668	*	135.872	*	129.59	*	124.056	*	131.232	*	125.561	*	120.537	*	74	88	73	0	0	0	100.211	*	101.139	*	96.4195	*	120.524	*	121.635	*	115.975	*	121.332	*	122.38	*
20	#79	3931	GTTCAGCGCCTCTTGCCGGT	83	93	76	0	0	0	113.444	*	108.109	*	103.414	*	134.417	*	128.201	*	122.726	*	133	*	127.246	*	122.152	*	73	86	74	0	0	0	98.8482	*	99.762	*	95.1052	*	117.768	*	118.85	*	113.323	*	123.008	*	124.063	*
20	#79	3932	TTCAGCGCCTCTTGCCGGTC	82	94	76	0	0	0	112.065	*	106.801	*	102.16	*	135.872	*	129.59	*	124.056	*	133	*	127.246	*	122.152	*	72	87	74	0	0	0	97.4831	*	98.387	*	93.7966	*	119.143	*	120.241	*	114.651	*	123.008	*	124.063	*
20	#79	3933	TCAGCGCCTCTTGCCGGTCT	82	94	73	0	0	0	112.065	*	106.801	*	102.16	*	135.872	*	129.59	*	124.056	*	127.711	*	122.188	*	117.297	*	72	87	71	0	0	0	97.4831	*	98.387	*	93.7966	*	119.143	*	120.241	*	114.651	*	117.987	*	119.003	*
20	#79	3934	CAGCGCCTCTTGCCGGTCTT	82	93	74	0	0	0	112.065	*	106.801	*	102.16	*	134.417	*	128.201	*	122.726	*	129.477	*	123.875	*	118.918	*	72	86	71	0	0	0	97.4831	*	98.387	*	93.7966	*	117.768	*	118.85	*	113.323	*	117.987	*	119.003	*
20	#79	3935	AGCGCCTCTTGCCGGTCTTG	82	91	74	0	0	0	112.065	*	106.801	*	102.16	*	131.511	*	125.432	*	120.078	*	129.477	*	123.875	*	118.918	*	72	84	71	0	0	0	97.4831	*	98.387	*	93.7966	*	115.011	*	116.073	*	110.67	*	117.987	*	119.003	*
20	#79	3936	GCGCCTCTTGCCGGTCTTGT	82	91	73	0	0	0	112.065	*	106.801	*	102.16	*	131.511	*	125.432	*	120.078	*	127.711	*	122.188	*	117.297	*	71	84	71	0	0	0	96.1199	*	97.0121	*	92.4842	*	115.011	*	116.073	*	110.67	*	117.987	*	119.003	*
20	#79	3937	CGCCTCTTGCCGGTCTTGTG	83	91	72	0	0	0	113.444	*	108.109	*	103.414	*	131.511	*	125.432	*	120.078	*	125.951	*	120.503	*	115.682	*	71	84	70	0	0	0	96.1199	*	97.0121	*	92.4842	*	115.011	*	116.073	*	110.67	*	116.313	*	117.315	*
20	#79	3938	GCCTCTTGCCGGTCTTGTGT	83	92	74	0	0	0	113.444	*	108.109	*	103.414	*	132.962	*	126.821	*	121.404	*	129.477	*	123.875	*	118.918	*	71	85	72	0	0	0	96.1199	*	97.0121	*	92.4842	*	116.393	*	117.465	*	112	*	119.661	*	120.692	*
20	#79	3939	CCTCTTGCCGGTCTTGTGTC	83	92	74	0	0	0	113.444	*	108.109	*	103.414	*	132.962	*	126.821	*	121.404	*	129.477	*	123.875	*	118.918	*	69	85	72	0	0	0	93.3954	*	94.2584	*	89.8632	*	116.393	*	117.465	*	112	*	119.661	*	120.692	*
20	#79	3940	CTCTTGCCGGTCTTGTGTCA	83	92	75	0	0	0	113.444	*	108.109	*	103.414	*	132.962	*	126.821	*	121.404	*	131.232	*	125.561	*	120.537	*	69	85	73	0	0	0	93.3954	*	94.2584	*	89.8632	*	116.393	*	117.465	*	112	*	121.332	*	122.38	*
20	#79	3941	TCTTGCCGGTCTTGTGTCAG	84	92	75	0	0	0	114.815	*	109.418	*	104.668	*	132.962	*	126.821	*	121.404	*	131.232	*	125.561	*	120.537	*	71	85	73	0	0	0	96.1199	*	97.0121	*	92.4842	*	116.393	*	117.465	*	112	*	121.332	*	122.38	*
20	#79	3942	CTTGCCGGTCTTGTGTCAGG	82	95	77	0	0	0	112.065	*	106.801	*	102.16	*	137.325	*	130.973	*	125.384	*	134.762	*	128.93	*	123.773	*	71	87	76	0	0	0	96.1199	*	97.0121	*	92.4842	*	119.143	*	120.241	*	114.651	*	126.356	*	127.44	*
20	#79	3943	TTGCCGGTCTTGTGTCAGGC	37	37	34	0	0	0	50.1947	*	47.8366	*	45.7586	*	53.0477	*	50.5975	*	48.4384	*	59.0036	*	56.4604	*	54.2018	*	34	36	34	0	0	0	45.6816	*	46.1052	*	43.9559	*	48.9067	*	49.3555	*	47.0585	*	56.0656	*	56.5447	*
20	#79	3944	TGCCGGTCTTGTGTCAGGCC	38	37	34	0	0	0	51.5675	*	49.147	*	47.0104	*	53.0477	*	50.5975	*	48.4384	*	59.0036	*	56.4604	*	54.2018	*	35	36	34	0	0	0	47.0446	*	47.478	*	45.2662	*	48.9067	*	49.3555	*	47.0585	*	56.0656	*	56.5447	*
20	#79	3945	GCCGGTCTTGTGTCAGGCCC	38	38	35	0	0	0	51.5675	*	49.147	*	47.0104	*	54.4987	*	51.982	*	49.7605	*	60.7611	*	58.1437	*	55.8186	*	35	36	35	0	0	0	47.0446	*	47.478	*	45.2662	*	48.9067	*	49.3555	*	47.0585	*	57.7391	*	58.2318	*
20	#79	3946	CCGGTCTTGTGTCAGGCCCA	37	38	35	0	0	0	50.1947	*	47.8366	*	45.7586	*	54.4987	*	51.982	*	49.7605	*	60.7611	*	58.1437	*	55.8186	*	34	36	35	0	0	0	45.6816	*	46.1052	*	43.9559	*	48.9067	*	49.3555	*	47.0585	*	57.7391	*	58.2318	*
20	#79	3947	CGGTCTTGTGTCAGGCCCAC	38	39	35	0	0	0	51.5675	*	49.147	*	47.0104	*	55.9516	*	53.3647	*	51.0884	*	60.7611	*	58.1437	*	55.8186	*	35	36	35	0	0	0	47.0446	*	47.478	*	45.2662	*	48.9067	*	49.3555	*	47.0585	*	57.7391	*	58.2318	*
20	#79	3948	GGTCTTGTGTCAGGCCCACG	37	41	36	0	0	0	50.1947	*	47.8366	*	45.7586	*	58.8554	*	56.1357	*	53.7422	*	62.5244	*	59.8289	*	57.4374	*	34	38	36	0	0	0	45.6816	*	46.1052	*	43.9559	*	51.6601	*	52.1363	*	49.7103	*	59.4126	*	59.919	*
20	#79	3949	GTCTTGTGTCAGGCCCACGG	36	42	36	0	0	0	48.8238	*	46.5283	*	44.5049	*	60.3103	*	57.5242	*	55.0644	*	62.5244	*	59.8289	*	57.4374	*	32	39	36	0	0	0	42.9595	*	43.3538	*	41.3295	*	53.0387	*	53.5247	*	51.0324	*	59.4126	*	59.919	*
20	#79	3950	TCTTGTGTCAGGCCCACGGC	37	42	35	0	0	0	50.1947	*	47.8366	*	45.7586	*	60.3103	*	57.5242	*	55.0644	*	60.7611	*	58.1437	*	55.8186	*	33	39	35	0	0	0	44.3225	*	44.7304	*	42.6398	*	53.0387	*	53.5247	*	51.0324	*	57.7391	*	58.2318	*
20	#79	3951	CTTGTGTCAGGCCCACGGCC	37	41	35	0	0	0	50.1947	*	47.8366	*	45.7586	*	58.8554	*	56.1357	*	53.7422	*	60.7611	*	58.1437	*	55.8186	*	33	39	35	0	0	0	44.3225	*	44.7304	*	42.6398	*	53.0387	*	53.5247	*	51.0324	*	57.7391	*	58.2318	*
20	#79	3952	TTGTGTCAGGCCCACGGCCT	36	40	35	0	0	0	48.8238	*	46.5283	*	44.5049	*	57.4006	*	54.7512	*	52.4124	*	60.7611	*	58.1437	*	55.8186	*	33	38	35	0	0	0	44.3225	*	44.7304	*	42.6398	*	51.6601	*	52.1363	*	49.7103	*	57.7391	*	58.2318	*
20	#79	3953	TGTGTCAGGCCCACGGCCTG	35	40	35	0	0	0	47.4433	*	45.2141	*	43.2493	*	57.4006	*	54.7512	*	52.4124	*	60.7611	*	58.1437	*	55.8186	*	32	38	35	0	0	0	42.9595	*	43.3538	*	41.3295	*	51.6601	*	52.1363	*	49.7103	*	57.7391	*	58.2318	*
20	#79	3954	GTGTCAGGCCCACGGCCTGA	34	39	32	0	0	0	46.0705	*	43.9038	*	41.9976	*	55.9516	*	53.3647	*	51.0884	*	55.481	*	53.0901	*	50.9681	*	30	37	32	0	0	0	40.2317	*	40.6045	*	38.7091	*	50.2853	*	50.7459	*	48.3863	*	52.7187	*	53.1705	*
20	#79	3955	TGTCAGGCCCACGGCCTGAC	36	40	32	0	0	0	48.8238	*	46.5283	*	44.5049	*	57.4006	*	54.7512	*	52.4124	*	55.481	*	53.0901	*	50.9681	*	32	38	32	0	0	0	42.9595	*	43.3538	*	41.3295	*	51.6601	*	52.1363	*	49.7103	*	52.7187	*	53.1705	*
20	#79	3956	GTCAGGCCCACGGCCTGACC	39	40	33	0	0	0	52.9442	*	50.4573	*	48.266	*	57.4006	*	54.7512	*	52.4124	*	57.2423	*	54.7733	*	52.5849	*	34	38	32	0	0	0	45.6816	*	46.1052	*	43.9559	*	51.6601	*	52.1363	*	49.7103	*	52.7187	*	53.1705	*
20	#79	3957	TCAGGCCCACGGCCTGACCC	39	40	33	0	0	1	52.9442	*	50.4573	*	40.5485	*	57.4006	*	54.7512	*	44.571	*	57.2423	*	54.7733	*	44.8782	*	34	38	32	0	0	0	45.6816	*	46.1052	*	43.9559	*	51.6601	*	52.1363	*	49.7103	*	52.7187	*	53.1705	*
20	#79	3958	CAGGCCCACGGCCTGACCCC	65	67	43	0	0	1	88.6908	*	84.5243	*	72.091	*	96.6352	*	92.1696	*	79.332	*	74.8582	*	71.6277	*	60.5083	*	57	65	42	0	0	0	77.0351	*	77.7477	*	74.122	*	88.8439	*	89.6619	*	85.49	*	69.45	*	70.0462	*
20	#79	3959	AGGCCCACGGCCTGACCCCA	18	13	10	0	0	0	24.0792	*	22.9472	*	21.9509	*	18.1881	*	17.3465	*	16.6047	*	16.7499	*	16.0365	*	15.4011	*	16	11	10	0	0	0	21.1552	*	21.3485	*	20.3549	*	14.4935	*	14.6224	*	13.9417	*	15.9246	*	16.0585	*
20	#79	3960	GGCCCACGGCCTGACCCCAG	17	14	10	0	0	0	22.7052	*	21.6358	*	20.6979	*	19.6394	*	18.7314	*	17.9311	*	16.7499	*	16.0365	*	15.4011	*	15	11	10	0	0	0	19.7876	*	19.9729	*	19.0418	*	14.4935	*	14.6224	*	13.9417	*	15.9246	*	16.0585	*
20	#79	3961	GCCCACGGCCTGACCCCAGA	18	18	10	0	0	0	24.0792	*	22.9472	*	21.9509	*	25.4502	*	24.273	*	23.2347	*	16.7499	*	16.0365	*	15.4011	*	15	15	10	0	0	0	19.7876	*	19.9729	*	19.0418	*	19.9975	*	20.177	*	19.2387	*	15.9246	*	16.0585	*
20	#79	3962	CCCACGGCCTGACCCCAGAC	18	16	10	0	0	0	24.0792	*	22.9472	*	21.9509	*	22.5426	*	21.5019	*	20.5845	*	16.7499	*	16.0365	*	15.4011	*	15	12	10	0	0	0	19.7876	*	19.9729	*	19.0418	*	15.8644	*	16.0144	*	15.2673	*	15.9246	*	16.0585	*
20	#79	3963	CCACGGCCTGACCCCAGACC	18	18	11	0	0	0	24.0792	*	22.9472	*	21.9509	*	25.4502	*	24.273	*	23.2347	*	18.5039	*	17.7128	*	17.0111	*	15	14	11	0	0	0	19.7876	*	19.9729	*	19.0418	*	18.6182	*	18.788	*	17.916	*	17.5948	*	17.7442	*
20	#79	3964	CACGGCCTGACCCCAGACCA	18	17	11	0	0	0	24.0792	*	22.9472	*	21.9509	*	23.9944	*	22.8836	*	21.9076	*	18.5039	*	17.7128	*	17.0111	*	15	14	11	0	0	0	19.7876	*	19.9729	*	19.0418	*	18.6182	*	18.788	*	17.916	*	17.5948	*	17.7442	*
20	#79	3965	ACGGCCTGACCCCAGACCAA	19	14	10	0	0	0	25.4551	*	24.2569	*	23.202	*	19.6394	*	18.7314	*	17.9311	*	16.7499	*	16.0365	*	15.4011	*	16	11	10	0	0	0	21.1552	*	21.3485	*	20.3549	*	14.4935	*	14.6224	*	13.9417	*	15.9246	*	16.0585	*
20	#79	3966	CGGCCTGACCCCAGACCAAG	18	14	10	0	0	0	24.0792	*	22.9472	*	21.9509	*	19.6394	*	18.7314	*	17.9311	*	16.7499	*	16.0365	*	15.4011	*	16	11	10	0	0	0	21.1552	*	21.3485	*	20.3549	*	14.4935	*	14.6224	*	13.9417	*	15.9246	*	16.0585	*
20	#79	3967	GGCCTGACCCCAGACCAAGT	18	14	9	0	0	0	24.0792	*	22.9472	*	21.9509	*	19.6394	*	18.7314	*	17.9311	*	14.9892	*	14.3498	*	13.7843	*	16	11	9	0	0	0	21.1552	*	21.3485	*	20.3549	*	14.4935	*	14.6224	*	13.9417	*	14.2515	*	14.3698	*
20	#79	3968	GCCTGACCCCAGACCAAGTT	17	13	8	0	0	0	22.7052	*	21.6358	*	20.6979	*	18.1881	*	17.3465	*	16.6047	*	13.2334	*	12.6679	*	12.1686	*	16	11	8	0	0	0	21.1552	*	21.3485	*	20.3549	*	14.4935	*	14.6224	*	13.9417	*	12.5849	*	12.6878	*
20	#79	3969	CCTGACCCCAGACCAAGTTG	17	13	8	0	0	0	22.7052	*	21.6358	*	20.6979	*	18.1881	*	17.3465	*	16.6047	*	13.2334	*	12.6679	*	12.1686	*	16	11	8	0	0	0	21.1552	*	21.3485	*	20.3549	*	14.4935	*	14.6224	*	13.9417	*	12.5849	*	12.6878	*
20	#79	3970	CTGACCCCAGACCAAGTTGT	17	15	8	0	0	0	22.7052	*	21.6358	*	20.6979	*	21.0909	*	20.1203	*	19.2577	*	13.2334	*	12.6679	*	12.1686	*	16	13	8	0	0	0	21.1552	*	21.3485	*	20.3549	*	17.243	*	17.3992	*	16.5896	*	12.5849	*	12.6878	*
20	#79	3971	TGACCCCAGACCAAGTTGTC	17	15	8	0	0	0	22.7052	*	21.6358	*	20.6979	*	21.0909	*	20.1203	*	19.2577	*	13.2334	*	12.6679	*	12.1686	*	16	13	8	0	0	0	21.1552	*	21.3485	*	20.3549	*	17.243	*	17.3992	*	16.5896	*	12.5849	*	12.6878	*
20	#79	3972	GACCCCAGACCAAGTTGTCG	17	13	7	0	0	0	22.7052	*	21.6358	*	20.6979	*	18.1881	*	17.3465	*	16.6047	*	11.4827	*	10.9948	*	10.5615	*	16	12	7	0	0	0	21.1552	*	21.3485	*	20.3549	*	15.8644	*	16.0144	*	15.2673	*	10.9161	*	11.0072	*
20	#79	3973	ACCCCAGACCAAGTTGTCGC	17	13	7	0	0	0	22.7052	*	21.6358	*	20.6979	*	18.1881	*	17.3465	*	16.6047	*	11.4827	*	10.9948	*	10.5615	*	16	12	7	0	0	0	21.1552	*	21.3485	*	20.3549	*	15.8644	*	16.0144	*	15.2673	*	10.9161	*	11.0072	*
20	#79	3974	CCCCAGACCAAGTTGTCGCG	18	13	7	0	0	0	24.0792	*	22.9472	*	21.9509	*	18.1881	*	17.3465	*	16.6047	*	11.4827	*	10.9948	*	10.5615	*	16	12	7	0	0	0	21.1552	*	21.3485	*	20.3549	*	15.8644	*	16.0144	*	15.2673	*	10.9161	*	11.0072	*
20	#79	3975	CCCAGACCAAGTTGTCGCGA	18	13	7	0	0	0	24.0792	*	22.9472	*	21.9509	*	18.1881	*	17.3465	*	16.6047	*	11.4827	*	10.9948	*	10.5615	*	16	12	7	0	0	0	21.1552	*	21.3485	*	20.3549	*	15.8644	*	16.0144	*	15.2673	*	10.9161	*	11.0072	*
20	#79	3976	CCAGACCAAGTTGTCGCGAT	18	13	7	0	0	0	24.0792	*	22.9472	*	21.9509	*	18.1881	*	17.3465	*	16.6047	*	11.4827	*	10.9948	*	10.5615	*	16	12	7	0	0	0	21.1552	*	21.3485	*	20.3549	*	15.8644	*	16.0144	*	15.2673	*	10.9161	*	11.0072	*
20	#79	3977	CAGACCAAGTTGTCGCGATT	19	13	8	0	0	0	25.4551	*	24.2569	*	23.202	*	18.1881	*	17.3465	*	16.6047	*	13.2334	*	12.6679	*	12.1686	*	17	12	8	0	0	0	22.5154	*	22.7223	*	21.6586	*	15.8644	*	16.0144	*	15.2673	*	12.5849	*	12.6878	*
20	#79	3978	AGACCAAGTTGTCGCGATTG	20	13	8	0	0	0	26.8273	*	25.5666	*	24.457	*	18.1881	*	17.3465	*	16.6047	*	13.2334	*	12.6679	*	12.1686	*	18	12	8	0	0	0	23.8795	*	24.1001	*	22.9739	*	15.8644	*	16.0144	*	15.2673	*	12.5849	*	12.6878	*
20	#79	3979	GACCAAGTTGTCGCGATTGC	19	13	8	0	0	0	25.4551	*	24.2569	*	23.202	*	18.1881	*	17.3465	*	16.6047	*	13.2334	*	12.6679	*	12.1686	*	17	12	8	0	0	0	22.5154	*	22.7223	*	21.6586	*	15.8644	*	16.0144	*	15.2673	*	12.5849	*	12.6878	*
20	#79	3980	ACCAAGTTGTCGCGATTGCA	18	14	8	0	0	0	24.0792	*	22.9472	*	21.9509	*	19.6394	*	18.7314	*	17.9311	*	13.2334	*	12.6679	*	12.1686	*	16	13	8	0	0	0	21.1552	*	21.3485	*	20.3549	*	17.243	*	17.3992	*	16.5896	*	12.5849	*	12.6878	*
20	#79	3981	CCAAGTTGTCGCGATTGCAA	19	14	8	0	0	0	25.4551	*	24.2569	*	23.202	*	19.6394	*	18.7314	*	17.9311	*	13.2334	*	12.6679	*	12.1686	*	17	13	8	0	0	0	22.5154	*	22.7223	*	21.6586	*	17.243	*	17.3992	*	16.5896	*	12.5849	*	12.6878	*
20	#79	3982	CAAGTTGTCGCGATTGCAAG	19	14	8	0	0	0	25.4551	*	24.2569	*	23.202	*	19.6394	*	18.7314	*	17.9311	*	13.2334	*	12.6679	*	12.1686	*	17	13	8	0	0	0	22.5154	*	22.7223	*	21.6586	*	17.243	*	17.3992	*	16.5896	*	12.5849	*	12.6878	*
20	#79	3983	AAGTTGTCGCGATTGCAAGC	19	12	8	0	0	0	25.4551	*	24.2569	*	23.202	*	16.7372	*	15.9619	*	15.2786	*	13.2334	*	12.6679	*	12.1686	*	17	12	8	0	0	0	22.5154	*	22.7223	*	21.6586	*	15.8644	*	16.0144	*	15.2673	*	12.5849	*	12.6878	*
20	#79	3984	AGTTGTCGCGATTGCAAGCA	19	12	8	0	0	0	25.4551	*	24.2569	*	23.202	*	16.7372	*	15.9619	*	15.2786	*	13.2334	*	12.6679	*	12.1686	*	17	12	8	0	0	0	22.5154	*	22.7223	*	21.6586	*	15.8644	*	16.0144	*	15.2673	*	12.5849	*	12.6878	*
20	#79	3985	GTTGTCGCGATTGCAAGCAA	19	12	8	0	0	0	25.4551	*	24.2569	*	23.202	*	16.7372	*	15.9619	*	15.2786	*	13.2334	*	12.6679	*	12.1686	*	17	12	8	0	0	0	22.5154	*	22.7223	*	21.6586	*	15.8644	*	16.0144	*	15.2673	*	12.5849	*	12.6878	*
20	#79	3986	TTGTCGCGATTGCAAGCAAC	20	12	8	0	0	0	26.8273	*	25.5666	*	24.457	*	16.7372	*	15.9619	*	15.2786	*	13.2334	*	12.6679	*	12.1686	*	17	12	8	0	0	0	22.5154	*	22.7223	*	21.6586	*	15.8644	*	16.0144	*	15.2673	*	12.5849	*	12.6878	*
20	#79	3987	TGTCGCGATTGCAAGCAACA	19	11	8	0	0	0	25.4551	*	24.2569	*	23.202	*	15.2903	*	14.5814	*	13.9566	*	13.2334	*	12.6679	*	12.1686	*	16	11	8	0	0	0	21.1552	*	21.3485	*	20.3549	*	14.4935	*	14.6224	*	13.9417	*	12.5849	*	12.6878	*
20	#79	3988	GTCGCGATTGCAAGCAACAA	19	11	8	0	0	0	25.4551	*	24.2569	*	23.202	*	15.2903	*	14.5814	*	13.9566	*	13.2334	*	12.6679	*	12.1686	*	16	11	8	0	0	0	21.1552	*	21.3485	*	20.3549	*	14.4935	*	14.6224	*	13.9417	*	12.5849	*	12.6878	*
20	#79	3989	TCGCGATTGCAAGCAACAAC	19	11	8	0	0	0	25.4551	*	24.2569	*	23.202	*	15.2903	*	14.5814	*	13.9566	*	13.2334	*	12.6679	*	12.1686	*	16	11	8	0	0	0	21.1552	*	21.3485	*	20.3549	*	14.4935	*	14.6224	*	13.9417	*	12.5849	*	12.6878	*
20	#79	3990	CGCGATTGCAAGCAACAACG	19	11	8	0	0	0	25.4551	*	24.2569	*	23.202	*	15.2903	*	14.5814	*	13.9566	*	13.2334	*	12.6679	*	12.1686	*	17	11	8	0	0	0	22.5154	*	22.7223	*	21.6586	*	14.4935	*	14.6224	*	13.9417	*	12.5849	*	12.6878	*
20	#79	3991	GCGATTGCAAGCAACAACGG	19	11	8	0	0	0	25.4551	*	24.2569	*	23.202	*	15.2903	*	14.5814	*	13.9566	*	13.2334	*	12.6679	*	12.1686	*	17	11	8	0	0	0	22.5154	*	22.7223	*	21.6586	*	14.4935	*	14.6224	*	13.9417	*	12.5849	*	12.6878	*
20	#79	3992	CGATTGCAAGCAACAACGGA	19	12	8	0	0	0	25.4551	*	24.2569	*	23.202	*	16.7372	*	15.9619	*	15.2786	*	13.2334	*	12.6679	*	12.1686	*	17	12	8	0	0	0	22.5154	*	22.7223	*	21.6586	*	15.8644	*	16.0144	*	15.2673	*	12.5849	*	12.6878	*
20	#79	3993	GATTGCAAGCAACAACGGAG	20	13	9	0	0	0	26.8273	*	25.5666	*	24.457	*	18.1881	*	17.3465	*	16.6047	*	14.9892	*	14.3498	*	13.7843	*	17	13	9	0	0	0	22.5154	*	22.7223	*	21.6586	*	17.243	*	17.3992	*	16.5896	*	14.2515	*	14.3698	*
20	#79	3994	ATTGCAAGCAACAACGGAGG	19	13	8	0	0	0	25.4551	*	24.2569	*	23.202	*	18.1881	*	17.3465	*	16.6047	*	13.2334	*	12.6679	*	12.1686	*	16	13	8	0	0	0	21.1552	*	21.3485	*	20.3549	*	17.243	*	17.3992	*	16.5896	*	12.5849	*	12.6878	*
20	#79	3995	TTGCAAGCAACAACGGAGGC	20	13	8	0	0	0	26.8273	*	25.5666	*	24.457	*	18.1881	*	17.3465	*	16.6047	*	13.2334	*	12.6679	*	12.1686	*	16	13	8	0	0	0	21.1552	*	21.3485	*	20.3549	*	17.243	*	17.3992	*	16.5896	*	12.5849	*	12.6878	*
20	#79	3996	TGCAAGCAACAACGGAGGCA	19	13	8	0	0	0	25.4551	*	24.2569	*	23.202	*	18.1881	*	17.3465	*	16.6047	*	13.2334	*	12.6679	*	12.1686	*	16	13	8	0	0	0	21.1552	*	21.3485	*	20.3549	*	17.243	*	17.3992	*	16.5896	*	12.5849	*	12.6878	*
20	#79	3997	GCAAGCAACAACGGAGGCAA	19	13	8	0	0	0	25.4551	*	24.2569	*	23.202	*	18.1881	*	17.3465	*	16.6047	*	13.2334	*	12.6679	*	12.1686	*	15	13	8	0	0	0	19.7876	*	19.9729	*	19.0418	*	17.243	*	17.3992	*	16.5896	*	12.5849	*	12.6878	*
20	#79	3998	CAAGCAACAACGGAGGCAAA	19	13	8	0	0	0	25.4551	*	24.2569	*	23.202	*	18.1881	*	17.3465	*	16.6047	*	13.2334	*	12.6679	*	12.1686	*	15	13	8	0	0	0	19.7876	*	19.9729	*	19.0418	*	17.243	*	17.3992	*	16.5896	*	12.5849	*	12.6878	*
20	#79	3999	AAGCAACAACGGAGGCAAAC	20	14	8	0	0	0	26.8273	*	25.5666	*	24.457	*	19.6394	*	18.7314	*	17.9311	*	13.2334	*	12.6679	*	12.1686	*	16	14	8	0	0	0	21.1552	*	21.3485	*	20.3549	*	18.6182	*	18.788	*	17.916	*	12.5849	*	12.6878	*
20	#79	4000	AGCAACAACGGAGGCAAACA	21	15	8	0	0	0	28.2054	*	26.8783	*	25.7063	*	21.0909	*	20.1203	*	19.2577	*	13.2334	*	12.6679	*	12.1686	*	17	15	8	0	0	0	22.5154	*	22.7223	*	21.6586	*	19.9975	*	20.177	*	19.2387	*	12.5849	*	12.6878	*
20	#79	4001	GCAACAACGGAGGCAAACAA	19	14	7	0	0	0	25.4551	*	24.2569	*	23.202	*	19.6394	*	18.7314	*	17.9311	*	11.4827	*	10.9948	*	10.5615	*	16	14	7	0	0	0	21.1552	*	21.3485	*	20.3549	*	18.6182	*	18.788	*	17.916	*	10.9161	*	11.0072	*
20	#79	4002	CAACAACGGAGGCAAACAAG	17	14	8	0	0	0	22.7052	*	21.6358	*	20.6979	*	19.6394	*	18.7314	*	17.9311	*	13.2334	*	12.6679	*	12.1686	*	15	14	8	0	0	0	19.7876	*	19.9729	*	19.0418	*	18.6182	*	18.788	*	17.916	*	12.5849	*	12.6878	*
20	#79	4003	AACAACGGAGGCAAACAAGC	17	15	7	0	0	0	22.7052	*	21.6358	*	20.6979	*	21.0909	*	20.1203	*	19.2577	*	11.4827	*	10.9948	*	10.5615	*	15	15	7	0	0	0	19.7876	*	19.9729	*	19.0418	*	19.9975	*	20.177	*	19.2387	*	10.9161	*	11.0072	*
20	#79	4004	ACAACGGAGGCAAACAAGCC	17	15	7	0	0	0	22.7052	*	21.6358	*	20.6979	*	21.0909	*	20.1203	*	19.2577	*	11.4827	*	10.9948	*	10.5615	*	15	15	7	0	0	0	19.7876	*	19.9729	*	19.0418	*	19.9975	*	20.177	*	19.2387	*	10.9161	*	11.0072	*
20	#79	4005	CAACGGAGGCAAACAAGCCT	16	15	7	0	0	0	21.3333	*	20.3302	*	19.447	*	21.0909	*	20.1203	*	19.2577	*	11.4827	*	10.9948	*	10.5615	*	13	15	7	0	0	0	17.068	*	17.2242	*	16.4219	*	19.9975	*	20.177	*	19.2387	*	10.9161	*	11.0072	*
20	#79	4006	AACGGAGGCAAACAAGCCTT	16	15	7	0	0	0	21.3333	*	20.3302	*	19.447	*	21.0909	*	20.1203	*	19.2577	*	11.4827	*	10.9948	*	10.5615	*	13	15	7	0	0	0	17.068	*	17.2242	*	16.4219	*	19.9975	*	20.177	*	19.2387	*	10.9161	*	11.0072	*
20	#79	4007	ACGGAGGCAAACAAGCCTTA	16	15	7	0	0	0	21.3333	*	20.3302	*	19.447	*	21.0909	*	20.1203	*	19.2577	*	11.4827	*	10.9948	*	10.5615	*	13	15	7	0	0	0	17.068	*	17.2242	*	16.4219	*	19.9975	*	20.177	*	19.2387	*	10.9161	*	11.0072	*
20	#79	4008	CGGAGGCAAACAAGCCTTAG	16	16	7	0	0	0	21.3333	*	20.3302	*	19.447	*	22.5426	*	21.5019	*	20.5845	*	11.4827	*	10.9948	*	10.5615	*	13	16	7	0	0	0	17.068	*	17.2242	*	16.4219	*	21.3674	*	21.5644	*	20.5636	*	10.9161	*	11.0072	*
20	#79	4009	GGAGGCAAACAAGCCTTAGA	16	16	7	0	0	0	21.3333	*	20.3302	*	19.447	*	22.5426	*	21.5019	*	20.5845	*	11.4827	*	10.9948	*	10.5615	*	13	16	7	0	0	0	17.068	*	17.2242	*	16.4219	*	21.3674	*	21.5644	*	20.5636	*	10.9161	*	11.0072	*
20	#79	4010	GAGGCAAACAAGCCTTAGAA	16	16	7	0	0	0	21.3333	*	20.3302	*	19.447	*	22.5426	*	21.5019	*	20.5845	*	11.4827	*	10.9948	*	10.5615	*	13	16	7	0	0	0	17.068	*	17.2242	*	16.4219	*	21.3674	*	21.5644	*	20.5636	*	10.9161	*	11.0072	*
20	#79	4011	AGGCAAACAAGCCTTAGAAA	17	16	7	0	0	0	22.7052	*	21.6358	*	20.6979	*	22.5426	*	21.5019	*	20.5845	*	11.4827	*	10.9948	*	10.5615	*	13	16	7	0	0	0	17.068	*	17.2242	*	16.4219	*	21.3674	*	21.5644	*	20.5636	*	10.9161	*	11.0072	*
20	#79	4012	GGCAAACAAGCCTTAGAAAC	17	16	7	0	0	0	22.7052	*	21.6358	*	20.6979	*	22.5426	*	21.5019	*	20.5845	*	11.4827	*	10.9948	*	10.5615	*	13	16	7	0	0	0	17.068	*	17.2242	*	16.4219	*	21.3674	*	21.5644	*	20.5636	*	10.9161	*	11.0072	*
20	#79	4013	GCAAACAAGCCTTAGAAACA	18	16	7	0	0	0	24.0792	*	22.9472	*	21.9509	*	22.5426	*	21.5019	*	20.5845	*	11.4827	*	10.9948	*	10.5615	*	14	16	7	0	0	0	18.4296	*	18.5994	*	17.7308	*	21.3674	*	21.5644	*	20.5636	*	10.9161	*	11.0072	*
20	#79	4014	CAAACAAGCCTTAGAAACAG	16	16	7	0	0	0	21.3333	*	20.3302	*	19.447	*	22.5426	*	21.5019	*	20.5845	*	11.4827	*	10.9948	*	10.5615	*	12	16	7	0	0	0	15.7049	*	15.8512	*	15.1113	*	21.3674	*	21.5644	*	20.5636	*	10.9161	*	11.0072	*
20	#79	4015	AAACAAGCCTTAGAAACAGT	17	16	7	0	0	0	22.7052	*	21.6358	*	20.6979	*	22.5426	*	21.5019	*	20.5845	*	11.4827	*	10.9948	*	10.5615	*	13	16	7	0	0	0	17.068	*	17.2242	*	16.4219	*	21.3674	*	21.5644	*	20.5636	*	10.9161	*	11.0072	*
20	#79	4016	AACAAGCCTTAGAAACAGTC	17	16	7	0	0	0	22.7052	*	21.6358	*	20.6979	*	22.5426	*	21.5019	*	20.5845	*	11.4827	*	10.9948	*	10.5615	*	13	16	7	0	0	0	17.068	*	17.2242	*	16.4219	*	21.3674	*	21.5644	*	20.5636	*	10.9161	*	11.0072	*
20	#79	4017	ACAAGCCTTAGAAACAGTCC	17	16	7	0	0	0	22.7052	*	21.6358	*	20.6979	*	22.5426	*	21.5019	*	20.5845	*	11.4827	*	10.9948	*	10.5615	*	13	16	7	0	0	0	17.068	*	17.2242	*	16.4219	*	21.3674	*	21.5644	*	20.5636	*	10.9161	*	11.0072	*
20	#79	4018	CAAGCCTTAGAAACAGTCCA	17	16	7	0	0	0	22.7052	*	21.6358	*	20.6979	*	22.5426	*	21.5019	*	20.5845	*	11.4827	*	10.9948	*	10.5615	*	13	16	7	0	0	0	17.068	*	17.2242	*	16.4219	*	21.3674	*	21.5644	*	20.5636	*	10.9161	*	11.0072	*
20	#79	4019	AAGCCTTAGAAACAGTCCAG	17	15	7	0	0	0	22.7052	*	21.6358	*	20.6979	*	21.0909	*	20.1203	*	19.2577	*	11.4827	*	10.9948	*	10.5615	*	13	15	7	0	0	0	17.068	*	17.2242	*	16.4219	*	19.9975	*	20.177	*	19.2387	*	10.9161	*	11.0072	*
20	#79	4020	AGCCTTAGAAACAGTCCAGA	17	17	7	0	0	0	22.7052	*	21.6358	*	20.6979	*	23.9944	*	22.8836	*	21.9076	*	11.4827	*	10.9948	*	10.5615	*	13	17	7	0	0	0	17.068	*	17.2242	*	16.4219	*	22.7489	*	22.9557	*	21.8886	*	10.9161	*	11.0072	*
20	#79	4021	GCCTTAGAAACAGTCCAGAG	19	19	8	0	0	0	25.4551	*	24.2569	*	23.202	*	26.8966	*	25.6569	*	24.5637	*	13.2334	*	12.6679	*	12.1686	*	13	19	8	0	0	0	17.068	*	17.2242	*	16.4219	*	25.5027	*	25.7349	*	24.5352	*	12.5849	*	12.6878	*
20	#79	4022	CCTTAGAAACAGTCCAGAGA	18	18	8	0	0	0	24.0792	*	22.9472	*	21.9509	*	25.4502	*	24.273	*	23.2347	*	13.2334	*	12.6679	*	12.1686	*	12	18	8	0	0	0	15.7049	*	15.8512	*	15.1113	*	24.121	*	24.3452	*	23.2156	*	12.5849	*	12.6878	*
20	#79	4023	CTTAGAAACAGTCCAGAGAT	19	15	8	0	0	0	25.4551	*	24.2569	*	23.202	*	21.0909	*	20.1203	*	19.2577	*	13.2334	*	12.6679	*	12.1686	*	13	15	8	0	0	0	17.068	*	17.2242	*	16.4219	*	19.9975	*	20.177	*	19.2387	*	12.5849	*	12.6878	*
20	#79	4024	TTAGAAACAGTCCAGAGATT	19	15	8	0	0	0	25.4551	*	24.2569	*	23.202	*	21.0909	*	20.1203	*	19.2577	*	13.2334	*	12.6679	*	12.1686	*	13	15	8	0	0	0	17.068	*	17.2242	*	16.4219	*	19.9975	*	20.177	*	19.2387	*	12.5849	*	12.6878	*
20	#79	4025	TAGAAACAGTCCAGAGATTG	19	15	7	0	0	0	25.4551	*	24.2569	*	23.202	*	21.0909	*	20.1203	*	19.2577	*	11.4827	*	10.9948	*	10.5615	*	13	15	7	0	0	0	17.068	*	17.2242	*	16.4219	*	19.9975	*	20.177	*	19.2387	*	10.9161	*	11.0072	*
20	#79	4026	AGAAACAGTCCAGAGATTGT	17	15	7	0	0	0	22.7052	*	21.6358	*	20.6979	*	21.0909	*	20.1203	*	19.2577	*	11.4827	*	10.9948	*	10.5615	*	11	15	7	0	0	0	14.3458	*	14.4767	*	13.803	*	19.9975	*	20.177	*	19.2387	*	10.9161	*	11.0072	*
20	#79	4027	GAAACAGTCCAGAGATTGTT	17	15	7	0	0	0	22.7052	*	21.6358	*	20.6979	*	21.0909	*	20.1203	*	19.2577	*	11.4827	*	10.9948	*	10.5615	*	12	15	7	0	0	0	15.7049	*	15.8512	*	15.1113	*	19.9975	*	20.177	*	19.2387	*	10.9161	*	11.0072	*
20	#79	4028	AAACAGTCCAGAGATTGTTG	17	14	7	0	0	0	22.7052	*	21.6358	*	20.6979	*	19.6394	*	18.7314	*	17.9311	*	11.4827	*	10.9948	*	10.5615	*	12	14	7	0	0	0	15.7049	*	15.8512	*	15.1113	*	18.6182	*	18.788	*	17.916	*	10.9161	*	11.0072	*
20	#79	4029	AACAGTCCAGAGATTGTTGC	17	14	7	0	0	0	22.7052	*	21.6358	*	20.6979	*	19.6394	*	18.7314	*	17.9311	*	11.4827	*	10.9948	*	10.5615	*	12	14	7	0	0	0	15.7049	*	15.8512	*	15.1113	*	18.6182	*	18.788	*	17.916	*	10.9161	*	11.0072	*
20	#79	4030	ACAGTCCAGAGATTGTTGCC	17	14	7	0	0	0	22.7052	*	21.6358	*	20.6979	*	19.6394	*	18.7314	*	17.9311	*	11.4827	*	10.9948	*	10.5615	*	12	14	7	0	0	0	15.7049	*	15.8512	*	15.1113	*	18.6182	*	18.788	*	17.916	*	10.9161	*	11.0072	*
20	#79	4031	CAGTCCAGAGATTGTTGCCT	16	14	7	0	0	0	21.3333	*	20.3302	*	19.447	*	19.6394	*	18.7314	*	17.9311	*	11.4827	*	10.9948	*	10.5615	*	12	14	7	0	0	0	15.7049	*	15.8512	*	15.1113	*	18.6182	*	18.788	*	17.916	*	10.9161	*	11.0072	*
20	#79	4032	AGTCCAGAGATTGTTGCCTG	16	14	7	0	0	0	21.3333	*	20.3302	*	19.447	*	19.6394	*	18.7314	*	17.9311	*	11.4827	*	10.9948	*	10.5615	*	12	14	7	0	0	0	15.7049	*	15.8512	*	15.1113	*	18.6182	*	18.788	*	17.916	*	10.9161	*	11.0072	*
20	#79	4033	GTCCAGAGATTGTTGCCTGT	16	14	7	0	0	0	21.3333	*	20.3302	*	19.447	*	19.6394	*	18.7314	*	17.9311	*	11.4827	*	10.9948	*	10.5615	*	12	14	7	0	0	0	15.7049	*	15.8512	*	15.1113	*	18.6182	*	18.788	*	17.916	*	10.9161	*	11.0072	*
20	#79	4034	TCCAGAGATTGTTGCCTGTG	16	13	7	0	0	0	21.3333	*	20.3302	*	19.447	*	18.1881	*	17.3465	*	16.6047	*	11.4827	*	10.9948	*	10.5615	*	12	13	7	0	0	0	15.7049	*	15.8512	*	15.1113	*	17.243	*	17.3992	*	16.5896	*	10.9161	*	11.0072	*
20	#79	4035	CCAGAGATTGTTGCCTGTGC	17	13	7	0	0	0	22.7052	*	21.6358	*	20.6979	*	18.1881	*	17.3465	*	16.6047	*	11.4827	*	10.9948	*	10.5615	*	13	13	7	0	0	0	17.068	*	17.2242	*	16.4219	*	17.243	*	17.3992	*	16.5896	*	10.9161	*	11.0072	*
20	#79	4036	CAGAGATTGTTGCCTGTGCT	19	14	7	0	0	0	25.4551	*	24.2569	*	23.202	*	19.6394	*	18.7314	*	17.9311	*	11.4827	*	10.9948	*	10.5615	*	15	14	7	0	0	0	19.7876	*	19.9729	*	19.0418	*	18.6182	*	18.788	*	17.916	*	10.9161	*	11.0072	*
20	#79	4037	AGAGATTGTTGCCTGTGCTG	19	14	7	0	0	0	25.4551	*	24.2569	*	23.202	*	19.6394	*	18.7314	*	17.9311	*	11.4827	*	10.9948	*	10.5615	*	15	14	7	0	0	0	19.7876	*	19.9729	*	19.0418	*	18.6182	*	18.788	*	17.916	*	10.9161	*	11.0072	*
20	#79	4038	GAGATTGTTGCCTGTGCTGT	19	14	7	0	0	0	25.4551	*	24.2569	*	23.202	*	19.6394	*	18.7314	*	17.9311	*	11.4827	*	10.9948	*	10.5615	*	15	14	7	0	0	0	19.7876	*	19.9729	*	19.0418	*	18.6182	*	18.788	*	17.916	*	10.9161	*	11.0072	*
20	#79	4039	AGATTGTTGCCTGTGCTGTG	20	14	7	0	0	0	26.8273	*	25.5666	*	24.457	*	19.6394	*	18.7314	*	17.9311	*	11.4827	*	10.9948	*	10.5615	*	16	14	7	0	0	0	21.1552	*	21.3485	*	20.3549	*	18.6182	*	18.788	*	17.916	*	10.9161	*	11.0072	*
20	#79	4040	GATTGTTGCCTGTGCTGTGC	20	14	7	0	0	0	26.8273	*	25.5666	*	24.457	*	19.6394	*	18.7314	*	17.9311	*	11.4827	*	10.9948	*	10.5615	*	16	14	7	0	0	0	21.1552	*	21.3485	*	20.3549	*	18.6182	*	18.788	*	17.916	*	10.9161	*	11.0072	*
20	#79	4041	ATTGTTGCCTGTGCTGTGCC	22	14	7	0	0	0	29.5758	*	28.1824	*	26.9558	*	19.6394	*	18.7314	*	17.9311	*	11.4827	*	10.9948	*	10.5615	*	17	14	7	0	0	0	22.5154	*	22.7223	*	21.6586	*	18.6182	*	18.788	*	17.916	*	10.9161	*	11.0072	*
20	#79	4042	TTGTTGCCTGTGCTGTGCCA	22	15	8	0	0	0	29.5758	*	28.1824	*	26.9558	*	21.0909	*	20.1203	*	19.2577	*	13.2334	*	12.6679	*	12.1686	*	17	14	8	0	0	0	22.5154	*	22.7223	*	21.6586	*	18.6182	*	18.788	*	17.916	*	12.5849	*	12.6878	*
20	#79	4043	TGTTGCCTGTGCTGTGCCAA	22	14	8	0	0	0	29.5758	*	28.1824	*	26.9558	*	19.6394	*	18.7314	*	17.9311	*	13.2334	*	12.6679	*	12.1686	*	18	13	8	0	0	0	23.8795	*	24.1001	*	22.9739	*	17.243	*	17.3992	*	16.5896	*	12.5849	*	12.6878	*
20	#79	4044	GTTGCCTGTGCTGTGCCAAG	22	14	10	0	0	0	29.5758	*	28.1824	*	26.9558	*	19.6394	*	18.7314	*	17.9311	*	16.7499	*	16.0365	*	15.4011	*	18	13	10	0	0	0	23.8795	*	24.1001	*	22.9739	*	17.243	*	17.3992	*	16.5896	*	15.9246	*	16.0585	*
20	#79	4045	TTGCCTGTGCTGTGCCAAGC	23	14	10	0	0	0	30.9502	*	29.4943	*	28.2129	*	19.6394	*	18.7314	*	17.9311	*	16.7499	*	16.0365	*	15.4011	*	19	13	10	0	0	0	25.2362	*	25.476	*	24.2836	*	17.243	*	17.3992	*	16.5896	*	15.9246	*	16.0585	*
20	#79	4046	TGCCTGTGCTGTGCCAAGCC	23	14	10	0	0	0	30.9502	*	29.4943	*	28.2129	*	19.6394	*	18.7314	*	17.9311	*	16.7499	*	16.0365	*	15.4011	*	19	13	10	0	0	0	25.2362	*	25.476	*	24.2836	*	17.243	*	17.3992	*	16.5896	*	15.9246	*	16.0585	*
20	#79	4047	GCCTGTGCTGTGCCAAGCCC	23	15	10	0	0	0	30.9502	*	29.4943	*	28.2129	*	21.0909	*	20.1203	*	19.2577	*	16.7499	*	16.0365	*	15.4011	*	19	13	10	0	0	0	25.2362	*	25.476	*	24.2836	*	17.243	*	17.3992	*	16.5896	*	15.9246	*	16.0585	*
20	#79	4048	CCTGTGCTGTGCCAAGCCCA	23	15	10	0	0	0	30.9502	*	29.4943	*	28.2129	*	21.0909	*	20.1203	*	19.2577	*	16.7499	*	16.0365	*	15.4011	*	20	13	10	0	0	0	26.6024	*	26.8483	*	25.5933	*	17.243	*	17.3992	*	16.5896	*	15.9246	*	16.0585	*
20	#79	4049	CTGTGCTGTGCCAAGCCCAC	23	14	10	0	0	0	30.9502	*	29.4943	*	28.2129	*	19.6394	*	18.7314	*	17.9311	*	16.7499	*	16.0365	*	15.4011	*	20	13	10	0	0	0	26.6024	*	26.8483	*	25.5933	*	17.243	*	17.3992	*	16.5896	*	15.9246	*	16.0585	*
20	#79	4050	TGTGCTGTGCCAAGCCCACG	23	15	10	0	0	0	30.9502	*	29.4943	*	28.2129	*	21.0909	*	20.1203	*	19.2577	*	16.7499	*	16.0365	*	15.4011	*	20	13	10	0	0	0	26.6024	*	26.8483	*	25.5933	*	17.243	*	17.3992	*	16.5896	*	15.9246	*	16.0585	*
20	#79	4051	GTGCTGTGCCAAGCCCACGG	24	15	10	0	0	0	32.3284	*	30.8061	*	29.4662	*	21.0909	*	20.1203	*	19.2577	*	16.7499	*	16.0365	*	15.4011	*	21	13	9	0	0	0	27.9668	*	28.2264	*	26.9089	*	17.243	*	17.3992	*	16.5896	*	14.2515	*	14.3698	*
20	#79	4052	TGCTGTGCCAAGCCCACGGC	25	15	10	0	0	0	33.699	*	32.1142	*	30.7196	*	21.0909	*	20.1203	*	19.2577	*	16.7499	*	16.0365	*	15.4011	*	21	13	9	0	0	0	27.9668	*	28.2264	*	26.9089	*	17.243	*	17.3992	*	16.5896	*	14.2515	*	14.3698	*
20	#79	4053	GCTGTGCCAAGCCCACGGCC	25	15	10	0	0	1	33.699	*	32.1142	*	23.9237	*	21.0909	*	20.1203	*	13.4465	*	16.7499	*	16.0365	*	10.1858	*	21	13	9	0	0	0	27.9668	*	28.2264	*	26.9089	*	17.243	*	17.3992	*	16.5896	*	14.2515	*	14.3698	*
20	#79	4054	CTGTGCCAAGCCCACGGCCT	25	19	10	0	0	0	33.699	*	32.1142	*	30.7196	*	26.8966	*	25.6569	*	24.5637	*	16.7499	*	16.0365	*	15.4011	*	21	15	9	0	0	0	27.9668	*	28.2264	*	26.9089	*	19.9975	*	20.177	*	19.2387	*	14.2515	*	14.3698	*
20	#79	4055	TGTGCCAAGCCCACGGCCTG	25	18	9	0	0	0	33.699	*	32.1142	*	30.7196	*	25.4502	*	24.273	*	23.2347	*	14.9892	*	14.3498	*	13.7843	*	21	14	8	0	0	0	27.9668	*	28.2264	*	26.9089	*	18.6182	*	18.788	*	17.916	*	12.5849	*	12.6878	*
20	#79	4056	GTGCCAAGCCCACGGCCTGA	25	19	9	0	0	0	33.699	*	32.1142	*	30.7196	*	26.8966	*	25.6569	*	24.5637	*	14.9892	*	14.3498	*	13.7843	*	21	16	8	0	0	0	27.9668	*	28.2264	*	26.9089	*	21.3674	*	21.5644	*	20.5636	*	12.5849	*	12.6878	*
20	#79	4057	TGCCAAGCCCACGGCCTGAC	25	19	9	0	0	0	33.699	*	32.1142	*	30.7196	*	26.8966	*	25.6569	*	24.5637	*	14.9892	*	14.3498	*	13.7843	*	21	16	8	0	0	0	27.9668	*	28.2264	*	26.9089	*	21.3674	*	21.5644	*	20.5636	*	12.5849	*	12.6878	*
20	#79	4058	GCCAAGCCCACGGCCTGACC	25	19	9	0	0	0	33.699	*	32.1142	*	30.7196	*	26.8966	*	25.6569	*	24.5637	*	14.9892	*	14.3498	*	13.7843	*	21	16	8	0	0	0	27.9668	*	28.2264	*	26.9089	*	21.3674	*	21.5644	*	20.5636	*	12.5849	*	12.6878	*
20	#79	4059	CCAAGCCCACGGCCTGACCC	26	21	9	0	0	0	35.0735	*	33.4262	*	31.973	*	29.8069	*	28.4305	*	27.2164	*	14.9892	*	14.3498	*	13.7843	*	21	16	8	0	0	0	27.9668	*	28.2264	*	26.9089	*	21.3674	*	21.5644	*	20.5636	*	12.5849	*	12.6878	*
20	#79	4060	CAAGCCCACGGCCTGACCCC	26	21	10	0	0	0	35.0735	*	33.4262	*	31.973	*	29.8069	*	28.4305	*	27.2164	*	16.7499	*	16.0365	*	15.4011	*	21	16	9	0	0	0	27.9668	*	28.2264	*	26.9089	*	21.3674	*	21.5644	*	20.5636	*	14.2515	*	14.3698	*
20	#79	4061	AAGCCCACGGCCTGACCCCC	26	14	10	0	0	0	35.0735	*	33.4262	*	31.973	*	19.6394	*	18.7314	*	17.9311	*	16.7499	*	16.0365	*	15.4011	*	21	10	9	0	0	0	27.9668	*	28.2264	*	26.9089	*	13.1175	*	13.2385	*	12.6239	*	14.2515	*	14.3698	*
20	#79	4062	AGCCCACGGCCTGACCCCCG	27	16	12	0	0	0	36.4519	*	34.7344	*	33.2265	*	22.5426	*	21.5019	*	20.5845	*	20.2661	*	19.3971	*	18.6255	*	21	10	11	0	0	0	27.9668	*	28.2264	*	26.9089	*	13.1175	*	13.2385	*	12.6239	*	17.5948	*	17.7442	*
20	#79	4063	GCCCACGGCCTGACCCCCGC	28	18	11	0	0	0	37.8207	*	36.0484	*	34.4781	*	25.4502	*	24.273	*	23.2347	*	18.5039	*	17.7128	*	17.0111	*	22	12	10	0	0	0	29.3275	*	29.5988	*	28.2188	*	15.8644	*	16.0144	*	15.2673	*	15.9246	*	16.0585	*
20	#79	4064	CCCACGGCCTGACCCCCGCC	29	18	12	0	0	0	39.1972	*	37.3547	*	35.7297	*	25.4502	*	24.273	*	23.2347	*	20.2661	*	19.3971	*	18.6255	*	22	12	10	0	0	0	29.3275	*	29.5988	*	28.2188	*	15.8644	*	16.0144	*	15.2673	*	15.9246	*	16.0585	*
20	#79	4065	CCACGGCCTGACCCCCGCCC	30	18	12	1	0	0	33.2738	*	38.6648	*	36.9813	*	19.1344	*	24.273	*	23.2347	*	14.5769	*	19.3971	*	18.6255	*	23	12	10	0	0	0	30.6863	*	30.9731	*	29.5268	*	15.8644	*	16.0144	*	15.2673	*	15.9246	*	16.0585	*
20	#79	4066	CACGGCCTGACCCCCGCCCA	30	16	12	0	0	0	40.5737	*	38.6648	*	36.9813	*	22.5426	*	21.5019	*	20.5845	*	20.2661	*	19.3971	*	18.6255	*	23	11	10	0	0	0	30.6863	*	30.9731	*	29.5268	*	14.4935	*	14.6224	*	13.9417	*	15.9246	*	16.0585	*
20	#79	4067	ACGGCCTGACCCCCGCCCAG	29	15	12	0	0	0	39.1972	*	37.3547	*	35.7297	*	21.0909	*	20.1203	*	19.2577	*	20.2661	*	19.3971	*	18.6255	*	23	10	10	0	0	0	30.6863	*	30.9731	*	29.5268	*	13.1175	*	13.2385	*	12.6239	*	15.9246	*	16.0585	*
20	#79	4068	CGGCCTGACCCCCGCCCAGG	29	17	13	0	0	0	39.1972	*	37.3547	*	35.7297	*	23.9944	*	22.8836	*	21.9076	*	22.0213	*	21.0782	*	20.2402	*	23	11	10	0	0	0	30.6863	*	30.9731	*	29.5268	*	14.4935	*	14.6224	*	13.9417	*	15.9246	*	16.0585	*
20	#79	4069	GGCCTGACCCCCGCCCAGGT	29	16	13	0	0	0	39.1972	*	37.3547	*	35.7297	*	22.5426	*	21.5019	*	20.5845	*	22.0213	*	21.0782	*	20.2402	*	24	10	10	0	0	0	32.0528	*	32.3495	*	30.8368	*	13.1175	*	13.2385	*	12.6239	*	15.9246	*	16.0585	*
20	#79	4070	GCCTGACCCCCGCCCAGGTT	29	15	13	0	0	0	39.1972	*	37.3547	*	35.7297	*	21.0909	*	20.1203	*	19.2577	*	22.0213	*	21.0782	*	20.2402	*	24	10	10	0	0	0	32.0528	*	32.3495	*	30.8368	*	13.1175	*	13.2385	*	12.6239	*	15.9246	*	16.0585	*
20	#79	4071	CCTGACCCCCGCCCAGGTTG	29	15	13	0	0	0	39.1972	*	37.3547	*	35.7297	*	21.0909	*	20.1203	*	19.2577	*	22.0213	*	21.0782	*	20.2402	*	24	10	10	0	0	0	32.0528	*	32.3495	*	30.8368	*	13.1175	*	13.2385	*	12.6239	*	15.9246	*	16.0585	*
20	#79	4072	CTGACCCCCGCCCAGGTTGT	29	15	13	0	0	0	39.1972	*	37.3547	*	35.7297	*	21.0909	*	20.1203	*	19.2577	*	22.0213	*	21.0782	*	20.2402	*	24	10	10	0	0	0	32.0528	*	32.3495	*	30.8368	*	13.1175	*	13.2385	*	12.6239	*	15.9246	*	16.0585	*
20	#79	4073	TGACCCCCGCCCAGGTTGTC	30	14	14	0	0	0	40.5737	*	38.6648	*	36.9813	*	19.6394	*	18.7314	*	17.9311	*	23.7843	*	22.7633	*	21.8553	*	25	11	11	0	0	0	33.4117	*	33.722	*	32.1507	*	14.4935	*	14.6224	*	13.9417	*	17.5948	*	17.7442	*
20	#79	4074	GACCCCCGCCCAGGTTGTCG	30	15	13	0	0	0	40.5737	*	38.6648	*	36.9813	*	21.0909	*	20.1203	*	19.2577	*	22.0213	*	21.0782	*	20.2402	*	25	12	11	0	0	0	33.4117	*	33.722	*	32.1507	*	15.8644	*	16.0144	*	15.2673	*	17.5948	*	17.7442	*
20	#79	4075	ACCCCCGCCCAGGTTGTCGC	29	15	13	0	0	0	39.1972	*	37.3547	*	35.7297	*	21.0909	*	20.1203	*	19.2577	*	22.0213	*	21.0782	*	20.2402	*	25	12	11	0	0	0	33.4117	*	33.722	*	32.1507	*	15.8644	*	16.0144	*	15.2673	*	17.5948	*	17.7442	*
20	#79	4076	CCCCCGCCCAGGTTGTCGCT	28	15	13	0	0	0	37.8207	*	36.0484	*	34.4781	*	21.0909	*	20.1203	*	19.2577	*	22.0213	*	21.0782	*	20.2402	*	24	12	11	0	0	0	32.0528	*	32.3495	*	30.8368	*	15.8644	*	16.0144	*	15.2673	*	17.5948	*	17.7442	*
20	#79	4077	CCCCGCCCAGGTTGTCGCTA	28	15	13	0	0	0	37.8207	*	36.0484	*	34.4781	*	21.0909	*	20.1203	*	19.2577	*	22.0213	*	21.0782	*	20.2402	*	24	12	11	0	0	0	32.0528	*	32.3495	*	30.8368	*	15.8644	*	16.0144	*	15.2673	*	17.5948	*	17.7442	*
20	#79	4078	CCCGCCCAGGTTGTCGCTAT	29	15	13	0	0	0	39.1972	*	37.3547	*	35.7297	*	21.0909	*	20.1203	*	19.2577	*	22.0213	*	21.0782	*	20.2402	*	25	12	11	0	0	0	33.4117	*	33.722	*	32.1507	*	15.8644	*	16.0144	*	15.2673	*	17.5948	*	17.7442	*
20	#79	4079	CCGCCCAGGTTGTCGCTATT	29	15	12	0	0	0	39.1972	*	37.3547	*	35.7297	*	21.0909	*	20.1203	*	19.2577	*	20.2661	*	19.3971	*	18.6255	*	25	12	11	0	0	0	33.4117	*	33.722	*	32.1507	*	15.8644	*	16.0144	*	15.2673	*	17.5948	*	17.7442	*
20	#79	4080	CGCCCAGGTTGTCGCTATTG	28	14	13	0	0	0	37.8207	*	36.0484	*	34.4781	*	19.6394	*	18.7314	*	17.9311	*	22.0213	*	21.0782	*	20.2402	*	25	11	12	0	0	0	33.4117	*	33.722	*	32.1507	*	14.4935	*	14.6224	*	13.9417	*	19.26	*	19.4249	*
20	#79	4081	GCCCAGGTTGTCGCTATTGC	28	15	13	0	0	0	37.8207	*	36.0484	*	34.4781	*	21.0909	*	20.1203	*	19.2577	*	22.0213	*	21.0782	*	20.2402	*	25	12	12	0	0	0	33.4117	*	33.722	*	32.1507	*	15.8644	*	16.0144	*	15.2673	*	19.26	*	19.4249	*
20	#79	4082	CCCAGGTTGTCGCTATTGCT	28	15	13	0	0	0	37.8207	*	36.0484	*	34.4781	*	21.0909	*	20.1203	*	19.2577	*	22.0213	*	21.0782	*	20.2402	*	25	12	12	0	0	0	33.4117	*	33.722	*	32.1507	*	15.8644	*	16.0144	*	15.2673	*	19.26	*	19.4249	*
20	#79	4083	CCAGGTTGTCGCTATTGCTA	58	43	47	0	0	0	79.0664	*	75.3491	*	72.0759	*	61.7671	*	58.9146	*	56.3962	*	81.9022	*	78.3671	*	75.2336	*	52	39	46	0	0	0	70.2212	*	70.8693	*	67.5601	*	53.0387	*	53.5247	*	51.0324	*	76.1444	*	76.8011	*
20	#79	4084	CAGGTTGTCGCTATTGCTAG	92	84	74	0	0	0	125.814	*	119.902	*	114.691	*	121.337	*	115.731	*	110.787	*	129.477	*	123.875	*	118.918	*	83	78	73	0	0	0	112.48	*	113.519	*	108.226	*	106.751	*	107.729	*	102.722	*	121.332	*	122.38	*
20	#79	4085	AGGTTGTCGCTATTGCTAGT	90	82	74	0	0	0	123.064	*	117.281	*	112.191	*	118.435	*	112.958	*	108.135	*	129.477	*	123.875	*	118.918	*	80	76	73	0	0	0	108.389	*	109.394	*	104.288	*	103.995	*	104.952	*	100.069	*	121.332	*	122.38	*
20	#79	4086	GGTTGTCGCTATTGCTAGTA	89	85	75	0	0	0	121.691	*	115.97	*	110.935	*	122.794	*	117.118	*	112.119	*	131.232	*	125.561	*	120.537	*	77	79	73	0	0	0	104.305	*	105.266	*	100.355	*	108.128	*	109.12	*	104.046	*	121.332	*	122.38	*
20	#79	4087	GTTGTCGCTATTGCTAGTAA	87	84	73	0	0	1	118.938	*	113.349	*	99.0683	*	121.337	*	115.731	*	101.426	*	127.711	*	122.188	*	107.958	*	75	78	72	0	0	0	101.575	*	102.514	*	97.732	*	106.751	*	107.729	*	102.722	*	119.661	*	120.692	*
20	#79	4088	TTGTCGCTATTGCTAGTAAC	87	80	70	0	0	1	118.938	*	113.349	*	99.0683	*	115.525	*	110.184	*	96.2159	*	122.428	*	117.132	*	103.187	*	75	74	69	0	0	0	101.575	*	102.514	*	97.732	*	101.24	*	102.175	*	97.4171	*	114.639	*	115.626	*
20	#79	4089	TGTCGCTATTGCTAGTAACG	83	80	70	0	0	1	113.444	*	108.109	*	94.1567	*	115.525	*	110.184	*	96.2159	*	122.428	*	117.132	*	103.187	*	72	74	68	0	0	0	97.4831	*	98.387	*	93.7966	*	101.24	*	102.175	*	97.4171	*	112.964	*	113.937	*
20	#79	4090	GTCGCTATTGCTAGTAACGG	83	81	73	0	0	0	113.444	*	108.109	*	103.414	*	116.982	*	111.575	*	106.807	*	127.711	*	122.188	*	117.297	*	71	75	72	0	0	0	96.1199	*	97.0121	*	92.4842	*	102.617	*	103.562	*	98.7452	*	119.661	*	120.692	*
20	#79	4091	TCGCTATTGCTAGTAACGGC	84	81	77	0	0	0	114.815	*	109.418	*	104.668	*	116.982	*	111.575	*	106.807	*	134.762	*	128.93	*	123.773	*	71	74	75	0	0	0	96.1199	*	97.0121	*	92.4842	*	101.24	*	102.175	*	97.4171	*	124.68	*	125.753	*
20	#79	4092	CGCTATTGCTAGTAACGGCG	85	81	79	0	0	0	116.193	*	110.726	*	105.922	*	116.982	*	111.575	*	106.807	*	138.281	*	132.305	*	127.007	*	72	76	79	0	0	0	97.4831	*	98.387	*	93.7966	*	103.995	*	104.952	*	100.069	*	131.375	*	132.502	*
20	#79	4093	GCTATTGCTAGTAACGGCGG	85	82	80	0	0	0	116.193	*	110.726	*	105.922	*	118.435	*	112.958	*	108.135	*	140.046	*	133.988	*	128.628	*	72	76	80	0	0	0	97.4831	*	98.387	*	93.7966	*	103.995	*	104.952	*	100.069	*	133.047	*	134.196	*
20	#79	4094	CTATTGCTAGTAACGGCGGA	88	83	79	0	0	0	120.316	*	114.662	*	109.678	*	119.884	*	114.34	*	109.459	*	138.281	*	132.305	*	127.007	*	76	78	79	0	0	0	102.938	*	103.889	*	99.0444	*	106.751	*	107.729	*	102.722	*	131.375	*	132.502	*
20	#79	4095	TATTGCTAGTAACGGCGGAG	91	85	80	0	0	0	124.439	*	118.589	*	113.441	*	122.794	*	117.118	*	112.119	*	140.046	*	133.988	*	128.628	*	78	79	79	0	0	0	105.666	*	106.644	*	101.671	*	108.128	*	109.12	*	104.046	*	131.375	*	132.502	*
20	#79	4096	ATTGCTAGTAACGGCGGAGG	92	84	80	0	0	0	125.814	*	119.902	*	114.691	*	121.337	*	115.731	*	110.787	*	140.046	*	133.988	*	128.628	*	76	78	79	0	0	0	102.938	*	103.889	*	99.0444	*	106.751	*	107.729	*	102.722	*	131.375	*	132.502	*
20	#79	4097	TTGCTAGTAACGGCGGAGGC	89	86	79	0	0	0	121.691	*	115.97	*	110.935	*	124.243	*	118.5	*	113.439	*	138.281	*	132.305	*	127.007	*	74	79	78	0	0	0	100.211	*	101.139	*	96.4195	*	108.128	*	109.12	*	104.046	*	129.705	*	130.817	*
20	#79	4098	TGCTAGTAACGGCGGAGGCA	91	88	78	0	0	0	124.439	*	118.589	*	113.441	*	127.15	*	121.274	*	116.092	*	136.523	*	130.617	*	125.39	*	76	81	77	0	0	0	102.938	*	103.889	*	99.0444	*	110.884	*	111.901	*	106.698	*	128.027	*	129.133	*
20	#79	4099	GCTAGTAACGGCGGAGGCAA	88	89	80	0	0	0	120.316	*	114.662	*	109.678	*	128.605	*	122.659	*	117.422	*	140.046	*	133.988	*	128.628	*	74	80	79	0	0	0	100.211	*	101.139	*	96.4195	*	109.503	*	110.512	*	105.372	*	131.375	*	132.502	*
20	#79	4100	CTAGTAACGGCGGAGGCAAA	88	84	79	0	0	0	120.316	*	114.662	*	109.678	*	121.337	*	115.731	*	110.787	*	138.281	*	132.305	*	127.007	*	74	76	78	0	0	0	100.211	*	101.139	*	96.4195	*	103.995	*	104.952	*	100.069	*	129.705	*	130.817	*
20	#79	4101	TAGTAACGGCGGAGGCAAAC	87	83	78	0	0	0	118.938	*	113.349	*	108.428	*	119.884	*	114.34	*	109.459	*	136.523	*	130.617	*	125.39	*	74	75	77	0	0	0	100.211	*	101.139	*	96.4195	*	102.617	*	103.562	*	98.7452	*	128.027	*	129.133	*
20	#79	4102	AGTAACGGCGGAGGCAAACA	89	82	80	0	0	0	121.691	*	115.97	*	110.935	*	118.435	*	112.958	*	108.135	*	140.046	*	133.988	*	128.628	*	76	74	79	0	0	0	102.938	*	103.889	*	99.0444	*	101.24	*	102.175	*	97.4171	*	131.375	*	132.502	*
20	#79	4103	GTAACGGCGGAGGCAAACAG	87	79	78	0	0	0	118.938	*	113.349	*	108.428	*	114.072	*	108.802	*	104.154	*	136.523	*	130.617	*	125.39	*	75	73	77	0	0	0	101.575	*	102.514	*	97.732	*	99.8667	*	100.782	*	96.0949	*	128.027	*	129.133	*
20	#79	4104	TAACGGCGGAGGCAAACAGG	91	78	78	0	0	0	124.439	*	118.589	*	113.441	*	112.623	*	107.415	*	102.83	*	136.523	*	130.617	*	125.39	*	79	73	77	0	0	0	107.03	*	108.019	*	102.98	*	99.8667	*	100.782	*	96.0949	*	128.027	*	129.133	*
20	#79	4105	AACGGCGGAGGCAAACAGGC	95	80	78	0	0	0	129.943	*	123.835	*	118.453	*	115.525	*	110.184	*	105.479	*	136.523	*	130.617	*	125.39	*	83	75	77	0	0	0	112.48	*	113.519	*	108.226	*	102.617	*	103.562	*	98.7452	*	128.027	*	129.133	*
20	#79	4106	ACGGCGGAGGCAAACAGGCG	96	80	79	0	0	0	131.312	*	125.138	*	119.709	*	115.525	*	110.184	*	105.479	*	138.281	*	132.305	*	127.007	*	83	75	77	0	0	0	112.48	*	113.519	*	108.226	*	102.617	*	103.562	*	98.7452	*	128.027	*	129.133	*
20	#79	4107	CGGCGGAGGCAAACAGGCGC	94	74	80	0	0	0	128.566	*	122.521	*	117.201	*	106.807	*	101.876	*	97.5219	*	140.046	*	133.988	*	128.628	*	82	70	76	0	0	0	111.121	*	112.148	*	106.913	*	95.7303	*	96.6126	*	92.1166	*	126.356	*	127.44	*
20	#79	4108	GGCGGAGGCAAACAGGCGCT	93	76	78	0	0	0	127.187	*	121.212	*	115.947	*	109.717	*	104.646	*	100.174	*	136.523	*	130.617	*	125.39	*	82	72	74	0	0	0	111.121	*	112.148	*	106.913	*	98.486	*	99.3937	*	94.7688	*	123.008	*	124.063	*
20	#79	4109	GCGGAGGCAAACAGGCGCTG	92	83	78	0	0	0	125.814	*	119.902	*	114.691	*	119.884	*	114.34	*	109.459	*	136.523	*	130.617	*	125.39	*	81	79	74	0	0	0	109.756	*	110.773	*	105.601	*	108.128	*	109.12	*	104.046	*	123.008	*	124.063	*
20	#79	4110	CGGAGGCAAACAGGCGCTGG	93	83	76	0	0	0	127.187	*	121.212	*	115.947	*	119.884	*	114.34	*	109.459	*	133	*	127.246	*	122.152	*	82	78	72	0	0	0	111.121	*	112.148	*	106.913	*	106.751	*	107.729	*	102.722	*	119.661	*	120.692	*
20	#79	4111	GGAGGCAAACAGGCGCTGGA	93	81	78	0	0	0	127.187	*	121.212	*	115.947	*	116.982	*	111.575	*	106.807	*	136.523	*	130.617	*	125.39	*	81	77	75	0	0	0	109.756	*	110.773	*	105.601	*	105.37	*	106.345	*	101.395	*	124.68	*	125.753	*
20	#79	4112	GAGGCAAACAGGCGCTGGAA	93	79	74	0	0	0	127.187	*	121.212	*	115.947	*	114.072	*	108.802	*	104.154	*	129.477	*	123.875	*	118.918	*	81	75	71	0	0	0	109.756	*	110.773	*	105.601	*	102.617	*	103.562	*	98.7452	*	117.987	*	119.003	*
20	#79	4113	AGGCAAACAGGCGCTGGAAA	93	81	72	0	0	0	127.187	*	121.212	*	115.947	*	116.982	*	111.575	*	106.807	*	125.951	*	120.503	*	115.682	*	81	77	70	0	0	0	109.756	*	110.773	*	105.601	*	105.37	*	106.345	*	101.395	*	116.313	*	117.315	*
20	#79	4114	GGCAAACAGGCGCTGGAAAC	96	82	70	0	0	0	131.312	*	125.138	*	119.709	*	118.435	*	112.958	*	108.135	*	122.428	*	117.132	*	112.448	*	84	77	67	0	0	0	113.842	*	114.898	*	109.538	*	105.37	*	106.345	*	101.395	*	111.29	*	112.247	*
20	#79	4115	GCAAACAGGCGCTGGAAACA	94	82	69	0	0	0	128.566	*	122.521	*	117.201	*	118.435	*	112.958	*	108.135	*	120.665	*	115.45	*	110.828	*	83	78	66	0	0	0	112.48	*	113.519	*	108.226	*	106.751	*	107.729	*	102.722	*	109.62	*	110.562	*
20	#79	4116	CAAACAGGCGCTGGAAACAG	96	83	69	0	0	0	131.312	*	125.138	*	119.709	*	119.884	*	114.34	*	109.459	*	120.665	*	115.45	*	110.828	*	84	79	66	0	0	0	113.842	*	114.898	*	109.538	*	108.128	*	109.12	*	104.046	*	109.62	*	110.562	*
20	#79	4117	AAACAGGCGCTGGAAACAGT	96	83	69	0	0	0	131.312	*	125.138	*	119.709	*	119.884	*	114.34	*	109.459	*	120.665	*	115.45	*	110.828	*	83	78	66	0	0	0	112.48	*	113.519	*	108.226	*	106.751	*	107.729	*	102.722	*	109.62	*	110.562	*
20	#79	4118	AACAGGCGCTGGAAACAGTT	95	83	68	0	0	0	129.943	*	123.835	*	118.453	*	119.884	*	114.34	*	109.459	*	118.903	*	113.759	*	109.211	*	82	78	66	0	0	0	111.121	*	112.148	*	106.913	*	106.751	*	107.729	*	102.722	*	109.62	*	110.562	*
20	#79	4119	ACAGGCGCTGGAAACAGTTC	97	80	71	0	0	0	132.689	*	126.452	*	120.964	*	115.525	*	110.184	*	105.479	*	124.184	*	118.821	*	114.063	*	82	75	70	0	0	0	111.121	*	112.148	*	106.913	*	102.617	*	103.562	*	98.7452	*	116.313	*	117.315	*
20	#79	4120	CAGGCGCTGGAAACAGTTCA	97	83	74	0	0	0	132.689	*	126.452	*	120.964	*	119.884	*	114.34	*	109.459	*	129.477	*	123.875	*	118.918	*	83	78	73	0	0	0	112.48	*	113.519	*	108.226	*	106.751	*	107.729	*	102.722	*	121.332	*	122.38	*
20	#79	4121	AGGCGCTGGAAACAGTTCAG	93	86	73	0	0	0	127.187	*	121.212	*	115.947	*	124.243	*	118.5	*	113.439	*	127.711	*	122.188	*	117.297	*	78	82	72	0	0	0	105.666	*	106.644	*	101.671	*	112.261	*	113.292	*	108.022	*	119.661	*	120.692	*
20	#79	4122	GGCGCTGGAAACAGTTCAGC	93	87	73	0	0	0	127.187	*	121.212	*	115.947	*	125.696	*	119.891	*	114.771	*	127.711	*	122.188	*	117.297	*	81	81	72	0	0	0	109.756	*	110.773	*	105.601	*	110.884	*	111.901	*	106.698	*	119.661	*	120.692	*
20	#79	4123	GCGCTGGAAACAGTTCAGCG	94	90	74	0	0	0	128.566	*	122.521	*	117.201	*	130.058	*	124.045	*	118.75	*	129.477	*	123.875	*	118.918	*	83	82	72	0	0	0	112.48	*	113.519	*	108.226	*	112.261	*	113.292	*	108.022	*	119.661	*	120.692	*
20	#79	4124	CGCTGGAAACAGTTCAGCGC	92	89	75	0	0	0	125.814	*	119.902	*	114.691	*	128.605	*	122.659	*	117.422	*	131.232	*	125.561	*	120.537	*	81	81	72	0	0	0	109.756	*	110.773	*	105.601	*	110.884	*	111.901	*	106.698	*	119.661	*	120.692	*
20	#79	4125	GCTGGAAACAGTTCAGCGCC	91	91	76	0	0	0	124.439	*	118.589	*	113.441	*	131.511	*	125.432	*	120.078	*	133	*	127.246	*	122.152	*	81	85	73	0	0	0	109.756	*	110.773	*	105.601	*	116.393	*	117.465	*	112	*	121.332	*	122.38	*
20	#79	4126	CTGGAAACAGTTCAGCGCCT	91	91	80	0	0	0	124.439	*	118.589	*	113.441	*	131.511	*	125.432	*	120.078	*	140.046	*	133.988	*	128.628	*	80	85	78	0	0	0	108.389	*	109.394	*	104.288	*	116.393	*	117.465	*	112	*	129.705	*	130.817	*
20	#79	4127	TGGAAACAGTTCAGCGCCTC	92	92	81	0	0	0	125.814	*	119.902	*	114.691	*	132.962	*	126.821	*	121.404	*	141.808	*	135.672	*	130.242	*	81	86	79	0	0	0	109.756	*	110.773	*	105.601	*	117.768	*	118.85	*	113.323	*	131.375	*	132.502	*
20	#79	4128	GGAAACAGTTCAGCGCCTCT	92	93	81	0	0	0	125.814	*	119.902	*	114.691	*	134.417	*	128.201	*	122.726	*	141.808	*	135.672	*	130.242	*	79	87	79	0	0	0	107.03	*	108.019	*	102.98	*	119.143	*	120.241	*	114.651	*	131.375	*	132.502	*
20	#79	4129	GAAACAGTTCAGCGCCTCTT	96	92	83	0	0	0	131.312	*	125.138	*	119.709	*	132.962	*	126.821	*	121.404	*	145.328	*	139.043	*	133.48	*	83	86	81	0	0	0	112.48	*	113.519	*	108.226	*	117.768	*	118.85	*	113.323	*	134.726	*	135.881	*
20	#79	4130	AAACAGTTCAGCGCCTCTTG	93	94	81	0	0	0	127.187	*	121.212	*	115.947	*	135.872	*	129.59	*	124.056	*	141.808	*	135.672	*	130.242	*	81	88	79	0	0	0	109.756	*	110.773	*	105.601	*	120.524	*	121.635	*	115.975	*	131.375	*	132.502	*
20	#79	4131	AACAGTTCAGCGCCTCTTGC	90	94	80	0	0	0	123.064	*	117.281	*	112.191	*	135.872	*	129.59	*	124.056	*	140.046	*	133.988	*	128.628	*	79	88	78	0	0	0	107.03	*	108.019	*	102.98	*	120.524	*	121.635	*	115.975	*	129.705	*	130.817	*
20	#79	4132	ACAGTTCAGCGCCTCTTGCC	88	93	79	0	0	0	120.316	*	114.662	*	109.678	*	134.417	*	128.201	*	122.726	*	138.281	*	132.305	*	127.007	*	78	87	77	0	0	0	105.666	*	106.644	*	101.671	*	119.143	*	120.241	*	114.651	*	128.027	*	129.133	*
20	#79	4133	CAGTTCAGCGCCTCTTGCCG	86	94	77	0	0	0	117.565	*	112.035	*	107.172	*	135.872	*	129.59	*	124.056	*	134.762	*	128.93	*	123.773	*	76	88	75	0	0	0	102.938	*	103.889	*	99.0444	*	120.524	*	121.635	*	115.975	*	124.68	*	125.753	*
20	#79	4134	AGTTCAGCGCCTCTTGCCGG	84	94	75	0	0	0	114.815	*	109.418	*	104.668	*	135.872	*	129.59	*	124.056	*	131.232	*	125.561	*	120.537	*	74	88	73	0	0	0	100.211	*	101.139	*	96.4195	*	120.524	*	121.635	*	115.975	*	121.332	*	122.38	*
20	#79	4135	GTTCAGCGCCTCTTGCCGGT	83	93	76	0	0	0	113.444	*	108.109	*	103.414	*	134.417	*	128.201	*	122.726	*	133	*	127.246	*	122.152	*	73	86	74	0	0	0	98.8482	*	99.762	*	95.1052	*	117.768	*	118.85	*	113.323	*	123.008	*	124.063	*
20	#79	4136	TTCAGCGCCTCTTGCCGGTC	82	94	76	0	0	0	112.065	*	106.801	*	102.16	*	135.872	*	129.59	*	124.056	*	133	*	127.246	*	122.152	*	72	87	74	0	0	0	97.4831	*	98.387	*	93.7966	*	119.143	*	120.241	*	114.651	*	123.008	*	124.063	*
20	#79	4137	TCAGCGCCTCTTGCCGGTCT	82	94	73	0	0	0	112.065	*	106.801	*	102.16	*	135.872	*	129.59	*	124.056	*	127.711	*	122.188	*	117.297	*	72	87	71	0	0	0	97.4831	*	98.387	*	93.7966	*	119.143	*	120.241	*	114.651	*	117.987	*	119.003	*
20	#79	4138	CAGCGCCTCTTGCCGGTCTT	82	93	74	0	0	0	112.065	*	106.801	*	102.16	*	134.417	*	128.201	*	122.726	*	129.477	*	123.875	*	118.918	*	72	86	71	0	0	0	97.4831	*	98.387	*	93.7966	*	117.768	*	118.85	*	113.323	*	117.987	*	119.003	*
20	#79	4139	AGCGCCTCTTGCCGGTCTTG	82	91	74	0	0	0	112.065	*	106.801	*	102.16	*	131.511	*	125.432	*	120.078	*	129.477	*	123.875	*	118.918	*	72	84	71	0	0	0	97.4831	*	98.387	*	93.7966	*	115.011	*	116.073	*	110.67	*	117.987	*	119.003	*
20	#79	4140	GCGCCTCTTGCCGGTCTTGT	82	91	73	0	0	0	112.065	*	106.801	*	102.16	*	131.511	*	125.432	*	120.078	*	127.711	*	122.188	*	117.297	*	71	84	71	0	0	0	96.1199	*	97.0121	*	92.4842	*	115.011	*	116.073	*	110.67	*	117.987	*	119.003	*
20	#79	4141	CGCCTCTTGCCGGTCTTGTG	83	91	72	0	0	0	113.444	*	108.109	*	103.414	*	131.511	*	125.432	*	120.078	*	125.951	*	120.503	*	115.682	*	71	84	70	0	0	0	96.1199	*	97.0121	*	92.4842	*	115.011	*	116.073	*	110.67	*	116.313	*	117.315	*
20	#79	4142	GCCTCTTGCCGGTCTTGTGT	83	92	74	0	0	0	113.444	*	108.109	*	103.414	*	132.962	*	126.821	*	121.404	*	129.477	*	123.875	*	118.918	*	71	85	72	0	0	0	96.1199	*	97.0121	*	92.4842	*	116.393	*	117.465	*	112	*	119.661	*	120.692	*
20	#79	4143	CCTCTTGCCGGTCTTGTGTC	83	92	74	0	0	0	113.444	*	108.109	*	103.414	*	132.962	*	126.821	*	121.404	*	129.477	*	123.875	*	118.918	*	69	85	72	0	0	0	93.3954	*	94.2584	*	89.8632	*	116.393	*	117.465	*	112	*	119.661	*	120.692	*
20	#79	4144	CTCTTGCCGGTCTTGTGTCA	83	92	75	0	0	0	113.444	*	108.109	*	103.414	*	132.962	*	126.821	*	121.404	*	131.232	*	125.561	*	120.537	*	69	85	73	0	0	0	93.3954	*	94.2584	*	89.8632	*	116.393	*	117.465	*	112	*	121.332	*	122.38	*
20	#79	4145	TCTTGCCGGTCTTGTGTCAG	84	92	75	0	0	0	114.815	*	109.418	*	104.668	*	132.962	*	126.821	*	121.404	*	131.232	*	125.561	*	120.537	*	71	85	73	0	0	0	96.1199	*	97.0121	*	92.4842	*	116.393	*	117.465	*	112	*	121.332	*	122.38	*
20	#79	4146	CTTGCCGGTCTTGTGTCAGG	82	95	77	0	0	0	112.065	*	106.801	*	102.16	*	137.325	*	130.973	*	125.384	*	134.762	*	128.93	*	123.773	*	71	87	76	0	0	0	96.1199	*	97.0121	*	92.4842	*	119.143	*	120.241	*	114.651	*	126.356	*	127.44	*
20	#79	4147	TTGCCGGTCTTGTGTCAGGA	41	57	42	0	0	0	55.6938	*	53.0741	*	50.7657	*	82.1069	*	78.3092	*	74.9666	*	73.0948	*	69.9385	*	67.1409	*	34	50	41	0	0	0	45.6816	*	46.1052	*	43.9559	*	68.1892	*	68.8138	*	65.6106	*	67.7764	*	68.3589	*
20	#79	4148	TGCCGGTCTTGTGTCAGGAC	43	55	43	0	0	0	58.4454	*	55.6968	*	53.275	*	79.2028	*	75.5418	*	72.3164	*	74.8582	*	71.6277	*	68.7598	*	37	49	42	0	0	0	49.7745	*	50.2352	*	47.8906	*	66.8104	*	67.4233	*	64.2865	*	69.45	*	70.0462	*
20	#79	4149	GCCGGTCTTGTGTCAGGACC	43	56	43	0	0	0	58.4454	*	55.6968	*	53.275	*	80.6519	*	76.9245	*	73.6405	*	74.8582	*	71.6277	*	68.7598	*	37	50	42	0	0	0	49.7745	*	50.2352	*	47.8906	*	68.1892	*	68.8138	*	65.6106	*	69.45	*	70.0462	*
20	#79	4150	CCGGTCTTGTGTCAGGACCA	42	56	45	0	0	0	57.0648	*	54.3825	*	52.0194	*	80.6519	*	76.9245	*	73.6405	*	78.3792	*	74.9925	*	71.9996	*	36	50	44	0	0	0	48.4076	*	48.8566	*	46.5745	*	68.1892	*	68.8138	*	65.6106	*	72.7972	*	73.4246	*
20	#79	4151	CGGTCTTGTGTCAGGACCAC	42	56	44	0	0	0	57.0648	*	54.3825	*	52.0194	*	80.6519	*	76.9245	*	73.6405	*	76.6196	*	73.3111	*	70.3807	*	36	50	43	0	0	0	48.4076	*	48.8566	*	46.5745	*	68.1892	*	68.8138	*	65.6106	*	71.1236	*	71.7373	*
20	#79	4152	GGTCTTGTGTCAGGACCACG	41	59	45	0	0	0	55.6938	*	53.0741	*	50.7657	*	85.0129	*	81.0824	*	77.6188	*	78.3792	*	74.9925	*	71.9996	*	36	54	44	0	0	0	48.4076	*	48.8566	*	46.5745	*	73.6984	*	74.3719	*	70.9148	*	72.7972	*	73.4246	*
20	#79	4153	GTCTTGTGTCAGGACCACGG	44	59	44	0	0	0	59.8183	*	57.0071	*	54.5307	*	85.0129	*	81.0824	*	77.6188	*	76.6196	*	73.3111	*	70.3807	*	39	54	43	0	0	0	52.4968	*	52.9867	*	50.5094	*	73.6984	*	74.3719	*	70.9148	*	71.1236	*	71.7373	*
20	#79	4154	TCTTGTGTCAGGACCACGGC	44	60	46	0	0	0	59.8183	*	57.0071	*	54.5307	*	86.462	*	82.469	*	78.9468	*	80.1446	*	76.6875	*	73.6166	*	39	55	45	0	0	0	52.4968	*	52.9867	*	50.5094	*	75.0714	*	75.7624	*	72.2389	*	74.4727	*	75.1119	*
20	#79	4155	CTTGTGTCAGGACCACGGCC	44	59	46	0	0	0	59.8183	*	57.0071	*	54.5307	*	85.0129	*	81.0824	*	77.6188	*	80.1446	*	76.6875	*	73.6166	*	38	54	45	0	0	0	51.1337	*	51.608	*	49.1971	*	73.6984	*	74.3719	*	70.9148	*	74.4727	*	75.1119	*
20	#79	4156	TTGTGTCAGGACCACGGCCT	44	60	46	0	0	0	59.8183	*	57.0071	*	54.5307	*	86.462	*	82.469	*	78.9468	*	80.1446	*	76.6875	*	73.6166	*	38	55	45	0	0	0	51.1337	*	51.608	*	49.1971	*	75.0714	*	75.7624	*	72.2389	*	74.4727	*	75.1119	*
20	#79	4157	TGTGTCAGGACCACGGCCTG	46	62	46	0	0	0	62.5718	*	59.6279	*	57.0382	*	89.37	*	85.2403	*	81.597	*	80.1446	*	76.6875	*	73.6166	*	39	56	45	0	0	0	52.4968	*	52.9867	*	50.5094	*	76.4483	*	77.1529	*	73.5669	*	74.4727	*	75.1119	*
20	#79	4158	GTGTCAGGACCACGGCCTGA	44	63	46	1	0	0	51.7318	*	57.0071	*	54.5307	*	81.9216	*	86.6269	*	82.925	*	71.6446	*	76.6875	*	73.6166	*	38	57	45	0	0	0	51.1337	*	51.608	*	49.1971	*	77.8251	*	78.5415	*	74.8891	*	74.4727	*	75.1119	*
20	#79	4159	TGTCAGGACCACGGCCTGAC	45	63	45	0	0	0	61.195	*	58.3137	*	55.7825	*	90.8231	*	86.6269	*	82.925	*	78.3792	*	74.9925	*	71.9996	*	39	57	44	0	0	0	52.4968	*	52.9867	*	50.5094	*	77.8251	*	78.5415	*	74.8891	*	72.7972	*	73.4246	*
20	#79	4160	GTCAGGACCACGGCCTGACC	50	64	45	1	0	0	59.7172	*	64.8695	*	62.0494	*	83.3443	*	88.0116	*	84.255	*	69.93	*	74.9925	*	71.9996	*	42	59	44	1	0	0	48.6085	*	57.1111	*	54.4463	*	71.8873	*	81.3245	*	77.5393	*	64.4578	*	73.4246	*
20	#79	4161	TCAGGACCACGGCCTGACCC	136	163	124	84	102	88	11.7974	*	2.59025		4.81146		31.1147	*	14.1237	*	18.4183	*	27.6925	*	12.6782	*	16.5658	*	126	158	123	78	100	86	10.2931	*	2.72834		4.85182		26.8961	*	13.3472	*	17.3102	*	25.8521	*	13.2546	*
20	#79	4162	CAGGACCACGGCCTGACCCC	63	78	71	1	0	0	77.1143	*	81.9034	*	78.345	*	103.281	*	107.415	*	102.83	*	114.8	*	118.821	*	114.063	*	55	72	70	1	0	0	65.7759	*	74.9979	*	71.4972	*	89.3897	*	99.3937	*	94.7688	*	107.017	*	117.315	*
20	#79	4163	AGGACCACGGCCTGACCCCC	62	72	70	1	0	1	75.7736	*	80.5871	*	68.4281	*	94.7291	*	99.0989	*	85.8197	*	113.062	*	117.132	*	103.187	*	54	66	68	1	0	1	64.4492	*	73.623	*	61.7423	*	81.3034	*	91.0505	*	77.9469	*	103.728	*	113.937	*
20	#79	4164	GGACCACGGCCTGACCCCCG	62	73	69	0	0	1	84.5622	*	80.5871	*	68.4281	*	105.355	*	100.488	*	87.1157	*	120.665	*	115.45	*	101.604	*	54	67	67	0	0	1	72.9456	*	73.623	*	61.7423	*	91.6015	*	92.4371	*	79.2408	*	111.29	*	112.247	*
20	#79	4165	GACCACGGCCTGACCCCCGA	61	73	69	0	0	0	83.195	*	79.2824	*	75.8373	*	105.355	*	100.488	*	96.1958	*	120.665	*	115.45	*	110.828	*	54	67	67	0	0	0	72.9456	*	73.623	*	70.1848	*	91.6015	*	92.4371	*	88.1402	*	111.29	*	112.247	*
20	#79	4166	ACCACGGCCTGACCCCCGAC	38	35	42	0	0	0	51.5675	*	49.147	*	47.0104	*	50.1401	*	47.8265	*	45.7807	*	73.0948	*	69.9385	*	67.1409	*	34	32	42	0	0	0	45.6816	*	46.1052	*	43.9559	*	43.4	*	43.7981	*	41.7588	*	69.45	*	70.0462	*
20	#79	4167	CCACGGCCTGACCCCCGACC	38	36	44	0	0	0	51.5675	*	49.147	*	47.0104	*	51.5968	*	49.213	*	47.1086	*	76.6196	*	73.3111	*	70.3807	*	34	32	43	0	0	0	45.6816	*	46.1052	*	43.9559	*	43.4	*	43.7981	*	41.7588	*	71.1236	*	71.7373	*
20	#79	4168	CACGGCCTGACCCCCGACCA	36	36	43	0	0	0	48.8238	*	46.5283	*	44.5049	*	51.5968	*	49.213	*	47.1086	*	74.8582	*	71.6277	*	68.7598	*	32	32	42	0	0	0	42.9595	*	43.3538	*	41.3295	*	43.4	*	43.7981	*	41.7588	*	69.45	*	70.0462	*
20	#79	4169	ACGGCCTGACCCCCGACCAG	36	35	43	0	0	0	48.8238	*	46.5283	*	44.5049	*	50.1401	*	47.8265	*	45.7807	*	74.8582	*	71.6277	*	68.7598	*	32	32	42	0	0	0	42.9595	*	43.3538	*	41.3295	*	43.4	*	43.7981	*	41.7588	*	69.45	*	70.0462	*
20	#79	4170	CGGCCTGACCCCCGACCAGG	36	33	44	0	0	0	48.8238	*	46.5283	*	44.5049	*	47.2345	*	45.0537	*	43.1289	*	76.6196	*	73.3111	*	70.3807	*	32	29	43	0	0	0	42.9595	*	43.3538	*	41.3295	*	39.2644	*	39.6254	*	37.7814	*	71.1236	*	71.7373	*
20	#79	4171	GGCCTGACCCCCGACCAGGT	35	36	44	0	0	0	47.4433	*	45.2141	*	43.2493	*	51.5968	*	49.213	*	47.1086	*	76.6196	*	73.3111	*	70.3807	*	31	29	43	0	0	0	41.5927	*	41.9811	*	40.0193	*	39.2644	*	39.6254	*	37.7814	*	71.1236	*	71.7373	*
20	#79	4172	GCCTGACCCCCGACCAGGTT	36	35	40	0	0	0	48.8238	*	46.5283	*	44.5049	*	50.1401	*	47.8265	*	45.7807	*	69.5719	*	66.5679	*	63.9109	*	32	29	40	0	0	0	42.9595	*	43.3538	*	41.3295	*	39.2644	*	39.6254	*	37.7814	*	66.1067	*	66.6678	*
20	#79	4173	CCTGACCCCCGACCAGGTTG	36	35	40	0	0	0	48.8238	*	46.5283	*	44.5049	*	50.1401	*	47.8265	*	45.7807	*	69.5719	*	66.5679	*	63.9109	*	32	29	40	0	0	0	42.9595	*	43.3538	*	41.3295	*	39.2644	*	39.6254	*	37.7814	*	66.1067	*	66.6678	*
20	#79	4174	CTGACCCCCGACCAGGTTGT	35	34	39	0	0	0	47.4433	*	45.2141	*	43.2493	*	48.6873	*	46.4363	*	44.4568	*	67.8105	*	64.8846	*	62.2901	*	32	28	39	0	0	0	42.9595	*	43.3538	*	41.3295	*	37.8936	*	38.2371	*	36.4594	*	64.4312	*	64.9845	*
20	#79	4175	TGACCCCCGACCAGGTTGTC	35	33	36	0	0	0	47.4433	*	45.2141	*	43.2493	*	47.2345	*	45.0537	*	43.1289	*	62.5244	*	59.8289	*	57.4374	*	32	28	36	0	0	0	42.9595	*	43.3538	*	41.3295	*	37.8936	*	38.2371	*	36.4594	*	59.4126	*	59.919	*
20	#79	4176	GACCCCCGACCAGGTTGTCG	35	33	34	0	0	0	47.4433	*	45.2141	*	43.2493	*	47.2345	*	45.0537	*	43.1289	*	59.0036	*	56.4604	*	54.2018	*	31	28	34	0	0	0	41.5927	*	41.9811	*	40.0193	*	37.8936	*	38.2371	*	36.4594	*	56.0656	*	56.5447	*
20	#79	4177	ACCCCCGACCAGGTTGTCGC	34	34	35	0	0	0	46.0705	*	43.9038	*	41.9976	*	48.6873	*	46.4363	*	44.4568	*	60.7611	*	58.1437	*	55.8186	*	31	29	35	0	0	0	41.5927	*	41.9811	*	40.0193	*	39.2644	*	39.6254	*	37.7814	*	57.7391	*	58.2318	*
20	#79	4178	CCCCCGACCAGGTTGTCGCT	32	34	35	0	0	0	43.3211	*	41.2872	*	39.4942	*	48.6873	*	46.4363	*	44.4568	*	60.7611	*	58.1437	*	55.8186	*	29	29	35	0	0	0	38.865	*	39.2298	*	37.397	*	39.2644	*	39.6254	*	37.7814	*	57.7391	*	58.2318	*
20	#79	4179	CCCCGACCAGGTTGTCGCTA	32	32	34	0	0	0	43.3211	*	41.2872	*	39.4942	*	45.7817	*	43.6712	*	41.8011	*	59.0036	*	56.4604	*	54.2018	*	28	27	34	0	0	0	37.5059	*	37.8552	*	36.0887	*	36.5152	*	36.8508	*	35.1318	*	56.0656	*	56.5447	*
20	#79	4180	CCCGACCAGGTTGTCGCTAT	31	29	34	0	0	0	41.9465	*	39.975	*	38.2368	*	41.4215	*	39.5102	*	37.8236	*	59.0036	*	56.4604	*	54.2018	*	27	27	34	0	0	0	36.1411	*	36.4768	*	34.7766	*	36.5152	*	36.8508	*	35.1318	*	56.0656	*	56.5447	*
20	#79	4181	CCGACCAGGTTGTCGCTATT	31	29	35	0	0	0	41.9465	*	39.975	*	38.2368	*	41.4215	*	39.5102	*	37.8236	*	60.7611	*	58.1437	*	55.8186	*	28	27	35	0	0	0	37.5059	*	37.8552	*	36.0887	*	36.5152	*	36.8508	*	35.1318	*	57.7391	*	58.2318	*
20	#79	4182	CGACCAGGTTGTCGCTATTG	30	30	35	0	0	0	40.5737	*	38.6648	*	36.9813	*	42.8762	*	40.8984	*	39.1533	*	60.7611	*	58.1437	*	55.8186	*	28	28	35	0	0	0	37.5059	*	37.8552	*	36.0887	*	37.8936	*	38.2371	*	36.4594	*	57.7391	*	58.2318	*
20	#79	4183	GACCAGGTTGTCGCTATTGC	31	30	36	0	0	0	41.9465	*	39.975	*	38.2368	*	42.8762	*	40.8984	*	39.1533	*	62.5244	*	59.8289	*	57.4374	*	29	27	36	0	0	0	38.865	*	39.2298	*	37.397	*	36.5152	*	36.8508	*	35.1318	*	59.4126	*	59.919	*
20	#79	4184	ACCAGGTTGTCGCTATTGCT	29	30	35	0	0	0	39.1972	*	37.3547	*	35.7297	*	42.8762	*	40.8984	*	39.1533	*	60.7611	*	58.1437	*	55.8186	*	26	27	35	0	0	0	34.7783	*	35.1023	*	33.4608	*	36.5152	*	36.8508	*	35.1318	*	57.7391	*	58.2318	*
20	#79	4185	CCAGGTTGTCGCTATTGCTA	58	43	47	0	0	0	79.0664	*	75.3491	*	72.0759	*	61.7671	*	58.9146	*	56.3962	*	81.9022	*	78.3671	*	75.2336	*	52	39	46	0	0	0	70.2212	*	70.8693	*	67.5601	*	53.0387	*	53.5247	*	51.0324	*	76.1444	*	76.8011	*
20	#79	4186	CAGGTTGTCGCTATTGCTAG	92	84	74	0	0	0	125.814	*	119.902	*	114.691	*	121.337	*	115.731	*	110.787	*	129.477	*	123.875	*	118.918	*	83	78	73	0	0	0	112.48	*	113.519	*	108.226	*	106.751	*	107.729	*	102.722	*	121.332	*	122.38	*
20	#79	4187	AGGTTGTCGCTATTGCTAGT	90	82	74	0	0	0	123.064	*	117.281	*	112.191	*	118.435	*	112.958	*	108.135	*	129.477	*	123.875	*	118.918	*	80	76	73	0	0	0	108.389	*	109.394	*	104.288	*	103.995	*	104.952	*	100.069	*	121.332	*	122.38	*
20	#79	4188	GGTTGTCGCTATTGCTAGTA	89	85	75	0	0	0	121.691	*	115.97	*	110.935	*	122.794	*	117.118	*	112.119	*	131.232	*	125.561	*	120.537	*	77	79	73	0	0	0	104.305	*	105.266	*	100.355	*	108.128	*	109.12	*	104.046	*	121.332	*	122.38	*
20	#79	4189	GTTGTCGCTATTGCTAGTAA	87	84	73	0	0	1	118.938	*	113.349	*	99.0683	*	121.337	*	115.731	*	101.426	*	127.711	*	122.188	*	107.958	*	75	78	72	0	0	0	101.575	*	102.514	*	97.732	*	106.751	*	107.729	*	102.722	*	119.661	*	120.692	*
20	#79	4190	TTGTCGCTATTGCTAGTAAC	87	80	70	0	0	1	118.938	*	113.349	*	99.0683	*	115.525	*	110.184	*	96.2159	*	122.428	*	117.132	*	103.187	*	75	74	69	0	0	0	101.575	*	102.514	*	97.732	*	101.24	*	102.175	*	97.4171	*	114.639	*	115.626	*
20	#79	4191	TGTCGCTATTGCTAGTAACG	83	80	70	0	0	1	113.444	*	108.109	*	94.1567	*	115.525	*	110.184	*	96.2159	*	122.428	*	117.132	*	103.187	*	72	74	68	0	0	0	97.4831	*	98.387	*	93.7966	*	101.24	*	102.175	*	97.4171	*	112.964	*	113.937	*
20	#79	4192	GTCGCTATTGCTAGTAACGG	83	81	73	0	0	0	113.444	*	108.109	*	103.414	*	116.982	*	111.575	*	106.807	*	127.711	*	122.188	*	117.297	*	71	75	72	0	0	0	96.1199	*	97.0121	*	92.4842	*	102.617	*	103.562	*	98.7452	*	119.661	*	120.692	*
20	#79	4193	TCGCTATTGCTAGTAACGGC	84	81	77	0	0	0	114.815	*	109.418	*	104.668	*	116.982	*	111.575	*	106.807	*	134.762	*	128.93	*	123.773	*	71	74	75	0	0	0	96.1199	*	97.0121	*	92.4842	*	101.24	*	102.175	*	97.4171	*	124.68	*	125.753	*
20	#79	4194	CGCTATTGCTAGTAACGGCG	85	81	79	0	0	0	116.193	*	110.726	*	105.922	*	116.982	*	111.575	*	106.807	*	138.281	*	132.305	*	127.007	*	72	76	79	0	0	0	97.4831	*	98.387	*	93.7966	*	103.995	*	104.952	*	100.069	*	131.375	*	132.502	*
20	#79	4195	GCTATTGCTAGTAACGGCGG	85	82	80	0	0	0	116.193	*	110.726	*	105.922	*	118.435	*	112.958	*	108.135	*	140.046	*	133.988	*	128.628	*	72	76	80	0	0	0	97.4831	*	98.387	*	93.7966	*	103.995	*	104.952	*	100.069	*	133.047	*	134.196	*
20	#79	4196	CTATTGCTAGTAACGGCGGA	88	83	79	0	0	0	120.316	*	114.662	*	109.678	*	119.884	*	114.34	*	109.459	*	138.281	*	132.305	*	127.007	*	76	78	79	0	0	0	102.938	*	103.889	*	99.0444	*	106.751	*	107.729	*	102.722	*	131.375	*	132.502	*
20	#79	4197	TATTGCTAGTAACGGCGGAG	91	85	80	0	0	0	124.439	*	118.589	*	113.441	*	122.794	*	117.118	*	112.119	*	140.046	*	133.988	*	128.628	*	78	79	79	0	0	0	105.666	*	106.644	*	101.671	*	108.128	*	109.12	*	104.046	*	131.375	*	132.502	*
20	#79	4198	ATTGCTAGTAACGGCGGAGG	92	84	80	0	0	0	125.814	*	119.902	*	114.691	*	121.337	*	115.731	*	110.787	*	140.046	*	133.988	*	128.628	*	76	78	79	0	0	0	102.938	*	103.889	*	99.0444	*	106.751	*	107.729	*	102.722	*	131.375	*	132.502	*
20	#79	4199	TTGCTAGTAACGGCGGAGGC	89	86	79	0	0	0	121.691	*	115.97	*	110.935	*	124.243	*	118.5	*	113.439	*	138.281	*	132.305	*	127.007	*	74	79	78	0	0	0	100.211	*	101.139	*	96.4195	*	108.128	*	109.12	*	104.046	*	129.705	*	130.817	*
20	#79	4200	TGCTAGTAACGGCGGAGGCA	91	88	78	0	0	0	124.439	*	118.589	*	113.441	*	127.15	*	121.274	*	116.092	*	136.523	*	130.617	*	125.39	*	76	81	77	0	0	0	102.938	*	103.889	*	99.0444	*	110.884	*	111.901	*	106.698	*	128.027	*	129.133	*
20	#79	4201	GCTAGTAACGGCGGAGGCAA	88	89	80	0	0	0	120.316	*	114.662	*	109.678	*	128.605	*	122.659	*	117.422	*	140.046	*	133.988	*	128.628	*	74	80	79	0	0	0	100.211	*	101.139	*	96.4195	*	109.503	*	110.512	*	105.372	*	131.375	*	132.502	*
20	#79	4202	CTAGTAACGGCGGAGGCAAA	88	84	79	0	0	0	120.316	*	114.662	*	109.678	*	121.337	*	115.731	*	110.787	*	138.281	*	132.305	*	127.007	*	74	76	78	0	0	0	100.211	*	101.139	*	96.4195	*	103.995	*	104.952	*	100.069	*	129.705	*	130.817	*
20	#79	4203	TAGTAACGGCGGAGGCAAAC	87	83	78	0	0	0	118.938	*	113.349	*	108.428	*	119.884	*	114.34	*	109.459	*	136.523	*	130.617	*	125.39	*	74	75	77	0	0	0	100.211	*	101.139	*	96.4195	*	102.617	*	103.562	*	98.7452	*	128.027	*	129.133	*
20	#79	4204	AGTAACGGCGGAGGCAAACA	89	82	80	0	0	0	121.691	*	115.97	*	110.935	*	118.435	*	112.958	*	108.135	*	140.046	*	133.988	*	128.628	*	76	74	79	0	0	0	102.938	*	103.889	*	99.0444	*	101.24	*	102.175	*	97.4171	*	131.375	*	132.502	*
20	#79	4205	GTAACGGCGGAGGCAAACAG	87	79	78	0	0	0	118.938	*	113.349	*	108.428	*	114.072	*	108.802	*	104.154	*	136.523	*	130.617	*	125.39	*	75	73	77	0	0	0	101.575	*	102.514	*	97.732	*	99.8667	*	100.782	*	96.0949	*	128.027	*	129.133	*
20	#79	4206	TAACGGCGGAGGCAAACAGG	91	78	78	0	0	0	124.439	*	118.589	*	113.441	*	112.623	*	107.415	*	102.83	*	136.523	*	130.617	*	125.39	*	79	73	77	0	0	0	107.03	*	108.019	*	102.98	*	99.8667	*	100.782	*	96.0949	*	128.027	*	129.133	*
20	#79	4207	AACGGCGGAGGCAAACAGGC	95	80	78	0	0	0	129.943	*	123.835	*	118.453	*	115.525	*	110.184	*	105.479	*	136.523	*	130.617	*	125.39	*	83	75	77	0	0	0	112.48	*	113.519	*	108.226	*	102.617	*	103.562	*	98.7452	*	128.027	*	129.133	*
20	#79	4208	ACGGCGGAGGCAAACAGGCG	96	80	79	0	0	0	131.312	*	125.138	*	119.709	*	115.525	*	110.184	*	105.479	*	138.281	*	132.305	*	127.007	*	83	75	77	0	0	0	112.48	*	113.519	*	108.226	*	102.617	*	103.562	*	98.7452	*	128.027	*	129.133	*
20	#79	4209	CGGCGGAGGCAAACAGGCGC	94	74	80	0	0	0	128.566	*	122.521	*	117.201	*	106.807	*	101.876	*	97.5219	*	140.046	*	133.988	*	128.628	*	82	70	76	0	0	0	111.121	*	112.148	*	106.913	*	95.7303	*	96.6126	*	92.1166	*	126.356	*	127.44	*
20	#79	4210	GGCGGAGGCAAACAGGCGCT	93	76	78	0	0	0	127.187	*	121.212	*	115.947	*	109.717	*	104.646	*	100.174	*	136.523	*	130.617	*	125.39	*	82	72	74	0	0	0	111.121	*	112.148	*	106.913	*	98.486	*	99.3937	*	94.7688	*	123.008	*	124.063	*
20	#79	4211	GCGGAGGCAAACAGGCGCTG	92	83	78	0	0	0	125.814	*	119.902	*	114.691	*	119.884	*	114.34	*	109.459	*	136.523	*	130.617	*	125.39	*	81	79	74	0	0	0	109.756	*	110.773	*	105.601	*	108.128	*	109.12	*	104.046	*	123.008	*	124.063	*
20	#79	4212	CGGAGGCAAACAGGCGCTGG	93	83	76	0	0	0	127.187	*	121.212	*	115.947	*	119.884	*	114.34	*	109.459	*	133	*	127.246	*	122.152	*	82	78	72	0	0	0	111.121	*	112.148	*	106.913	*	106.751	*	107.729	*	102.722	*	119.661	*	120.692	*
20	#79	4213	GGAGGCAAACAGGCGCTGGA	93	81	78	0	0	0	127.187	*	121.212	*	115.947	*	116.982	*	111.575	*	106.807	*	136.523	*	130.617	*	125.39	*	81	77	75	0	0	0	109.756	*	110.773	*	105.601	*	105.37	*	106.345	*	101.395	*	124.68	*	125.753	*
20	#79	4214	GAGGCAAACAGGCGCTGGAA	93	79	74	0	0	0	127.187	*	121.212	*	115.947	*	114.072	*	108.802	*	104.154	*	129.477	*	123.875	*	118.918	*	81	75	71	0	0	0	109.756	*	110.773	*	105.601	*	102.617	*	103.562	*	98.7452	*	117.987	*	119.003	*
20	#79	4215	AGGCAAACAGGCGCTGGAAA	93	81	72	0	0	0	127.187	*	121.212	*	115.947	*	116.982	*	111.575	*	106.807	*	125.951	*	120.503	*	115.682	*	81	77	70	0	0	0	109.756	*	110.773	*	105.601	*	105.37	*	106.345	*	101.395	*	116.313	*	117.315	*
20	#79	4216	GGCAAACAGGCGCTGGAAAC	96	82	70	0	0	0	131.312	*	125.138	*	119.709	*	118.435	*	112.958	*	108.135	*	122.428	*	117.132	*	112.448	*	84	77	67	0	0	0	113.842	*	114.898	*	109.538	*	105.37	*	106.345	*	101.395	*	111.29	*	112.247	*
20	#79	4217	GCAAACAGGCGCTGGAAACA	94	82	69	0	0	0	128.566	*	122.521	*	117.201	*	118.435	*	112.958	*	108.135	*	120.665	*	115.45	*	110.828	*	83	78	66	0	0	0	112.48	*	113.519	*	108.226	*	106.751	*	107.729	*	102.722	*	109.62	*	110.562	*
20	#79	4218	CAAACAGGCGCTGGAAACAG	96	83	69	0	0	0	131.312	*	125.138	*	119.709	*	119.884	*	114.34	*	109.459	*	120.665	*	115.45	*	110.828	*	84	79	66	0	0	0	113.842	*	114.898	*	109.538	*	108.128	*	109.12	*	104.046	*	109.62	*	110.562	*
20	#79	4219	AAACAGGCGCTGGAAACAGT	96	83	69	0	0	0	131.312	*	125.138	*	119.709	*	119.884	*	114.34	*	109.459	*	120.665	*	115.45	*	110.828	*	83	78	66	0	0	0	112.48	*	113.519	*	108.226	*	106.751	*	107.729	*	102.722	*	109.62	*	110.562	*
20	#79	4220	AACAGGCGCTGGAAACAGTT	95	83	68	0	0	0	129.943	*	123.835	*	118.453	*	119.884	*	114.34	*	109.459	*	118.903	*	113.759	*	109.211	*	82	78	66	0	0	0	111.121	*	112.148	*	106.913	*	106.751	*	107.729	*	102.722	*	109.62	*	110.562	*
20	#79	4221	ACAGGCGCTGGAAACAGTTC	97	80	71	0	0	0	132.689	*	126.452	*	120.964	*	115.525	*	110.184	*	105.479	*	124.184	*	118.821	*	114.063	*	82	75	70	0	0	0	111.121	*	112.148	*	106.913	*	102.617	*	103.562	*	98.7452	*	116.313	*	117.315	*
20	#79	4222	CAGGCGCTGGAAACAGTTCA	97	83	74	0	0	0	132.689	*	126.452	*	120.964	*	119.884	*	114.34	*	109.459	*	129.477	*	123.875	*	118.918	*	83	78	73	0	0	0	112.48	*	113.519	*	108.226	*	106.751	*	107.729	*	102.722	*	121.332	*	122.38	*
20	#79	4223	AGGCGCTGGAAACAGTTCAG	93	86	73	0	0	0	127.187	*	121.212	*	115.947	*	124.243	*	118.5	*	113.439	*	127.711	*	122.188	*	117.297	*	78	82	72	0	0	0	105.666	*	106.644	*	101.671	*	112.261	*	113.292	*	108.022	*	119.661	*	120.692	*
20	#79	4224	GGCGCTGGAAACAGTTCAGC	93	87	73	0	0	0	127.187	*	121.212	*	115.947	*	125.696	*	119.891	*	114.771	*	127.711	*	122.188	*	117.297	*	81	81	72	0	0	0	109.756	*	110.773	*	105.601	*	110.884	*	111.901	*	106.698	*	119.661	*	120.692	*
20	#79	4225	GCGCTGGAAACAGTTCAGCG	94	90	74	0	0	0	128.566	*	122.521	*	117.201	*	130.058	*	124.045	*	118.75	*	129.477	*	123.875	*	118.918	*	83	82	72	0	0	0	112.48	*	113.519	*	108.226	*	112.261	*	113.292	*	108.022	*	119.661	*	120.692	*
20	#79	4226	CGCTGGAAACAGTTCAGCGC	92	89	75	0	0	0	125.814	*	119.902	*	114.691	*	128.605	*	122.659	*	117.422	*	131.232	*	125.561	*	120.537	*	81	81	72	0	0	0	109.756	*	110.773	*	105.601	*	110.884	*	111.901	*	106.698	*	119.661	*	120.692	*
20	#79	4227	GCTGGAAACAGTTCAGCGCC	91	91	76	0	0	0	124.439	*	118.589	*	113.441	*	131.511	*	125.432	*	120.078	*	133	*	127.246	*	122.152	*	81	85	73	0	0	0	109.756	*	110.773	*	105.601	*	116.393	*	117.465	*	112	*	121.332	*	122.38	*
20	#79	4228	CTGGAAACAGTTCAGCGCCT	91	91	80	0	0	0	124.439	*	118.589	*	113.441	*	131.511	*	125.432	*	120.078	*	140.046	*	133.988	*	128.628	*	80	85	78	0	0	0	108.389	*	109.394	*	104.288	*	116.393	*	117.465	*	112	*	129.705	*	130.817	*
20	#79	4229	TGGAAACAGTTCAGCGCCTC	92	92	81	0	0	0	125.814	*	119.902	*	114.691	*	132.962	*	126.821	*	121.404	*	141.808	*	135.672	*	130.242	*	81	86	79	0	0	0	109.756	*	110.773	*	105.601	*	117.768	*	118.85	*	113.323	*	131.375	*	132.502	*
20	#79	4230	GGAAACAGTTCAGCGCCTCT	92	93	81	0	0	0	125.814	*	119.902	*	114.691	*	134.417	*	128.201	*	122.726	*	141.808	*	135.672	*	130.242	*	79	87	79	0	0	0	107.03	*	108.019	*	102.98	*	119.143	*	120.241	*	114.651	*	131.375	*	132.502	*
20	#79	4231	GAAACAGTTCAGCGCCTCTT	96	92	83	0	0	0	131.312	*	125.138	*	119.709	*	132.962	*	126.821	*	121.404	*	145.328	*	139.043	*	133.48	*	83	86	81	0	0	0	112.48	*	113.519	*	108.226	*	117.768	*	118.85	*	113.323	*	134.726	*	135.881	*
20	#79	4232	AAACAGTTCAGCGCCTCTTG	93	94	81	0	0	0	127.187	*	121.212	*	115.947	*	135.872	*	129.59	*	124.056	*	141.808	*	135.672	*	130.242	*	81	88	79	0	0	0	109.756	*	110.773	*	105.601	*	120.524	*	121.635	*	115.975	*	131.375	*	132.502	*
20	#79	4233	AACAGTTCAGCGCCTCTTGC	90	94	80	0	0	0	123.064	*	117.281	*	112.191	*	135.872	*	129.59	*	124.056	*	140.046	*	133.988	*	128.628	*	79	88	78	0	0	0	107.03	*	108.019	*	102.98	*	120.524	*	121.635	*	115.975	*	129.705	*	130.817	*
20	#79	4234	ACAGTTCAGCGCCTCTTGCC	88	93	79	0	0	0	120.316	*	114.662	*	109.678	*	134.417	*	128.201	*	122.726	*	138.281	*	132.305	*	127.007	*	78	87	77	0	0	0	105.666	*	106.644	*	101.671	*	119.143	*	120.241	*	114.651	*	128.027	*	129.133	*
20	#79	4235	CAGTTCAGCGCCTCTTGCCG	86	94	77	0	0	0	117.565	*	112.035	*	107.172	*	135.872	*	129.59	*	124.056	*	134.762	*	128.93	*	123.773	*	76	88	75	0	0	0	102.938	*	103.889	*	99.0444	*	120.524	*	121.635	*	115.975	*	124.68	*	125.753	*
20	#79	4236	AGTTCAGCGCCTCTTGCCGG	84	94	75	0	0	0	114.815	*	109.418	*	104.668	*	135.872	*	129.59	*	124.056	*	131.232	*	125.561	*	120.537	*	74	88	73	0	0	0	100.211	*	101.139	*	96.4195	*	120.524	*	121.635	*	115.975	*	121.332	*	122.38	*
20	#79	4237	GTTCAGCGCCTCTTGCCGGT	83	93	76	0	0	0	113.444	*	108.109	*	103.414	*	134.417	*	128.201	*	122.726	*	133	*	127.246	*	122.152	*	73	86	74	0	0	0	98.8482	*	99.762	*	95.1052	*	117.768	*	118.85	*	113.323	*	123.008	*	124.063	*
20	#79	4238	TTCAGCGCCTCTTGCCGGTC	82	94	76	0	0	0	112.065	*	106.801	*	102.16	*	135.872	*	129.59	*	124.056	*	133	*	127.246	*	122.152	*	72	87	74	0	0	0	97.4831	*	98.387	*	93.7966	*	119.143	*	120.241	*	114.651	*	123.008	*	124.063	*
20	#79	4239	TCAGCGCCTCTTGCCGGTCT	82	94	73	0	0	0	112.065	*	106.801	*	102.16	*	135.872	*	129.59	*	124.056	*	127.711	*	122.188	*	117.297	*	72	87	71	0	0	0	97.4831	*	98.387	*	93.7966	*	119.143	*	120.241	*	114.651	*	117.987	*	119.003	*
20	#79	4240	CAGCGCCTCTTGCCGGTCTT	82	93	74	0	0	0	112.065	*	106.801	*	102.16	*	134.417	*	128.201	*	122.726	*	129.477	*	123.875	*	118.918	*	72	86	71	0	0	0	97.4831	*	98.387	*	93.7966	*	117.768	*	118.85	*	113.323	*	117.987	*	119.003	*
20	#79	4241	AGCGCCTCTTGCCGGTCTTG	82	91	74	0	0	0	112.065	*	106.801	*	102.16	*	131.511	*	125.432	*	120.078	*	129.477	*	123.875	*	118.918	*	72	84	71	0	0	0	97.4831	*	98.387	*	93.7966	*	115.011	*	116.073	*	110.67	*	117.987	*	119.003	*
20	#79	4242	GCGCCTCTTGCCGGTCTTGT	82	91	73	0	0	0	112.065	*	106.801	*	102.16	*	131.511	*	125.432	*	120.078	*	127.711	*	122.188	*	117.297	*	71	84	71	0	0	0	96.1199	*	97.0121	*	92.4842	*	115.011	*	116.073	*	110.67	*	117.987	*	119.003	*
20	#79	4243	CGCCTCTTGCCGGTCTTGTG	83	91	72	0	0	0	113.444	*	108.109	*	103.414	*	131.511	*	125.432	*	120.078	*	125.951	*	120.503	*	115.682	*	71	84	70	0	0	0	96.1199	*	97.0121	*	92.4842	*	115.011	*	116.073	*	110.67	*	116.313	*	117.315	*
20	#79	4244	GCCTCTTGCCGGTCTTGTGT	83	92	74	0	0	0	113.444	*	108.109	*	103.414	*	132.962	*	126.821	*	121.404	*	129.477	*	123.875	*	118.918	*	71	85	72	0	0	0	96.1199	*	97.0121	*	92.4842	*	116.393	*	117.465	*	112	*	119.661	*	120.692	*
20	#79	4245	CCTCTTGCCGGTCTTGTGTC	83	92	74	0	0	0	113.444	*	108.109	*	103.414	*	132.962	*	126.821	*	121.404	*	129.477	*	123.875	*	118.918	*	69	85	72	0	0	0	93.3954	*	94.2584	*	89.8632	*	116.393	*	117.465	*	112	*	119.661	*	120.692	*
20	#79	4246	CTCTTGCCGGTCTTGTGTCA	83	92	75	0	0	0	113.444	*	108.109	*	103.414	*	132.962	*	126.821	*	121.404	*	131.232	*	125.561	*	120.537	*	69	85	73	0	0	0	93.3954	*	94.2584	*	89.8632	*	116.393	*	117.465	*	112	*	121.332	*	122.38	*
20	#79	4247	TCTTGCCGGTCTTGTGTCAG	84	92	75	0	0	0	114.815	*	109.418	*	104.668	*	132.962	*	126.821	*	121.404	*	131.232	*	125.561	*	120.537	*	71	85	73	0	0	0	96.1199	*	97.0121	*	92.4842	*	116.393	*	117.465	*	112	*	121.332	*	122.38	*
20	#79	4248	CTTGCCGGTCTTGTGTCAGG	82	95	77	0	0	0	112.065	*	106.801	*	102.16	*	137.325	*	130.973	*	125.384	*	134.762	*	128.93	*	123.773	*	71	87	76	0	0	0	96.1199	*	97.0121	*	92.4842	*	119.143	*	120.241	*	114.651	*	126.356	*	127.44	*
20	#79	4249	TTGCCGGTCTTGTGTCAGGA	41	57	42	0	0	0	55.6938	*	53.0741	*	50.7657	*	82.1069	*	78.3092	*	74.9666	*	73.0948	*	69.9385	*	67.1409	*	34	50	41	0	0	0	45.6816	*	46.1052	*	43.9559	*	68.1892	*	68.8138	*	65.6106	*	67.7764	*	68.3589	*
20	#79	4250	TGCCGGTCTTGTGTCAGGAC	43	55	43	0	0	0	58.4454	*	55.6968	*	53.275	*	79.2028	*	75.5418	*	72.3164	*	74.8582	*	71.6277	*	68.7598	*	37	49	42	0	0	0	49.7745	*	50.2352	*	47.8906	*	66.8104	*	67.4233	*	64.2865	*	69.45	*	70.0462	*
20	#79	4251	GCCGGTCTTGTGTCAGGACC	43	56	43	0	0	0	58.4454	*	55.6968	*	53.275	*	80.6519	*	76.9245	*	73.6405	*	74.8582	*	71.6277	*	68.7598	*	37	50	42	0	0	0	49.7745	*	50.2352	*	47.8906	*	68.1892	*	68.8138	*	65.6106	*	69.45	*	70.0462	*
20	#79	4252	CCGGTCTTGTGTCAGGACCA	42	56	45	0	0	0	57.0648	*	54.3825	*	52.0194	*	80.6519	*	76.9245	*	73.6405	*	78.3792	*	74.9925	*	71.9996	*	36	50	44	0	0	0	48.4076	*	48.8566	*	46.5745	*	68.1892	*	68.8138	*	65.6106	*	72.7972	*	73.4246	*
20	#79	4253	CGGTCTTGTGTCAGGACCAC	42	56	44	0	0	0	57.0648	*	54.3825	*	52.0194	*	80.6519	*	76.9245	*	73.6405	*	76.6196	*	73.3111	*	70.3807	*	36	50	43	0	0	0	48.4076	*	48.8566	*	46.5745	*	68.1892	*	68.8138	*	65.6106	*	71.1236	*	71.7373	*
20	#79	4254	GGTCTTGTGTCAGGACCACG	41	59	45	0	0	0	55.6938	*	53.0741	*	50.7657	*	85.0129	*	81.0824	*	77.6188	*	78.3792	*	74.9925	*	71.9996	*	36	54	44	0	0	0	48.4076	*	48.8566	*	46.5745	*	73.6984	*	74.3719	*	70.9148	*	72.7972	*	73.4246	*
20	#79	4255	GTCTTGTGTCAGGACCACGG	44	59	44	0	0	0	59.8183	*	57.0071	*	54.5307	*	85.0129	*	81.0824	*	77.6188	*	76.6196	*	73.3111	*	70.3807	*	39	54	43	0	0	0	52.4968	*	52.9867	*	50.5094	*	73.6984	*	74.3719	*	70.9148	*	71.1236	*	71.7373	*
20	#79	4256	TCTTGTGTCAGGACCACGGC	44	60	46	0	0	0	59.8183	*	57.0071	*	54.5307	*	86.462	*	82.469	*	78.9468	*	80.1446	*	76.6875	*	73.6166	*	39	55	45	0	0	0	52.4968	*	52.9867	*	50.5094	*	75.0714	*	75.7624	*	72.2389	*	74.4727	*	75.1119	*
20	#79	4257	CTTGTGTCAGGACCACGGCC	44	59	46	0	0	0	59.8183	*	57.0071	*	54.5307	*	85.0129	*	81.0824	*	77.6188	*	80.1446	*	76.6875	*	73.6166	*	38	54	45	0	0	0	51.1337	*	51.608	*	49.1971	*	73.6984	*	74.3719	*	70.9148	*	74.4727	*	75.1119	*
20	#79	4258	TTGTGTCAGGACCACGGCCT	44	60	46	0	0	0	59.8183	*	57.0071	*	54.5307	*	86.462	*	82.469	*	78.9468	*	80.1446	*	76.6875	*	73.6166	*	38	55	45	0	0	0	51.1337	*	51.608	*	49.1971	*	75.0714	*	75.7624	*	72.2389	*	74.4727	*	75.1119	*
20	#79	4259	TGTGTCAGGACCACGGCCTG	46	62	46	0	0	0	62.5718	*	59.6279	*	57.0382	*	89.37	*	85.2403	*	81.597	*	80.1446	*	76.6875	*	73.6166	*	39	56	45	0	0	0	52.4968	*	52.9867	*	50.5094	*	76.4483	*	77.1529	*	73.5669	*	74.4727	*	75.1119	*
20	#79	4260	GTGTCAGGACCACGGCCTGA	44	63	46	1	0	0	51.7318	*	57.0071	*	54.5307	*	81.9216	*	86.6269	*	82.925	*	71.6446	*	76.6875	*	73.6166	*	38	57	45	0	0	0	51.1337	*	51.608	*	49.1971	*	77.8251	*	78.5415	*	74.8891	*	74.4727	*	75.1119	*
20	#79	4261	TGTCAGGACCACGGCCTGAC	45	63	45	0	0	0	61.195	*	58.3137	*	55.7825	*	90.8231	*	86.6269	*	82.925	*	78.3792	*	74.9925	*	71.9996	*	39	57	44	0	0	0	52.4968	*	52.9867	*	50.5094	*	77.8251	*	78.5415	*	74.8891	*	72.7972	*	73.4246	*
20	#79	4262	GTCAGGACCACGGCCTGACC	50	64	45	1	0	0	59.7172	*	64.8695	*	62.0494	*	83.3443	*	88.0116	*	84.255	*	69.93	*	74.9925	*	71.9996	*	42	59	44	1	0	0	48.6085	*	57.1111	*	54.4463	*	71.8873	*	81.3245	*	77.5393	*	64.4578	*	73.4246	*
20	#79	4263	TCAGGACCACGGCCTGACCC	136	163	124	84	102	88	11.7974	*	2.59025		4.81146		31.1147	*	14.1237	*	18.4183	*	27.6925	*	12.6782	*	16.5658	*	126	158	123	78	100	86	10.2931	*	2.72834		4.85182		26.8961	*	13.3472	*	17.3102	*	25.8521	*	13.2546	*
[truncated: 14,079 more rows]
[truncated: 2 more columns]
