# Supplementary material for: Foreign DNA detection in genome-edited potatoes by high-throughput sequencing
Source: Sci Rep. 2023 Aug 9;13:12246. doi: 10.1038/s41598-023-38897-x (PMC10412624; doi:10.1038/s41598-023-38897-x)
Supplement: Supplementary file 4 — Dataset S2. [file 41598_2023_38897_MOESM4_ESM.xlsx]

## Sheet: Sheet1
k	Genome-edited line	position in vector	Nucleotide sequence	Counts in mutant_1st	Counts in mutant_2nd	Counts in mutant_3rd	Counts in WT_1st	Counts in WT_2nd	Counts in WT_3rd	G-values (1st vs 1st)	* (if G > 6.634)	G-values (1st vs 2nd)	* (if G > 6.634)	G-values (1st vs 3rd)	* (if G > 6.634)	G-values (2nd vs 1st)	* (if G > 6.634)	G-values (2nd vs 2nd)	* (if G > 6.634)	G-values (2nd vs 3rd)	* (if G > 6.634)	G-values (3rd vs 1st)	* (if G > 6.634)	G-values (3rd vs 2nd)	* (if G > 6.634)	G-values (3rd vs 3rd)	* (if G > 6.634)	Counts in mutant_1st_preprocessed	Counts in mutant_2nd_preprocessed	Counts in mutant_3rd_preprocessed	Counts in WT_1st_preprocessed	Counts in WT_2nd_preprocessed	Counts in WT_3rd_preprocessed	G-values (1st vs 1st)_preprocessed	* (if G > 6.634)_preprocessed	G-values (1st vs 2nd)_preprocessed	* (if G > 6.634)_preprocessed	G-values (1st vs 3rd)_preprocessed	* (if G > 6.634)_preprocessed	G-values (2nd vs 1st)_preprocessed	* (if G > 6.634)_preprocessed	G-values (2nd vs 2nd)_preprocessed	* (if G > 6.634)_preprocessed	G-values (2nd vs 3rd)_preprocessed	* (if G > 6.634)_preprocessed	G-values (3rd vs 1st)_preprocessed	* (if G > 6.634)_preprocessed	G-values (3rd vs 2nd)_preprocessed	* (if G > 6.634)_preprocessed
25	#79	1268	TCAAACACTGATAGTTTAAACTGAA	12	11	23	0	0	0	15.8362	*	15.0925	*	14.4376	*	15.2884	*	14.5851	*	13.9622	*	39.6292	*	37.9196	*	36.4105	*	9	10	22	0	0	0	11.6237	*	11.7329	*	11.1823	*	13.1157	*	13.2422	*	12.622	*	35.9845	*	36.2918	*
25	#79	1269	CAAACACTGATAGTTTAAACTGAAG	13	11	23	0	0	0	17.2092	*	16.3992	*	15.6859	*	15.2884	*	14.5851	*	13.9622	*	39.6292	*	37.9196	*	36.4105	*	10	10	22	0	0	0	12.9854	*	13.1045	*	12.4933	*	13.1157	*	13.2422	*	12.622	*	35.9845	*	36.2918	*
25	#79	1270	AAACACTGATAGTTTAAACTGAAGG	14	10	22	0	0	0	18.5824	*	17.7062	*	16.9419	*	13.8383	*	13.1975	*	12.6369	*	37.8665	*	36.2368	*	34.7941	*	11	9	21	0	0	0	14.344	*	14.4767	*	13.8012	*	11.7422	*	11.8551	*	11.2955	*	34.3135	*	34.6071	*
25	#79	1271	AACACTGATAGTTTAAACTGAAGGC	14	13	24	0	0	0	18.5824	*	17.7062	*	16.9419	*	18.19	*	17.3521	*	16.6085	*	41.392	*	39.6063	*	38.0308	*	11	12	23	0	0	0	14.344	*	14.4767	*	13.8012	*	15.8644	*	16.0144	*	15.2655	*	37.6594	*	37.9804	*
25	#79	1272	ACACTGATAGTTTAAACTGAAGGCG	14	13	24	0	0	0	18.5824	*	17.7062	*	16.9419	*	18.19	*	17.3521	*	16.6085	*	41.392	*	39.6063	*	38.0308	*	11	12	23	0	0	0	14.344	*	14.4767	*	13.8012	*	15.8644	*	16.0144	*	15.2655	*	37.6594	*	37.9804	*
25	#79	1273	CACTGATAGTTTAAACTGAAGGCGG	14	13	24	0	0	0	18.5824	*	17.7062	*	16.9419	*	18.19	*	17.3521	*	16.6085	*	41.392	*	39.6063	*	38.0308	*	11	12	23	0	0	0	14.344	*	14.4767	*	13.8012	*	15.8644	*	16.0144	*	15.2655	*	37.6594	*	37.9804	*
25	#79	1274	ACTGATAGTTTAAACTGAAGGCGGG	14	13	26	0	0	0	18.5824	*	17.7062	*	16.9419	*	18.19	*	17.3521	*	16.6085	*	44.9102	*	42.9761	*	41.264	*	11	12	25	0	0	0	14.344	*	14.4767	*	13.8012	*	15.8644	*	16.0144	*	15.2655	*	41.0056	*	41.3597	*
25	#79	1275	CTGATAGTTTAAACTGAAGGCGGGA	14	13	25	0	0	0	18.5824	*	17.7062	*	16.9419	*	18.19	*	17.3521	*	16.6085	*	43.1472	*	41.2912	*	39.6455	*	11	12	24	0	0	0	14.344	*	14.4767	*	13.8012	*	15.8644	*	16.0144	*	15.2655	*	39.3306	*	39.671	*
25	#79	1276	TGATAGTTTAAACTGAAGGCGGGAA	15	13	23	0	0	0	19.9559	*	19.0191	*	18.1925	*	18.19	*	17.3521	*	16.6085	*	39.6292	*	37.9196	*	36.4105	*	12	12	22	0	0	0	15.7049	*	15.8494	*	15.1076	*	15.8644	*	16.0144	*	15.2655	*	35.9845	*	36.2918	*
25	#79	1277	GATAGTTTAAACTGAAGGCGGGAAA	14	14	23	0	0	0	18.5824	*	17.7062	*	16.9419	*	19.6413	*	18.7352	*	17.933	*	39.6292	*	37.9196	*	36.4105	*	11	13	22	0	0	0	14.344	*	14.4767	*	13.8012	*	17.2393	*	17.4029	*	16.5896	*	35.9845	*	36.2918	*
25	#79	1278	ATAGTTTAAACTGAAGGCGGGAAAC	14	15	22	0	0	0	18.5824	*	17.7062	*	16.9419	*	21.0928	*	20.1184	*	19.2577	*	37.8665	*	36.2368	*	34.7941	*	11	14	21	0	0	0	14.344	*	14.4767	*	13.8012	*	18.6145	*	18.7918	*	17.9141	*	34.3135	*	34.6071	*
25	#79	1279	TAGTTTAAACTGAAGGCGGGAAACG	13	15	22	0	0	0	17.2092	*	16.3992	*	15.6859	*	21.0928	*	20.1184	*	19.2577	*	37.8665	*	36.2368	*	34.7941	*	11	14	21	0	0	0	14.344	*	14.4767	*	13.8012	*	18.6145	*	18.7918	*	17.9141	*	34.3135	*	34.6071	*
25	#79	1280	AGTTTAAACTGAAGGCGGGAAACGA	13	15	22	0	0	0	17.2092	*	16.3992	*	15.6859	*	21.0928	*	20.1184	*	19.2577	*	37.8665	*	36.2368	*	34.7941	*	11	14	21	0	0	0	14.344	*	14.4767	*	13.8012	*	18.6145	*	18.7918	*	17.9141	*	34.3135	*	34.6071	*
25	#79	1281	GTTTAAACTGAAGGCGGGAAACGAC	13	15	22	0	0	0	17.2092	*	16.3992	*	15.6859	*	21.0928	*	20.1184	*	19.2577	*	37.8665	*	36.2368	*	34.7941	*	11	14	21	0	0	0	14.344	*	14.4767	*	13.8012	*	18.6145	*	18.7918	*	17.9141	*	34.3135	*	34.6071	*
25	#79	1282	TTTAAACTGAAGGCGGGAAACGACA	13	14	22	0	0	0	17.2092	*	16.3992	*	15.6859	*	19.6413	*	18.7352	*	17.933	*	37.8665	*	36.2368	*	34.7941	*	11	14	21	0	0	0	14.344	*	14.4767	*	13.8012	*	18.6145	*	18.7918	*	17.9141	*	34.3135	*	34.6071	*
25	#79	1283	TTAAACTGAAGGCGGGAAACGACAA	13	14	22	0	0	0	17.2092	*	16.3992	*	15.6859	*	19.6413	*	18.7352	*	17.933	*	37.8665	*	36.2368	*	34.7941	*	11	14	21	0	0	0	14.344	*	14.4767	*	13.8012	*	18.6145	*	18.7918	*	17.9141	*	34.3135	*	34.6071	*
25	#79	1284	TAAACTGAAGGCGGGAAACGACAAT	12	14	22	0	0	0	15.8362	*	15.0925	*	14.4376	*	19.6413	*	18.7352	*	17.933	*	37.8665	*	36.2368	*	34.7941	*	10	14	21	0	0	0	12.9854	*	13.1045	*	12.4933	*	18.6145	*	18.7918	*	17.9141	*	34.3135	*	34.6071	*
25	#79	1285	AAACTGAAGGCGGGAAACGACAATC	12	14	22	0	0	0	15.8362	*	15.0925	*	14.4376	*	19.6413	*	18.7352	*	17.933	*	37.8665	*	36.2368	*	34.7941	*	10	14	21	0	0	0	12.9854	*	13.1045	*	12.4933	*	18.6145	*	18.7918	*	17.9141	*	34.3135	*	34.6071	*
25	#79	1286	AACTGAAGGCGGGAAACGACAATCT	13	14	22	0	0	0	17.2092	*	16.3992	*	15.6859	*	19.6413	*	18.7352	*	17.933	*	37.8665	*	36.2368	*	34.7941	*	11	14	21	0	0	0	14.344	*	14.4767	*	13.8012	*	18.6145	*	18.7918	*	17.9141	*	34.3135	*	34.6071	*
25	#79	1287	ACTGAAGGCGGGAAACGACAATCTG	13	15	21	0	0	0	17.2092	*	16.3992	*	15.6859	*	21.0928	*	20.1184	*	19.2577	*	36.1057	*	34.5541	*	33.1778	*	11	15	20	0	0	0	14.344	*	14.4767	*	13.8012	*	19.9918	*	20.1751	*	19.2369	*	32.6388	*	32.9149	*
25	#79	1288	CTGAAGGCGGGAAACGACAATCTGA	13	15	21	0	0	0	17.2092	*	16.3992	*	15.6859	*	21.0928	*	20.1184	*	19.2577	*	36.1057	*	34.5541	*	33.1778	*	11	15	20	0	0	0	14.344	*	14.4767	*	13.8012	*	19.9918	*	20.1751	*	19.2369	*	32.6388	*	32.9149	*
25	#79	1289	TGAAGGCGGGAAACGACAATCTGAT	13	15	21	0	0	0	17.2092	*	16.3992	*	15.6859	*	21.0928	*	20.1184	*	19.2577	*	36.1057	*	34.5541	*	33.1778	*	11	15	20	0	0	0	14.344	*	14.4767	*	13.8012	*	19.9918	*	20.1751	*	19.2369	*	32.6388	*	32.9149	*
25	#79	1290	GAAGGCGGGAAACGACAATCTGATC	13	15	21	0	0	0	17.2092	*	16.3992	*	15.6859	*	21.0928	*	20.1184	*	19.2577	*	36.1057	*	34.5541	*	33.1778	*	11	15	20	0	0	0	14.344	*	14.4767	*	13.8012	*	19.9918	*	20.1751	*	19.2369	*	32.6388	*	32.9149	*
25	#79	1291	AAGGCGGGAAACGACAATCTGATCC	14	15	21	0	0	0	18.5824	*	17.7062	*	16.9419	*	21.0928	*	20.1184	*	19.2577	*	36.1057	*	34.5541	*	33.1778	*	12	15	20	0	0	0	15.7049	*	15.8494	*	15.1076	*	19.9918	*	20.1751	*	19.2369	*	32.6388	*	32.9149	*
25	#79	1292	AGGCGGGAAACGACAATCTGATCCT	14	15	21	0	0	0	18.5824	*	17.7062	*	16.9419	*	21.0928	*	20.1184	*	19.2577	*	36.1057	*	34.5541	*	33.1778	*	12	15	20	0	0	0	15.7049	*	15.8494	*	15.1076	*	19.9918	*	20.1751	*	19.2369	*	32.6388	*	32.9149	*
25	#79	1293	GGCGGGAAACGACAATCTGATCCTG	15	16	21	0	0	0	19.9559	*	19.0191	*	18.1925	*	22.5445	*	21.5038	*	20.5845	*	36.1057	*	34.5541	*	33.1778	*	12	16	20	0	0	0	15.7049	*	15.8494	*	15.1076	*	21.3712	*	21.5701	*	20.5655	*	32.6388	*	32.9149	*
25	#79	1294	GCGGGAAACGACAATCTGATCCTGG	15	16	21	0	0	0	19.9559	*	19.0191	*	18.1925	*	22.5445	*	21.5038	*	20.5845	*	36.1057	*	34.5541	*	33.1778	*	12	16	20	0	0	0	15.7049	*	15.8494	*	15.1076	*	21.3712	*	21.5701	*	20.5655	*	32.6388	*	32.9149	*
25	#79	1295	CGGGAAACGACAATCTGATCCTGGC	15	16	21	0	0	0	19.9559	*	19.0191	*	18.1925	*	22.5445	*	21.5038	*	20.5845	*	36.1057	*	34.5541	*	33.1778	*	12	16	20	0	0	0	15.7049	*	15.8494	*	15.1076	*	21.3712	*	21.5701	*	20.5655	*	32.6388	*	32.9149	*
25	#79	1296	GGGAAACGACAATCTGATCCTGGCG	15	16	22	0	0	0	19.9559	*	19.0191	*	18.1925	*	22.5445	*	21.5038	*	20.5845	*	37.8665	*	36.2368	*	34.7941	*	12	16	21	0	0	0	15.7049	*	15.8494	*	15.1076	*	21.3712	*	21.5701	*	20.5655	*	34.3135	*	34.6071	*
25	#79	1297	GGAAACGACAATCTGATCCTGGCGA	15	17	22	0	0	0	19.9559	*	19.0191	*	18.1925	*	23.9963	*	22.8893	*	21.9114	*	37.8665	*	36.2368	*	34.7941	*	12	17	21	0	0	0	15.7049	*	15.8494	*	15.1076	*	22.7432	*	22.9576	*	21.8867	*	34.3135	*	34.6071	*
25	#79	1298	GAAACGACAATCTGATCCTGGCGAA	15	17	22	0	0	0	19.9559	*	19.0191	*	18.1925	*	23.9963	*	22.8893	*	21.9114	*	37.8665	*	36.2368	*	34.7941	*	12	17	21	0	0	0	15.7049	*	15.8494	*	15.1076	*	22.7432	*	22.9576	*	21.8867	*	34.3135	*	34.6071	*
25	#79	1299	AAACGACAATCTGATCCTGGCGAAA	15	17	22	0	0	0	19.9559	*	19.0191	*	18.1925	*	23.9963	*	22.8893	*	21.9114	*	37.8665	*	36.2368	*	34.7941	*	12	17	21	0	0	0	15.7049	*	15.8494	*	15.1076	*	22.7432	*	22.9576	*	21.8867	*	34.3135	*	34.6071	*
25	#79	1300	AACGACAATCTGATCCTGGCGAAAG	17	17	22	0	0	0	22.7033	*	21.6396	*	20.696	*	23.9963	*	22.8893	*	21.9114	*	37.8665	*	36.2368	*	34.7941	*	14	17	21	0	0	0	18.4258	*	18.5956	*	17.727	*	22.7432	*	22.9576	*	21.8867	*	34.3135	*	34.6071	*
25	#79	1301	ACGACAATCTGATCCTGGCGAAAGG	17	17	22	0	0	0	22.7033	*	21.6396	*	20.696	*	23.9963	*	22.8893	*	21.9114	*	37.8665	*	36.2368	*	34.7941	*	14	17	21	0	0	0	18.4258	*	18.5956	*	17.727	*	22.7432	*	22.9576	*	21.8867	*	34.3135	*	34.6071	*
25	#79	1302	CGACAATCTGATCCTGGCGAAAGGG	17	17	22	0	0	0	22.7033	*	21.6396	*	20.696	*	23.9963	*	22.8893	*	21.9114	*	37.8665	*	36.2368	*	34.7941	*	14	17	21	0	0	0	18.4258	*	18.5956	*	17.727	*	22.7432	*	22.9576	*	21.8867	*	34.3135	*	34.6071	*
25	#79	1303	GACAATCTGATCCTGGCGAAAGGGG	18	17	22	0	0	0	24.0811	*	22.9491	*	21.9509	*	23.9963	*	22.8893	*	21.9114	*	37.8665	*	36.2368	*	34.7941	*	15	17	21	0	0	0	19.7913	*	19.9729	*	19.038	*	22.7432	*	22.9576	*	21.8867	*	34.3135	*	34.6071	*
25	#79	1304	ACAATCTGATCCTGGCGAAAGGGGG	18	17	22	0	0	0	24.0811	*	22.9491	*	21.9509	*	23.9963	*	22.8893	*	21.9114	*	37.8665	*	36.2368	*	34.7941	*	15	17	21	0	0	0	19.7913	*	19.9729	*	19.038	*	22.7432	*	22.9576	*	21.8867	*	34.3135	*	34.6071	*
25	#79	1305	CAATCTGATCCTGGCGAAAGGGGGA	17	16	21	0	0	0	22.7033	*	21.6396	*	20.696	*	22.5445	*	21.5038	*	20.5845	*	36.1057	*	34.5541	*	33.1778	*	14	16	20	0	0	0	18.4258	*	18.5956	*	17.727	*	21.3712	*	21.5701	*	20.5655	*	32.6388	*	32.9149	*
25	#79	1306	AATCTGATCCTGGCGAAAGGGGGAT	17	17	21	0	0	0	22.7033	*	21.6396	*	20.696	*	23.9963	*	22.8893	*	21.9114	*	36.1057	*	34.5541	*	33.1778	*	14	17	20	0	0	0	18.4258	*	18.5956	*	17.727	*	22.7432	*	22.9576	*	21.8867	*	32.6388	*	32.9149	*
25	#79	1307	ATCTGATCCTGGCGAAAGGGGGATG	17	17	21	0	0	0	22.7033	*	21.6396	*	20.696	*	23.9963	*	22.8893	*	21.9114	*	36.1057	*	34.5541	*	33.1778	*	14	17	20	0	0	0	18.4258	*	18.5956	*	17.727	*	22.7432	*	22.9576	*	21.8867	*	32.6388	*	32.9149	*
25	#79	1308	TCTGATCCTGGCGAAAGGGGGATGT	17	17	19	0	0	0	22.7033	*	21.6396	*	20.696	*	23.9963	*	22.8893	*	21.9114	*	32.5864	*	31.1813	*	29.9415	*	14	17	18	0	0	0	18.4258	*	18.5956	*	17.727	*	22.7432	*	22.9576	*	21.8867	*	29.2934	*	29.5422	*
25	#79	1309	CTGATCCTGGCGAAAGGGGGATGTG	17	17	19	0	0	0	22.7033	*	21.6396	*	20.696	*	23.9963	*	22.8893	*	21.9114	*	32.5864	*	31.1813	*	29.9415	*	14	17	18	0	0	0	18.4258	*	18.5956	*	17.727	*	22.7432	*	22.9576	*	21.8867	*	29.2934	*	29.5422	*
25	#79	1310	TGATCCTGGCGAAAGGGGGATGTGC	17	17	19	0	0	0	22.7033	*	21.6396	*	20.696	*	23.9963	*	22.8893	*	21.9114	*	32.5864	*	31.1813	*	29.9415	*	14	17	18	0	0	0	18.4258	*	18.5956	*	17.727	*	22.7432	*	22.9576	*	21.8867	*	29.2934	*	29.5422	*
25	#79	1311	GATCCTGGCGAAAGGGGGATGTGCT	18	17	19	0	0	0	24.0811	*	22.9491	*	21.9509	*	23.9963	*	22.8893	*	21.9114	*	32.5864	*	31.1813	*	29.9415	*	15	17	18	0	0	0	19.7913	*	19.9729	*	19.038	*	22.7432	*	22.9576	*	21.8867	*	29.2934	*	29.5422	*
25	#79	1312	ATCCTGGCGAAAGGGGGATGTGCTG	18	16	18	0	0	0	24.0811	*	22.9491	*	21.9509	*	22.5445	*	21.5038	*	20.5845	*	30.8222	*	29.5008	*	28.3274	*	15	16	17	0	0	0	19.7913	*	19.9729	*	19.038	*	21.3712	*	21.5701	*	20.5655	*	27.6229	*	27.8561	*
25	#79	1313	TCCTGGCGAAAGGGGGATGTGCTGC	17	16	18	0	0	0	22.7033	*	21.6396	*	20.696	*	22.5445	*	21.5038	*	20.5845	*	30.8222	*	29.5008	*	28.3274	*	14	16	17	0	0	0	18.4258	*	18.5956	*	17.727	*	21.3712	*	21.5701	*	20.5655	*	27.6229	*	27.8561	*
25	#79	1314	CCTGGCGAAAGGGGGATGTGCTGCA	17	16	19	0	0	0	22.7033	*	21.6396	*	20.696	*	22.5445	*	21.5038	*	20.5845	*	32.5864	*	31.1813	*	29.9415	*	14	16	18	0	0	0	18.4258	*	18.5956	*	17.727	*	21.3712	*	21.5701	*	20.5655	*	29.2934	*	29.5422	*
25	#79	1315	CTGGCGAAAGGGGGATGTGCTGCAA	17	16	20	0	0	0	22.7033	*	21.6396	*	20.696	*	22.5445	*	21.5038	*	20.5845	*	34.347	*	32.8677	*	31.5577	*	14	16	19	0	0	0	18.4258	*	18.5956	*	17.727	*	21.3712	*	21.5701	*	20.5655	*	30.966	*	31.2323	*
25	#79	1316	TGGCGAAAGGGGGATGTGCTGCAAG	17	16	19	0	0	0	22.7033	*	21.6396	*	20.696	*	22.5445	*	21.5038	*	20.5845	*	32.5864	*	31.1813	*	29.9415	*	14	16	18	0	0	0	18.4258	*	18.5956	*	17.727	*	21.3712	*	21.5701	*	20.5655	*	29.2934	*	29.5422	*
25	#79	1317	GGCGAAAGGGGGATGTGCTGCAAGG	16	16	19	0	0	0	21.3314	*	20.3283	*	19.4433	*	22.5445	*	21.5038	*	20.5845	*	32.5864	*	31.1813	*	29.9415	*	13	16	18	0	0	0	17.0661	*	17.2261	*	16.4181	*	21.3712	*	21.5701	*	20.5655	*	29.2934	*	29.5422	*
25	#79	1318	GCGAAAGGGGGATGTGCTGCAAGGC	16	17	19	0	0	0	21.3314	*	20.3283	*	19.4433	*	23.9963	*	22.8893	*	21.9114	*	32.5864	*	31.1813	*	29.9415	*	13	17	18	0	0	0	17.0661	*	17.2261	*	16.4181	*	22.7432	*	22.9576	*	21.8867	*	29.2934	*	29.5422	*
25	#79	1319	CGAAAGGGGGATGTGCTGCAAGGCG	15	16	19	0	0	0	19.9559	*	19.0191	*	18.1925	*	22.5445	*	21.5038	*	20.5845	*	32.5864	*	31.1813	*	29.9415	*	13	16	18	0	0	0	17.0661	*	17.2261	*	16.4181	*	21.3712	*	21.5701	*	20.5655	*	29.2934	*	29.5422	*
25	#79	1320	GAAAGGGGGATGTGCTGCAAGGCGA	14	15	19	0	0	0	18.5824	*	17.7062	*	16.9419	*	21.0928	*	20.1184	*	19.2577	*	32.5864	*	31.1813	*	29.9415	*	12	15	18	0	0	0	15.7049	*	15.8494	*	15.1076	*	19.9918	*	20.1751	*	19.2369	*	29.2934	*	29.5422	*
25	#79	1321	AAAGGGGGATGTGCTGCAAGGCGAT	14	16	19	0	0	0	18.5824	*	17.7062	*	16.9419	*	22.5445	*	21.5038	*	20.5845	*	32.5864	*	31.1813	*	29.9415	*	12	16	18	0	0	0	15.7049	*	15.8494	*	15.1076	*	21.3712	*	21.5701	*	20.5655	*	29.2934	*	29.5422	*
25	#79	1322	AAGGGGGATGTGCTGCAAGGCGATT	14	17	19	0	0	0	18.5824	*	17.7062	*	16.9419	*	23.9963	*	22.8893	*	21.9114	*	32.5864	*	31.1813	*	29.9415	*	13	17	18	0	0	0	17.0661	*	17.2261	*	16.4181	*	22.7432	*	22.9576	*	21.8867	*	29.2934	*	29.5422	*
25	#79	1323	AGGGGGATGTGCTGCAAGGCGATTA	14	17	20	0	0	0	18.5824	*	17.7062	*	16.9419	*	23.9963	*	22.8893	*	21.9114	*	34.347	*	32.8677	*	31.5577	*	13	17	19	0	0	0	17.0661	*	17.2261	*	16.4181	*	22.7432	*	22.9576	*	21.8867	*	30.966	*	31.2323	*
25	#79	1324	GGGGGATGTGCTGCAAGGCGATTAA	14	17	19	0	0	0	18.5824	*	17.7062	*	16.9419	*	23.9963	*	22.8893	*	21.9114	*	32.5864	*	31.1813	*	29.9415	*	13	17	18	0	0	0	17.0661	*	17.2261	*	16.4181	*	22.7432	*	22.9576	*	21.8867	*	29.2934	*	29.5422	*
25	#79	1346	TAACGCCAGGGTTTTCCCAGTCACG	20	22	21	0	0	0	26.8254	*	25.5647	*	24.457	*	31.2612	*	29.8127	*	28.5419	*	36.1057	*	34.5541	*	33.1778	*	17	22	19	0	0	0	22.5154	*	22.7223	*	21.6605	*	29.6293	*	29.9043	*	28.5113	*	30.966	*	31.2323	*
25	#79	1347	AACGCCAGGGTTTTCCCAGTCACGA	20	23	21	0	0	0	26.8254	*	25.5647	*	24.457	*	32.7098	*	31.2006	*	29.8675	*	36.1057	*	34.5541	*	33.1778	*	17	23	19	0	0	0	22.5154	*	22.7223	*	21.6605	*	31.0037	*	31.2905	*	29.835	*	30.966	*	31.2323	*
25	#79	1348	ACGCCAGGGTTTTCCCAGTCACGAC	20	22	21	0	0	0	26.8254	*	25.5647	*	24.457	*	31.2612	*	29.8127	*	28.5419	*	36.1057	*	34.5541	*	33.1778	*	17	22	19	0	0	0	22.5154	*	22.7223	*	21.6605	*	29.6293	*	29.9043	*	28.5113	*	30.966	*	31.2323	*
25	#79	1349	CGCCAGGGTTTTCCCAGTCACGACG	20	22	21	0	0	0	26.8254	*	25.5647	*	24.457	*	31.2612	*	29.8127	*	28.5419	*	36.1057	*	34.5541	*	33.1778	*	17	22	19	0	0	0	22.5154	*	22.7223	*	21.6605	*	29.6293	*	29.9043	*	28.5113	*	30.966	*	31.2323	*
25	#79	1350	GCCAGGGTTTTCCCAGTCACGACGT	20	22	21	0	0	0	26.8254	*	25.5647	*	24.457	*	31.2612	*	29.8127	*	28.5419	*	36.1057	*	34.5541	*	33.1778	*	17	22	19	0	0	0	22.5154	*	22.7223	*	21.6605	*	29.6293	*	29.9043	*	28.5113	*	30.966	*	31.2323	*
25	#79	1351	CCAGGGTTTTCCCAGTCACGACGTT	20	22	21	0	0	0	26.8254	*	25.5647	*	24.457	*	31.2612	*	29.8127	*	28.5419	*	36.1057	*	34.5541	*	33.1778	*	17	22	19	0	0	0	22.5154	*	22.7223	*	21.6605	*	29.6293	*	29.9043	*	28.5113	*	30.966	*	31.2323	*
25	#79	1352	CAGGGTTTTCCCAGTCACGACGTTG	20	23	20	0	0	0	26.8254	*	25.5647	*	24.457	*	32.7098	*	31.2006	*	29.8675	*	34.347	*	32.8677	*	31.5577	*	17	23	19	0	0	0	22.5154	*	22.7223	*	21.6605	*	31.0037	*	31.2905	*	29.835	*	30.966	*	31.2323	*
25	#79	1353	AGGGTTTTCCCAGTCACGACGTTGT	20	23	21	0	0	0	26.8254	*	25.5647	*	24.457	*	32.7098	*	31.2006	*	29.8675	*	36.1057	*	34.5541	*	33.1778	*	17	23	20	0	0	0	22.5154	*	22.7223	*	21.6605	*	31.0037	*	31.2905	*	29.835	*	32.6388	*	32.9149	*
25	#79	1354	GGGTTTTCCCAGTCACGACGTTGTA	20	23	21	0	0	0	26.8254	*	25.5647	*	24.457	*	32.7098	*	31.2006	*	29.8675	*	36.1057	*	34.5541	*	33.1778	*	17	23	20	0	0	0	22.5154	*	22.7223	*	21.6605	*	31.0037	*	31.2905	*	29.835	*	32.6388	*	32.9149	*
25	#79	1355	GGTTTTCCCAGTCACGACGTTGTAA	19	23	22	0	0	0	25.4513	*	24.2531	*	23.2039	*	32.7098	*	31.2006	*	29.8675	*	37.8665	*	36.2368	*	34.7941	*	17	23	21	0	0	0	22.5154	*	22.7223	*	21.6605	*	31.0037	*	31.2905	*	29.835	*	34.3135	*	34.6071	*
25	#79	1356	GTTTTCCCAGTCACGACGTTGTAAA	19	23	21	0	0	0	25.4513	*	24.2531	*	23.2039	*	32.7098	*	31.2006	*	29.8675	*	36.1057	*	34.5541	*	33.1778	*	17	23	20	0	0	0	22.5154	*	22.7223	*	21.6605	*	31.0037	*	31.2905	*	29.835	*	32.6388	*	32.9149	*
25	#79	1357	TTTTCCCAGTCACGACGTTGTAAAA	19	23	22	0	0	0	25.4513	*	24.2531	*	23.2039	*	32.7098	*	31.2006	*	29.8675	*	37.8665	*	36.2368	*	34.7941	*	17	23	21	0	0	0	22.5154	*	22.7223	*	21.6605	*	31.0037	*	31.2905	*	29.835	*	34.3135	*	34.6071	*
25	#79	1358	TTTCCCAGTCACGACGTTGTAAAAC	19	22	22	0	0	0	25.4513	*	24.2531	*	23.2039	*	31.2612	*	29.8127	*	28.5419	*	37.8665	*	36.2368	*	34.7941	*	17	22	21	0	0	0	22.5154	*	22.7223	*	21.6605	*	29.6293	*	29.9043	*	28.5113	*	34.3135	*	34.6071	*
25	#79	1359	TTCCCAGTCACGACGTTGTAAAACG	19	22	22	0	0	0	25.4513	*	24.2531	*	23.2039	*	31.2612	*	29.8127	*	28.5419	*	37.8665	*	36.2368	*	34.7941	*	17	22	21	0	0	0	22.5154	*	22.7223	*	21.6605	*	29.6293	*	29.9043	*	28.5113	*	34.3135	*	34.6071	*
25	#79	1360	TCCCAGTCACGACGTTGTAAAACGA	19	22	22	0	0	0	25.4513	*	24.2531	*	23.2039	*	31.2612	*	29.8127	*	28.5419	*	37.8665	*	36.2368	*	34.7941	*	17	22	21	0	0	0	22.5154	*	22.7223	*	21.6605	*	29.6293	*	29.9043	*	28.5113	*	34.3135	*	34.6071	*
25	#79	1361	CCCAGTCACGACGTTGTAAAACGAC	20	23	22	0	0	0	26.8254	*	25.5647	*	24.457	*	32.7098	*	31.2006	*	29.8675	*	37.8665	*	36.2368	*	34.7941	*	18	23	21	0	0	0	23.8757	*	24.102	*	22.9739	*	31.0037	*	31.2905	*	29.835	*	34.3135	*	34.6071	*
25	#79	1362	CCAGTCACGACGTTGTAAAACGACG	20	23	20	0	0	0	26.8254	*	25.5647	*	24.457	*	32.7098	*	31.2006	*	29.8675	*	34.347	*	32.8677	*	31.5577	*	18	23	19	0	0	0	23.8757	*	24.102	*	22.9739	*	31.0037	*	31.2905	*	29.835	*	30.966	*	31.2323	*
25	#79	1363	CAGTCACGACGTTGTAAAACGACGG	20	22	21	0	0	0	26.8254	*	25.5647	*	24.457	*	31.2612	*	29.8127	*	28.5419	*	36.1057	*	34.5541	*	33.1778	*	18	22	20	0	0	0	23.8757	*	24.102	*	22.9739	*	29.6293	*	29.9043	*	28.5113	*	32.6388	*	32.9149	*
25	#79	1364	AGTCACGACGTTGTAAAACGACGGC	21	22	21	0	0	0	28.2035	*	26.8745	*	25.7083	*	31.2612	*	29.8127	*	28.5419	*	36.1057	*	34.5541	*	33.1778	*	19	22	20	0	0	0	25.24	*	25.4741	*	24.2836	*	29.6293	*	29.9043	*	28.5113	*	32.6388	*	32.9149	*
25	#79	1365	GTCACGACGTTGTAAAACGACGGCC	23	22	21	0	0	0	30.9483	*	29.4981	*	28.2186	*	31.2612	*	29.8127	*	28.5419	*	36.1057	*	34.5541	*	33.1778	*	21	22	20	0	0	0	27.9649	*	28.2225	*	26.907	*	29.6293	*	29.9043	*	28.5113	*	32.6388	*	32.9149	*
25	#79	1366	TCACGACGTTGTAAAACGACGGCCA	24	22	21	0	0	0	32.3227	*	30.8061	*	29.4681	*	31.2612	*	29.8127	*	28.5419	*	36.1057	*	34.5541	*	33.1778	*	22	22	20	0	0	0	29.3256	*	29.5949	*	28.2168	*	29.6293	*	29.9043	*	28.5113	*	32.6388	*	32.9149	*
25	#79	1367	CACGACGTTGTAAAACGACGGCCAG	24	22	20	0	0	0	32.3227	*	30.8061	*	29.4681	*	31.2612	*	29.8127	*	28.5419	*	34.347	*	32.8677	*	31.5577	*	22	22	19	0	0	0	29.3256	*	29.5949	*	28.2168	*	29.6293	*	29.9043	*	28.5113	*	30.966	*	31.2323	*
25	#79	1368	ACGACGTTGTAAAACGACGGCCAGT	24	22	20	0	0	0	32.3227	*	30.8061	*	29.4681	*	31.2612	*	29.8127	*	28.5419	*	34.347	*	32.8677	*	31.5577	*	22	22	19	0	0	0	29.3256	*	29.5949	*	28.2168	*	29.6293	*	29.9043	*	28.5113	*	30.966	*	31.2323	*
25	#79	1369	CGACGTTGTAAAACGACGGCCAGTG	24	22	20	0	0	0	32.3227	*	30.8061	*	29.4681	*	31.2612	*	29.8127	*	28.5419	*	34.347	*	32.8677	*	31.5577	*	22	22	19	0	0	0	29.3256	*	29.5949	*	28.2168	*	29.6293	*	29.9043	*	28.5113	*	30.966	*	31.2323	*
25	#79	1370	GACGTTGTAAAACGACGGCCAGTGC	24	22	20	0	0	0	32.3227	*	30.8061	*	29.4681	*	31.2612	*	29.8127	*	28.5419	*	34.347	*	32.8677	*	31.5577	*	22	22	19	0	0	0	29.3256	*	29.5949	*	28.2168	*	29.6293	*	29.9043	*	28.5113	*	30.966	*	31.2323	*
25	#79	1371	ACGTTGTAAAACGACGGCCAGTGCC	24	22	20	0	0	0	32.3227	*	30.8061	*	29.4681	*	31.2612	*	29.8127	*	28.5419	*	34.347	*	32.8677	*	31.5577	*	22	22	19	0	0	0	29.3256	*	29.5949	*	28.2168	*	29.6293	*	29.9043	*	28.5113	*	30.966	*	31.2323	*
25	#79	1372	CGTTGTAAAACGACGGCCAGTGCCA	25	22	20	0	0	0	33.701	*	32.1162	*	30.7196	*	31.2612	*	29.8127	*	28.5419	*	34.347	*	32.8677	*	31.5577	*	23	22	19	0	0	0	30.692	*	30.9731	*	29.5249	*	29.6293	*	29.9043	*	28.5113	*	30.966	*	31.2323	*
25	#79	1373	GTTGTAAAACGACGGCCAGTGCCAA	25	22	20	0	0	0	33.701	*	32.1162	*	30.7196	*	31.2612	*	29.8127	*	28.5419	*	34.347	*	32.8677	*	31.5577	*	23	22	19	0	0	0	30.692	*	30.9731	*	29.5249	*	29.6293	*	29.9043	*	28.5113	*	30.966	*	31.2323	*
25	#79	1374	TTGTAAAACGACGGCCAGTGCCAAG	25	22	20	0	0	0	33.701	*	32.1162	*	30.7196	*	31.2612	*	29.8127	*	28.5419	*	34.347	*	32.8677	*	31.5577	*	23	22	19	0	0	0	30.692	*	30.9731	*	29.5249	*	29.6293	*	29.9043	*	28.5113	*	30.966	*	31.2323	*
25	#79	1375	TGTAAAACGACGGCCAGTGCCAAGC	25	22	19	0	0	0	33.701	*	32.1162	*	30.7196	*	31.2612	*	29.8127	*	28.5419	*	32.5864	*	31.1813	*	29.9415	*	23	22	19	0	0	0	30.692	*	30.9731	*	29.5249	*	29.6293	*	29.9043	*	28.5113	*	30.966	*	31.2323	*
25	#79	1376	GTAAAACGACGGCCAGTGCCAAGCT	25	22	19	0	0	0	33.701	*	32.1162	*	30.7196	*	31.2612	*	29.8127	*	28.5419	*	32.5864	*	31.1813	*	29.9415	*	23	22	19	0	0	0	30.692	*	30.9731	*	29.5249	*	29.6293	*	29.9043	*	28.5113	*	30.966	*	31.2323	*
25	#79	1377	TAAAACGACGGCCAGTGCCAAGCTT	25	22	19	0	0	0	33.701	*	32.1162	*	30.7196	*	31.2612	*	29.8127	*	28.5419	*	32.5864	*	31.1813	*	29.9415	*	23	22	19	0	0	0	30.692	*	30.9731	*	29.5249	*	29.6293	*	29.9043	*	28.5113	*	30.966	*	31.2323	*
25	#79	1378	AAAACGACGGCCAGTGCCAAGCTTG	25	22	19	0	0	0	33.701	*	32.1162	*	30.7196	*	31.2612	*	29.8127	*	28.5419	*	32.5864	*	31.1813	*	29.9415	*	23	22	19	0	0	0	30.692	*	30.9731	*	29.5249	*	29.6293	*	29.9043	*	28.5113	*	30.966	*	31.2323	*
25	#79	1379	AAACGACGGCCAGTGCCAAGCTTGC	25	22	19	0	0	0	33.701	*	32.1162	*	30.7196	*	31.2612	*	29.8127	*	28.5419	*	32.5864	*	31.1813	*	29.9415	*	23	22	19	0	0	0	30.692	*	30.9731	*	29.5249	*	29.6293	*	29.9043	*	28.5113	*	30.966	*	31.2323	*
25	#79	1380	AACGACGGCCAGTGCCAAGCTTGCA	25	22	19	0	0	0	33.701	*	32.1162	*	30.7196	*	31.2612	*	29.8127	*	28.5419	*	32.5864	*	31.1813	*	29.9415	*	23	22	19	0	0	0	30.692	*	30.9731	*	29.5249	*	29.6293	*	29.9043	*	28.5113	*	30.966	*	31.2323	*
25	#79	1381	ACGACGGCCAGTGCCAAGCTTGCAT	25	22	18	0	0	0	33.701	*	32.1162	*	30.7196	*	31.2612	*	29.8127	*	28.5419	*	30.8222	*	29.5008	*	28.3274	*	23	22	18	0	0	0	30.692	*	30.9731	*	29.5249	*	29.6293	*	29.9043	*	28.5113	*	29.2934	*	29.5422	*
25	#79	1382	CGACGGCCAGTGCCAAGCTTGCATG	26	22	18	0	0	0	35.0735	*	33.4262	*	31.975	*	31.2612	*	29.8127	*	28.5419	*	30.8222	*	29.5008	*	28.3274	*	24	22	18	0	0	0	32.0528	*	32.3476	*	30.8387	*	29.6293	*	29.9043	*	28.5113	*	29.2934	*	29.5422	*
25	#79	1383	GACGGCCAGTGCCAAGCTTGCATGC	26	23	18	0	0	0	35.0735	*	33.4262	*	31.975	*	32.7098	*	31.2006	*	29.8675	*	30.8222	*	29.5008	*	28.3274	*	24	23	18	0	0	0	32.0528	*	32.3476	*	30.8387	*	31.0037	*	31.2905	*	29.835	*	29.2934	*	29.5422	*
25	#79	1384	ACGGCCAGTGCCAAGCTTGCATGCC	26	24	18	0	0	0	35.0735	*	33.4262	*	31.975	*	34.1661	*	32.5848	*	31.1931	*	30.8222	*	29.5008	*	28.3274	*	24	24	18	0	0	0	32.0528	*	32.3476	*	30.8387	*	32.3782	*	32.6805	*	31.1586	*	29.2934	*	29.5422	*
25	#79	1385	CGGCCAGTGCCAAGCTTGCATGCCT	26	24	18	0	0	0	35.0735	*	33.4262	*	31.975	*	34.1661	*	32.5848	*	31.1931	*	30.8222	*	29.5008	*	28.3274	*	24	24	18	0	0	0	32.0528	*	32.3476	*	30.8387	*	32.3782	*	32.6805	*	31.1586	*	29.2934	*	29.5422	*
25	#79	1386	GGCCAGTGCCAAGCTTGCATGCCTG	27	23	18	0	0	0	36.4461	*	34.7344	*	33.2284	*	32.7098	*	31.2006	*	29.8675	*	30.8222	*	29.5008	*	28.3274	*	24	23	18	0	0	0	32.0528	*	32.3476	*	30.8387	*	31.0037	*	31.2905	*	29.835	*	29.2934	*	29.5422	*
25	#79	1387	GCCAGTGCCAAGCTTGCATGCCTGC	26	21	18	0	0	0	35.0735	*	33.4262	*	31.975	*	29.8088	*	28.4305	*	27.2145	*	30.8222	*	29.5008	*	28.3274	*	23	21	18	0	0	0	30.692	*	30.9731	*	29.5249	*	28.2512	*	28.5106	*	27.1878	*	29.2934	*	29.5422	*
25	#79	1388	CCAGTGCCAAGCTTGCATGCCTGCA	25	20	18	0	0	0	33.701	*	32.1162	*	30.7196	*	28.3546	*	27.0446	*	25.8872	*	30.8222	*	29.5008	*	28.3274	*	22	20	18	0	0	0	29.3256	*	29.5949	*	28.2168	*	26.8731	*	27.1246	*	25.8567	*	29.2934	*	29.5422	*
25	#79	1389	CAGTGCCAAGCTTGCATGCCTGCAG	25	17	16	0	0	0	33.701	*	32.1162	*	30.7196	*	23.9963	*	22.8893	*	21.9114	*	27.3057	*	26.1307	*	25.09	*	22	17	16	0	0	0	29.3256	*	29.5949	*	28.2168	*	22.7432	*	22.9576	*	21.8867	*	25.9487	*	26.172	*
25	#79	1390	AGTGCCAAGCTTGCATGCCTGCAGG	25	17	16	0	0	0	33.701	*	32.1162	*	30.7196	*	23.9963	*	22.8893	*	21.9114	*	27.3057	*	26.1307	*	25.09	*	22	17	16	0	0	0	29.3256	*	29.5949	*	28.2168	*	22.7432	*	22.9576	*	21.8867	*	25.9487	*	26.172	*
25	#79	1391	GTGCCAAGCTTGCATGCCTGCAGGT	25	17	17	0	0	0	33.701	*	32.1162	*	30.7196	*	23.9963	*	22.8893	*	21.9114	*	29.062	*	27.8166	*	26.7095	*	22	17	17	0	0	0	29.3256	*	29.5949	*	28.2168	*	22.7432	*	22.9576	*	21.8867	*	27.6229	*	27.8561	*
25	#79	1392	TGCCAAGCTTGCATGCCTGCAGGTC	25	17	15	0	0	0	33.701	*	32.1162	*	30.7196	*	23.9963	*	22.8893	*	21.9114	*	25.542	*	24.4488	*	23.4782	*	22	17	15	0	0	0	29.3256	*	29.5949	*	28.2168	*	22.7432	*	22.9576	*	21.8867	*	24.2747	*	24.4843	*
25	#79	1393	GCCAAGCTTGCATGCCTGCAGGTCC	25	17	15	0	0	0	33.701	*	32.1162	*	30.7196	*	23.9963	*	22.8893	*	21.9114	*	25.542	*	24.4488	*	23.4782	*	22	17	15	0	0	0	29.3256	*	29.5949	*	28.2168	*	22.7432	*	22.9576	*	21.8867	*	24.2747	*	24.4843	*
25	#79	1394	CCAAGCTTGCATGCCTGCAGGTCCC	24	17	15	0	0	0	32.3227	*	30.8061	*	29.4681	*	23.9963	*	22.8893	*	21.9114	*	25.542	*	24.4488	*	23.4782	*	21	17	15	0	0	0	27.9649	*	28.2225	*	26.907	*	22.7432	*	22.9576	*	21.8867	*	24.2747	*	24.4843	*
25	#79	1395	CAAGCTTGCATGCCTGCAGGTCCCC	24	17	15	0	0	0	32.3227	*	30.8061	*	29.4681	*	23.9963	*	22.8893	*	21.9114	*	25.542	*	24.4488	*	23.4782	*	21	17	15	0	0	0	27.9649	*	28.2225	*	26.907	*	22.7432	*	22.9576	*	21.8867	*	24.2747	*	24.4843	*
25	#79	1396	AAGCTTGCATGCCTGCAGGTCCCCA	25	16	15	0	0	0	33.701	*	32.1162	*	30.7196	*	22.5445	*	21.5038	*	20.5845	*	25.542	*	24.4488	*	23.4782	*	22	16	15	0	0	0	29.3256	*	29.5949	*	28.2168	*	21.3712	*	21.5701	*	20.5655	*	24.2747	*	24.4843	*
25	#79	1397	AGCTTGCATGCCTGCAGGTCCCCAG	25	17	15	0	0	0	33.701	*	32.1162	*	30.7196	*	23.9963	*	22.8893	*	21.9114	*	25.542	*	24.4488	*	23.4782	*	22	17	15	0	0	0	29.3256	*	29.5949	*	28.2168	*	22.7432	*	22.9576	*	21.8867	*	24.2747	*	24.4843	*
25	#79	1398	GCTTGCATGCCTGCAGGTCCCCAGA	26	17	15	0	0	0	35.0735	*	33.4262	*	31.975	*	23.9963	*	22.8893	*	21.9114	*	25.542	*	24.4488	*	23.4782	*	23	17	15	0	0	0	30.692	*	30.9731	*	29.5249	*	22.7432	*	22.9576	*	21.8867	*	24.2747	*	24.4843	*
25	#79	1399	CTTGCATGCCTGCAGGTCCCCAGAT	26	17	15	0	0	0	35.0735	*	33.4262	*	31.975	*	23.9963	*	22.8893	*	21.9114	*	25.542	*	24.4488	*	23.4782	*	23	17	15	0	0	0	30.692	*	30.9731	*	29.5249	*	22.7432	*	22.9576	*	21.8867	*	24.2747	*	24.4843	*
25	#79	1400	TTGCATGCCTGCAGGTCCCCAGATT	26	17	16	0	0	0	35.0735	*	33.4262	*	31.975	*	23.9963	*	22.8893	*	21.9114	*	27.3057	*	26.1307	*	25.09	*	23	17	15	0	0	0	30.692	*	30.9731	*	29.5249	*	22.7432	*	22.9576	*	21.8867	*	24.2747	*	24.4843	*
25	#79	1401	TGCATGCCTGCAGGTCCCCAGATTA	26	17	16	0	0	0	35.0735	*	33.4262	*	31.975	*	23.9963	*	22.8893	*	21.9114	*	27.3057	*	26.1307	*	25.09	*	23	17	15	0	0	0	30.692	*	30.9731	*	29.5249	*	22.7432	*	22.9576	*	21.8867	*	24.2747	*	24.4843	*
25	#79	1402	GCATGCCTGCAGGTCCCCAGATTAG	26	17	18	0	0	0	35.0735	*	33.4262	*	31.975	*	23.9963	*	22.8893	*	21.9114	*	30.8222	*	29.5008	*	28.3274	*	23	17	17	0	0	0	30.692	*	30.9731	*	29.5249	*	22.7432	*	22.9576	*	21.8867	*	27.6229	*	27.8561	*
25	#79	1403	CATGCCTGCAGGTCCCCAGATTAGC	26	17	18	0	0	0	35.0735	*	33.4262	*	31.975	*	23.9963	*	22.8893	*	21.9114	*	30.8222	*	29.5008	*	28.3274	*	23	17	17	0	0	0	30.692	*	30.9731	*	29.5249	*	22.7432	*	22.9576	*	21.8867	*	27.6229	*	27.8561	*
25	#79	1404	ATGCCTGCAGGTCCCCAGATTAGCC	25	16	18	0	0	0	33.701	*	32.1162	*	30.7196	*	22.5445	*	21.5038	*	20.5845	*	30.8222	*	29.5008	*	28.3274	*	22	16	17	0	0	0	29.3256	*	29.5949	*	28.2168	*	21.3712	*	21.5701	*	20.5655	*	27.6229	*	27.8561	*
25	#79	1405	TGCCTGCAGGTCCCCAGATTAGCCT	24	15	18	0	0	0	32.3227	*	30.8061	*	29.4681	*	21.0928	*	20.1184	*	19.2577	*	30.8222	*	29.5008	*	28.3274	*	22	15	17	0	0	0	29.3256	*	29.5949	*	28.2168	*	19.9918	*	20.1751	*	19.2369	*	27.6229	*	27.8561	*
25	#79	1406	GCCTGCAGGTCCCCAGATTAGCCTT	26	15	18	0	0	0	35.0735	*	33.4262	*	31.975	*	21.0928	*	20.1184	*	19.2577	*	30.8222	*	29.5008	*	28.3274	*	23	15	17	0	0	0	30.692	*	30.9731	*	29.5249	*	19.9918	*	20.1751	*	19.2369	*	27.6229	*	27.8561	*
25	#79	1407	CCTGCAGGTCCCCAGATTAGCCTTT	27	15	18	0	0	0	36.4461	*	34.7344	*	33.2284	*	21.0928	*	20.1184	*	19.2577	*	30.8222	*	29.5008	*	28.3274	*	24	15	17	0	0	0	32.0528	*	32.3476	*	30.8387	*	19.9918	*	20.1751	*	19.2369	*	27.6229	*	27.8561	*
25	#79	1408	CTGCAGGTCCCCAGATTAGCCTTTT	27	15	18	0	0	0	36.4461	*	34.7344	*	33.2284	*	21.0928	*	20.1184	*	19.2577	*	30.8222	*	29.5008	*	28.3274	*	24	15	17	0	0	0	32.0528	*	32.3476	*	30.8387	*	19.9918	*	20.1751	*	19.2369	*	27.6229	*	27.8561	*
25	#79	1409	TGCAGGTCCCCAGATTAGCCTTTTC	26	13	18	0	0	0	35.0735	*	33.4262	*	31.975	*	18.19	*	17.3521	*	16.6085	*	30.8222	*	29.5008	*	28.3274	*	23	13	17	0	0	0	30.692	*	30.9731	*	29.5249	*	17.2393	*	17.4029	*	16.5896	*	27.6229	*	27.8561	*
25	#79	1410	GCAGGTCCCCAGATTAGCCTTTTCA	27	14	18	0	0	0	36.4461	*	34.7344	*	33.2284	*	19.6413	*	18.7352	*	17.933	*	30.8222	*	29.5008	*	28.3274	*	24	14	17	0	0	0	32.0528	*	32.3476	*	30.8387	*	18.6145	*	18.7918	*	17.9141	*	27.6229	*	27.8561	*
25	#79	1411	CAGGTCCCCAGATTAGCCTTTTCAA	27	14	18	0	0	0	36.4461	*	34.7344	*	33.2284	*	19.6413	*	18.7352	*	17.933	*	30.8222	*	29.5008	*	28.3274	*	24	14	17	0	0	0	32.0528	*	32.3476	*	30.8387	*	18.6145	*	18.7918	*	17.9141	*	27.6229	*	27.8561	*
25	#79	1412	AGGTCCCCAGATTAGCCTTTTCAAT	27	16	18	0	0	0	36.4461	*	34.7344	*	33.2284	*	22.5445	*	21.5038	*	20.5845	*	30.8222	*	29.5008	*	28.3274	*	24	16	17	0	0	0	32.0528	*	32.3476	*	30.8387	*	21.3712	*	21.5701	*	20.5655	*	27.6229	*	27.8561	*
25	#79	1413	GGTCCCCAGATTAGCCTTTTCAATT	27	16	17	0	0	0	36.4461	*	34.7344	*	33.2284	*	22.5445	*	21.5038	*	20.5845	*	29.062	*	27.8166	*	26.7095	*	24	16	17	0	0	0	32.0528	*	32.3476	*	30.8387	*	21.3712	*	21.5701	*	20.5655	*	27.6229	*	27.8561	*
25	#79	1414	GTCCCCAGATTAGCCTTTTCAATTT	26	16	16	0	0	0	35.0735	*	33.4262	*	31.975	*	22.5445	*	21.5038	*	20.5845	*	27.3057	*	26.1307	*	25.09	*	24	16	16	0	0	0	32.0528	*	32.3476	*	30.8387	*	21.3712	*	21.5701	*	20.5655	*	25.9487	*	26.172	*
25	#79	1415	TCCCCAGATTAGCCTTTTCAATTTC	27	15	16	0	0	0	36.4461	*	34.7344	*	33.2284	*	21.0928	*	20.1184	*	19.2577	*	27.3057	*	26.1307	*	25.09	*	25	15	16	0	0	0	33.4156	*	33.7258	*	32.1468	*	19.9918	*	20.1751	*	19.2369	*	25.9487	*	26.172	*
25	#79	1416	CCCCAGATTAGCCTTTTCAATTTCA	27	15	16	0	0	0	36.4461	*	34.7344	*	33.2284	*	21.0928	*	20.1184	*	19.2577	*	27.3057	*	26.1307	*	25.09	*	25	15	16	0	0	0	33.4156	*	33.7258	*	32.1468	*	19.9918	*	20.1751	*	19.2369	*	25.9487	*	26.172	*
25	#79	1417	CCCAGATTAGCCTTTTCAATTTCAG	27	15	16	0	0	0	36.4461	*	34.7344	*	33.2284	*	21.0928	*	20.1184	*	19.2577	*	27.3057	*	26.1307	*	25.09	*	25	15	16	0	0	0	33.4156	*	33.7258	*	32.1468	*	19.9918	*	20.1751	*	19.2369	*	25.9487	*	26.172	*
25	#79	1418	CCAGATTAGCCTTTTCAATTTCAGA	26	16	16	0	0	0	35.0735	*	33.4262	*	31.975	*	22.5445	*	21.5038	*	20.5845	*	27.3057	*	26.1307	*	25.09	*	23	16	16	0	0	0	30.692	*	30.9731	*	29.5249	*	21.3712	*	21.5701	*	20.5655	*	25.9487	*	26.172	*
25	#79	1419	CAGATTAGCCTTTTCAATTTCAGAA	26	16	16	0	0	0	35.0735	*	33.4262	*	31.975	*	22.5445	*	21.5038	*	20.5845	*	27.3057	*	26.1307	*	25.09	*	23	16	16	0	0	0	30.692	*	30.9731	*	29.5249	*	21.3712	*	21.5701	*	20.5655	*	25.9487	*	26.172	*
25	#79	1420	AGATTAGCCTTTTCAATTTCAGAAA	25	16	17	0	0	0	33.701	*	32.1162	*	30.7196	*	22.5445	*	21.5038	*	20.5845	*	29.062	*	27.8166	*	26.7095	*	22	16	17	0	0	0	29.3256	*	29.5949	*	28.2168	*	21.3712	*	21.5701	*	20.5655	*	27.6229	*	27.8561	*
25	#79	1421	GATTAGCCTTTTCAATTTCAGAAAG	24	16	17	0	0	0	32.3227	*	30.8061	*	29.4681	*	22.5445	*	21.5038	*	20.5845	*	29.062	*	27.8166	*	26.7095	*	21	16	17	0	0	0	27.9649	*	28.2225	*	26.907	*	21.3712	*	21.5701	*	20.5655	*	27.6229	*	27.8561	*
25	#79	1422	ATTAGCCTTTTCAATTTCAGAAAGA	24	16	17	0	0	0	32.3227	*	30.8061	*	29.4681	*	22.5445	*	21.5038	*	20.5845	*	29.062	*	27.8166	*	26.7095	*	21	16	17	0	0	0	27.9649	*	28.2225	*	26.907	*	21.3712	*	21.5701	*	20.5655	*	27.6229	*	27.8561	*
25	#79	1423	TTAGCCTTTTCAATTTCAGAAAGAA	24	16	17	0	0	0	32.3227	*	30.8061	*	29.4681	*	22.5445	*	21.5038	*	20.5845	*	29.062	*	27.8166	*	26.7095	*	21	16	17	0	0	0	27.9649	*	28.2225	*	26.907	*	21.3712	*	21.5701	*	20.5655	*	27.6229	*	27.8561	*
25	#79	1424	TAGCCTTTTCAATTTCAGAAAGAAT	25	15	17	0	0	0	33.701	*	32.1162	*	30.7196	*	21.0928	*	20.1184	*	19.2577	*	29.062	*	27.8166	*	26.7095	*	22	15	17	0	0	0	29.3256	*	29.5949	*	28.2168	*	19.9918	*	20.1751	*	19.2369	*	27.6229	*	27.8561	*
25	#79	1425	AGCCTTTTCAATTTCAGAAAGAATG	26	15	17	0	0	0	35.0735	*	33.4262	*	31.975	*	21.0928	*	20.1184	*	19.2577	*	29.062	*	27.8166	*	26.7095	*	23	15	17	0	0	0	30.692	*	30.9731	*	29.5249	*	19.9918	*	20.1751	*	19.2369	*	27.6229	*	27.8561	*
25	#79	1426	GCCTTTTCAATTTCAGAAAGAATGC	26	15	17	0	0	0	35.0735	*	33.4262	*	31.975	*	21.0928	*	20.1184	*	19.2577	*	29.062	*	27.8166	*	26.7095	*	23	15	17	0	0	0	30.692	*	30.9731	*	29.5249	*	19.9918	*	20.1751	*	19.2369	*	27.6229	*	27.8561	*
25	#79	1427	CCTTTTCAATTTCAGAAAGAATGCT	26	15	17	0	0	0	35.0735	*	33.4262	*	31.975	*	21.0928	*	20.1184	*	19.2577	*	29.062	*	27.8166	*	26.7095	*	23	15	17	0	0	0	30.692	*	30.9731	*	29.5249	*	19.9918	*	20.1751	*	19.2369	*	27.6229	*	27.8561	*
25	#79	1428	CTTTTCAATTTCAGAAAGAATGCTA	26	15	19	0	0	0	35.0735	*	33.4262	*	31.975	*	21.0928	*	20.1184	*	19.2577	*	32.5864	*	31.1813	*	29.9415	*	23	15	19	0	0	0	30.692	*	30.9731	*	29.5249	*	19.9918	*	20.1751	*	19.2369	*	30.966	*	31.2323	*
25	#79	1429	TTTTCAATTTCAGAAAGAATGCTAA	26	15	19	0	0	0	35.0735	*	33.4262	*	31.975	*	21.0928	*	20.1184	*	19.2577	*	32.5864	*	31.1813	*	29.9415	*	23	15	19	0	0	0	30.692	*	30.9731	*	29.5249	*	19.9918	*	20.1751	*	19.2369	*	30.966	*	31.2323	*
25	#79	1430	TTTCAATTTCAGAAAGAATGCTAAC	26	15	18	0	0	0	35.0735	*	33.4262	*	31.975	*	21.0928	*	20.1184	*	19.2577	*	30.8222	*	29.5008	*	28.3274	*	23	15	18	0	0	0	30.692	*	30.9731	*	29.5249	*	19.9918	*	20.1751	*	19.2369	*	29.2934	*	29.5422	*
25	#79	1431	TTCAATTTCAGAAAGAATGCTAACC	27	15	18	0	0	0	36.4461	*	34.7344	*	33.2284	*	21.0928	*	20.1184	*	19.2577	*	30.8222	*	29.5008	*	28.3274	*	24	15	18	0	0	0	32.0528	*	32.3476	*	30.8387	*	19.9918	*	20.1751	*	19.2369	*	29.2934	*	29.5422	*
25	#79	1432	TCAATTTCAGAAAGAATGCTAACCC	27	15	17	0	0	0	36.4461	*	34.7344	*	33.2284	*	21.0928	*	20.1184	*	19.2577	*	29.062	*	27.8166	*	26.7095	*	24	15	17	0	0	0	32.0528	*	32.3476	*	30.8387	*	19.9918	*	20.1751	*	19.2369	*	27.6229	*	27.8561	*
25	#79	1433	CAATTTCAGAAAGAATGCTAACCCA	27	15	16	0	0	0	36.4461	*	34.7344	*	33.2284	*	21.0928	*	20.1184	*	19.2577	*	27.3057	*	26.1307	*	25.09	*	24	15	16	0	0	0	32.0528	*	32.3476	*	30.8387	*	19.9918	*	20.1751	*	19.2369	*	25.9487	*	26.172	*
25	#79	1434	AATTTCAGAAAGAATGCTAACCCAC	27	16	17	0	0	0	36.4461	*	34.7344	*	33.2284	*	22.5445	*	21.5038	*	20.5845	*	29.062	*	27.8166	*	26.7095	*	24	16	17	0	0	0	32.0528	*	32.3476	*	30.8387	*	21.3712	*	21.5701	*	20.5655	*	27.6229	*	27.8561	*
25	#79	1435	ATTTCAGAAAGAATGCTAACCCACA	29	17	17	0	0	0	39.1953	*	37.3547	*	35.7316	*	23.9963	*	22.8893	*	21.9114	*	29.062	*	27.8166	*	26.7095	*	26	17	17	0	0	0	34.7783	*	35.1004	*	33.455	*	22.7432	*	22.9576	*	21.8867	*	27.6229	*	27.8561	*
25	#79	1436	TTTCAGAAAGAATGCTAACCCACAG	29	16	18	0	0	0	39.1953	*	37.3547	*	35.7316	*	22.5445	*	21.5038	*	20.5845	*	30.8222	*	29.5008	*	28.3274	*	26	16	18	0	0	0	34.7783	*	35.1004	*	33.455	*	21.3712	*	21.5701	*	20.5655	*	29.2934	*	29.5422	*
25	#79	1437	TTCAGAAAGAATGCTAACCCACAGA	29	17	17	0	0	0	39.1953	*	37.3547	*	35.7316	*	23.9963	*	22.8893	*	21.9114	*	29.062	*	27.8166	*	26.7095	*	26	17	17	0	0	0	34.7783	*	35.1004	*	33.455	*	22.7432	*	22.9576	*	21.8867	*	27.6229	*	27.8561	*
25	#79	1438	TCAGAAAGAATGCTAACCCACAGAT	29	17	17	0	0	0	39.1953	*	37.3547	*	35.7316	*	23.9963	*	22.8893	*	21.9114	*	29.062	*	27.8166	*	26.7095	*	26	17	17	0	0	0	34.7783	*	35.1004	*	33.455	*	22.7432	*	22.9576	*	21.8867	*	27.6229	*	27.8561	*
25	#79	1439	CAGAAAGAATGCTAACCCACAGATG	29	16	17	0	0	0	39.1953	*	37.3547	*	35.7316	*	22.5445	*	21.5038	*	20.5845	*	29.062	*	27.8166	*	26.7095	*	26	16	17	0	0	0	34.7783	*	35.1004	*	33.455	*	21.3712	*	21.5701	*	20.5655	*	27.6229	*	27.8561	*
25	#79	1440	AGAAAGAATGCTAACCCACAGATGG	28	15	18	0	0	0	37.8207	*	36.0464	*	34.4781	*	21.0928	*	20.1184	*	19.2577	*	30.8222	*	29.5008	*	28.3274	*	25	15	18	0	0	0	33.4156	*	33.7258	*	32.1468	*	19.9918	*	20.1751	*	19.2369	*	29.2934	*	29.5422	*
25	#79	1441	GAAAGAATGCTAACCCACAGATGGT	30	14	19	0	0	0	40.5718	*	38.6668	*	36.9852	*	19.6413	*	18.7352	*	17.933	*	32.5864	*	31.1813	*	29.9415	*	27	14	19	0	0	0	36.1411	*	36.4787	*	34.7709	*	18.6145	*	18.7918	*	17.9141	*	30.966	*	31.2323	*
25	#79	1442	AAAGAATGCTAACCCACAGATGGTT	30	14	19	0	0	0	40.5718	*	38.6668	*	36.9852	*	19.6413	*	18.7352	*	17.933	*	32.5864	*	31.1813	*	29.9415	*	27	14	19	0	0	0	36.1411	*	36.4787	*	34.7709	*	18.6145	*	18.7918	*	17.9141	*	30.966	*	31.2323	*
25	#79	1443	AAGAATGCTAACCCACAGATGGTTA	29	12	17	0	0	0	39.1953	*	37.3547	*	35.7316	*	16.7353	*	15.9656	*	15.2843	*	29.062	*	27.8166	*	26.7095	*	26	12	17	0	0	0	34.7783	*	35.1004	*	33.455	*	15.8644	*	16.0144	*	15.2655	*	27.6229	*	27.8561	*
25	#79	1444	AGAATGCTAACCCACAGATGGTTAG	29	12	16	0	0	0	39.1953	*	37.3547	*	35.7316	*	16.7353	*	15.9656	*	15.2843	*	27.3057	*	26.1307	*	25.09	*	26	12	16	0	0	0	34.7783	*	35.1004	*	33.455	*	15.8644	*	16.0144	*	15.2655	*	25.9487	*	26.172	*
25	#79	1445	GAATGCTAACCCACAGATGGTTAGA	29	12	16	0	0	0	39.1953	*	37.3547	*	35.7316	*	16.7353	*	15.9656	*	15.2843	*	27.3057	*	26.1307	*	25.09	*	26	12	16	0	0	0	34.7783	*	35.1004	*	33.455	*	15.8644	*	16.0144	*	15.2655	*	25.9487	*	26.172	*
25	#79	1446	AATGCTAACCCACAGATGGTTAGAG	29	12	16	0	0	0	39.1953	*	37.3547	*	35.7316	*	16.7353	*	15.9656	*	15.2843	*	27.3057	*	26.1307	*	25.09	*	26	12	16	0	0	0	34.7783	*	35.1004	*	33.455	*	15.8644	*	16.0144	*	15.2655	*	25.9487	*	26.172	*
25	#79	1447	ATGCTAACCCACAGATGGTTAGAGA	29	11	16	0	0	0	39.1953	*	37.3547	*	35.7316	*	15.2884	*	14.5851	*	13.9622	*	27.3057	*	26.1307	*	25.09	*	26	11	16	0	0	0	34.7783	*	35.1004	*	33.455	*	14.4917	*	14.6281	*	13.9435	*	25.9487	*	26.172	*
25	#79	1448	TGCTAACCCACAGATGGTTAGAGAG	29	11	17	0	0	0	39.1953	*	37.3547	*	35.7316	*	15.2884	*	14.5851	*	13.9622	*	29.062	*	27.8166	*	26.7095	*	26	11	17	0	0	0	34.7783	*	35.1004	*	33.455	*	14.4917	*	14.6281	*	13.9435	*	27.6229	*	27.8561	*
25	#79	1449	GCTAACCCACAGATGGTTAGAGAGG	29	12	17	0	0	0	39.1953	*	37.3547	*	35.7316	*	16.7353	*	15.9656	*	15.2843	*	29.062	*	27.8166	*	26.7095	*	26	12	17	0	0	0	34.7783	*	35.1004	*	33.455	*	15.8644	*	16.0144	*	15.2655	*	27.6229	*	27.8561	*
25	#79	1450	CTAACCCACAGATGGTTAGAGAGGC	27	13	17	0	0	0	36.4461	*	34.7344	*	33.2284	*	18.19	*	17.3521	*	16.6085	*	29.062	*	27.8166	*	26.7095	*	24	13	17	0	0	0	32.0528	*	32.3476	*	30.8387	*	17.2393	*	17.4029	*	16.5896	*	27.6229	*	27.8561	*
25	#79	1451	TAACCCACAGATGGTTAGAGAGGCT	27	13	17	0	0	0	36.4461	*	34.7344	*	33.2284	*	18.19	*	17.3521	*	16.6085	*	29.062	*	27.8166	*	26.7095	*	24	13	17	0	0	0	32.0528	*	32.3476	*	30.8387	*	17.2393	*	17.4029	*	16.5896	*	27.6229	*	27.8561	*
25	#79	1452	AACCCACAGATGGTTAGAGAGGCTT	26	13	17	0	0	0	35.0735	*	33.4262	*	31.975	*	18.19	*	17.3521	*	16.6085	*	29.062	*	27.8166	*	26.7095	*	24	13	17	0	0	0	32.0528	*	32.3476	*	30.8387	*	17.2393	*	17.4029	*	16.5896	*	27.6229	*	27.8561	*
25	#79	1453	ACCCACAGATGGTTAGAGAGGCTTA	24	13	17	0	0	0	32.3227	*	30.8061	*	29.4681	*	18.19	*	17.3521	*	16.6085	*	29.062	*	27.8166	*	26.7095	*	23	13	17	0	0	0	30.692	*	30.9731	*	29.5249	*	17.2393	*	17.4029	*	16.5896	*	27.6229	*	27.8561	*
25	#79	1454	CCCACAGATGGTTAGAGAGGCTTAC	24	13	17	0	0	0	32.3227	*	30.8061	*	29.4681	*	18.19	*	17.3521	*	16.6085	*	29.062	*	27.8166	*	26.7095	*	23	13	17	0	0	0	30.692	*	30.9731	*	29.5249	*	17.2393	*	17.4029	*	16.5896	*	27.6229	*	27.8561	*
25	#79	1455	CCACAGATGGTTAGAGAGGCTTACG	23	12	17	0	0	0	30.9483	*	29.4981	*	28.2186	*	16.7353	*	15.9656	*	15.2843	*	29.062	*	27.8166	*	26.7095	*	22	12	17	0	0	0	29.3256	*	29.5949	*	28.2168	*	15.8644	*	16.0144	*	15.2655	*	27.6229	*	27.8561	*
25	#79	1456	CACAGATGGTTAGAGAGGCTTACGC	25	12	17	0	0	0	33.701	*	32.1162	*	30.7196	*	16.7353	*	15.9656	*	15.2843	*	29.062	*	27.8166	*	26.7095	*	24	12	17	0	0	0	32.0528	*	32.3476	*	30.8387	*	15.8644	*	16.0144	*	15.2655	*	27.6229	*	27.8561	*
25	#79	1457	ACAGATGGTTAGAGAGGCTTACGCA	25	13	17	0	0	0	33.701	*	32.1162	*	30.7196	*	18.19	*	17.3521	*	16.6085	*	29.062	*	27.8166	*	26.7095	*	24	13	17	0	0	0	32.0528	*	32.3476	*	30.8387	*	17.2393	*	17.4029	*	16.5896	*	27.6229	*	27.8561	*
25	#79	1458	CAGATGGTTAGAGAGGCTTACGCAG	26	13	19	0	0	0	35.0735	*	33.4262	*	31.975	*	18.19	*	17.3521	*	16.6085	*	32.5864	*	31.1813	*	29.9415	*	24	13	19	0	0	0	32.0528	*	32.3476	*	30.8387	*	17.2393	*	17.4029	*	16.5896	*	30.966	*	31.2323	*
25	#79	1459	AGATGGTTAGAGAGGCTTACGCAGC	26	13	19	0	0	0	35.0735	*	33.4262	*	31.975	*	18.19	*	17.3521	*	16.6085	*	32.5864	*	31.1813	*	29.9415	*	24	13	19	0	0	0	32.0528	*	32.3476	*	30.8387	*	17.2393	*	17.4029	*	16.5896	*	30.966	*	31.2323	*
25	#79	1460	GATGGTTAGAGAGGCTTACGCAGCA	26	13	19	0	0	0	35.0735	*	33.4262	*	31.975	*	18.19	*	17.3521	*	16.6085	*	32.5864	*	31.1813	*	29.9415	*	24	13	19	0	0	0	32.0528	*	32.3476	*	30.8387	*	17.2393	*	17.4029	*	16.5896	*	30.966	*	31.2323	*
25	#79	1461	ATGGTTAGAGAGGCTTACGCAGCAG	26	12	19	0	0	0	35.0735	*	33.4262	*	31.975	*	16.7353	*	15.9656	*	15.2843	*	32.5864	*	31.1813	*	29.9415	*	24	12	19	0	0	0	32.0528	*	32.3476	*	30.8387	*	15.8644	*	16.0144	*	15.2655	*	30.966	*	31.2323	*
25	#79	1462	TGGTTAGAGAGGCTTACGCAGCAGG	25	12	20	0	0	0	33.701	*	32.1162	*	30.7196	*	16.7353	*	15.9656	*	15.2843	*	34.347	*	32.8677	*	31.5577	*	24	12	20	0	0	0	32.0528	*	32.3476	*	30.8387	*	15.8644	*	16.0144	*	15.2655	*	32.6388	*	32.9149	*
25	#79	1463	GGTTAGAGAGGCTTACGCAGCAGGT	25	13	20	0	0	0	33.701	*	32.1162	*	30.7196	*	18.19	*	17.3521	*	16.6085	*	34.347	*	32.8677	*	31.5577	*	24	13	20	0	0	0	32.0528	*	32.3476	*	30.8387	*	17.2393	*	17.4029	*	16.5896	*	32.6388	*	32.9149	*
25	#79	1464	GTTAGAGAGGCTTACGCAGCAGGTC	24	14	19	0	0	0	32.3227	*	30.8061	*	29.4681	*	19.6413	*	18.7352	*	17.933	*	32.5864	*	31.1813	*	29.9415	*	23	14	19	0	0	0	30.692	*	30.9731	*	29.5249	*	18.6145	*	18.7918	*	17.9141	*	30.966	*	31.2323	*
25	#79	1465	TTAGAGAGGCTTACGCAGCAGGTCT	24	15	19	0	0	0	32.3227	*	30.8061	*	29.4681	*	21.0928	*	20.1184	*	19.2577	*	32.5864	*	31.1813	*	29.9415	*	23	15	19	0	0	0	30.692	*	30.9731	*	29.5249	*	19.9918	*	20.1751	*	19.2369	*	30.966	*	31.2323	*
25	#79	1466	TAGAGAGGCTTACGCAGCAGGTCTC	24	15	19	0	0	0	32.3227	*	30.8061	*	29.4681	*	21.0928	*	20.1184	*	19.2577	*	32.5864	*	31.1813	*	29.9415	*	23	15	19	0	0	0	30.692	*	30.9731	*	29.5249	*	19.9918	*	20.1751	*	19.2369	*	30.966	*	31.2323	*
25	#79	1467	AGAGAGGCTTACGCAGCAGGTCTCA	24	15	18	0	0	0	32.3227	*	30.8061	*	29.4681	*	21.0928	*	20.1184	*	19.2577	*	30.8222	*	29.5008	*	28.3274	*	23	15	18	0	0	0	30.692	*	30.9731	*	29.5249	*	19.9918	*	20.1751	*	19.2369	*	29.2934	*	29.5422	*
25	#79	1468	GAGAGGCTTACGCAGCAGGTCTCAT	23	15	18	0	0	0	30.9483	*	29.4981	*	28.2186	*	21.0928	*	20.1184	*	19.2577	*	30.8222	*	29.5008	*	28.3274	*	22	15	18	0	0	0	29.3256	*	29.5949	*	28.2168	*	19.9918	*	20.1751	*	19.2369	*	29.2934	*	29.5422	*
25	#79	1469	AGAGGCTTACGCAGCAGGTCTCATC	22	15	18	0	0	0	29.5777	*	28.1882	*	26.9634	*	21.0928	*	20.1184	*	19.2577	*	30.8222	*	29.5008	*	28.3274	*	21	15	18	0	0	0	27.9649	*	28.2225	*	26.907	*	19.9918	*	20.1751	*	19.2369	*	29.2934	*	29.5422	*
25	#79	1470	GAGGCTTACGCAGCAGGTCTCATCA	22	15	18	0	0	0	29.5777	*	28.1882	*	26.9634	*	21.0928	*	20.1184	*	19.2577	*	30.8222	*	29.5008	*	28.3274	*	21	15	18	0	0	0	27.9649	*	28.2225	*	26.907	*	19.9918	*	20.1751	*	19.2369	*	29.2934	*	29.5422	*
25	#79	1471	AGGCTTACGCAGCAGGTCTCATCAA	23	16	17	0	0	0	30.9483	*	29.4981	*	28.2186	*	22.5445	*	21.5038	*	20.5845	*	29.062	*	27.8166	*	26.7095	*	22	16	17	0	0	0	29.3256	*	29.5949	*	28.2168	*	21.3712	*	21.5701	*	20.5655	*	27.6229	*	27.8561	*
25	#79	1472	GGCTTACGCAGCAGGTCTCATCAAG	23	16	17	0	0	0	30.9483	*	29.4981	*	28.2186	*	22.5445	*	21.5038	*	20.5845	*	29.062	*	27.8166	*	26.7095	*	22	16	17	0	0	0	29.3256	*	29.5949	*	28.2168	*	21.3712	*	21.5701	*	20.5655	*	27.6229	*	27.8561	*
25	#79	1473	GCTTACGCAGCAGGTCTCATCAAGA	23	16	17	0	0	0	30.9483	*	29.4981	*	28.2186	*	22.5445	*	21.5038	*	20.5845	*	29.062	*	27.8166	*	26.7095	*	22	16	17	0	0	0	29.3256	*	29.5949	*	28.2168	*	21.3712	*	21.5701	*	20.5655	*	27.6229	*	27.8561	*
25	#79	1474	CTTACGCAGCAGGTCTCATCAAGAC	24	15	17	0	0	0	32.3227	*	30.8061	*	29.4681	*	21.0928	*	20.1184	*	19.2577	*	29.062	*	27.8166	*	26.7095	*	23	15	17	0	0	0	30.692	*	30.9731	*	29.5249	*	19.9918	*	20.1751	*	19.2369	*	27.6229	*	27.8561	*
25	#79	1475	TTACGCAGCAGGTCTCATCAAGACG	24	15	17	0	0	0	32.3227	*	30.8061	*	29.4681	*	21.0928	*	20.1184	*	19.2577	*	29.062	*	27.8166	*	26.7095	*	23	15	17	0	0	0	30.692	*	30.9731	*	29.5249	*	19.9918	*	20.1751	*	19.2369	*	27.6229	*	27.8561	*
25	#79	1476	TACGCAGCAGGTCTCATCAAGACGA	24	15	17	0	0	0	32.3227	*	30.8061	*	29.4681	*	21.0928	*	20.1184	*	19.2577	*	29.062	*	27.8166	*	26.7095	*	23	15	17	0	0	0	30.692	*	30.9731	*	29.5249	*	19.9918	*	20.1751	*	19.2369	*	27.6229	*	27.8561	*
25	#79	1477	ACGCAGCAGGTCTCATCAAGACGAT	24	15	17	0	0	0	32.3227	*	30.8061	*	29.4681	*	21.0928	*	20.1184	*	19.2577	*	29.062	*	27.8166	*	26.7095	*	23	15	17	0	0	0	30.692	*	30.9731	*	29.5249	*	19.9918	*	20.1751	*	19.2369	*	27.6229	*	27.8561	*
25	#79	1478	CGCAGCAGGTCTCATCAAGACGATC	24	17	17	0	0	0	32.3227	*	30.8061	*	29.4681	*	23.9963	*	22.8893	*	21.9114	*	29.062	*	27.8166	*	26.7095	*	23	17	17	0	0	0	30.692	*	30.9731	*	29.5249	*	22.7432	*	22.9576	*	21.8867	*	27.6229	*	27.8561	*
25	#79	1479	GCAGCAGGTCTCATCAAGACGATCT	24	17	17	0	0	0	32.3227	*	30.8061	*	29.4681	*	23.9963	*	22.8893	*	21.9114	*	29.062	*	27.8166	*	26.7095	*	23	17	17	0	0	0	30.692	*	30.9731	*	29.5249	*	22.7432	*	22.9576	*	21.8867	*	27.6229	*	27.8561	*
25	#79	1480	CAGCAGGTCTCATCAAGACGATCTA	25	17	17	0	0	0	33.701	*	32.1162	*	30.7196	*	23.9963	*	22.8893	*	21.9114	*	29.062	*	27.8166	*	26.7095	*	24	17	17	0	0	0	32.0528	*	32.3476	*	30.8387	*	22.7432	*	22.9576	*	21.8867	*	27.6229	*	27.8561	*
25	#79	1481	AGCAGGTCTCATCAAGACGATCTAC	25	17	18	0	0	0	33.701	*	32.1162	*	30.7196	*	23.9963	*	22.8893	*	21.9114	*	30.8222	*	29.5008	*	28.3274	*	24	17	18	0	0	0	32.0528	*	32.3476	*	30.8387	*	22.7432	*	22.9576	*	21.8867	*	29.2934	*	29.5422	*
25	#79	1482	GCAGGTCTCATCAAGACGATCTACC	25	17	17	0	0	0	33.701	*	32.1162	*	30.7196	*	23.9963	*	22.8893	*	21.9114	*	29.062	*	27.8166	*	26.7095	*	24	17	17	0	0	0	32.0528	*	32.3476	*	30.8387	*	22.7432	*	22.9576	*	21.8867	*	27.6229	*	27.8561	*
25	#79	1483	CAGGTCTCATCAAGACGATCTACCC	25	17	17	0	0	0	33.701	*	32.1162	*	30.7196	*	23.9963	*	22.8893	*	21.9114	*	29.062	*	27.8166	*	26.7095	*	24	17	17	0	0	0	32.0528	*	32.3476	*	30.8387	*	22.7432	*	22.9576	*	21.8867	*	27.6229	*	27.8561	*
25	#79	1484	AGGTCTCATCAAGACGATCTACCCG	25	18	16	0	0	0	33.701	*	32.1162	*	30.7196	*	25.4483	*	24.273	*	23.2404	*	27.3057	*	26.1307	*	25.09	*	24	18	16	0	0	0	32.0528	*	32.3476	*	30.8387	*	24.1229	*	24.3452	*	23.2118	*	25.9487	*	26.172	*
25	#79	1485	GGTCTCATCAAGACGATCTACCCGA	26	18	16	0	0	0	35.0735	*	33.4262	*	31.975	*	25.4483	*	24.273	*	23.2404	*	27.3057	*	26.1307	*	25.09	*	25	18	16	0	0	0	33.4156	*	33.7258	*	32.1468	*	24.1229	*	24.3452	*	23.2118	*	25.9487	*	26.172	*
25	#79	1486	GTCTCATCAAGACGATCTACCCGAG	26	18	16	0	0	0	35.0735	*	33.4262	*	31.975	*	25.4483	*	24.273	*	23.2404	*	27.3057	*	26.1307	*	25.09	*	25	18	16	0	0	0	33.4156	*	33.7258	*	32.1468	*	24.1229	*	24.3452	*	23.2118	*	25.9487	*	26.172	*
25	#79	1487	TCTCATCAAGACGATCTACCCGAGC	27	18	16	0	0	0	36.4461	*	34.7344	*	33.2284	*	25.4483	*	24.273	*	23.2404	*	27.3057	*	26.1307	*	25.09	*	25	18	16	0	0	0	33.4156	*	33.7258	*	32.1468	*	24.1229	*	24.3452	*	23.2118	*	25.9487	*	26.172	*
25	#79	1488	CTCATCAAGACGATCTACCCGAGCA	26	17	16	0	0	0	35.0735	*	33.4262	*	31.975	*	23.9963	*	22.8893	*	21.9114	*	27.3057	*	26.1307	*	25.09	*	24	17	16	0	0	0	32.0528	*	32.3476	*	30.8387	*	22.7432	*	22.9576	*	21.8867	*	25.9487	*	26.172	*
25	#79	1489	TCATCAAGACGATCTACCCGAGCAA	26	17	17	0	0	0	35.0735	*	33.4262	*	31.975	*	23.9963	*	22.8893	*	21.9114	*	29.062	*	27.8166	*	26.7095	*	24	17	17	0	0	0	32.0528	*	32.3476	*	30.8387	*	22.7432	*	22.9576	*	21.8867	*	27.6229	*	27.8561	*
25	#79	1490	CATCAAGACGATCTACCCGAGCAAT	26	17	15	0	0	0	35.0735	*	33.4262	*	31.975	*	23.9963	*	22.8893	*	21.9114	*	25.542	*	24.4488	*	23.4782	*	24	17	15	0	0	0	32.0528	*	32.3476	*	30.8387	*	22.7432	*	22.9576	*	21.8867	*	24.2747	*	24.4843	*
25	#79	1491	ATCAAGACGATCTACCCGAGCAATA	25	17	15	0	0	0	33.701	*	32.1162	*	30.7196	*	23.9963	*	22.8893	*	21.9114	*	25.542	*	24.4488	*	23.4782	*	23	17	15	0	0	0	30.692	*	30.9731	*	29.5249	*	22.7432	*	22.9576	*	21.8867	*	24.2747	*	24.4843	*
25	#79	1492	TCAAGACGATCTACCCGAGCAATAA	23	17	15	0	0	0	30.9483	*	29.4981	*	28.2186	*	23.9963	*	22.8893	*	21.9114	*	25.542	*	24.4488	*	23.4782	*	21	17	15	0	0	0	27.9649	*	28.2225	*	26.907	*	22.7432	*	22.9576	*	21.8867	*	24.2747	*	24.4843	*
25	#79	1493	CAAGACGATCTACCCGAGCAATAAT	23	17	15	0	0	0	30.9483	*	29.4981	*	28.2186	*	23.9963	*	22.8893	*	21.9114	*	25.542	*	24.4488	*	23.4782	*	21	17	15	0	0	0	27.9649	*	28.2225	*	26.907	*	22.7432	*	22.9576	*	21.8867	*	24.2747	*	24.4843	*
25	#79	1494	AAGACGATCTACCCGAGCAATAATC	23	17	15	0	0	0	30.9483	*	29.4981	*	28.2186	*	23.9963	*	22.8893	*	21.9114	*	25.542	*	24.4488	*	23.4782	*	21	17	15	0	0	0	27.9649	*	28.2225	*	26.907	*	22.7432	*	22.9576	*	21.8867	*	24.2747	*	24.4843	*
25	#79	1495	AGACGATCTACCCGAGCAATAATCT	23	17	15	0	0	0	30.9483	*	29.4981	*	28.2186	*	23.9963	*	22.8893	*	21.9114	*	25.542	*	24.4488	*	23.4782	*	21	17	15	0	0	0	27.9649	*	28.2225	*	26.907	*	22.7432	*	22.9576	*	21.8867	*	24.2747	*	24.4843	*
25	#79	1496	GACGATCTACCCGAGCAATAATCTC	23	17	15	0	0	0	30.9483	*	29.4981	*	28.2186	*	23.9963	*	22.8893	*	21.9114	*	25.542	*	24.4488	*	23.4782	*	21	17	15	0	0	0	27.9649	*	28.2225	*	26.907	*	22.7432	*	22.9576	*	21.8867	*	24.2747	*	24.4843	*
25	#79	1497	ACGATCTACCCGAGCAATAATCTCC	23	17	15	0	0	0	30.9483	*	29.4981	*	28.2186	*	23.9963	*	22.8893	*	21.9114	*	25.542	*	24.4488	*	23.4782	*	21	17	15	0	0	0	27.9649	*	28.2225	*	26.907	*	22.7432	*	22.9576	*	21.8867	*	24.2747	*	24.4843	*
25	#79	1498	CGATCTACCCGAGCAATAATCTCCA	23	17	16	0	0	0	30.9483	*	29.4981	*	28.2186	*	23.9963	*	22.8893	*	21.9114	*	27.3057	*	26.1307	*	25.09	*	21	17	16	0	0	0	27.9649	*	28.2225	*	26.907	*	22.7432	*	22.9576	*	21.8867	*	25.9487	*	26.172	*
25	#79	1499	GATCTACCCGAGCAATAATCTCCAG	22	19	16	0	0	0	29.5777	*	28.1882	*	26.9634	*	26.9043	*	25.6549	*	24.5599	*	27.3057	*	26.1307	*	25.09	*	20	19	16	0	0	0	26.6024	*	26.8502	*	25.5952	*	25.4951	*	25.7349	*	24.5333	*	25.9487	*	26.172	*
25	#79	1500	ATCTACCCGAGCAATAATCTCCAGG	22	19	16	0	0	0	29.5777	*	28.1882	*	26.9634	*	26.9043	*	25.6549	*	24.5599	*	27.3057	*	26.1307	*	25.09	*	20	19	16	0	0	0	26.6024	*	26.8502	*	25.5952	*	25.4951	*	25.7349	*	24.5333	*	25.9487	*	26.172	*
25	#79	1501	TCTACCCGAGCAATAATCTCCAGGA	22	19	16	0	0	0	29.5777	*	28.1882	*	26.9634	*	26.9043	*	25.6549	*	24.5599	*	27.3057	*	26.1307	*	25.09	*	20	19	16	0	0	0	26.6024	*	26.8502	*	25.5952	*	25.4951	*	25.7349	*	24.5333	*	25.9487	*	26.172	*
25	#79	1502	CTACCCGAGCAATAATCTCCAGGAA	22	19	16	0	0	0	29.5777	*	28.1882	*	26.9634	*	26.9043	*	25.6549	*	24.5599	*	27.3057	*	26.1307	*	25.09	*	20	19	16	0	0	0	26.6024	*	26.8502	*	25.5952	*	25.4951	*	25.7349	*	24.5333	*	25.9487	*	26.172	*
25	#79	1503	TACCCGAGCAATAATCTCCAGGAAA	23	19	16	0	0	0	30.9483	*	29.4981	*	28.2186	*	26.9043	*	25.6549	*	24.5599	*	27.3057	*	26.1307	*	25.09	*	21	19	16	0	0	0	27.9649	*	28.2225	*	26.907	*	25.4951	*	25.7349	*	24.5333	*	25.9487	*	26.172	*
25	#79	1504	ACCCGAGCAATAATCTCCAGGAAAT	23	19	16	0	0	0	30.9483	*	29.4981	*	28.2186	*	26.9043	*	25.6549	*	24.5599	*	27.3057	*	26.1307	*	25.09	*	21	19	16	0	0	0	27.9649	*	28.2225	*	26.907	*	25.4951	*	25.7349	*	24.5333	*	25.9487	*	26.172	*
25	#79	1505	CCCGAGCAATAATCTCCAGGAAATC	23	19	16	0	0	0	30.9483	*	29.4981	*	28.2186	*	26.9043	*	25.6549	*	24.5599	*	27.3057	*	26.1307	*	25.09	*	21	19	16	0	0	0	27.9649	*	28.2225	*	26.907	*	25.4951	*	25.7349	*	24.5333	*	25.9487	*	26.172	*
25	#79	1506	CCGAGCAATAATCTCCAGGAAATCA	23	19	16	0	0	0	30.9483	*	29.4981	*	28.2186	*	26.9043	*	25.6549	*	24.5599	*	27.3057	*	26.1307	*	25.09	*	21	19	16	0	0	0	27.9649	*	28.2225	*	26.907	*	25.4951	*	25.7349	*	24.5333	*	25.9487	*	26.172	*
25	#79	1507	CGAGCAATAATCTCCAGGAAATCAA	23	19	17	0	0	0	30.9483	*	29.4981	*	28.2186	*	26.9043	*	25.6549	*	24.5599	*	29.062	*	27.8166	*	26.7095	*	21	19	17	0	0	0	27.9649	*	28.2225	*	26.907	*	25.4951	*	25.7349	*	24.5333	*	27.6229	*	27.8561	*
25	#79	1508	GAGCAATAATCTCCAGGAAATCAAA	23	19	17	0	0	0	30.9483	*	29.4981	*	28.2186	*	26.9043	*	25.6549	*	24.5599	*	29.062	*	27.8166	*	26.7095	*	21	19	17	0	0	0	27.9649	*	28.2225	*	26.907	*	25.4951	*	25.7349	*	24.5333	*	27.6229	*	27.8561	*
25	#79	1509	AGCAATAATCTCCAGGAAATCAAAT	22	19	17	0	0	0	29.5777	*	28.1882	*	26.9634	*	26.9043	*	25.6549	*	24.5599	*	29.062	*	27.8166	*	26.7095	*	20	19	17	0	0	0	26.6024	*	26.8502	*	25.5952	*	25.4951	*	25.7349	*	24.5333	*	27.6229	*	27.8561	*
25	#79	1510	GCAATAATCTCCAGGAAATCAAATA	22	19	17	0	0	0	29.5777	*	28.1882	*	26.9634	*	26.9043	*	25.6549	*	24.5599	*	29.062	*	27.8166	*	26.7095	*	20	19	17	0	0	0	26.6024	*	26.8502	*	25.5952	*	25.4951	*	25.7349	*	24.5333	*	27.6229	*	27.8561	*
25	#79	1511	CAATAATCTCCAGGAAATCAAATAC	23	18	17	0	0	0	30.9483	*	29.4981	*	28.2186	*	25.4483	*	24.273	*	23.2404	*	29.062	*	27.8166	*	26.7095	*	21	18	17	0	0	0	27.9649	*	28.2225	*	26.907	*	24.1229	*	24.3452	*	23.2118	*	27.6229	*	27.8561	*
25	#79	1512	AATAATCTCCAGGAAATCAAATACC	23	18	18	0	0	0	30.9483	*	29.4981	*	28.2186	*	25.4483	*	24.273	*	23.2404	*	30.8222	*	29.5008	*	28.3274	*	21	18	18	0	0	0	27.9649	*	28.2225	*	26.907	*	24.1229	*	24.3452	*	23.2118	*	29.2934	*	29.5422	*
25	#79	1513	ATAATCTCCAGGAAATCAAATACCT	23	19	17	0	0	0	30.9483	*	29.4981	*	28.2186	*	26.9043	*	25.6549	*	24.5599	*	29.062	*	27.8166	*	26.7095	*	21	19	17	0	0	0	27.9649	*	28.2225	*	26.907	*	25.4951	*	25.7349	*	24.5333	*	27.6229	*	27.8561	*
25	#79	1514	TAATCTCCAGGAAATCAAATACCTT	23	19	17	0	0	0	30.9483	*	29.4981	*	28.2186	*	26.9043	*	25.6549	*	24.5599	*	29.062	*	27.8166	*	26.7095	*	21	19	17	0	0	0	27.9649	*	28.2225	*	26.907	*	25.4951	*	25.7349	*	24.5333	*	27.6229	*	27.8561	*
25	#79	1515	AATCTCCAGGAAATCAAATACCTTC	23	19	18	0	0	0	30.9483	*	29.4981	*	28.2186	*	26.9043	*	25.6549	*	24.5599	*	30.8222	*	29.5008	*	28.3274	*	21	19	18	0	0	0	27.9649	*	28.2225	*	26.907	*	25.4951	*	25.7349	*	24.5333	*	29.2934	*	29.5422	*
25	#79	1516	ATCTCCAGGAAATCAAATACCTTCC	23	19	19	0	0	0	30.9483	*	29.4981	*	28.2186	*	26.9043	*	25.6549	*	24.5599	*	32.5864	*	31.1813	*	29.9415	*	21	19	19	0	0	0	27.9649	*	28.2225	*	26.907	*	25.4951	*	25.7349	*	24.5333	*	30.966	*	31.2323	*
25	#79	1517	TCTCCAGGAAATCAAATACCTTCCC	23	19	19	0	0	0	30.9483	*	29.4981	*	28.2186	*	26.9043	*	25.6549	*	24.5599	*	32.5864	*	31.1813	*	29.9415	*	21	19	19	0	0	0	27.9649	*	28.2225	*	26.907	*	25.4951	*	25.7349	*	24.5333	*	30.966	*	31.2323	*
25	#79	1518	CTCCAGGAAATCAAATACCTTCCCA	23	20	18	0	0	0	30.9483	*	29.4981	*	28.2186	*	28.3546	*	27.0446	*	25.8872	*	30.8222	*	29.5008	*	28.3274	*	21	20	18	0	0	0	27.9649	*	28.2225	*	26.907	*	26.8731	*	27.1246	*	25.8567	*	29.2934	*	29.5422	*
25	#79	1519	TCCAGGAAATCAAATACCTTCCCAA	23	20	18	0	0	0	30.9483	*	29.4981	*	28.2186	*	28.3546	*	27.0446	*	25.8872	*	30.8222	*	29.5008	*	28.3274	*	21	20	18	0	0	0	27.9649	*	28.2225	*	26.907	*	26.8731	*	27.1246	*	25.8567	*	29.2934	*	29.5422	*
25	#79	1520	CCAGGAAATCAAATACCTTCCCAAG	23	21	18	0	0	0	30.9483	*	29.4981	*	28.2186	*	29.8088	*	28.4305	*	27.2145	*	30.8222	*	29.5008	*	28.3274	*	21	21	18	0	0	0	27.9649	*	28.2225	*	26.907	*	28.2512	*	28.5106	*	27.1878	*	29.2934	*	29.5422	*
25	#79	1521	CAGGAAATCAAATACCTTCCCAAGA	23	21	18	0	0	0	30.9483	*	29.4981	*	28.2186	*	29.8088	*	28.4305	*	27.2145	*	30.8222	*	29.5008	*	28.3274	*	21	21	18	0	0	0	27.9649	*	28.2225	*	26.907	*	28.2512	*	28.5106	*	27.1878	*	29.2934	*	29.5422	*
25	#79	1522	AGGAAATCAAATACCTTCCCAAGAA	23	21	18	0	0	0	30.9483	*	29.4981	*	28.2186	*	29.8088	*	28.4305	*	27.2145	*	30.8222	*	29.5008	*	28.3274	*	21	21	18	0	0	0	27.9649	*	28.2225	*	26.907	*	28.2512	*	28.5106	*	27.1878	*	29.2934	*	29.5422	*
25	#79	1523	GGAAATCAAATACCTTCCCAAGAAG	22	21	18	0	0	0	29.5777	*	28.1882	*	26.9634	*	29.8088	*	28.4305	*	27.2145	*	30.8222	*	29.5008	*	28.3274	*	20	21	18	0	0	0	26.6024	*	26.8502	*	25.5952	*	28.2512	*	28.5106	*	27.1878	*	29.2934	*	29.5422	*
25	#79	1524	GAAATCAAATACCTTCCCAAGAAGG	22	20	18	0	0	0	29.5777	*	28.1882	*	26.9634	*	28.3546	*	27.0446	*	25.8872	*	30.8222	*	29.5008	*	28.3274	*	20	20	18	0	0	0	26.6024	*	26.8502	*	25.5952	*	26.8731	*	27.1246	*	25.8567	*	29.2934	*	29.5422	*
25	#79	1525	AAATCAAATACCTTCCCAAGAAGGT	21	20	18	0	0	0	28.2035	*	26.8745	*	25.7083	*	28.3546	*	27.0446	*	25.8872	*	30.8222	*	29.5008	*	28.3274	*	19	20	18	0	0	0	25.24	*	25.4741	*	24.2836	*	26.8731	*	27.1246	*	25.8567	*	29.2934	*	29.5422	*
25	#79	1526	AATCAAATACCTTCCCAAGAAGGTT	21	20	18	0	0	0	28.2035	*	26.8745	*	25.7083	*	28.3546	*	27.0446	*	25.8872	*	30.8222	*	29.5008	*	28.3274	*	19	20	18	0	0	0	25.24	*	25.4741	*	24.2836	*	26.8731	*	27.1246	*	25.8567	*	29.2934	*	29.5422	*
25	#79	1527	ATCAAATACCTTCCCAAGAAGGTTA	20	20	18	0	0	0	26.8254	*	25.5647	*	24.457	*	28.3546	*	27.0446	*	25.8872	*	30.8222	*	29.5008	*	28.3274	*	18	20	18	0	0	0	23.8757	*	24.102	*	22.9739	*	26.8731	*	27.1246	*	25.8567	*	29.2934	*	29.5422	*
25	#79	1528	TCAAATACCTTCCCAAGAAGGTTAA	20	20	18	0	0	0	26.8254	*	25.5647	*	24.457	*	28.3546	*	27.0446	*	25.8872	*	30.8222	*	29.5008	*	28.3274	*	18	20	18	0	0	0	23.8757	*	24.102	*	22.9739	*	26.8731	*	27.1246	*	25.8567	*	29.2934	*	29.5422	*
25	#79	1529	CAAATACCTTCCCAAGAAGGTTAAA	20	21	17	0	0	0	26.8254	*	25.5647	*	24.457	*	29.8088	*	28.4305	*	27.2145	*	29.062	*	27.8166	*	26.7095	*	18	21	17	0	0	0	23.8757	*	24.102	*	22.9739	*	28.2512	*	28.5106	*	27.1878	*	27.6229	*	27.8561	*
25	#79	1530	AAATACCTTCCCAAGAAGGTTAAAG	21	21	17	0	0	0	28.2035	*	26.8745	*	25.7083	*	29.8088	*	28.4305	*	27.2145	*	29.062	*	27.8166	*	26.7095	*	19	21	17	0	0	0	25.24	*	25.4741	*	24.2836	*	28.2512	*	28.5106	*	27.1878	*	27.6229	*	27.8561	*
25	#79	1531	AATACCTTCCCAAGAAGGTTAAAGA	22	21	17	0	0	0	29.5777	*	28.1882	*	26.9634	*	29.8088	*	28.4305	*	27.2145	*	29.062	*	27.8166	*	26.7095	*	20	21	17	0	0	0	26.6024	*	26.8502	*	25.5952	*	28.2512	*	28.5106	*	27.1878	*	27.6229	*	27.8561	*
25	#79	1532	ATACCTTCCCAAGAAGGTTAAAGAT	23	21	17	0	0	0	30.9483	*	29.4981	*	28.2186	*	29.8088	*	28.4305	*	27.2145	*	29.062	*	27.8166	*	26.7095	*	20	21	17	0	0	0	26.6024	*	26.8502	*	25.5952	*	28.2512	*	28.5106	*	27.1878	*	27.6229	*	27.8561	*
25	#79	1533	TACCTTCCCAAGAAGGTTAAAGATG	21	21	17	0	0	0	28.2035	*	26.8745	*	25.7083	*	29.8088	*	28.4305	*	27.2145	*	29.062	*	27.8166	*	26.7095	*	19	21	17	0	0	0	25.24	*	25.4741	*	24.2836	*	28.2512	*	28.5106	*	27.1878	*	27.6229	*	27.8561	*
25	#79	1534	ACCTTCCCAAGAAGGTTAAAGATGC	20	21	17	0	0	0	26.8254	*	25.5647	*	24.457	*	29.8088	*	28.4305	*	27.2145	*	29.062	*	27.8166	*	26.7095	*	18	21	17	0	0	0	23.8757	*	24.102	*	22.9739	*	28.2512	*	28.5106	*	27.1878	*	27.6229	*	27.8561	*
25	#79	1535	CCTTCCCAAGAAGGTTAAAGATGCA	20	21	17	0	0	0	26.8254	*	25.5647	*	24.457	*	29.8088	*	28.4305	*	27.2145	*	29.062	*	27.8166	*	26.7095	*	18	21	17	0	0	0	23.8757	*	24.102	*	22.9739	*	28.2512	*	28.5106	*	27.1878	*	27.6229	*	27.8561	*
25	#79	1536	CTTCCCAAGAAGGTTAAAGATGCAG	20	21	17	0	0	0	26.8254	*	25.5647	*	24.457	*	29.8088	*	28.4305	*	27.2145	*	29.062	*	27.8166	*	26.7095	*	18	21	17	0	0	0	23.8757	*	24.102	*	22.9739	*	28.2512	*	28.5106	*	27.1878	*	27.6229	*	27.8561	*
25	#79	1537	TTCCCAAGAAGGTTAAAGATGCAGT	19	20	17	0	0	0	25.4513	*	24.2531	*	23.2039	*	28.3546	*	27.0446	*	25.8872	*	29.062	*	27.8166	*	26.7095	*	17	20	17	0	0	0	22.5154	*	22.7223	*	21.6605	*	26.8731	*	27.1246	*	25.8567	*	27.6229	*	27.8561	*
25	#79	1538	TCCCAAGAAGGTTAAAGATGCAGTC	19	21	18	0	0	0	25.4513	*	24.2531	*	23.2039	*	29.8088	*	28.4305	*	27.2145	*	30.8222	*	29.5008	*	28.3274	*	17	21	18	0	0	0	22.5154	*	22.7223	*	21.6605	*	28.2512	*	28.5106	*	27.1878	*	29.2934	*	29.5422	*
25	#79	1539	CCCAAGAAGGTTAAAGATGCAGTCA	19	20	19	0	0	0	25.4513	*	24.2531	*	23.2039	*	28.3546	*	27.0446	*	25.8872	*	32.5864	*	31.1813	*	29.9415	*	17	20	19	0	0	0	22.5154	*	22.7223	*	21.6605	*	26.8731	*	27.1246	*	25.8567	*	30.966	*	31.2323	*
25	#79	1540	CCAAGAAGGTTAAAGATGCAGTCAA	19	20	19	0	0	0	25.4513	*	24.2531	*	23.2039	*	28.3546	*	27.0446	*	25.8872	*	32.5864	*	31.1813	*	29.9415	*	17	20	19	0	0	0	22.5154	*	22.7223	*	21.6605	*	26.8731	*	27.1246	*	25.8567	*	30.966	*	31.2323	*
25	#79	1541	CAAGAAGGTTAAAGATGCAGTCAAA	20	20	19	0	0	0	26.8254	*	25.5647	*	24.457	*	28.3546	*	27.0446	*	25.8872	*	32.5864	*	31.1813	*	29.9415	*	18	20	19	0	0	0	23.8757	*	24.102	*	22.9739	*	26.8731	*	27.1246	*	25.8567	*	30.966	*	31.2323	*
25	#79	1542	AAGAAGGTTAAAGATGCAGTCAAAA	19	21	20	0	0	0	25.4513	*	24.2531	*	23.2039	*	29.8088	*	28.4305	*	27.2145	*	34.347	*	32.8677	*	31.5577	*	17	21	20	0	0	0	22.5154	*	22.7223	*	21.6605	*	28.2512	*	28.5106	*	27.1878	*	32.6388	*	32.9149	*
25	#79	1543	AGAAGGTTAAAGATGCAGTCAAAAG	19	21	21	0	0	0	25.4513	*	24.2531	*	23.2039	*	29.8088	*	28.4305	*	27.2145	*	36.1057	*	34.5541	*	33.1778	*	17	21	21	0	0	0	22.5154	*	22.7223	*	21.6605	*	28.2512	*	28.5106	*	27.1878	*	34.3135	*	34.6071	*
25	#79	1544	GAAGGTTAAAGATGCAGTCAAAAGA	19	21	22	0	0	0	25.4513	*	24.2531	*	23.2039	*	29.8088	*	28.4305	*	27.2145	*	37.8665	*	36.2368	*	34.7941	*	17	21	22	0	0	0	22.5154	*	22.7223	*	21.6605	*	28.2512	*	28.5106	*	27.1878	*	35.9845	*	36.2918	*
25	#79	1545	AAGGTTAAAGATGCAGTCAAAAGAT	19	20	24	0	0	0	25.4513	*	24.2531	*	23.2039	*	28.3546	*	27.0446	*	25.8872	*	41.392	*	39.6063	*	38.0308	*	17	20	23	0	0	0	22.5154	*	22.7223	*	21.6605	*	26.8731	*	27.1246	*	25.8567	*	37.6594	*	37.9804	*
25	#79	1546	AGGTTAAAGATGCAGTCAAAAGATT	19	20	24	0	0	0	25.4513	*	24.2531	*	23.2039	*	28.3546	*	27.0446	*	25.8872	*	41.392	*	39.6063	*	38.0308	*	17	20	23	0	0	0	22.5154	*	22.7223	*	21.6605	*	26.8731	*	27.1246	*	25.8567	*	37.6594	*	37.9804	*
25	#79	1547	GGTTAAAGATGCAGTCAAAAGATTC	20	20	24	0	0	0	26.8254	*	25.5647	*	24.457	*	28.3546	*	27.0446	*	25.8872	*	41.392	*	39.6063	*	38.0308	*	18	20	23	0	0	0	23.8757	*	24.102	*	22.9739	*	26.8731	*	27.1246	*	25.8567	*	37.6594	*	37.9804	*
25	#79	1548	GTTAAAGATGCAGTCAAAAGATTCA	20	20	24	0	0	0	26.8254	*	25.5647	*	24.457	*	28.3546	*	27.0446	*	25.8872	*	41.392	*	39.6063	*	38.0308	*	18	20	23	0	0	0	23.8757	*	24.102	*	22.9739	*	26.8731	*	27.1246	*	25.8567	*	37.6594	*	37.9804	*
25	#79	1549	TTAAAGATGCAGTCAAAAGATTCAG	20	21	24	0	0	0	26.8254	*	25.5647	*	24.457	*	29.8088	*	28.4305	*	27.2145	*	41.392	*	39.6063	*	38.0308	*	18	21	23	0	0	0	23.8757	*	24.102	*	22.9739	*	28.2512	*	28.5106	*	27.1878	*	37.6594	*	37.9804	*
25	#79	1550	TAAAGATGCAGTCAAAAGATTCAGG	20	21	24	0	0	0	26.8254	*	25.5647	*	24.457	*	29.8088	*	28.4305	*	27.2145	*	41.392	*	39.6063	*	38.0308	*	18	21	23	0	0	0	23.8757	*	24.102	*	22.9739	*	28.2512	*	28.5106	*	27.1878	*	37.6594	*	37.9804	*
25	#79	1551	AAAGATGCAGTCAAAAGATTCAGGA	19	22	24	0	0	0	25.4513	*	24.2531	*	23.2039	*	31.2612	*	29.8127	*	28.5419	*	41.392	*	39.6063	*	38.0308	*	17	22	23	0	0	0	22.5154	*	22.7223	*	21.6605	*	29.6293	*	29.9043	*	28.5113	*	37.6594	*	37.9804	*
25	#79	1552	AAGATGCAGTCAAAAGATTCAGGAC	19	22	24	0	0	0	25.4513	*	24.2531	*	23.2039	*	31.2612	*	29.8127	*	28.5419	*	41.392	*	39.6063	*	38.0308	*	17	22	23	0	0	0	22.5154	*	22.7223	*	21.6605	*	29.6293	*	29.9043	*	28.5113	*	37.6594	*	37.9804	*
25	#79	1553	AGATGCAGTCAAAAGATTCAGGACT	19	22	24	0	0	0	25.4513	*	24.2531	*	23.2039	*	31.2612	*	29.8127	*	28.5419	*	41.392	*	39.6063	*	38.0308	*	17	22	23	0	0	0	22.5154	*	22.7223	*	21.6605	*	29.6293	*	29.9043	*	28.5113	*	37.6594	*	37.9804	*
25	#79	1554	GATGCAGTCAAAAGATTCAGGACTA	19	22	24	0	0	0	25.4513	*	24.2531	*	23.2039	*	31.2612	*	29.8127	*	28.5419	*	41.392	*	39.6063	*	38.0308	*	17	22	23	0	0	0	22.5154	*	22.7223	*	21.6605	*	29.6293	*	29.9043	*	28.5113	*	37.6594	*	37.9804	*
25	#79	1555	ATGCAGTCAAAAGATTCAGGACTAA	18	22	22	0	0	0	24.0811	*	22.9491	*	21.9509	*	31.2612	*	29.8127	*	28.5419	*	37.8665	*	36.2368	*	34.7941	*	17	22	21	0	0	0	22.5154	*	22.7223	*	21.6605	*	29.6293	*	29.9043	*	28.5113	*	34.3135	*	34.6071	*
25	#79	1556	TGCAGTCAAAAGATTCAGGACTAAC	18	22	22	0	0	0	24.0811	*	22.9491	*	21.9509	*	31.2612	*	29.8127	*	28.5419	*	37.8665	*	36.2368	*	34.7941	*	17	22	21	0	0	0	22.5154	*	22.7223	*	21.6605	*	29.6293	*	29.9043	*	28.5113	*	34.3135	*	34.6071	*
25	#79	1557	GCAGTCAAAAGATTCAGGACTAACT	18	22	22	0	0	0	24.0811	*	22.9491	*	21.9509	*	31.2612	*	29.8127	*	28.5419	*	37.8665	*	36.2368	*	34.7941	*	17	22	21	0	0	0	22.5154	*	22.7223	*	21.6605	*	29.6293	*	29.9043	*	28.5113	*	34.3135	*	34.6071	*
25	#79	2610	AGTGGCGCAGCACCACGAGGCACTG	24	30	10	0	0	0	32.3227	*	30.8061	*	29.4681	*	42.8781	*	40.8984	*	39.1514	*	16.748	*	16.0328	*	15.3974	*	20	30	10	0	0	0	26.6024	*	26.8502	*	25.5952	*	40.6448	*	41.0175	*	39.1091	*	15.9228	*	16.0566	*
25	#79	2611	GTGGCGCAGCACCACGAGGCACTGG	24	31	10	0	0	0	32.3227	*	30.8061	*	29.4681	*	44.3347	*	42.2809	*	40.4753	*	16.748	*	16.0328	*	15.3974	*	20	31	10	0	0	0	26.6024	*	26.8502	*	25.5952	*	42.0195	*	42.4078	*	40.433	*	15.9228	*	16.0566	*
25	#79	2612	TGGCGCAGCACCACGAGGCACTGGT	24	31	11	0	0	0	32.3227	*	30.8061	*	29.4681	*	44.3347	*	42.2809	*	40.4753	*	18.5058	*	17.7128	*	17.0111	*	20	31	11	0	0	0	26.6024	*	26.8502	*	25.5952	*	42.0195	*	42.4078	*	40.433	*	17.593	*	17.7404	*
25	#79	2613	GGCGCAGCACCACGAGGCACTGGTG	24	31	12	0	0	0	32.3227	*	30.8061	*	29.4681	*	44.3347	*	42.2809	*	40.4753	*	20.2642	*	19.3971	*	18.6292	*	20	31	12	0	0	0	26.6024	*	26.8502	*	25.5952	*	42.0195	*	42.4078	*	40.433	*	19.2656	*	19.4249	*
25	#79	2614	GCGCAGCACCACGAGGCACTGGTGG	24	31	12	0	0	0	32.3227	*	30.8061	*	29.4681	*	44.3347	*	42.2809	*	40.4753	*	20.2642	*	19.3971	*	18.6292	*	20	31	12	0	0	0	26.6024	*	26.8502	*	25.5952	*	42.0195	*	42.4078	*	40.433	*	19.2656	*	19.4249	*
25	#79	2615	CGCAGCACCACGAGGCACTGGTGGG	24	30	12	0	0	0	32.3227	*	30.8061	*	29.4681	*	42.8781	*	40.8984	*	39.1514	*	20.2642	*	19.3971	*	18.6292	*	20	30	12	0	0	0	26.6024	*	26.8502	*	25.5952	*	40.6448	*	41.0175	*	39.1091	*	19.2656	*	19.4249	*
25	#79	2616	GCAGCACCACGAGGCACTGGTGGGC	24	31	12	0	0	0	32.3227	*	30.8061	*	29.4681	*	44.3347	*	42.2809	*	40.4753	*	20.2642	*	19.3971	*	18.6292	*	20	31	12	0	0	0	26.6024	*	26.8502	*	25.5952	*	42.0195	*	42.4078	*	40.433	*	19.2656	*	19.4249	*
25	#79	2617	CAGCACCACGAGGCACTGGTGGGCC	24	30	12	0	0	0	32.3227	*	30.8061	*	29.4681	*	42.8781	*	40.8984	*	39.1514	*	20.2642	*	19.3971	*	18.6292	*	20	30	12	0	0	0	26.6024	*	26.8502	*	25.5952	*	40.6448	*	41.0175	*	39.1091	*	19.2656	*	19.4249	*
25	#79	2618	AGCACCACGAGGCACTGGTGGGCCA	24	30	12	0	0	0	32.3227	*	30.8061	*	29.4681	*	42.8781	*	40.8984	*	39.1514	*	20.2642	*	19.3971	*	18.6292	*	20	30	12	0	0	0	26.6024	*	26.8502	*	25.5952	*	40.6448	*	41.0175	*	39.1091	*	19.2656	*	19.4249	*
25	#79	2619	GCACCACGAGGCACTGGTGGGCCAT	24	29	12	0	0	0	32.3227	*	30.8061	*	29.4681	*	41.4273	*	39.5121	*	37.8236	*	20.2642	*	19.3971	*	18.6292	*	20	29	12	0	0	0	26.6024	*	26.8502	*	25.5952	*	39.2683	*	39.6312	*	37.7833	*	19.2656	*	19.4249	*
25	#79	2620	CACCACGAGGCACTGGTGGGCCATG	24	29	12	0	0	0	32.3227	*	30.8061	*	29.4681	*	41.4273	*	39.5121	*	37.8236	*	20.2642	*	19.3971	*	18.6292	*	20	29	12	0	0	0	26.6024	*	26.8502	*	25.5952	*	39.2683	*	39.6312	*	37.7833	*	19.2656	*	19.4249	*
25	#79	2621	ACCACGAGGCACTGGTGGGCCATGG	25	29	12	0	0	0	33.701	*	32.1162	*	30.7196	*	41.4273	*	39.5121	*	37.8236	*	20.2642	*	19.3971	*	18.6292	*	21	29	12	0	0	0	27.9649	*	28.2225	*	26.907	*	39.2683	*	39.6312	*	37.7833	*	19.2656	*	19.4249	*
25	#79	2622	CCACGAGGCACTGGTGGGCCATGGG	25	29	12	0	0	0	33.701	*	32.1162	*	30.7196	*	41.4273	*	39.5121	*	37.8236	*	20.2642	*	19.3971	*	18.6292	*	21	29	12	0	0	0	27.9649	*	28.2225	*	26.907	*	39.2683	*	39.6312	*	37.7833	*	19.2656	*	19.4249	*
25	#79	2623	CACGAGGCACTGGTGGGCCATGGGT	27	29	13	0	0	0	36.4461	*	34.7344	*	33.2284	*	41.4273	*	39.5121	*	37.8236	*	22.025	*	21.0782	*	20.244	*	23	29	13	0	0	0	30.692	*	30.9731	*	29.5249	*	39.2683	*	39.6312	*	37.7833	*	20.9331	*	21.1135	*
25	#79	2624	ACGAGGCACTGGTGGGCCATGGGTT	27	29	13	0	0	0	36.4461	*	34.7344	*	33.2284	*	41.4273	*	39.5121	*	37.8236	*	22.025	*	21.0782	*	20.244	*	23	29	13	0	0	0	30.692	*	30.9731	*	29.5249	*	39.2683	*	39.6312	*	37.7833	*	20.9331	*	21.1135	*
25	#79	2625	CGAGGCACTGGTGGGCCATGGGTTT	27	31	14	0	0	0	36.4461	*	34.7344	*	33.2284	*	44.3347	*	42.2809	*	40.4753	*	23.7824	*	22.7652	*	21.8572	*	23	31	14	0	0	0	30.692	*	30.9731	*	29.5249	*	42.0195	*	42.4078	*	40.433	*	22.6028	*	22.795	*
25	#79	2626	GAGGCACTGGTGGGCCATGGGTTTA	27	31	18	0	0	0	36.4461	*	34.7344	*	33.2284	*	44.3347	*	42.2809	*	40.4753	*	30.8222	*	29.5008	*	28.3274	*	23	31	18	0	0	0	30.692	*	30.9731	*	29.5249	*	42.0195	*	42.4078	*	40.433	*	29.2934	*	29.5422	*
25	#79	2627	AGGCACTGGTGGGCCATGGGTTTAC	27	31	18	0	0	0	36.4461	*	34.7344	*	33.2284	*	44.3347	*	42.2809	*	40.4753	*	30.8222	*	29.5008	*	28.3274	*	23	31	18	0	0	0	30.692	*	30.9731	*	29.5249	*	42.0195	*	42.4078	*	40.433	*	29.2934	*	29.5422	*
25	#79	2628	GGCACTGGTGGGCCATGGGTTTACA	27	31	18	0	0	0	36.4461	*	34.7344	*	33.2284	*	44.3347	*	42.2809	*	40.4753	*	30.8222	*	29.5008	*	28.3274	*	23	31	18	0	0	0	30.692	*	30.9731	*	29.5249	*	42.0195	*	42.4078	*	40.433	*	29.2934	*	29.5422	*
25	#79	2629	GCACTGGTGGGCCATGGGTTTACAC	27	31	18	0	0	0	36.4461	*	34.7344	*	33.2284	*	44.3347	*	42.2809	*	40.4753	*	30.8222	*	29.5008	*	28.3274	*	23	31	18	0	0	0	30.692	*	30.9731	*	29.5249	*	42.0195	*	42.4078	*	40.433	*	29.2934	*	29.5422	*
25	#79	2630	CACTGGTGGGCCATGGGTTTACACA	27	31	18	0	0	0	36.4461	*	34.7344	*	33.2284	*	44.3347	*	42.2809	*	40.4753	*	30.8222	*	29.5008	*	28.3274	*	23	31	18	0	0	0	30.692	*	30.9731	*	29.5249	*	42.0195	*	42.4078	*	40.433	*	29.2934	*	29.5422	*
25	#79	2631	ACTGGTGGGCCATGGGTTTACACAC	26	30	18	0	0	0	35.0735	*	33.4262	*	31.975	*	42.8781	*	40.8984	*	39.1514	*	30.8222	*	29.5008	*	28.3274	*	22	30	18	0	0	0	29.3256	*	29.5949	*	28.2168	*	40.6448	*	41.0175	*	39.1091	*	29.2934	*	29.5422	*
25	#79	2632	CTGGTGGGCCATGGGTTTACACACG	27	29	19	0	0	0	36.4461	*	34.7344	*	33.2284	*	41.4273	*	39.5121	*	37.8236	*	32.5864	*	31.1813	*	29.9415	*	23	29	19	0	0	0	30.692	*	30.9731	*	29.5249	*	39.2683	*	39.6312	*	37.7833	*	30.966	*	31.2323	*
25	#79	2633	TGGTGGGCCATGGGTTTACACACGC	27	29	17	0	0	0	36.4461	*	34.7344	*	33.2284	*	41.4273	*	39.5121	*	37.8236	*	29.062	*	27.8166	*	26.7095	*	22	29	17	0	0	0	29.3256	*	29.5949	*	28.2168	*	39.2683	*	39.6312	*	37.7833	*	27.6229	*	27.8561	*
25	#79	2634	GGTGGGCCATGGGTTTACACACGCG	27	29	18	0	0	0	36.4461	*	34.7344	*	33.2284	*	41.4273	*	39.5121	*	37.8236	*	30.8222	*	29.5008	*	28.3274	*	22	29	18	0	0	0	29.3256	*	29.5949	*	28.2168	*	39.2683	*	39.6312	*	37.7833	*	29.2934	*	29.5422	*
25	#79	2635	GTGGGCCATGGGTTTACACACGCGC	26	31	19	0	0	0	35.0735	*	33.4262	*	31.975	*	44.3347	*	42.2809	*	40.4753	*	32.5864	*	31.1813	*	29.9415	*	21	31	19	0	0	0	27.9649	*	28.2225	*	26.907	*	42.0195	*	42.4078	*	40.433	*	30.966	*	31.2323	*
25	#79	2636	TGGGCCATGGGTTTACACACGCGCA	26	31	19	0	0	0	35.0735	*	33.4262	*	31.975	*	44.3347	*	42.2809	*	40.4753	*	32.5864	*	31.1813	*	29.9415	*	21	31	19	0	0	0	27.9649	*	28.2225	*	26.907	*	42.0195	*	42.4078	*	40.433	*	30.966	*	31.2323	*
25	#79	2637	GGGCCATGGGTTTACACACGCGCAC	27	31	20	0	0	0	36.4461	*	34.7344	*	33.2284	*	44.3347	*	42.2809	*	40.4753	*	34.347	*	32.8677	*	31.5577	*	22	31	20	0	0	0	29.3256	*	29.5949	*	28.2168	*	42.0195	*	42.4078	*	40.433	*	32.6388	*	32.9149	*
25	#79	2638	GGCCATGGGTTTACACACGCGCACA	28	30	20	0	0	0	37.8207	*	36.0464	*	34.4781	*	42.8781	*	40.8984	*	39.1514	*	34.347	*	32.8677	*	31.5577	*	23	30	20	0	0	0	30.692	*	30.9731	*	29.5249	*	40.6448	*	41.0175	*	39.1091	*	32.6388	*	32.9149	*
25	#79	2639	GCCATGGGTTTACACACGCGCACAT	28	30	20	0	0	0	37.8207	*	36.0464	*	34.4781	*	42.8781	*	40.8984	*	39.1514	*	34.347	*	32.8677	*	31.5577	*	23	30	20	0	0	0	30.692	*	30.9731	*	29.5249	*	40.6448	*	41.0175	*	39.1091	*	32.6388	*	32.9149	*
25	#79	2640	CCATGGGTTTACACACGCGCACATC	30	28	20	0	0	0	40.5718	*	38.6668	*	36.9852	*	39.9765	*	38.1258	*	36.4998	*	34.347	*	32.8677	*	31.5577	*	25	28	20	0	0	0	33.4156	*	33.7258	*	32.1468	*	37.8879	*	38.241	*	36.4575	*	32.6388	*	32.9149	*
25	#79	2641	CATGGGTTTACACACGCGCACATCG	30	30	20	0	0	0	40.5718	*	38.6668	*	36.9852	*	42.8781	*	40.8984	*	39.1514	*	34.347	*	32.8677	*	31.5577	*	25	30	20	0	0	0	33.4156	*	33.7258	*	32.1468	*	40.6448	*	41.0175	*	39.1091	*	32.6388	*	32.9149	*
25	#79	2642	ATGGGTTTACACACGCGCACATCGT	28	30	20	0	0	0	37.8207	*	36.0464	*	34.4781	*	42.8781	*	40.8984	*	39.1514	*	34.347	*	32.8677	*	31.5577	*	25	30	20	0	0	0	33.4156	*	33.7258	*	32.1468	*	40.6448	*	41.0175	*	39.1091	*	32.6388	*	32.9149	*
25	#79	2643	TGGGTTTACACACGCGCACATCGTT	27	30	20	0	0	0	36.4461	*	34.7344	*	33.2284	*	42.8781	*	40.8984	*	39.1514	*	34.347	*	32.8677	*	31.5577	*	24	30	20	0	0	0	32.0528	*	32.3476	*	30.8387	*	40.6448	*	41.0175	*	39.1091	*	32.6388	*	32.9149	*
25	#79	2644	GGGTTTACACACGCGCACATCGTTG	26	30	21	0	0	0	35.0735	*	33.4262	*	31.975	*	42.8781	*	40.8984	*	39.1514	*	36.1057	*	34.5541	*	33.1778	*	23	30	21	0	0	0	30.692	*	30.9731	*	29.5249	*	40.6448	*	41.0175	*	39.1091	*	34.3135	*	34.6071	*
25	#79	2645	GGTTTACACACGCGCACATCGTTGC	26	30	21	0	0	0	35.0735	*	33.4262	*	31.975	*	42.8781	*	40.8984	*	39.1514	*	36.1057	*	34.5541	*	33.1778	*	23	30	21	0	0	0	30.692	*	30.9731	*	29.5249	*	40.6448	*	41.0175	*	39.1091	*	34.3135	*	34.6071	*
25	#79	2646	GTTTACACACGCGCACATCGTTGCG	26	30	21	0	0	0	35.0735	*	33.4262	*	31.975	*	42.8781	*	40.8984	*	39.1514	*	36.1057	*	34.5541	*	33.1778	*	23	30	21	0	0	0	30.692	*	30.9731	*	29.5249	*	40.6448	*	41.0175	*	39.1091	*	34.3135	*	34.6071	*
25	#79	2647	TTTACACACGCGCACATCGTTGCGC	26	30	20	0	0	0	35.0735	*	33.4262	*	31.975	*	42.8781	*	40.8984	*	39.1514	*	34.347	*	32.8677	*	31.5577	*	23	30	20	0	0	0	30.692	*	30.9731	*	29.5249	*	40.6448	*	41.0175	*	39.1091	*	32.6388	*	32.9149	*
25	#79	2648	TTACACACGCGCACATCGTTGCGCT	26	30	20	0	0	0	35.0735	*	33.4262	*	31.975	*	42.8781	*	40.8984	*	39.1514	*	34.347	*	32.8677	*	31.5577	*	23	30	20	0	0	0	30.692	*	30.9731	*	29.5249	*	40.6448	*	41.0175	*	39.1091	*	32.6388	*	32.9149	*
25	#79	2649	TACACACGCGCACATCGTTGCGCTC	27	32	19	0	0	0	36.4461	*	34.7344	*	33.2284	*	45.7836	*	43.6692	*	41.8011	*	32.5864	*	31.1813	*	29.9415	*	24	32	19	0	0	0	32.0528	*	32.3476	*	30.8387	*	43.3981	*	43.7981	*	41.7569	*	30.966	*	31.2323	*
25	#79	2650	ACACACGCGCACATCGTTGCGCTCA	27	32	19	0	0	0	36.4461	*	34.7344	*	33.2284	*	45.7836	*	43.6692	*	41.8011	*	32.5864	*	31.1813	*	29.9415	*	24	32	19	0	0	0	32.0528	*	32.3476	*	30.8387	*	43.3981	*	43.7981	*	41.7569	*	30.966	*	31.2323	*
25	#79	2651	CACACGCGCACATCGTTGCGCTCAG	27	32	18	0	0	0	36.4461	*	34.7344	*	33.2284	*	45.7836	*	43.6692	*	41.8011	*	30.8222	*	29.5008	*	28.3274	*	24	32	18	0	0	0	32.0528	*	32.3476	*	30.8387	*	43.3981	*	43.7981	*	41.7569	*	29.2934	*	29.5422	*
25	#79	2652	ACACGCGCACATCGTTGCGCTCAGC	27	32	19	0	0	0	36.4461	*	34.7344	*	33.2284	*	45.7836	*	43.6692	*	41.8011	*	32.5864	*	31.1813	*	29.9415	*	24	32	19	0	0	0	32.0528	*	32.3476	*	30.8387	*	43.3981	*	43.7981	*	41.7569	*	30.966	*	31.2323	*
25	#79	2653	CACGCGCACATCGTTGCGCTCAGCC	28	32	19	0	0	0	37.8207	*	36.0464	*	34.4781	*	45.7836	*	43.6692	*	41.8011	*	32.5864	*	31.1813	*	29.9415	*	24	32	19	0	0	0	32.0528	*	32.3476	*	30.8387	*	43.3981	*	43.7981	*	41.7569	*	30.966	*	31.2323	*
25	#79	2654	ACGCGCACATCGTTGCGCTCAGCCA	28	32	19	0	0	0	37.8207	*	36.0464	*	34.4781	*	45.7836	*	43.6692	*	41.8011	*	32.5864	*	31.1813	*	29.9415	*	24	32	19	0	0	0	32.0528	*	32.3476	*	30.8387	*	43.3981	*	43.7981	*	41.7569	*	30.966	*	31.2323	*
25	#79	2655	CGCGCACATCGTTGCGCTCAGCCAA	28	30	19	0	0	0	37.8207	*	36.0464	*	34.4781	*	42.8781	*	40.8984	*	39.1514	*	32.5864	*	31.1813	*	29.9415	*	24	30	19	0	0	0	32.0528	*	32.3476	*	30.8387	*	40.6448	*	41.0175	*	39.1091	*	30.966	*	31.2323	*
25	#79	2656	GCGCACATCGTTGCGCTCAGCCAAC	28	30	19	0	0	0	37.8207	*	36.0464	*	34.4781	*	42.8781	*	40.8984	*	39.1514	*	32.5864	*	31.1813	*	29.9415	*	24	30	19	0	0	0	32.0528	*	32.3476	*	30.8387	*	40.6448	*	41.0175	*	39.1091	*	30.966	*	31.2323	*
25	#79	2657	CGCACATCGTTGCGCTCAGCCAACA	25	31	19	0	0	0	33.701	*	32.1162	*	30.7196	*	44.3347	*	42.2809	*	40.4753	*	32.5864	*	31.1813	*	29.9415	*	23	30	19	0	0	0	30.692	*	30.9731	*	29.5249	*	40.6448	*	41.0175	*	39.1091	*	30.966	*	31.2323	*
25	#79	2658	GCACATCGTTGCGCTCAGCCAACAC	24	32	19	0	0	0	32.3227	*	30.8061	*	29.4681	*	45.7836	*	43.6692	*	41.8011	*	32.5864	*	31.1813	*	29.9415	*	22	31	19	0	0	0	29.3256	*	29.5949	*	28.2168	*	42.0195	*	42.4078	*	40.433	*	30.966	*	31.2323	*
25	#79	2659	CACATCGTTGCGCTCAGCCAACACC	24	32	21	0	0	0	32.3227	*	30.8061	*	29.4681	*	45.7836	*	43.6692	*	41.8011	*	36.1057	*	34.5541	*	33.1778	*	22	31	21	0	0	0	29.3256	*	29.5949	*	28.2168	*	42.0195	*	42.4078	*	40.433	*	34.3135	*	34.6071	*
25	#79	2660	ACATCGTTGCGCTCAGCCAACACCC	25	32	21	0	0	0	33.701	*	32.1162	*	30.7196	*	45.7836	*	43.6692	*	41.8011	*	36.1057	*	34.5541	*	33.1778	*	23	31	21	0	0	0	30.692	*	30.9731	*	29.5249	*	42.0195	*	42.4078	*	40.433	*	34.3135	*	34.6071	*
25	#79	2661	CATCGTTGCGCTCAGCCAACACCCG	25	32	22	0	0	0	33.701	*	32.1162	*	30.7196	*	45.7836	*	43.6692	*	41.8011	*	37.8665	*	36.2368	*	34.7941	*	23	31	22	0	0	0	30.692	*	30.9731	*	29.5249	*	42.0195	*	42.4078	*	40.433	*	35.9845	*	36.2918	*
25	#79	2662	ATCGTTGCGCTCAGCCAACACCCGG	25	34	22	0	0	0	33.701	*	32.1162	*	30.7196	*	48.6892	*	46.442	*	44.4568	*	37.8665	*	36.2368	*	34.7941	*	23	33	22	0	0	0	30.692	*	30.9731	*	29.5249	*	44.7747	*	45.1884	*	43.0827	*	35.9845	*	36.2918	*
25	#79	2663	TCGTTGCGCTCAGCCAACACCCGGC	25	34	22	0	0	0	33.701	*	32.1162	*	30.7196	*	48.6892	*	46.442	*	44.4568	*	37.8665	*	36.2368	*	34.7941	*	23	33	22	0	0	0	30.692	*	30.9731	*	29.5249	*	44.7747	*	45.1884	*	43.0827	*	35.9845	*	36.2918	*
25	#79	2664	CGTTGCGCTCAGCCAACACCCGGCA	24	35	22	0	0	0	32.3227	*	30.8061	*	29.4681	*	50.1401	*	47.8227	*	45.7827	*	37.8665	*	36.2368	*	34.7941	*	22	34	22	0	0	0	29.3256	*	29.5949	*	28.2168	*	46.1494	*	46.5787	*	44.4067	*	35.9845	*	36.2918	*
25	#79	2665	GTTGCGCTCAGCCAACACCCGGCAG	24	34	22	0	0	0	32.3227	*	30.8061	*	29.4681	*	48.6892	*	46.442	*	44.4568	*	37.8665	*	36.2368	*	34.7941	*	22	33	22	0	0	0	29.3256	*	29.5949	*	28.2168	*	44.7747	*	45.1884	*	43.0827	*	35.9845	*	36.2918	*
25	#79	2666	TTGCGCTCAGCCAACACCCGGCAGC	24	34	22	0	0	0	32.3227	*	30.8061	*	29.4681	*	48.6892	*	46.442	*	44.4568	*	37.8665	*	36.2368	*	34.7941	*	22	33	22	0	0	0	29.3256	*	29.5949	*	28.2168	*	44.7747	*	45.1884	*	43.0827	*	35.9845	*	36.2918	*
25	#79	2667	TGCGCTCAGCCAACACCCGGCAGCG	25	34	22	0	0	0	33.701	*	32.1162	*	30.7196	*	48.6892	*	46.442	*	44.4568	*	37.8665	*	36.2368	*	34.7941	*	22	33	22	0	0	0	29.3256	*	29.5949	*	28.2168	*	44.7747	*	45.1884	*	43.0827	*	35.9845	*	36.2918	*
25	#79	2668	GCGCTCAGCCAACACCCGGCAGCGT	25	35	22	0	0	0	33.701	*	32.1162	*	30.7196	*	50.1401	*	47.8227	*	45.7827	*	37.8665	*	36.2368	*	34.7941	*	22	34	22	0	0	0	29.3256	*	29.5949	*	28.2168	*	46.1494	*	46.5787	*	44.4067	*	35.9845	*	36.2918	*
25	#79	2669	CGCTCAGCCAACACCCGGCAGCGTT	25	35	22	0	0	0	33.701	*	32.1162	*	30.7196	*	50.1401	*	47.8227	*	45.7827	*	37.8665	*	36.2368	*	34.7941	*	22	34	22	0	0	0	29.3256	*	29.5949	*	28.2168	*	46.1494	*	46.5787	*	44.4067	*	35.9845	*	36.2918	*
25	#79	2670	GCTCAGCCAACACCCGGCAGCGTTA	25	35	22	0	0	0	33.701	*	32.1162	*	30.7196	*	50.1401	*	47.8227	*	45.7827	*	37.8665	*	36.2368	*	34.7941	*	22	34	22	0	0	0	29.3256	*	29.5949	*	28.2168	*	46.1494	*	46.5787	*	44.4067	*	35.9845	*	36.2918	*
25	#79	2671	CTCAGCCAACACCCGGCAGCGTTAG	25	35	22	0	0	0	33.701	*	32.1162	*	30.7196	*	50.1401	*	47.8227	*	45.7827	*	37.8665	*	36.2368	*	34.7941	*	22	34	22	0	0	0	29.3256	*	29.5949	*	28.2168	*	46.1494	*	46.5787	*	44.4067	*	35.9845	*	36.2918	*
25	#79	2672	TCAGCCAACACCCGGCAGCGTTAGG	24	35	23	0	0	0	32.3227	*	30.8061	*	29.4681	*	50.1401	*	47.8227	*	45.7827	*	39.6292	*	37.9196	*	36.4105	*	21	34	23	0	0	0	27.9649	*	28.2225	*	26.907	*	46.1494	*	46.5787	*	44.4067	*	37.6594	*	37.9804	*
25	#79	2673	CAGCCAACACCCGGCAGCGTTAGGG	24	35	23	0	0	0	32.3227	*	30.8061	*	29.4681	*	50.1401	*	47.8227	*	45.7827	*	39.6292	*	37.9196	*	36.4105	*	21	34	23	0	0	0	27.9649	*	28.2225	*	26.907	*	46.1494	*	46.5787	*	44.4067	*	37.6594	*	37.9804	*
25	#79	2674	AGCCAACACCCGGCAGCGTTAGGGA	24	34	23	0	0	0	32.3227	*	30.8061	*	29.4681	*	48.6892	*	46.442	*	44.4568	*	39.6292	*	37.9196	*	36.4105	*	21	33	23	0	0	0	27.9649	*	28.2225	*	26.907	*	44.7747	*	45.1884	*	43.0827	*	37.6594	*	37.9804	*
25	#79	2675	GCCAACACCCGGCAGCGTTAGGGAC	25	34	23	0	0	0	33.701	*	32.1162	*	30.7196	*	48.6892	*	46.442	*	44.4568	*	39.6292	*	37.9196	*	36.4105	*	22	33	23	0	0	0	29.3256	*	29.5949	*	28.2168	*	44.7747	*	45.1884	*	43.0827	*	37.6594	*	37.9804	*
25	#79	2676	CCAACACCCGGCAGCGTTAGGGACC	25	34	23	0	0	0	33.701	*	32.1162	*	30.7196	*	48.6892	*	46.442	*	44.4568	*	39.6292	*	37.9196	*	36.4105	*	22	33	23	0	0	0	29.3256	*	29.5949	*	28.2168	*	44.7747	*	45.1884	*	43.0827	*	37.6594	*	37.9804	*
25	#79	2677	CAACACCCGGCAGCGTTAGGGACCG	25	34	23	0	0	0	33.701	*	32.1162	*	30.7196	*	48.6892	*	46.442	*	44.4568	*	39.6292	*	37.9196	*	36.4105	*	22	33	23	0	0	0	29.3256	*	29.5949	*	28.2168	*	44.7747	*	45.1884	*	43.0827	*	37.6594	*	37.9804	*
25	#79	2678	AACACCCGGCAGCGTTAGGGACCGT	25	34	23	0	0	0	33.701	*	32.1162	*	30.7196	*	48.6892	*	46.442	*	44.4568	*	39.6292	*	37.9196	*	36.4105	*	22	33	23	0	0	0	29.3256	*	29.5949	*	28.2168	*	44.7747	*	45.1884	*	43.0827	*	37.6594	*	37.9804	*
25	#79	2679	ACACCCGGCAGCGTTAGGGACCGTC	25	34	23	0	0	0	33.701	*	32.1162	*	30.7196	*	48.6892	*	46.442	*	44.4568	*	39.6292	*	37.9196	*	36.4105	*	22	33	23	0	0	0	29.3256	*	29.5949	*	28.2168	*	44.7747	*	45.1884	*	43.0827	*	37.6594	*	37.9804	*
25	#79	2680	CACCCGGCAGCGTTAGGGACCGTCG	25	33	23	0	0	0	33.701	*	32.1162	*	30.7196	*	47.2364	*	45.0575	*	43.1309	*	39.6292	*	37.9196	*	36.4105	*	22	32	23	0	0	0	29.3256	*	29.5949	*	28.2168	*	43.3981	*	43.7981	*	41.7569	*	37.6594	*	37.9804	*
25	#79	2681	ACCCGGCAGCGTTAGGGACCGTCGC	24	34	23	0	0	0	32.3227	*	30.8061	*	29.4681	*	48.6892	*	46.442	*	44.4568	*	39.6292	*	37.9196	*	36.4105	*	22	33	23	0	0	0	29.3256	*	29.5949	*	28.2168	*	44.7747	*	45.1884	*	43.0827	*	37.6594	*	37.9804	*
25	#79	2682	CCCGGCAGCGTTAGGGACCGTCGCT	26	34	22	0	0	0	35.0735	*	33.4262	*	31.975	*	48.6892	*	46.442	*	44.4568	*	37.8665	*	36.2368	*	34.7941	*	22	33	22	0	0	0	29.3256	*	29.5949	*	28.2168	*	44.7747	*	45.1884	*	43.0827	*	35.9845	*	36.2918	*
25	#79	2683	CCGGCAGCGTTAGGGACCGTCGCTG	26	34	22	0	0	0	35.0735	*	33.4262	*	31.975	*	48.6892	*	46.442	*	44.4568	*	37.8665	*	36.2368	*	34.7941	*	22	33	22	0	0	0	29.3256	*	29.5949	*	28.2168	*	44.7747	*	45.1884	*	43.0827	*	35.9845	*	36.2918	*
25	#79	2684	CGGCAGCGTTAGGGACCGTCGCTGT	27	34	22	0	0	0	36.4461	*	34.7344	*	33.2284	*	48.6892	*	46.442	*	44.4568	*	37.8665	*	36.2368	*	34.7941	*	23	33	22	0	0	0	30.692	*	30.9731	*	29.5249	*	44.7747	*	45.1884	*	43.0827	*	35.9845	*	36.2918	*
25	#79	2685	GGCAGCGTTAGGGACCGTCGCTGTC	27	37	22	0	0	0	36.4461	*	34.7344	*	33.2284	*	53.0497	*	50.5994	*	48.4345	*	37.8665	*	36.2368	*	34.7941	*	24	36	22	0	0	0	32.0528	*	32.3476	*	30.8387	*	48.9047	*	49.3594	*	47.0565	*	35.9845	*	36.2918	*
25	#79	2686	GCAGCGTTAGGGACCGTCGCTGTCA	27	37	22	0	0	0	36.4461	*	34.7344	*	33.2284	*	53.0497	*	50.5994	*	48.4345	*	37.8665	*	36.2368	*	34.7941	*	24	36	22	0	0	0	32.0528	*	32.3476	*	30.8387	*	48.9047	*	49.3594	*	47.0565	*	35.9845	*	36.2918	*
25	#79	2687	CAGCGTTAGGGACCGTCGCTGTCAC	27	35	22	0	0	0	36.4461	*	34.7344	*	33.2284	*	50.1401	*	47.8227	*	45.7827	*	37.8665	*	36.2368	*	34.7941	*	24	34	22	0	0	0	32.0528	*	32.3476	*	30.8387	*	46.1494	*	46.5787	*	44.4067	*	35.9845	*	36.2918	*
25	#79	2688	AGCGTTAGGGACCGTCGCTGTCACG	27	35	21	0	0	0	36.4461	*	34.7344	*	33.2284	*	50.1401	*	47.8227	*	45.7827	*	36.1057	*	34.5541	*	33.1778	*	24	34	21	0	0	0	32.0528	*	32.3476	*	30.8387	*	46.1494	*	46.5787	*	44.4067	*	34.3135	*	34.6071	*
25	#79	2689	GCGTTAGGGACCGTCGCTGTCACGT	27	35	21	0	0	0	36.4461	*	34.7344	*	33.2284	*	50.1401	*	47.8227	*	45.7827	*	36.1057	*	34.5541	*	33.1778	*	24	34	21	0	0	0	32.0528	*	32.3476	*	30.8387	*	46.1494	*	46.5787	*	44.4067	*	34.3135	*	34.6071	*
25	#79	2690	CGTTAGGGACCGTCGCTGTCACGTA	29	35	21	0	0	0	39.1953	*	37.3547	*	35.7316	*	50.1401	*	47.8227	*	45.7827	*	36.1057	*	34.5541	*	33.1778	*	26	34	21	0	0	0	34.7783	*	35.1004	*	33.455	*	46.1494	*	46.5787	*	44.4067	*	34.3135	*	34.6071	*
25	#79	2691	GTTAGGGACCGTCGCTGTCACGTAT	29	35	21	0	0	0	39.1953	*	37.3547	*	35.7316	*	50.1401	*	47.8227	*	45.7827	*	36.1057	*	34.5541	*	33.1778	*	26	34	21	0	0	0	34.7783	*	35.1004	*	33.455	*	46.1494	*	46.5787	*	44.4067	*	34.3135	*	34.6071	*
25	#79	2692	TTAGGGACCGTCGCTGTCACGTATC	29	36	23	0	0	0	39.1953	*	37.3547	*	35.7316	*	51.5949	*	49.2149	*	47.1086	*	39.6292	*	37.9196	*	36.4105	*	26	35	23	0	0	0	34.7783	*	35.1004	*	33.455	*	47.5261	*	47.969	*	45.7287	*	37.6594	*	37.9804	*
25	#79	2693	TAGGGACCGTCGCTGTCACGTATCA	30	35	23	0	0	0	40.5718	*	38.6668	*	36.9852	*	50.1401	*	47.8227	*	45.7827	*	39.6292	*	37.9196	*	36.4105	*	27	34	23	0	0	0	36.1411	*	36.4787	*	34.7709	*	46.1494	*	46.5787	*	44.4067	*	37.6594	*	37.9804	*
25	#79	2694	AGGGACCGTCGCTGTCACGTATCAG	28	35	23	0	0	0	37.8207	*	36.0464	*	34.4781	*	50.1401	*	47.8227	*	45.7827	*	39.6292	*	37.9196	*	36.4105	*	25	34	23	0	0	0	33.4156	*	33.7258	*	32.1468	*	46.1494	*	46.5787	*	44.4067	*	37.6594	*	37.9804	*
25	#79	2695	GGGACCGTCGCTGTCACGTATCAGC	28	35	23	0	0	0	37.8207	*	36.0464	*	34.4781	*	50.1401	*	47.8227	*	45.7827	*	39.6292	*	37.9196	*	36.4105	*	25	34	23	0	0	0	33.4156	*	33.7258	*	32.1468	*	46.1494	*	46.5787	*	44.4067	*	37.6594	*	37.9804	*
25	#79	2696	GGACCGTCGCTGTCACGTATCAGCA	28	35	22	0	0	0	37.8207	*	36.0464	*	34.4781	*	50.1401	*	47.8227	*	45.7827	*	37.8665	*	36.2368	*	34.7941	*	25	34	22	0	0	0	33.4156	*	33.7258	*	32.1468	*	46.1494	*	46.5787	*	44.4067	*	35.9845	*	36.2918	*
25	#79	2697	GACCGTCGCTGTCACGTATCAGCAC	29	35	22	0	0	0	39.1953	*	37.3547	*	35.7316	*	50.1401	*	47.8227	*	45.7827	*	37.8665	*	36.2368	*	34.7941	*	26	34	22	0	0	0	34.7783	*	35.1004	*	33.455	*	46.1494	*	46.5787	*	44.4067	*	35.9845	*	36.2918	*
25	#79	2698	ACCGTCGCTGTCACGTATCAGCACA	30	35	22	0	0	0	40.5718	*	38.6668	*	36.9852	*	50.1401	*	47.8227	*	45.7827	*	37.8665	*	36.2368	*	34.7941	*	27	34	22	0	0	0	36.1411	*	36.4787	*	34.7709	*	46.1494	*	46.5787	*	44.4067	*	35.9845	*	36.2918	*
25	#79	2699	CCGTCGCTGTCACGTATCAGCACAT	30	36	22	0	0	0	40.5718	*	38.6668	*	36.9852	*	51.5949	*	49.2149	*	47.1086	*	37.8665	*	36.2368	*	34.7941	*	27	35	22	0	0	0	36.1411	*	36.4787	*	34.7709	*	47.5261	*	47.969	*	45.7287	*	35.9845	*	36.2918	*
25	#79	2700	CGTCGCTGTCACGTATCAGCACATA	29	36	22	0	0	0	39.1953	*	37.3547	*	35.7316	*	51.5949	*	49.2149	*	47.1086	*	37.8665	*	36.2368	*	34.7941	*	26	35	22	0	0	0	34.7783	*	35.1004	*	33.455	*	47.5261	*	47.969	*	45.7287	*	35.9845	*	36.2918	*
25	#79	2701	GTCGCTGTCACGTATCAGCACATAA	30	35	22	0	0	0	40.5718	*	38.6668	*	36.9852	*	50.1401	*	47.8227	*	45.7827	*	37.8665	*	36.2368	*	34.7941	*	26	34	22	0	0	0	34.7783	*	35.1004	*	33.455	*	46.1494	*	46.5787	*	44.4067	*	35.9845	*	36.2918	*
25	#79	2702	TCGCTGTCACGTATCAGCACATAAT	32	35	23	0	0	0	43.323	*	41.2853	*	39.4904	*	50.1401	*	47.8227	*	45.7827	*	39.6292	*	37.9196	*	36.4105	*	28	34	23	0	0	0	37.504	*	37.8514	*	36.0829	*	46.1494	*	46.5787	*	44.4067	*	37.6594	*	37.9804	*
25	#79	2703	CGCTGTCACGTATCAGCACATAATC	32	36	23	0	0	0	43.323	*	41.2853	*	39.4904	*	51.5949	*	49.2149	*	47.1086	*	39.6292	*	37.9196	*	36.4105	*	28	35	23	0	0	0	37.504	*	37.8514	*	36.0829	*	47.5261	*	47.969	*	45.7287	*	37.6594	*	37.9804	*
25	#79	2704	GCTGTCACGTATCAGCACATAATCA	32	36	23	0	0	0	43.323	*	41.2853	*	39.4904	*	51.5949	*	49.2149	*	47.1086	*	39.6292	*	37.9196	*	36.4105	*	28	35	23	0	0	0	37.504	*	37.8514	*	36.0829	*	47.5261	*	47.969	*	45.7287	*	37.6594	*	37.9804	*
25	#79	2705	CTGTCACGTATCAGCACATAATCAC	33	36	23	0	0	0	44.6939	*	42.5974	*	40.7479	*	51.5949	*	49.2149	*	47.1086	*	39.6292	*	37.9196	*	36.4105	*	29	35	23	0	0	0	38.8669	*	39.2241	*	37.395	*	47.5261	*	47.969	*	45.7287	*	37.6594	*	37.9804	*
25	#79	2706	TGTCACGTATCAGCACATAATCACG	33	36	24	0	0	0	44.6939	*	42.5974	*	40.7479	*	51.5949	*	49.2149	*	47.1086	*	41.392	*	39.6063	*	38.0308	*	29	35	24	0	0	0	38.8669	*	39.2241	*	37.395	*	47.5261	*	47.969	*	45.7287	*	39.3306	*	39.671	*
25	#79	2707	GTCACGTATCAGCACATAATCACGG	33	35	23	0	0	0	44.6939	*	42.5974	*	40.7479	*	50.1401	*	47.8227	*	45.7827	*	39.6292	*	37.9196	*	36.4105	*	29	34	23	0	0	0	38.8669	*	39.2241	*	37.395	*	46.1494	*	46.5787	*	44.4067	*	37.6594	*	37.9804	*
25	#79	2708	TCACGTATCAGCACATAATCACGGC	33	35	23	0	0	0	44.6939	*	42.5974	*	40.7479	*	50.1401	*	47.8227	*	45.7827	*	39.6292	*	37.9196	*	36.4105	*	29	34	23	0	0	0	38.8669	*	39.2241	*	37.395	*	46.1494	*	46.5787	*	44.4067	*	37.6594	*	37.9804	*
25	#79	2709	CACGTATCAGCACATAATCACGGCG	33	33	23	0	0	0	44.6939	*	42.5974	*	40.7479	*	47.2364	*	45.0575	*	43.1309	*	39.6292	*	37.9196	*	36.4105	*	29	32	23	0	0	0	38.8669	*	39.2241	*	37.395	*	43.3981	*	43.7981	*	41.7569	*	37.6594	*	37.9804	*
25	#79	2710	ACGTATCAGCACATAATCACGGCGT	33	32	25	0	0	0	44.6939	*	42.5974	*	40.7479	*	45.7836	*	43.6692	*	41.8011	*	43.1472	*	41.2912	*	39.6455	*	29	31	25	0	0	0	38.8669	*	39.2241	*	37.395	*	42.0195	*	42.4078	*	40.433	*	41.0056	*	41.3597	*
25	#79	2711	CGTATCAGCACATAATCACGGCGTT	33	32	25	0	0	0	44.6939	*	42.5974	*	40.7479	*	45.7836	*	43.6692	*	41.8011	*	43.1472	*	41.2912	*	39.6455	*	29	31	25	0	0	0	38.8669	*	39.2241	*	37.395	*	42.0195	*	42.4078	*	40.433	*	41.0056	*	41.3597	*
25	#79	2712	GTATCAGCACATAATCACGGCGTTG	33	33	25	0	0	0	44.6939	*	42.5974	*	40.7479	*	47.2364	*	45.0575	*	43.1309	*	43.1472	*	41.2912	*	39.6455	*	29	32	25	0	0	0	38.8669	*	39.2241	*	37.395	*	43.3981	*	43.7981	*	41.7569	*	41.0056	*	41.3597	*
25	#79	2713	TATCAGCACATAATCACGGCGTTGC	33	33	25	0	0	0	44.6939	*	42.5974	*	40.7479	*	47.2364	*	45.0575	*	43.1309	*	43.1472	*	41.2912	*	39.6455	*	29	32	25	0	0	0	38.8669	*	39.2241	*	37.395	*	43.3981	*	43.7981	*	41.7569	*	41.0056	*	41.3597	*
25	#79	2714	ATCAGCACATAATCACGGCGTTGCC	34	33	25	0	0	0	46.0686	*	43.9077	*	42.0034	*	47.2364	*	45.0575	*	43.1309	*	43.1472	*	41.2912	*	39.6455	*	29	32	25	0	0	0	38.8669	*	39.2241	*	37.395	*	43.3981	*	43.7981	*	41.7569	*	41.0056	*	41.3597	*
25	#79	2715	TCAGCACATAATCACGGCGTTGCCA	34	33	26	0	0	0	46.0686	*	43.9077	*	42.0034	*	47.2364	*	45.0575	*	43.1309	*	44.9102	*	42.9761	*	41.264	*	29	32	26	0	0	0	38.8669	*	39.2241	*	37.395	*	43.3981	*	43.7981	*	41.7569	*	42.6731	*	43.0408	*
25	#79	2716	CAGCACATAATCACGGCGTTGCCAG	34	30	26	0	0	0	46.0686	*	43.9077	*	42.0034	*	42.8781	*	40.8984	*	39.1514	*	44.9102	*	42.9761	*	41.264	*	29	29	26	0	0	0	38.8669	*	39.2241	*	37.395	*	39.2683	*	39.6312	*	37.7833	*	42.6731	*	43.0408	*
25	#79	2717	AGCACATAATCACGGCGTTGCCAGA	34	31	26	0	0	0	46.0686	*	43.9077	*	42.0034	*	44.3347	*	42.2809	*	40.4753	*	44.9102	*	42.9761	*	41.264	*	29	30	26	0	0	0	38.8669	*	39.2241	*	37.395	*	40.6448	*	41.0175	*	39.1091	*	42.6731	*	43.0408	*
25	#79	2718	GCACATAATCACGGCGTTGCCAGAG	34	30	26	0	0	0	46.0686	*	43.9077	*	42.0034	*	42.8781	*	40.8984	*	39.1514	*	44.9102	*	42.9761	*	41.264	*	29	29	26	0	0	0	38.8669	*	39.2241	*	37.395	*	39.2683	*	39.6312	*	37.7833	*	42.6731	*	43.0408	*
25	#79	2719	CACATAATCACGGCGTTGCCAGAGG	32	31	25	0	0	0	43.323	*	41.2853	*	39.4904	*	44.3347	*	42.2809	*	40.4753	*	43.1472	*	41.2912	*	39.6455	*	28	30	25	0	0	0	37.504	*	37.8514	*	36.0829	*	40.6448	*	41.0175	*	39.1091	*	41.0056	*	41.3597	*
25	#79	2720	ACATAATCACGGCGTTGCCAGAGGC	31	31	27	0	0	0	41.9465	*	39.975	*	38.2426	*	44.3347	*	42.2809	*	40.4753	*	46.6731	*	44.6629	*	42.8806	*	27	30	27	0	0	0	36.1411	*	36.4787	*	34.7709	*	40.6448	*	41.0175	*	39.1091	*	44.3501	*	44.7296	*
25	#79	2721	CATAATCACGGCGTTGCCAGAGGCG	31	31	27	0	0	0	41.9465	*	39.975	*	38.2426	*	44.3347	*	42.2809	*	40.4753	*	46.6731	*	44.6629	*	42.8806	*	27	30	27	0	0	0	36.1411	*	36.4787	*	34.7709	*	40.6448	*	41.0175	*	39.1091	*	44.3501	*	44.7296	*
25	#79	2722	ATAATCACGGCGTTGCCAGAGGCGA	30	29	27	0	0	0	40.5718	*	38.6668	*	36.9852	*	41.4273	*	39.5121	*	37.8236	*	46.6731	*	44.6629	*	42.8806	*	26	28	27	0	0	0	34.7783	*	35.1004	*	33.455	*	37.8879	*	38.241	*	36.4575	*	44.3501	*	44.7296	*
25	#79	2723	TAATCACGGCGTTGCCAGAGGCGAC	30	29	27	0	0	0	40.5718	*	38.6668	*	36.9852	*	41.4273	*	39.5121	*	37.8236	*	46.6731	*	44.6629	*	42.8806	*	26	28	27	0	0	0	34.7783	*	35.1004	*	33.455	*	37.8879	*	38.241	*	36.4575	*	44.3501	*	44.7296	*
25	#79	2724	AATCACGGCGTTGCCAGAGGCGACA	31	29	29	0	0	0	41.9465	*	39.975	*	38.2426	*	41.4273	*	39.5121	*	37.8236	*	50.1954	*	48.031	*	46.1159	*	26	28	29	0	0	0	34.7783	*	35.1004	*	33.455	*	37.8879	*	38.241	*	36.4575	*	47.6986	*	48.1074	*
25	#79	2725	ATCACGGCGTTGCCAGAGGCGACAC	30	29	31	0	0	0	40.5718	*	38.6668	*	36.9852	*	41.4273	*	39.5121	*	37.8236	*	53.7217	*	51.4011	*	49.3532	*	25	28	31	0	0	0	33.4156	*	33.7258	*	32.1468	*	37.8879	*	38.241	*	36.4575	*	51.0434	*	51.4815	*
25	#79	2726	TCACGGCGTTGCCAGAGGCGACACA	30	28	27	0	0	0	40.5718	*	38.6668	*	36.9852	*	39.9765	*	38.1258	*	36.4998	*	46.6731	*	44.6629	*	42.8806	*	25	27	27	0	0	0	33.4156	*	33.7258	*	32.1468	*	36.5113	*	36.8508	*	35.1356	*	44.3501	*	44.7296	*
25	#79	2727	CACGGCGTTGCCAGAGGCGACACAC	30	28	27	0	0	0	40.5718	*	38.6668	*	36.9852	*	39.9765	*	38.1258	*	36.4998	*	46.6731	*	44.6629	*	42.8806	*	25	27	27	0	0	0	33.4156	*	33.7258	*	32.1468	*	36.5113	*	36.8508	*	35.1356	*	44.3501	*	44.7296	*
25	#79	2728	ACGGCGTTGCCAGAGGCGACACACG	29	28	27	0	0	0	39.1953	*	37.3547	*	35.7316	*	39.9765	*	38.1258	*	36.4998	*	46.6731	*	44.6629	*	42.8806	*	24	27	27	0	0	0	32.0528	*	32.3476	*	30.8387	*	36.5113	*	36.8508	*	35.1356	*	44.3501	*	44.7296	*
25	#79	2729	CGGCGTTGCCAGAGGCGACACACGA	30	26	26	0	0	0	40.5718	*	38.6668	*	36.9852	*	37.0693	*	35.3533	*	33.8444	*	44.9102	*	42.9761	*	41.264	*	25	25	26	0	0	0	33.4156	*	33.7258	*	32.1468	*	33.7603	*	34.0686	*	32.4862	*	42.6731	*	43.0408	*
25	#79	2730	GGCGTTGCCAGAGGCGACACACGAA	30	26	26	0	0	0	40.5718	*	38.6668	*	36.9852	*	37.0693	*	35.3533	*	33.8444	*	44.9102	*	42.9761	*	41.264	*	25	25	26	0	0	0	33.4156	*	33.7258	*	32.1468	*	33.7603	*	34.0686	*	32.4862	*	42.6731	*	43.0408	*
25	#79	2731	GCGTTGCCAGAGGCGACACACGAAG	31	26	26	0	0	0	41.9465	*	39.975	*	38.2426	*	37.0693	*	35.3533	*	33.8444	*	44.9102	*	42.9761	*	41.264	*	25	25	26	0	0	0	33.4156	*	33.7258	*	32.1468	*	33.7603	*	34.0686	*	32.4862	*	42.6731	*	43.0408	*
25	#79	2732	CGTTGCCAGAGGCGACACACGAAGA	31	26	26	0	0	0	41.9465	*	39.975	*	38.2426	*	37.0693	*	35.3533	*	33.8444	*	44.9102	*	42.9761	*	41.264	*	25	25	26	0	0	0	33.4156	*	33.7258	*	32.1468	*	33.7603	*	34.0686	*	32.4862	*	42.6731	*	43.0408	*
25	#79	2733	GTTGCCAGAGGCGACACACGAAGAC	30	26	26	0	0	0	40.5718	*	38.6668	*	36.9852	*	37.0693	*	35.3533	*	33.8444	*	44.9102	*	42.9761	*	41.264	*	24	25	26	0	0	0	32.0528	*	32.3476	*	30.8387	*	33.7603	*	34.0686	*	32.4862	*	42.6731	*	43.0408	*
25	#79	2734	TTGCCAGAGGCGACACACGAAGACA	30	26	27	0	0	0	40.5718	*	38.6668	*	36.9852	*	37.0693	*	35.3533	*	33.8444	*	46.6731	*	44.6629	*	42.8806	*	24	25	27	0	0	0	32.0528	*	32.3476	*	30.8387	*	33.7603	*	34.0686	*	32.4862	*	44.3501	*	44.7296	*
25	#79	2735	TGCCAGAGGCGACACACGAAGACAT	27	26	27	0	0	0	36.4461	*	34.7344	*	33.2284	*	37.0693	*	35.3533	*	33.8444	*	46.6731	*	44.6629	*	42.8806	*	21	25	27	0	0	0	27.9649	*	28.2225	*	26.907	*	33.7603	*	34.0686	*	32.4862	*	44.3501	*	44.7296	*
25	#79	2736	GCCAGAGGCGACACACGAAGACATC	27	26	28	0	0	0	36.4461	*	34.7344	*	33.2284	*	37.0693	*	35.3533	*	33.8444	*	48.4343	*	46.346	*	44.4973	*	21	25	28	0	0	0	27.9649	*	28.2225	*	26.907	*	33.7603	*	34.0686	*	32.4862	*	46.0234	*	46.4185	*
25	#79	2737	CCAGAGGCGACACACGAAGACATCG	27	26	28	0	0	0	36.4461	*	34.7344	*	33.2284	*	37.0693	*	35.3533	*	33.8444	*	48.4343	*	46.346	*	44.4973	*	21	25	28	0	0	0	27.9649	*	28.2225	*	26.907	*	33.7603	*	34.0686	*	32.4862	*	46.0234	*	46.4185	*
25	#79	2738	CAGAGGCGACACACGAAGACATCGT	27	25	28	0	0	0	36.4461	*	34.7344	*	33.2284	*	35.6167	*	33.9671	*	32.5207	*	48.4343	*	46.346	*	44.4973	*	21	24	28	0	0	0	27.9649	*	28.2225	*	26.907	*	32.3782	*	32.6805	*	31.1586	*	46.0234	*	46.4185	*
25	#79	2739	AGAGGCGACACACGAAGACATCGTT	27	25	28	0	0	0	36.4461	*	34.7344	*	33.2284	*	35.6167	*	33.9671	*	32.5207	*	48.4343	*	46.346	*	44.4973	*	21	24	28	0	0	0	27.9649	*	28.2225	*	26.907	*	32.3782	*	32.6805	*	31.1586	*	46.0234	*	46.4185	*
25	#79	2740	GAGGCGACACACGAAGACATCGTTG	27	25	29	0	0	0	36.4461	*	34.7344	*	33.2284	*	35.6167	*	33.9671	*	32.5207	*	50.1954	*	48.031	*	46.1159	*	21	24	29	0	0	0	27.9649	*	28.2225	*	26.907	*	32.3782	*	32.6805	*	31.1586	*	47.6986	*	48.1074	*
25	#79	2741	AGGCGACACACGAAGACATCGTTGG	28	25	29	0	0	0	37.8207	*	36.0464	*	34.4781	*	35.6167	*	33.9671	*	32.5207	*	50.1954	*	48.031	*	46.1159	*	22	24	29	0	0	0	29.3256	*	29.5949	*	28.2168	*	32.3782	*	32.6805	*	31.1586	*	47.6986	*	48.1074	*
25	#79	2742	GGCGACACACGAAGACATCGTTGGC	28	25	29	0	0	0	37.8207	*	36.0464	*	34.4781	*	35.6167	*	33.9671	*	32.5207	*	50.1954	*	48.031	*	46.1159	*	22	24	29	0	0	0	29.3256	*	29.5949	*	28.2168	*	32.3782	*	32.6805	*	31.1586	*	47.6986	*	48.1074	*
25	#79	2743	GCGACACACGAAGACATCGTTGGCG	28	24	29	0	0	0	37.8207	*	36.0464	*	34.4781	*	34.1661	*	32.5848	*	31.1931	*	50.1954	*	48.031	*	46.1159	*	22	23	29	0	0	0	29.3256	*	29.5949	*	28.2168	*	31.0037	*	31.2905	*	29.835	*	47.6986	*	48.1074	*
25	#79	2744	CGACACACGAAGACATCGTTGGCGT	29	24	29	0	0	0	39.1953	*	37.3547	*	35.7316	*	34.1661	*	32.5848	*	31.1931	*	50.1954	*	48.031	*	46.1159	*	23	23	29	0	0	0	30.692	*	30.9731	*	29.5249	*	31.0037	*	31.2905	*	29.835	*	47.6986	*	48.1074	*
25	#79	2745	GACACACGAAGACATCGTTGGCGTC	29	24	29	0	0	0	39.1953	*	37.3547	*	35.7316	*	34.1661	*	32.5848	*	31.1931	*	50.1954	*	48.031	*	46.1159	*	23	23	29	0	0	0	30.692	*	30.9731	*	29.5249	*	31.0037	*	31.2905	*	29.835	*	47.6986	*	48.1074	*
25	#79	2746	ACACACGAAGACATCGTTGGCGTCG	30	24	29	0	0	0	40.5718	*	38.6668	*	36.9852	*	34.1661	*	32.5848	*	31.1931	*	50.1954	*	48.031	*	46.1159	*	24	23	29	0	0	0	32.0528	*	32.3476	*	30.8387	*	31.0037	*	31.2905	*	29.835	*	47.6986	*	48.1074	*
25	#79	2747	CACACGAAGACATCGTTGGCGTCGG	31	25	29	0	0	0	41.9465	*	39.975	*	38.2426	*	35.6167	*	33.9671	*	32.5207	*	50.1954	*	48.031	*	46.1159	*	25	24	29	0	0	0	33.4156	*	33.7258	*	32.1468	*	32.3782	*	32.6805	*	31.1586	*	47.6986	*	48.1074	*
25	#79	2748	ACACGAAGACATCGTTGGCGTCGGC	30	26	29	0	0	0	40.5718	*	38.6668	*	36.9852	*	37.0693	*	35.3533	*	33.8444	*	50.1954	*	48.031	*	46.1159	*	24	25	29	0	0	0	32.0528	*	32.3476	*	30.8387	*	33.7603	*	34.0686	*	32.4862	*	47.6986	*	48.1074	*
25	#79	2749	CACGAAGACATCGTTGGCGTCGGCA	30	26	29	0	0	0	40.5718	*	38.6668	*	36.9852	*	37.0693	*	35.3533	*	33.8444	*	50.1954	*	48.031	*	46.1159	*	24	25	29	0	0	0	32.0528	*	32.3476	*	30.8387	*	33.7603	*	34.0686	*	32.4862	*	47.6986	*	48.1074	*
25	#79	2750	ACGAAGACATCGTTGGCGTCGGCAA	28	26	29	0	0	0	37.8207	*	36.0464	*	34.4781	*	37.0693	*	35.3533	*	33.8444	*	50.1954	*	48.031	*	46.1159	*	22	25	29	0	0	0	29.3256	*	29.5949	*	28.2168	*	33.7603	*	34.0686	*	32.4862	*	47.6986	*	48.1074	*
25	#79	2751	CGAAGACATCGTTGGCGTCGGCAAA	27	26	29	0	0	0	36.4461	*	34.7344	*	33.2284	*	37.0693	*	35.3533	*	33.8444	*	50.1954	*	48.031	*	46.1159	*	21	25	29	0	0	0	27.9649	*	28.2225	*	26.907	*	33.7603	*	34.0686	*	32.4862	*	47.6986	*	48.1074	*
25	#79	2752	GAAGACATCGTTGGCGTCGGCAAAC	28	24	29	0	0	0	37.8207	*	36.0464	*	34.4781	*	34.1661	*	32.5848	*	31.1931	*	50.1954	*	48.031	*	46.1159	*	22	23	29	0	0	0	29.3256	*	29.5949	*	28.2168	*	31.0037	*	31.2905	*	29.835	*	47.6986	*	48.1074	*
25	#79	2753	AAGACATCGTTGGCGTCGGCAAACA	28	24	26	0	0	0	37.8207	*	36.0464	*	34.4781	*	34.1661	*	32.5848	*	31.1931	*	44.9102	*	42.9761	*	41.264	*	22	23	26	0	0	0	29.3256	*	29.5949	*	28.2168	*	31.0037	*	31.2905	*	29.835	*	42.6731	*	43.0408	*
25	#79	2754	AGACATCGTTGGCGTCGGCAAACAG	28	25	27	0	0	0	37.8207	*	36.0464	*	34.4781	*	35.6167	*	33.9671	*	32.5207	*	46.6731	*	44.6629	*	42.8806	*	22	24	27	0	0	0	29.3256	*	29.5949	*	28.2168	*	32.3782	*	32.6805	*	31.1586	*	44.3501	*	44.7296	*
25	#79	2755	GACATCGTTGGCGTCGGCAAACAGT	29	25	27	0	0	0	39.1953	*	37.3547	*	35.7316	*	35.6167	*	33.9671	*	32.5207	*	46.6731	*	44.6629	*	42.8806	*	23	24	27	0	0	0	30.692	*	30.9731	*	29.5249	*	32.3782	*	32.6805	*	31.1586	*	44.3501	*	44.7296	*
25	#79	2756	ACATCGTTGGCGTCGGCAAACAGTG	29	25	27	0	0	0	39.1953	*	37.3547	*	35.7316	*	35.6167	*	33.9671	*	32.5207	*	46.6731	*	44.6629	*	42.8806	*	23	24	27	0	0	0	30.692	*	30.9731	*	29.5249	*	32.3782	*	32.6805	*	31.1586	*	44.3501	*	44.7296	*
25	#79	2757	CATCGTTGGCGTCGGCAAACAGTGG	29	27	27	0	0	0	39.1953	*	37.3547	*	35.7316	*	38.52	*	36.7434	*	35.1759	*	46.6731	*	44.6629	*	42.8806	*	23	26	27	0	0	0	30.692	*	30.9731	*	29.5249	*	35.1368	*	35.4606	*	33.808	*	44.3501	*	44.7296	*
25	#79	2758	ATCGTTGGCGTCGGCAAACAGTGGT	30	29	27	0	0	0	40.5718	*	38.6668	*	36.9852	*	41.4273	*	39.5121	*	37.8236	*	46.6731	*	44.6629	*	42.8806	*	24	28	27	0	0	0	32.0528	*	32.3476	*	30.8387	*	37.8879	*	38.241	*	36.4575	*	44.3501	*	44.7296	*
25	#79	2759	TCGTTGGCGTCGGCAAACAGTGGTC	30	31	26	0	0	0	40.5718	*	38.6668	*	36.9852	*	44.3347	*	42.2809	*	40.4753	*	44.9102	*	42.9761	*	41.264	*	24	30	26	0	0	0	32.0528	*	32.3476	*	30.8387	*	40.6448	*	41.0175	*	39.1091	*	42.6731	*	43.0408	*
25	#79	2760	CGTTGGCGTCGGCAAACAGTGGTCC	29	31	26	0	0	0	39.1953	*	37.3547	*	35.7316	*	44.3347	*	42.2809	*	40.4753	*	44.9102	*	42.9761	*	41.264	*	24	30	26	0	0	0	32.0528	*	32.3476	*	30.8387	*	40.6448	*	41.0175	*	39.1091	*	42.6731	*	43.0408	*
25	#79	2761	GTTGGCGTCGGCAAACAGTGGTCCG	29	32	27	0	0	0	39.1953	*	37.3547	*	35.7316	*	45.7836	*	43.6692	*	41.8011	*	46.6731	*	44.6629	*	42.8806	*	24	31	27	0	0	0	32.0528	*	32.3476	*	30.8387	*	42.0195	*	42.4078	*	40.433	*	44.3501	*	44.7296	*
25	#79	2762	TTGGCGTCGGCAAACAGTGGTCCGG	29	31	28	0	0	0	39.1953	*	37.3547	*	35.7316	*	44.3347	*	42.2809	*	40.4753	*	48.4343	*	46.346	*	44.4973	*	24	30	28	0	0	0	32.0528	*	32.3476	*	30.8387	*	40.6448	*	41.0175	*	39.1091	*	46.0234	*	46.4185	*
25	#79	2763	TGGCGTCGGCAAACAGTGGTCCGGC	29	32	28	0	0	0	39.1953	*	37.3547	*	35.7316	*	45.7836	*	43.6692	*	41.8011	*	48.4343	*	46.346	*	44.4973	*	24	31	28	0	0	0	32.0528	*	32.3476	*	30.8387	*	42.0195	*	42.4078	*	40.433	*	46.0234	*	46.4185	*
25	#79	2764	GGCGTCGGCAAACAGTGGTCCGGCG	29	32	27	0	0	0	39.1953	*	37.3547	*	35.7316	*	45.7836	*	43.6692	*	41.8011	*	46.6731	*	44.6629	*	42.8806	*	24	31	27	0	0	0	32.0528	*	32.3476	*	30.8387	*	42.0195	*	42.4078	*	40.433	*	44.3501	*	44.7296	*
25	#79	2765	GCGTCGGCAAACAGTGGTCCGGCGC	28	32	27	0	0	0	37.8207	*	36.0464	*	34.4781	*	45.7836	*	43.6692	*	41.8011	*	46.6731	*	44.6629	*	42.8806	*	23	31	27	0	0	0	30.692	*	30.9731	*	29.5249	*	42.0195	*	42.4078	*	40.433	*	44.3501	*	44.7296	*
25	#79	2766	CGTCGGCAAACAGTGGTCCGGCGCA	28	32	27	0	0	0	37.8207	*	36.0464	*	34.4781	*	45.7836	*	43.6692	*	41.8011	*	46.6731	*	44.6629	*	42.8806	*	23	31	27	0	0	0	30.692	*	30.9731	*	29.5249	*	42.0195	*	42.4078	*	40.433	*	44.3501	*	44.7296	*
25	#79	2767	GTCGGCAAACAGTGGTCCGGCGCAC	26	34	27	0	0	0	35.0735	*	33.4262	*	31.975	*	48.6892	*	46.442	*	44.4568	*	46.6731	*	44.6629	*	42.8806	*	21	33	27	0	0	0	27.9649	*	28.2225	*	26.907	*	44.7747	*	45.1884	*	43.0827	*	44.3501	*	44.7296	*
25	#79	2768	TCGGCAAACAGTGGTCCGGCGCACG	26	32	27	0	0	0	35.0735	*	33.4262	*	31.975	*	45.7836	*	43.6692	*	41.8011	*	46.6731	*	44.6629	*	42.8806	*	21	31	27	0	0	0	27.9649	*	28.2225	*	26.907	*	42.0195	*	42.4078	*	40.433	*	44.3501	*	44.7296	*
25	#79	2769	CGGCAAACAGTGGTCCGGCGCACGC	25	32	27	0	0	0	33.701	*	32.1162	*	30.7196	*	45.7836	*	43.6692	*	41.8011	*	46.6731	*	44.6629	*	42.8806	*	20	31	27	0	0	0	26.6024	*	26.8502	*	25.5952	*	42.0195	*	42.4078	*	40.433	*	44.3501	*	44.7296	*
25	#79	2770	GGCAAACAGTGGTCCGGCGCACGCG	25	32	27	0	0	0	33.701	*	32.1162	*	30.7196	*	45.7836	*	43.6692	*	41.8011	*	46.6731	*	44.6629	*	42.8806	*	20	31	27	0	0	0	26.6024	*	26.8502	*	25.5952	*	42.0195	*	42.4078	*	40.433	*	44.3501	*	44.7296	*
25	#79	2771	GCAAACAGTGGTCCGGCGCACGCGC	25	32	26	0	0	0	33.701	*	32.1162	*	30.7196	*	45.7836	*	43.6692	*	41.8011	*	44.9102	*	42.9761	*	41.264	*	20	31	26	0	0	0	26.6024	*	26.8502	*	25.5952	*	42.0195	*	42.4078	*	40.433	*	42.6731	*	43.0408	*
25	#79	2772	CAAACAGTGGTCCGGCGCACGCGCC	26	32	26	0	0	0	35.0735	*	33.4262	*	31.975	*	45.7836	*	43.6692	*	41.8011	*	44.9102	*	42.9761	*	41.264	*	21	31	26	0	0	0	27.9649	*	28.2225	*	26.907	*	42.0195	*	42.4078	*	40.433	*	42.6731	*	43.0408	*
25	#79	2773	AAACAGTGGTCCGGCGCACGCGCCC	26	32	26	0	0	0	35.0735	*	33.4262	*	31.975	*	45.7836	*	43.6692	*	41.8011	*	44.9102	*	42.9761	*	41.264	*	21	31	26	0	0	0	27.9649	*	28.2225	*	26.907	*	42.0195	*	42.4078	*	40.433	*	42.6731	*	43.0408	*
25	#79	2774	AACAGTGGTCCGGCGCACGCGCCCT	29	32	26	0	0	0	39.1953	*	37.3547	*	35.7316	*	45.7836	*	43.6692	*	41.8011	*	44.9102	*	42.9761	*	41.264	*	23	31	26	0	0	0	30.692	*	30.9731	*	29.5249	*	42.0195	*	42.4078	*	40.433	*	42.6731	*	43.0408	*
25	#79	2775	ACAGTGGTCCGGCGCACGCGCCCTG	28	32	26	0	0	0	37.8207	*	36.0464	*	34.4781	*	45.7836	*	43.6692	*	41.8011	*	44.9102	*	42.9761	*	41.264	*	23	31	26	0	0	0	30.692	*	30.9731	*	29.5249	*	42.0195	*	42.4078	*	40.433	*	42.6731	*	43.0408	*
25	#79	2776	CAGTGGTCCGGCGCACGCGCCCTGG	26	30	26	0	0	0	35.0735	*	33.4262	*	31.975	*	42.8781	*	40.8984	*	39.1514	*	44.9102	*	42.9761	*	41.264	*	21	29	26	0	0	0	27.9649	*	28.2225	*	26.907	*	39.2683	*	39.6312	*	37.7833	*	42.6731	*	43.0408	*
25	#79	2777	AGTGGTCCGGCGCACGCGCCCTGGA	27	30	26	0	0	0	36.4461	*	34.7344	*	33.2284	*	42.8781	*	40.8984	*	39.1514	*	44.9102	*	42.9761	*	41.264	*	22	29	26	0	0	0	29.3256	*	29.5949	*	28.2168	*	39.2683	*	39.6312	*	37.7833	*	42.6731	*	43.0408	*
25	#79	2778	GTGGTCCGGCGCACGCGCCCTGGAG	26	30	26	0	0	0	35.0735	*	33.4262	*	31.975	*	42.8781	*	40.8984	*	39.1514	*	44.9102	*	42.9761	*	41.264	*	22	29	26	0	0	0	29.3256	*	29.5949	*	28.2168	*	39.2683	*	39.6312	*	37.7833	*	42.6731	*	43.0408	*
25	#79	2779	TGGTCCGGCGCACGCGCCCTGGAGG	26	30	26	0	0	0	35.0735	*	33.4262	*	31.975	*	42.8781	*	40.8984	*	39.1514	*	44.9102	*	42.9761	*	41.264	*	22	29	26	0	0	0	29.3256	*	29.5949	*	28.2168	*	39.2683	*	39.6312	*	37.7833	*	42.6731	*	43.0408	*
25	#79	2780	GGTCCGGCGCACGCGCCCTGGAGGC	26	30	26	0	0	0	35.0735	*	33.4262	*	31.975	*	42.8781	*	40.8984	*	39.1514	*	44.9102	*	42.9761	*	41.264	*	22	29	26	0	0	0	29.3256	*	29.5949	*	28.2168	*	39.2683	*	39.6312	*	37.7833	*	42.6731	*	43.0408	*
25	#79	2781	GTCCGGCGCACGCGCCCTGGAGGCC	27	30	26	0	0	0	36.4461	*	34.7344	*	33.2284	*	42.8781	*	40.8984	*	39.1514	*	44.9102	*	42.9761	*	41.264	*	23	29	26	0	0	0	30.692	*	30.9731	*	29.5249	*	39.2683	*	39.6312	*	37.7833	*	42.6731	*	43.0408	*
25	#79	2782	TCCGGCGCACGCGCCCTGGAGGCCT	27	31	26	0	0	0	36.4461	*	34.7344	*	33.2284	*	44.3347	*	42.2809	*	40.4753	*	44.9102	*	42.9761	*	41.264	*	23	30	26	0	0	0	30.692	*	30.9731	*	29.5249	*	40.6448	*	41.0175	*	39.1091	*	42.6731	*	43.0408	*
25	#79	2783	CCGGCGCACGCGCCCTGGAGGCCTT	27	30	26	0	0	0	36.4461	*	34.7344	*	33.2284	*	42.8781	*	40.8984	*	39.1514	*	44.9102	*	42.9761	*	41.264	*	23	29	26	0	0	0	30.692	*	30.9731	*	29.5249	*	39.2683	*	39.6312	*	37.7833	*	42.6731	*	43.0408	*
25	#79	2784	CGGCGCACGCGCCCTGGAGGCCTTG	27	29	26	0	0	0	36.4461	*	34.7344	*	33.2284	*	41.4273	*	39.5121	*	37.8236	*	44.9102	*	42.9761	*	41.264	*	23	29	26	0	0	0	30.692	*	30.9731	*	29.5249	*	39.2683	*	39.6312	*	37.7833	*	42.6731	*	43.0408	*
25	#79	2785	GGCGCACGCGCCCTGGAGGCCTTGC	27	28	26	0	0	0	36.4461	*	34.7344	*	33.2284	*	39.9765	*	38.1258	*	36.4998	*	44.9102	*	42.9761	*	41.264	*	23	28	26	0	0	0	30.692	*	30.9731	*	29.5249	*	37.8879	*	38.241	*	36.4575	*	42.6731	*	43.0408	*
25	#79	2786	GCGCACGCGCCCTGGAGGCCTTGCT	27	28	24	0	0	0	36.4461	*	34.7344	*	33.2284	*	39.9765	*	38.1258	*	36.4998	*	41.392	*	39.6063	*	38.0308	*	23	28	24	0	0	0	30.692	*	30.9731	*	29.5249	*	37.8879	*	38.241	*	36.4575	*	39.3306	*	39.671	*
25	#79	2787	CGCACGCGCCCTGGAGGCCTTGCTC	27	28	25	0	0	0	36.4461	*	34.7344	*	33.2284	*	39.9765	*	38.1258	*	36.4998	*	43.1472	*	41.2912	*	39.6455	*	23	28	25	0	0	0	30.692	*	30.9731	*	29.5249	*	37.8879	*	38.241	*	36.4575	*	41.0056	*	41.3597	*
25	#79	2788	GCACGCGCCCTGGAGGCCTTGCTCA	27	28	24	0	0	0	36.4461	*	34.7344	*	33.2284	*	39.9765	*	38.1258	*	36.4998	*	41.392	*	39.6063	*	38.0308	*	23	28	24	0	0	0	30.692	*	30.9731	*	29.5249	*	37.8879	*	38.241	*	36.4575	*	39.3306	*	39.671	*
25	#79	2789	CACGCGCCCTGGAGGCCTTGCTCAC	26	26	25	0	0	0	35.0735	*	33.4262	*	31.975	*	37.0693	*	35.3533	*	33.8444	*	43.1472	*	41.2912	*	39.6455	*	22	26	25	0	0	0	29.3256	*	29.5949	*	28.2168	*	35.1368	*	35.4606	*	33.808	*	41.0056	*	41.3597	*
25	#79	2790	ACGCGCCCTGGAGGCCTTGCTCACG	26	28	25	0	0	0	35.0735	*	33.4262	*	31.975	*	39.9765	*	38.1258	*	36.4998	*	43.1472	*	41.2912	*	39.6455	*	22	28	25	0	0	0	29.3256	*	29.5949	*	28.2168	*	37.8879	*	38.241	*	36.4575	*	41.0056	*	41.3597	*
25	#79	2791	CGCGCCCTGGAGGCCTTGCTCACGG	26	27	25	0	0	0	35.0735	*	33.4262	*	31.975	*	38.52	*	36.7434	*	35.1759	*	43.1472	*	41.2912	*	39.6455	*	22	27	25	0	0	0	29.3256	*	29.5949	*	28.2168	*	36.5113	*	36.8508	*	35.1356	*	41.0056	*	41.3597	*
25	#79	2792	GCGCCCTGGAGGCCTTGCTCACGGA	24	27	26	0	0	0	32.3227	*	30.8061	*	29.4681	*	38.52	*	36.7434	*	35.1759	*	44.9102	*	42.9761	*	41.264	*	20	27	26	0	0	0	26.6024	*	26.8502	*	25.5952	*	36.5113	*	36.8508	*	35.1356	*	42.6731	*	43.0408	*
25	#79	2793	CGCCCTGGAGGCCTTGCTCACGGAT	24	29	26	0	0	0	32.3227	*	30.8061	*	29.4681	*	41.4273	*	39.5121	*	37.8236	*	44.9102	*	42.9761	*	41.264	*	20	29	26	0	0	0	26.6024	*	26.8502	*	25.5952	*	39.2683	*	39.6312	*	37.7833	*	42.6731	*	43.0408	*
25	#79	2794	GCCCTGGAGGCCTTGCTCACGGATG	25	29	26	0	0	0	33.701	*	32.1162	*	30.7196	*	41.4273	*	39.5121	*	37.8236	*	44.9102	*	42.9761	*	41.264	*	21	29	26	0	0	0	27.9649	*	28.2225	*	26.907	*	39.2683	*	39.6312	*	37.7833	*	42.6731	*	43.0408	*
25	#79	2795	CCCTGGAGGCCTTGCTCACGGATGC	25	30	29	0	0	0	33.701	*	32.1162	*	30.7196	*	42.8781	*	40.8984	*	39.1514	*	50.1954	*	48.031	*	46.1159	*	21	30	29	0	0	0	27.9649	*	28.2225	*	26.907	*	40.6448	*	41.0175	*	39.1091	*	47.6986	*	48.1074	*
25	#79	2796	CCTGGAGGCCTTGCTCACGGATGCG	25	31	30	0	0	0	33.701	*	32.1162	*	30.7196	*	44.3347	*	42.2809	*	40.4753	*	51.9566	*	49.7141	*	47.7326	*	21	31	30	0	0	0	27.9649	*	28.2225	*	26.907	*	42.0195	*	42.4078	*	40.433	*	49.37	*	49.7925	*
25	#79	2797	CTGGAGGCCTTGCTCACGGATGCGG	25	31	33	0	0	0	33.701	*	32.1162	*	30.7196	*	44.3347	*	42.2809	*	40.4753	*	57.2404	*	54.7733	*	52.5849	*	21	31	33	0	0	0	27.9649	*	28.2225	*	26.907	*	42.0195	*	42.4078	*	40.433	*	54.3883	*	54.8556	*
25	#79	2798	TGGAGGCCTTGCTCACGGATGCGGG	26	31	33	0	0	0	35.0735	*	33.4262	*	31.975	*	44.3347	*	42.2809	*	40.4753	*	57.2404	*	54.7733	*	52.5849	*	22	31	33	0	0	0	29.3256	*	29.5949	*	28.2168	*	42.0195	*	42.4078	*	40.433	*	54.3883	*	54.8556	*
25	#79	2799	GGAGGCCTTGCTCACGGATGCGGGG	26	31	33	0	0	0	35.0735	*	33.4262	*	31.975	*	44.3347	*	42.2809	*	40.4753	*	57.2404	*	54.7733	*	52.5849	*	22	31	33	0	0	0	29.3256	*	29.5949	*	28.2168	*	42.0195	*	42.4078	*	40.433	*	54.3883	*	54.8556	*
25	#79	2800	GAGGCCTTGCTCACGGATGCGGGGG	26	31	33	0	0	0	35.0735	*	33.4262	*	31.975	*	44.3347	*	42.2809	*	40.4753	*	57.2404	*	54.7733	*	52.5849	*	22	31	33	0	0	0	29.3256	*	29.5949	*	28.2168	*	42.0195	*	42.4078	*	40.433	*	54.3883	*	54.8556	*
25	#79	2801	AGGCCTTGCTCACGGATGCGGGGGA	25	30	31	0	0	0	33.701	*	32.1162	*	30.7196	*	42.8781	*	40.8984	*	39.1514	*	53.7217	*	51.4011	*	49.3532	*	21	30	31	0	0	0	27.9649	*	28.2225	*	26.907	*	40.6448	*	41.0175	*	39.1091	*	51.0434	*	51.4815	*
25	#79	2802	GGCCTTGCTCACGGATGCGGGGGAG	25	32	31	0	0	0	33.701	*	32.1162	*	30.7196	*	45.7836	*	43.6692	*	41.8011	*	53.7217	*	51.4011	*	49.3532	*	21	32	31	0	0	0	27.9649	*	28.2225	*	26.907	*	43.3981	*	43.7981	*	41.7569	*	51.0434	*	51.4815	*
25	#79	2803	GCCTTGCTCACGGATGCGGGGGAGT	24	34	31	0	0	0	32.3227	*	30.8061	*	29.4681	*	48.6892	*	46.442	*	44.4568	*	53.7217	*	51.4011	*	49.3532	*	20	34	31	0	0	0	26.6024	*	26.8502	*	25.5952	*	46.1494	*	46.5787	*	44.4067	*	51.0434	*	51.4815	*
25	#79	2804	CCTTGCTCACGGATGCGGGGGAGTT	25	34	32	0	0	0	33.701	*	32.1162	*	30.7196	*	48.6892	*	46.442	*	44.4568	*	55.481	*	53.0862	*	50.9681	*	21	34	32	0	0	0	27.9649	*	28.2225	*	26.907	*	46.1494	*	46.5787	*	44.4067	*	52.7187	*	53.1724	*
25	#79	2805	CTTGCTCACGGATGCGGGGGAGTTG	25	34	33	0	0	0	33.701	*	32.1162	*	30.7196	*	48.6892	*	46.442	*	44.4568	*	57.2404	*	54.7733	*	52.5849	*	21	34	33	0	0	0	27.9649	*	28.2225	*	26.907	*	46.1494	*	46.5787	*	44.4067	*	54.3883	*	54.8556	*
25	#79	2806	TTGCTCACGGATGCGGGGGAGTTGA	25	34	33	0	0	0	33.701	*	32.1162	*	30.7196	*	48.6892	*	46.442	*	44.4568	*	57.2404	*	54.7733	*	52.5849	*	21	34	33	0	0	0	27.9649	*	28.2225	*	26.907	*	46.1494	*	46.5787	*	44.4067	*	54.3883	*	54.8556	*
25	#79	2807	TGCTCACGGATGCGGGGGAGTTGAG	25	34	33	0	0	0	33.701	*	32.1162	*	30.7196	*	48.6892	*	46.442	*	44.4568	*	57.2404	*	54.7733	*	52.5849	*	21	34	33	0	0	0	27.9649	*	28.2225	*	26.907	*	46.1494	*	46.5787	*	44.4067	*	54.3883	*	54.8556	*
25	#79	2808	GCTCACGGATGCGGGGGAGTTGAGA	26	34	33	0	0	0	35.0735	*	33.4262	*	31.975	*	48.6892	*	46.442	*	44.4568	*	57.2404	*	54.7733	*	52.5849	*	21	34	33	0	0	0	27.9649	*	28.2225	*	26.907	*	46.1494	*	46.5787	*	44.4067	*	54.3883	*	54.8556	*
25	#79	2809	CTCACGGATGCGGGGGAGTTGAGAG	26	34	33	0	0	0	35.0735	*	33.4262	*	31.975	*	48.6892	*	46.442	*	44.4568	*	57.2404	*	54.7733	*	52.5849	*	21	34	33	0	0	0	27.9649	*	28.2225	*	26.907	*	46.1494	*	46.5787	*	44.4067	*	54.3883	*	54.8556	*
25	#79	2810	TCACGGATGCGGGGGAGTTGAGAGG	26	34	33	0	0	0	35.0735	*	33.4262	*	31.975	*	48.6892	*	46.442	*	44.4568	*	57.2404	*	54.7733	*	52.5849	*	21	34	33	0	0	0	27.9649	*	28.2225	*	26.907	*	46.1494	*	46.5787	*	44.4067	*	54.3883	*	54.8556	*
25	#79	2811	CACGGATGCGGGGGAGTTGAGAGGT	25	34	33	0	0	0	33.701	*	32.1162	*	30.7196	*	48.6892	*	46.442	*	44.4568	*	57.2404	*	54.7733	*	52.5849	*	20	34	33	0	0	0	26.6024	*	26.8502	*	25.5952	*	46.1494	*	46.5787	*	44.4067	*	54.3883	*	54.8556	*
25	#79	2812	ACGGATGCGGGGGAGTTGAGAGGTC	24	33	33	0	0	0	32.3227	*	30.8061	*	29.4681	*	47.2364	*	45.0575	*	43.1309	*	57.2404	*	54.7733	*	52.5849	*	19	33	33	0	0	0	25.24	*	25.4741	*	24.2836	*	44.7747	*	45.1884	*	43.0827	*	54.3883	*	54.8556	*
25	#79	2813	CGGATGCGGGGGAGTTGAGAGGTCC	25	33	33	0	0	0	33.701	*	32.1162	*	30.7196	*	47.2364	*	45.0575	*	43.1309	*	57.2404	*	54.7733	*	52.5849	*	20	33	33	0	0	0	26.6024	*	26.8502	*	25.5952	*	44.7747	*	45.1884	*	43.0827	*	54.3883	*	54.8556	*
25	#79	2814	GGATGCGGGGGAGTTGAGAGGTCCG	26	33	33	0	0	0	35.0735	*	33.4262	*	31.975	*	47.2364	*	45.0575	*	43.1309	*	57.2404	*	54.7733	*	52.5849	*	21	33	33	0	0	0	27.9649	*	28.2225	*	26.907	*	44.7747	*	45.1884	*	43.0827	*	54.3883	*	54.8556	*
25	#79	2815	GATGCGGGGGAGTTGAGAGGTCCGC	26	33	33	0	0	0	35.0735	*	33.4262	*	31.975	*	47.2364	*	45.0575	*	43.1309	*	57.2404	*	54.7733	*	52.5849	*	21	33	33	0	0	0	27.9649	*	28.2225	*	26.907	*	44.7747	*	45.1884	*	43.0827	*	54.3883	*	54.8556	*
25	#79	2949	CCTGACCCCAGACCAAGTTGTCGCG	17	11	6	0	0	0	22.7033	*	21.6396	*	20.696	*	15.2884	*	14.5851	*	13.9622	*	9.72887	*	9.31831	*	8.94742	*	16	10	6	0	0	0	21.1495	*	21.3522	*	20.3492	*	13.1157	*	13.2422	*	12.622	*	9.25131	*	9.33059	*
25	#79	2950	CTGACCCCAGACCAAGTTGTCGCGA	17	12	6	0	0	0	22.7033	*	21.6396	*	20.696	*	16.7353	*	15.9656	*	15.2843	*	9.72887	*	9.31831	*	8.94742	*	16	11	6	0	0	0	21.1495	*	21.3522	*	20.3492	*	14.4917	*	14.6281	*	13.9435	*	9.25131	*	9.33059	*
25	#79	2951	TGACCCCAGACCAAGTTGTCGCGAT	17	12	6	0	0	0	22.7033	*	21.6396	*	20.696	*	16.7353	*	15.9656	*	15.2843	*	9.72887	*	9.31831	*	8.94742	*	16	11	6	0	0	0	21.1495	*	21.3522	*	20.3492	*	14.4917	*	14.6281	*	13.9435	*	9.25131	*	9.33059	*
25	#79	2952	GACCCCAGACCAAGTTGTCGCGATT	17	12	6	0	0	0	22.7033	*	21.6396	*	20.696	*	16.7353	*	15.9656	*	15.2843	*	9.72887	*	9.31831	*	8.94742	*	16	11	6	0	0	0	21.1495	*	21.3522	*	20.3492	*	14.4917	*	14.6281	*	13.9435	*	9.25131	*	9.33059	*
25	#79	2953	ACCCCAGACCAAGTTGTCGCGATTG	17	12	7	0	0	0	22.7033	*	21.6396	*	20.696	*	16.7353	*	15.9656	*	15.2843	*	11.4809	*	10.9948	*	10.5615	*	16	11	7	0	0	0	21.1495	*	21.3522	*	20.3492	*	14.4917	*	14.6281	*	13.9435	*	10.9198	*	11.0109	*
25	#79	2954	CCCCAGACCAAGTTGTCGCGATTGC	17	12	7	0	0	0	22.7033	*	21.6396	*	20.696	*	16.7353	*	15.9656	*	15.2843	*	11.4809	*	10.9948	*	10.5615	*	15	11	7	0	0	0	19.7913	*	19.9729	*	19.038	*	14.4917	*	14.6281	*	13.9435	*	10.9198	*	11.0109	*
25	#79	2955	CCCAGACCAAGTTGTCGCGATTGCA	16	13	7	0	0	0	21.3314	*	20.3283	*	19.4433	*	18.19	*	17.3521	*	16.6085	*	11.4809	*	10.9948	*	10.5615	*	14	12	7	0	0	0	18.4258	*	18.5956	*	17.727	*	15.8644	*	16.0144	*	15.2655	*	10.9198	*	11.0109	*
25	#79	2956	CCAGACCAAGTTGTCGCGATTGCAA	16	13	7	0	0	0	21.3314	*	20.3283	*	19.4433	*	18.19	*	17.3521	*	16.6085	*	11.4809	*	10.9948	*	10.5615	*	14	12	7	0	0	0	18.4258	*	18.5956	*	17.727	*	15.8644	*	16.0144	*	15.2655	*	10.9198	*	11.0109	*
25	#79	2957	CAGACCAAGTTGTCGCGATTGCAAG	17	13	8	0	0	0	22.7033	*	21.6396	*	20.696	*	18.19	*	17.3521	*	16.6085	*	13.2352	*	12.6679	*	12.1723	*	15	12	8	0	0	0	19.7913	*	19.9729	*	19.038	*	15.8644	*	16.0144	*	15.2655	*	12.5831	*	12.6915	*
25	#79	2958	AGACCAAGTTGTCGCGATTGCAAGC	18	11	8	0	0	0	24.0811	*	22.9491	*	21.9509	*	15.2884	*	14.5851	*	13.9622	*	13.2352	*	12.6679	*	12.1723	*	16	11	8	0	0	0	21.1495	*	21.3522	*	20.3492	*	14.4917	*	14.6281	*	13.9435	*	12.5831	*	12.6915	*
25	#79	2959	GACCAAGTTGTCGCGATTGCAAGCA	18	11	8	0	0	0	24.0811	*	22.9491	*	21.9509	*	15.2884	*	14.5851	*	13.9622	*	13.2352	*	12.6679	*	12.1723	*	16	11	8	0	0	0	21.1495	*	21.3522	*	20.3492	*	14.4917	*	14.6281	*	13.9435	*	12.5831	*	12.6915	*
25	#79	2960	ACCAAGTTGTCGCGATTGCAAGCAA	18	12	8	0	0	0	24.0811	*	22.9491	*	21.9509	*	16.7353	*	15.9656	*	15.2843	*	13.2352	*	12.6679	*	12.1723	*	16	12	8	0	0	0	21.1495	*	21.3522	*	20.3492	*	15.8644	*	16.0144	*	15.2655	*	12.5831	*	12.6915	*
25	#79	2961	CCAAGTTGTCGCGATTGCAAGCAAC	19	12	8	0	0	0	25.4513	*	24.2531	*	23.2039	*	16.7353	*	15.9656	*	15.2843	*	13.2352	*	12.6679	*	12.1723	*	17	12	8	0	0	0	22.5154	*	22.7223	*	21.6605	*	15.8644	*	16.0144	*	15.2655	*	12.5831	*	12.6915	*
25	#79	2962	CAAGTTGTCGCGATTGCAAGCAACA	18	11	8	0	0	0	24.0811	*	22.9491	*	21.9509	*	15.2884	*	14.5851	*	13.9622	*	13.2352	*	12.6679	*	12.1723	*	16	11	8	0	0	0	21.1495	*	21.3522	*	20.3492	*	14.4917	*	14.6281	*	13.9435	*	12.5831	*	12.6915	*
25	#79	2963	AAGTTGTCGCGATTGCAAGCAACAA	18	11	8	0	0	0	24.0811	*	22.9491	*	21.9509	*	15.2884	*	14.5851	*	13.9622	*	13.2352	*	12.6679	*	12.1723	*	16	11	8	0	0	0	21.1495	*	21.3522	*	20.3492	*	14.4917	*	14.6281	*	13.9435	*	12.5831	*	12.6915	*
25	#79	2964	AGTTGTCGCGATTGCAAGCAACAAC	18	11	8	0	0	0	24.0811	*	22.9491	*	21.9509	*	15.2884	*	14.5851	*	13.9622	*	13.2352	*	12.6679	*	12.1723	*	16	11	8	0	0	0	21.1495	*	21.3522	*	20.3492	*	14.4917	*	14.6281	*	13.9435	*	12.5831	*	12.6915	*
25	#79	2965	GTTGTCGCGATTGCAAGCAACAACG	18	11	8	0	0	0	24.0811	*	22.9491	*	21.9509	*	15.2884	*	14.5851	*	13.9622	*	13.2352	*	12.6679	*	12.1723	*	16	11	8	0	0	0	21.1495	*	21.3522	*	20.3492	*	14.4917	*	14.6281	*	13.9435	*	12.5831	*	12.6915	*
25	#79	2966	TTGTCGCGATTGCAAGCAACAACGG	19	11	8	0	0	0	25.4513	*	24.2531	*	23.2039	*	15.2884	*	14.5851	*	13.9622	*	13.2352	*	12.6679	*	12.1723	*	16	11	8	0	0	0	21.1495	*	21.3522	*	20.3492	*	14.4917	*	14.6281	*	13.9435	*	12.5831	*	12.6915	*
25	#79	2967	TGTCGCGATTGCAAGCAACAACGGA	19	11	8	0	0	0	25.4513	*	24.2531	*	23.2039	*	15.2884	*	14.5851	*	13.9622	*	13.2352	*	12.6679	*	12.1723	*	16	11	8	0	0	0	21.1495	*	21.3522	*	20.3492	*	14.4917	*	14.6281	*	13.9435	*	12.5831	*	12.6915	*
25	#79	2968	GTCGCGATTGCAAGCAACAACGGAG	19	11	8	0	0	0	25.4513	*	24.2531	*	23.2039	*	15.2884	*	14.5851	*	13.9622	*	13.2352	*	12.6679	*	12.1723	*	16	11	8	0	0	0	21.1495	*	21.3522	*	20.3492	*	14.4917	*	14.6281	*	13.9435	*	12.5831	*	12.6915	*
25	#79	2969	TCGCGATTGCAAGCAACAACGGAGG	18	11	7	0	0	0	24.0811	*	22.9491	*	21.9509	*	15.2884	*	14.5851	*	13.9622	*	11.4809	*	10.9948	*	10.5615	*	15	11	7	0	0	0	19.7913	*	19.9729	*	19.038	*	14.4917	*	14.6281	*	13.9435	*	10.9198	*	11.0109	*
25	#79	2970	CGCGATTGCAAGCAACAACGGAGGC	18	11	7	0	0	0	24.0811	*	22.9491	*	21.9509	*	15.2884	*	14.5851	*	13.9622	*	11.4809	*	10.9948	*	10.5615	*	16	11	7	0	0	0	21.1495	*	21.3522	*	20.3492	*	14.4917	*	14.6281	*	13.9435	*	10.9198	*	11.0109	*
25	#79	2971	GCGATTGCAAGCAACAACGGAGGCA	18	11	7	0	0	0	24.0811	*	22.9491	*	21.9509	*	15.2884	*	14.5851	*	13.9622	*	11.4809	*	10.9948	*	10.5615	*	16	11	7	0	0	0	21.1495	*	21.3522	*	20.3492	*	14.4917	*	14.6281	*	13.9435	*	10.9198	*	11.0109	*
25	#79	2972	CGATTGCAAGCAACAACGGAGGCAA	18	12	7	0	0	0	24.0811	*	22.9491	*	21.9509	*	16.7353	*	15.9656	*	15.2843	*	11.4809	*	10.9948	*	10.5615	*	15	12	7	0	0	0	19.7913	*	19.9729	*	19.038	*	15.8644	*	16.0144	*	15.2655	*	10.9198	*	11.0109	*
25	#79	2973	GATTGCAAGCAACAACGGAGGCAAA	19	13	8	0	0	0	25.4513	*	24.2531	*	23.2039	*	18.19	*	17.3521	*	16.6085	*	13.2352	*	12.6679	*	12.1723	*	15	13	8	0	0	0	19.7913	*	19.9729	*	19.038	*	17.2393	*	17.4029	*	16.5896	*	12.5831	*	12.6915	*
25	#79	2974	ATTGCAAGCAACAACGGAGGCAAAC	19	13	8	0	0	0	25.4513	*	24.2531	*	23.2039	*	18.19	*	17.3521	*	16.6085	*	13.2352	*	12.6679	*	12.1723	*	15	13	8	0	0	0	19.7913	*	19.9729	*	19.038	*	17.2393	*	17.4029	*	16.5896	*	12.5831	*	12.6915	*
25	#79	2975	TTGCAAGCAACAACGGAGGCAAACA	19	13	8	0	0	0	25.4513	*	24.2531	*	23.2039	*	18.19	*	17.3521	*	16.6085	*	13.2352	*	12.6679	*	12.1723	*	15	13	8	0	0	0	19.7913	*	19.9729	*	19.038	*	17.2393	*	17.4029	*	16.5896	*	12.5831	*	12.6915	*
25	#79	2976	TGCAAGCAACAACGGAGGCAAACAA	17	13	7	0	0	0	22.7033	*	21.6396	*	20.696	*	18.19	*	17.3521	*	16.6085	*	11.4809	*	10.9948	*	10.5615	*	14	13	7	0	0	0	18.4258	*	18.5956	*	17.727	*	17.2393	*	17.4029	*	16.5896	*	10.9198	*	11.0109	*
25	#79	2977	GCAAGCAACAACGGAGGCAAACAAG	15	13	7	0	0	0	19.9559	*	19.0191	*	18.1925	*	18.19	*	17.3521	*	16.6085	*	11.4809	*	10.9948	*	10.5615	*	13	13	7	0	0	0	17.0661	*	17.2261	*	16.4181	*	17.2393	*	17.4029	*	16.5896	*	10.9198	*	11.0109	*
25	#79	2978	CAAGCAACAACGGAGGCAAACAAGC	15	13	6	0	0	0	19.9559	*	19.0191	*	18.1925	*	18.19	*	17.3521	*	16.6085	*	9.72887	*	9.31831	*	8.94742	*	13	13	6	0	0	0	17.0661	*	17.2261	*	16.4181	*	17.2393	*	17.4029	*	16.5896	*	9.25131	*	9.33059	*
25	#79	2979	AAGCAACAACGGAGGCAAACAAGCC	16	14	6	0	0	0	21.3314	*	20.3283	*	19.4433	*	19.6413	*	18.7352	*	17.933	*	9.72887	*	9.31831	*	8.94742	*	14	14	6	0	0	0	18.4258	*	18.5956	*	17.727	*	18.6145	*	18.7918	*	17.9141	*	9.25131	*	9.33059	*
25	#79	2980	AGCAACAACGGAGGCAAACAAGCCT	15	14	6	0	0	0	19.9559	*	19.0191	*	18.1925	*	19.6413	*	18.7352	*	17.933	*	9.72887	*	9.31831	*	8.94742	*	13	14	6	0	0	0	17.0661	*	17.2261	*	16.4181	*	18.6145	*	18.7918	*	17.9141	*	9.25131	*	9.33059	*
25	#79	2981	GCAACAACGGAGGCAAACAAGCCTT	15	14	6	0	0	0	19.9559	*	19.0191	*	18.1925	*	19.6413	*	18.7352	*	17.933	*	9.72887	*	9.31831	*	8.94742	*	13	14	6	0	0	0	17.0661	*	17.2261	*	16.4181	*	18.6145	*	18.7918	*	17.9141	*	9.25131	*	9.33059	*
25	#79	2982	CAACAACGGAGGCAAACAAGCCTTA	15	14	7	0	0	0	19.9559	*	19.0191	*	18.1925	*	19.6413	*	18.7352	*	17.933	*	11.4809	*	10.9948	*	10.5615	*	13	14	7	0	0	0	17.0661	*	17.2261	*	16.4181	*	18.6145	*	18.7918	*	17.9141	*	10.9198	*	11.0109	*
25	#79	2983	AACAACGGAGGCAAACAAGCCTTAG	15	15	7	0	0	0	19.9559	*	19.0191	*	18.1925	*	21.0928	*	20.1184	*	19.2577	*	11.4809	*	10.9948	*	10.5615	*	13	15	7	0	0	0	17.0661	*	17.2261	*	16.4181	*	19.9918	*	20.1751	*	19.2369	*	10.9198	*	11.0109	*
25	#79	2984	ACAACGGAGGCAAACAAGCCTTAGA	15	15	7	0	0	0	19.9559	*	19.0191	*	18.1925	*	21.0928	*	20.1184	*	19.2577	*	11.4809	*	10.9948	*	10.5615	*	13	15	7	0	0	0	17.0661	*	17.2261	*	16.4181	*	19.9918	*	20.1751	*	19.2369	*	10.9198	*	11.0109	*
25	#79	2985	CAACGGAGGCAAACAAGCCTTAGAA	16	15	7	0	0	0	21.3314	*	20.3283	*	19.4433	*	21.0928	*	20.1184	*	19.2577	*	11.4809	*	10.9948	*	10.5615	*	13	15	7	0	0	0	17.0661	*	17.2261	*	16.4181	*	19.9918	*	20.1751	*	19.2369	*	10.9198	*	11.0109	*
25	#79	2986	AACGGAGGCAAACAAGCCTTAGAAA	16	15	7	0	0	0	21.3314	*	20.3283	*	19.4433	*	21.0928	*	20.1184	*	19.2577	*	11.4809	*	10.9948	*	10.5615	*	13	15	7	0	0	0	17.0661	*	17.2261	*	16.4181	*	19.9918	*	20.1751	*	19.2369	*	10.9198	*	11.0109	*
25	#79	2987	ACGGAGGCAAACAAGCCTTAGAAAC	16	15	7	0	0	0	21.3314	*	20.3283	*	19.4433	*	21.0928	*	20.1184	*	19.2577	*	11.4809	*	10.9948	*	10.5615	*	13	15	7	0	0	0	17.0661	*	17.2261	*	16.4181	*	19.9918	*	20.1751	*	19.2369	*	10.9198	*	11.0109	*
25	#79	2988	CGGAGGCAAACAAGCCTTAGAAACA	16	16	7	0	0	0	21.3314	*	20.3283	*	19.4433	*	22.5445	*	21.5038	*	20.5845	*	11.4809	*	10.9948	*	10.5615	*	13	16	7	0	0	0	17.0661	*	17.2261	*	16.4181	*	21.3712	*	21.5701	*	20.5655	*	10.9198	*	11.0109	*
25	#79	2989	GGAGGCAAACAAGCCTTAGAAACAG	14	16	7	0	0	0	18.5824	*	17.7062	*	16.9419	*	22.5445	*	21.5038	*	20.5845	*	11.4809	*	10.9948	*	10.5615	*	11	16	7	0	0	0	14.344	*	14.4767	*	13.8012	*	21.3712	*	21.5701	*	20.5655	*	10.9198	*	11.0109	*
25	#79	2990	GAGGCAAACAAGCCTTAGAAACAGT	14	16	7	0	0	0	18.5824	*	17.7062	*	16.9419	*	22.5445	*	21.5038	*	20.5845	*	11.4809	*	10.9948	*	10.5615	*	11	16	7	0	0	0	14.344	*	14.4767	*	13.8012	*	21.3712	*	21.5701	*	20.5655	*	10.9198	*	11.0109	*
25	#79	2991	AGGCAAACAAGCCTTAGAAACAGTC	15	16	7	0	0	0	19.9559	*	19.0191	*	18.1925	*	22.5445	*	21.5038	*	20.5845	*	11.4809	*	10.9948	*	10.5615	*	11	16	7	0	0	0	14.344	*	14.4767	*	13.8012	*	21.3712	*	21.5701	*	20.5655	*	10.9198	*	11.0109	*
25	#79	2992	GGCAAACAAGCCTTAGAAACAGTCC	15	16	7	0	0	0	19.9559	*	19.0191	*	18.1925	*	22.5445	*	21.5038	*	20.5845	*	11.4809	*	10.9948	*	10.5615	*	11	16	7	0	0	0	14.344	*	14.4767	*	13.8012	*	21.3712	*	21.5701	*	20.5655	*	10.9198	*	11.0109	*
25	#79	2993	GCAAACAAGCCTTAGAAACAGTCCA	16	16	7	0	0	0	21.3314	*	20.3283	*	19.4433	*	22.5445	*	21.5038	*	20.5845	*	11.4809	*	10.9948	*	10.5615	*	12	16	7	0	0	0	15.7049	*	15.8494	*	15.1076	*	21.3712	*	21.5701	*	20.5655	*	10.9198	*	11.0109	*
25	#79	2994	CAAACAAGCCTTAGAAACAGTCCAG	16	15	6	0	0	0	21.3314	*	20.3283	*	19.4433	*	21.0928	*	20.1184	*	19.2577	*	9.72887	*	9.31831	*	8.94742	*	12	15	6	0	0	0	15.7049	*	15.8494	*	15.1076	*	19.9918	*	20.1751	*	19.2369	*	9.25131	*	9.33059	*
25	#79	2995	AAACAAGCCTTAGAAACAGTCCAGA	17	15	6	0	0	0	22.7033	*	21.6396	*	20.696	*	21.0928	*	20.1184	*	19.2577	*	9.72887	*	9.31831	*	8.94742	*	13	15	6	0	0	0	17.0661	*	17.2261	*	16.4181	*	19.9918	*	20.1751	*	19.2369	*	9.25131	*	9.33059	*
25	#79	2996	AACAAGCCTTAGAAACAGTCCAGAG	17	15	6	0	0	0	22.7033	*	21.6396	*	20.696	*	21.0928	*	20.1184	*	19.2577	*	9.72887	*	9.31831	*	8.94742	*	13	15	6	0	0	0	17.0661	*	17.2261	*	16.4181	*	19.9918	*	20.1751	*	19.2369	*	9.25131	*	9.33059	*
25	#79	2997	ACAAGCCTTAGAAACAGTCCAGAGA	16	14	6	0	0	0	21.3314	*	20.3283	*	19.4433	*	19.6413	*	18.7352	*	17.933	*	9.72887	*	9.31831	*	8.94742	*	12	14	6	0	0	0	15.7049	*	15.8494	*	15.1076	*	18.6145	*	18.7918	*	17.9141	*	9.25131	*	9.33059	*
25	#79	2998	CAAGCCTTAGAAACAGTCCAGAGAT	16	13	6	0	0	0	21.3314	*	20.3283	*	19.4433	*	18.19	*	17.3521	*	16.6085	*	9.72887	*	9.31831	*	8.94742	*	12	13	6	0	0	0	15.7049	*	15.8494	*	15.1076	*	17.2393	*	17.4029	*	16.5896	*	9.25131	*	9.33059	*
25	#79	2999	AAGCCTTAGAAACAGTCCAGAGATT	16	13	7	0	0	0	21.3314	*	20.3283	*	19.4433	*	18.19	*	17.3521	*	16.6085	*	11.4809	*	10.9948	*	10.5615	*	12	13	7	0	0	0	15.7049	*	15.8494	*	15.1076	*	17.2393	*	17.4029	*	16.5896	*	10.9198	*	11.0109	*
25	#79	3000	AGCCTTAGAAACAGTCCAGAGATTG	16	15	6	0	0	0	21.3314	*	20.3283	*	19.4433	*	21.0928	*	20.1184	*	19.2577	*	9.72887	*	9.31831	*	8.94742	*	12	15	6	0	0	0	15.7049	*	15.8494	*	15.1076	*	19.9918	*	20.1751	*	19.2369	*	9.25131	*	9.33059	*
25	#79	3001	GCCTTAGAAACAGTCCAGAGATTGT	16	15	7	0	0	0	21.3314	*	20.3283	*	19.4433	*	21.0928	*	20.1184	*	19.2577	*	11.4809	*	10.9948	*	10.5615	*	10	15	7	0	0	0	12.9854	*	13.1045	*	12.4933	*	19.9918	*	20.1751	*	19.2369	*	10.9198	*	11.0109	*
25	#79	3002	CCTTAGAAACAGTCCAGAGATTGTT	16	15	7	0	0	0	21.3314	*	20.3283	*	19.4433	*	21.0928	*	20.1184	*	19.2577	*	11.4809	*	10.9948	*	10.5615	*	10	15	7	0	0	0	12.9854	*	13.1045	*	12.4933	*	19.9918	*	20.1751	*	19.2369	*	10.9198	*	11.0109	*
25	#79	3003	CTTAGAAACAGTCCAGAGATTGTTG	17	14	7	0	0	0	22.7033	*	21.6396	*	20.696	*	19.6413	*	18.7352	*	17.933	*	11.4809	*	10.9948	*	10.5615	*	11	14	7	0	0	0	14.344	*	14.4767	*	13.8012	*	18.6145	*	18.7918	*	17.9141	*	10.9198	*	11.0109	*
25	#79	3004	TTAGAAACAGTCCAGAGATTGTTGC	17	14	7	0	0	0	22.7033	*	21.6396	*	20.696	*	19.6413	*	18.7352	*	17.933	*	11.4809	*	10.9948	*	10.5615	*	11	14	7	0	0	0	14.344	*	14.4767	*	13.8012	*	18.6145	*	18.7918	*	17.9141	*	10.9198	*	11.0109	*
25	#79	3005	TAGAAACAGTCCAGAGATTGTTGCC	17	14	7	0	0	0	22.7033	*	21.6396	*	20.696	*	19.6413	*	18.7352	*	17.933	*	11.4809	*	10.9948	*	10.5615	*	11	14	7	0	0	0	14.344	*	14.4767	*	13.8012	*	18.6145	*	18.7918	*	17.9141	*	10.9198	*	11.0109	*
25	#79	3064	CAAGTTGTCGCGATTGCAAGCAACA	18	11	8	0	0	0	24.0811	*	22.9491	*	21.9509	*	15.2884	*	14.5851	*	13.9622	*	13.2352	*	12.6679	*	12.1723	*	16	11	8	0	0	0	21.1495	*	21.3522	*	20.3492	*	14.4917	*	14.6281	*	13.9435	*	12.5831	*	12.6915	*
25	#79	3065	AAGTTGTCGCGATTGCAAGCAACAA	18	11	8	0	0	0	24.0811	*	22.9491	*	21.9509	*	15.2884	*	14.5851	*	13.9622	*	13.2352	*	12.6679	*	12.1723	*	16	11	8	0	0	0	21.1495	*	21.3522	*	20.3492	*	14.4917	*	14.6281	*	13.9435	*	12.5831	*	12.6915	*
25	#79	3066	AGTTGTCGCGATTGCAAGCAACAAC	18	11	8	0	0	0	24.0811	*	22.9491	*	21.9509	*	15.2884	*	14.5851	*	13.9622	*	13.2352	*	12.6679	*	12.1723	*	16	11	8	0	0	0	21.1495	*	21.3522	*	20.3492	*	14.4917	*	14.6281	*	13.9435	*	12.5831	*	12.6915	*
25	#79	3067	GTTGTCGCGATTGCAAGCAACAACG	18	11	8	0	0	0	24.0811	*	22.9491	*	21.9509	*	15.2884	*	14.5851	*	13.9622	*	13.2352	*	12.6679	*	12.1723	*	16	11	8	0	0	0	21.1495	*	21.3522	*	20.3492	*	14.4917	*	14.6281	*	13.9435	*	12.5831	*	12.6915	*
25	#79	3068	TTGTCGCGATTGCAAGCAACAACGG	19	11	8	0	0	0	25.4513	*	24.2531	*	23.2039	*	15.2884	*	14.5851	*	13.9622	*	13.2352	*	12.6679	*	12.1723	*	16	11	8	0	0	0	21.1495	*	21.3522	*	20.3492	*	14.4917	*	14.6281	*	13.9435	*	12.5831	*	12.6915	*
25	#79	3069	TGTCGCGATTGCAAGCAACAACGGA	19	11	8	0	0	0	25.4513	*	24.2531	*	23.2039	*	15.2884	*	14.5851	*	13.9622	*	13.2352	*	12.6679	*	12.1723	*	16	11	8	0	0	0	21.1495	*	21.3522	*	20.3492	*	14.4917	*	14.6281	*	13.9435	*	12.5831	*	12.6915	*
25	#79	3070	GTCGCGATTGCAAGCAACAACGGAG	19	11	8	0	0	0	25.4513	*	24.2531	*	23.2039	*	15.2884	*	14.5851	*	13.9622	*	13.2352	*	12.6679	*	12.1723	*	16	11	8	0	0	0	21.1495	*	21.3522	*	20.3492	*	14.4917	*	14.6281	*	13.9435	*	12.5831	*	12.6915	*
25	#79	3071	TCGCGATTGCAAGCAACAACGGAGG	18	11	7	0	0	0	24.0811	*	22.9491	*	21.9509	*	15.2884	*	14.5851	*	13.9622	*	11.4809	*	10.9948	*	10.5615	*	15	11	7	0	0	0	19.7913	*	19.9729	*	19.038	*	14.4917	*	14.6281	*	13.9435	*	10.9198	*	11.0109	*
25	#79	3072	CGCGATTGCAAGCAACAACGGAGGC	18	11	7	0	0	0	24.0811	*	22.9491	*	21.9509	*	15.2884	*	14.5851	*	13.9622	*	11.4809	*	10.9948	*	10.5615	*	16	11	7	0	0	0	21.1495	*	21.3522	*	20.3492	*	14.4917	*	14.6281	*	13.9435	*	10.9198	*	11.0109	*
25	#79	3073	GCGATTGCAAGCAACAACGGAGGCA	18	11	7	0	0	0	24.0811	*	22.9491	*	21.9509	*	15.2884	*	14.5851	*	13.9622	*	11.4809	*	10.9948	*	10.5615	*	16	11	7	0	0	0	21.1495	*	21.3522	*	20.3492	*	14.4917	*	14.6281	*	13.9435	*	10.9198	*	11.0109	*
25	#79	3074	CGATTGCAAGCAACAACGGAGGCAA	18	12	7	0	0	0	24.0811	*	22.9491	*	21.9509	*	16.7353	*	15.9656	*	15.2843	*	11.4809	*	10.9948	*	10.5615	*	15	12	7	0	0	0	19.7913	*	19.9729	*	19.038	*	15.8644	*	16.0144	*	15.2655	*	10.9198	*	11.0109	*
25	#79	3075	GATTGCAAGCAACAACGGAGGCAAA	19	13	8	0	0	0	25.4513	*	24.2531	*	23.2039	*	18.19	*	17.3521	*	16.6085	*	13.2352	*	12.6679	*	12.1723	*	15	13	8	0	0	0	19.7913	*	19.9729	*	19.038	*	17.2393	*	17.4029	*	16.5896	*	12.5831	*	12.6915	*
25	#79	3076	ATTGCAAGCAACAACGGAGGCAAAC	19	13	8	0	0	0	25.4513	*	24.2531	*	23.2039	*	18.19	*	17.3521	*	16.6085	*	13.2352	*	12.6679	*	12.1723	*	15	13	8	0	0	0	19.7913	*	19.9729	*	19.038	*	17.2393	*	17.4029	*	16.5896	*	12.5831	*	12.6915	*
25	#79	3077	TTGCAAGCAACAACGGAGGCAAACA	19	13	8	0	0	0	25.4513	*	24.2531	*	23.2039	*	18.19	*	17.3521	*	16.6085	*	13.2352	*	12.6679	*	12.1723	*	15	13	8	0	0	0	19.7913	*	19.9729	*	19.038	*	17.2393	*	17.4029	*	16.5896	*	12.5831	*	12.6915	*
25	#79	3078	TGCAAGCAACAACGGAGGCAAACAA	17	13	7	0	0	0	22.7033	*	21.6396	*	20.696	*	18.19	*	17.3521	*	16.6085	*	11.4809	*	10.9948	*	10.5615	*	14	13	7	0	0	0	18.4258	*	18.5956	*	17.727	*	17.2393	*	17.4029	*	16.5896	*	10.9198	*	11.0109	*
25	#79	3079	GCAAGCAACAACGGAGGCAAACAAG	15	13	7	0	0	0	19.9559	*	19.0191	*	18.1925	*	18.19	*	17.3521	*	16.6085	*	11.4809	*	10.9948	*	10.5615	*	13	13	7	0	0	0	17.0661	*	17.2261	*	16.4181	*	17.2393	*	17.4029	*	16.5896	*	10.9198	*	11.0109	*
25	#79	3080	CAAGCAACAACGGAGGCAAACAAGC	15	13	6	0	0	0	19.9559	*	19.0191	*	18.1925	*	18.19	*	17.3521	*	16.6085	*	9.72887	*	9.31831	*	8.94742	*	13	13	6	0	0	0	17.0661	*	17.2261	*	16.4181	*	17.2393	*	17.4029	*	16.5896	*	9.25131	*	9.33059	*
25	#79	3081	AAGCAACAACGGAGGCAAACAAGCC	16	14	6	0	0	0	21.3314	*	20.3283	*	19.4433	*	19.6413	*	18.7352	*	17.933	*	9.72887	*	9.31831	*	8.94742	*	14	14	6	0	0	0	18.4258	*	18.5956	*	17.727	*	18.6145	*	18.7918	*	17.9141	*	9.25131	*	9.33059	*
25	#79	3082	AGCAACAACGGAGGCAAACAAGCCT	15	14	6	0	0	0	19.9559	*	19.0191	*	18.1925	*	19.6413	*	18.7352	*	17.933	*	9.72887	*	9.31831	*	8.94742	*	13	14	6	0	0	0	17.0661	*	17.2261	*	16.4181	*	18.6145	*	18.7918	*	17.9141	*	9.25131	*	9.33059	*
25	#79	3083	GCAACAACGGAGGCAAACAAGCCTT	15	14	6	0	0	0	19.9559	*	19.0191	*	18.1925	*	19.6413	*	18.7352	*	17.933	*	9.72887	*	9.31831	*	8.94742	*	13	14	6	0	0	0	17.0661	*	17.2261	*	16.4181	*	18.6145	*	18.7918	*	17.9141	*	9.25131	*	9.33059	*
25	#79	3084	CAACAACGGAGGCAAACAAGCCTTA	15	14	7	0	0	0	19.9559	*	19.0191	*	18.1925	*	19.6413	*	18.7352	*	17.933	*	11.4809	*	10.9948	*	10.5615	*	13	14	7	0	0	0	17.0661	*	17.2261	*	16.4181	*	18.6145	*	18.7918	*	17.9141	*	10.9198	*	11.0109	*
25	#79	3085	AACAACGGAGGCAAACAAGCCTTAG	15	15	7	0	0	0	19.9559	*	19.0191	*	18.1925	*	21.0928	*	20.1184	*	19.2577	*	11.4809	*	10.9948	*	10.5615	*	13	15	7	0	0	0	17.0661	*	17.2261	*	16.4181	*	19.9918	*	20.1751	*	19.2369	*	10.9198	*	11.0109	*
25	#79	3086	ACAACGGAGGCAAACAAGCCTTAGA	15	15	7	0	0	0	19.9559	*	19.0191	*	18.1925	*	21.0928	*	20.1184	*	19.2577	*	11.4809	*	10.9948	*	10.5615	*	13	15	7	0	0	0	17.0661	*	17.2261	*	16.4181	*	19.9918	*	20.1751	*	19.2369	*	10.9198	*	11.0109	*
25	#79	3087	CAACGGAGGCAAACAAGCCTTAGAA	16	15	7	0	0	0	21.3314	*	20.3283	*	19.4433	*	21.0928	*	20.1184	*	19.2577	*	11.4809	*	10.9948	*	10.5615	*	13	15	7	0	0	0	17.0661	*	17.2261	*	16.4181	*	19.9918	*	20.1751	*	19.2369	*	10.9198	*	11.0109	*
25	#79	3088	AACGGAGGCAAACAAGCCTTAGAAA	16	15	7	0	0	0	21.3314	*	20.3283	*	19.4433	*	21.0928	*	20.1184	*	19.2577	*	11.4809	*	10.9948	*	10.5615	*	13	15	7	0	0	0	17.0661	*	17.2261	*	16.4181	*	19.9918	*	20.1751	*	19.2369	*	10.9198	*	11.0109	*
25	#79	3089	ACGGAGGCAAACAAGCCTTAGAAAC	16	15	7	0	0	0	21.3314	*	20.3283	*	19.4433	*	21.0928	*	20.1184	*	19.2577	*	11.4809	*	10.9948	*	10.5615	*	13	15	7	0	0	0	17.0661	*	17.2261	*	16.4181	*	19.9918	*	20.1751	*	19.2369	*	10.9198	*	11.0109	*
25	#79	3090	CGGAGGCAAACAAGCCTTAGAAACA	16	16	7	0	0	0	21.3314	*	20.3283	*	19.4433	*	22.5445	*	21.5038	*	20.5845	*	11.4809	*	10.9948	*	10.5615	*	13	16	7	0	0	0	17.0661	*	17.2261	*	16.4181	*	21.3712	*	21.5701	*	20.5655	*	10.9198	*	11.0109	*
25	#79	3091	GGAGGCAAACAAGCCTTAGAAACAG	14	16	7	0	0	0	18.5824	*	17.7062	*	16.9419	*	22.5445	*	21.5038	*	20.5845	*	11.4809	*	10.9948	*	10.5615	*	11	16	7	0	0	0	14.344	*	14.4767	*	13.8012	*	21.3712	*	21.5701	*	20.5655	*	10.9198	*	11.0109	*
25	#79	3092	GAGGCAAACAAGCCTTAGAAACAGT	14	16	7	0	0	0	18.5824	*	17.7062	*	16.9419	*	22.5445	*	21.5038	*	20.5845	*	11.4809	*	10.9948	*	10.5615	*	11	16	7	0	0	0	14.344	*	14.4767	*	13.8012	*	21.3712	*	21.5701	*	20.5655	*	10.9198	*	11.0109	*
25	#79	3093	AGGCAAACAAGCCTTAGAAACAGTC	15	16	7	0	0	0	19.9559	*	19.0191	*	18.1925	*	22.5445	*	21.5038	*	20.5845	*	11.4809	*	10.9948	*	10.5615	*	11	16	7	0	0	0	14.344	*	14.4767	*	13.8012	*	21.3712	*	21.5701	*	20.5655	*	10.9198	*	11.0109	*
25	#79	3094	GGCAAACAAGCCTTAGAAACAGTCC	15	16	7	0	0	0	19.9559	*	19.0191	*	18.1925	*	22.5445	*	21.5038	*	20.5845	*	11.4809	*	10.9948	*	10.5615	*	11	16	7	0	0	0	14.344	*	14.4767	*	13.8012	*	21.3712	*	21.5701	*	20.5655	*	10.9198	*	11.0109	*
25	#79	3095	GCAAACAAGCCTTAGAAACAGTCCA	16	16	7	0	0	0	21.3314	*	20.3283	*	19.4433	*	22.5445	*	21.5038	*	20.5845	*	11.4809	*	10.9948	*	10.5615	*	12	16	7	0	0	0	15.7049	*	15.8494	*	15.1076	*	21.3712	*	21.5701	*	20.5655	*	10.9198	*	11.0109	*
25	#79	3096	CAAACAAGCCTTAGAAACAGTCCAG	16	15	6	0	0	0	21.3314	*	20.3283	*	19.4433	*	21.0928	*	20.1184	*	19.2577	*	9.72887	*	9.31831	*	8.94742	*	12	15	6	0	0	0	15.7049	*	15.8494	*	15.1076	*	19.9918	*	20.1751	*	19.2369	*	9.25131	*	9.33059	*
25	#79	3097	AAACAAGCCTTAGAAACAGTCCAGA	17	15	6	0	0	0	22.7033	*	21.6396	*	20.696	*	21.0928	*	20.1184	*	19.2577	*	9.72887	*	9.31831	*	8.94742	*	13	15	6	0	0	0	17.0661	*	17.2261	*	16.4181	*	19.9918	*	20.1751	*	19.2369	*	9.25131	*	9.33059	*
25	#79	3098	AACAAGCCTTAGAAACAGTCCAGAG	17	15	6	0	0	0	22.7033	*	21.6396	*	20.696	*	21.0928	*	20.1184	*	19.2577	*	9.72887	*	9.31831	*	8.94742	*	13	15	6	0	0	0	17.0661	*	17.2261	*	16.4181	*	19.9918	*	20.1751	*	19.2369	*	9.25131	*	9.33059	*
25	#79	3099	ACAAGCCTTAGAAACAGTCCAGAGA	16	14	6	0	0	0	21.3314	*	20.3283	*	19.4433	*	19.6413	*	18.7352	*	17.933	*	9.72887	*	9.31831	*	8.94742	*	12	14	6	0	0	0	15.7049	*	15.8494	*	15.1076	*	18.6145	*	18.7918	*	17.9141	*	9.25131	*	9.33059	*
25	#79	3100	CAAGCCTTAGAAACAGTCCAGAGAT	16	13	6	0	0	0	21.3314	*	20.3283	*	19.4433	*	18.19	*	17.3521	*	16.6085	*	9.72887	*	9.31831	*	8.94742	*	12	13	6	0	0	0	15.7049	*	15.8494	*	15.1076	*	17.2393	*	17.4029	*	16.5896	*	9.25131	*	9.33059	*
25	#79	3101	AAGCCTTAGAAACAGTCCAGAGATT	16	13	7	0	0	0	21.3314	*	20.3283	*	19.4433	*	18.19	*	17.3521	*	16.6085	*	11.4809	*	10.9948	*	10.5615	*	12	13	7	0	0	0	15.7049	*	15.8494	*	15.1076	*	17.2393	*	17.4029	*	16.5896	*	10.9198	*	11.0109	*
25	#79	3102	AGCCTTAGAAACAGTCCAGAGATTG	16	15	6	0	0	0	21.3314	*	20.3283	*	19.4433	*	21.0928	*	20.1184	*	19.2577	*	9.72887	*	9.31831	*	8.94742	*	12	15	6	0	0	0	15.7049	*	15.8494	*	15.1076	*	19.9918	*	20.1751	*	19.2369	*	9.25131	*	9.33059	*
25	#79	3103	GCCTTAGAAACAGTCCAGAGATTGT	16	15	7	0	0	0	21.3314	*	20.3283	*	19.4433	*	21.0928	*	20.1184	*	19.2577	*	11.4809	*	10.9948	*	10.5615	*	10	15	7	0	0	0	12.9854	*	13.1045	*	12.4933	*	19.9918	*	20.1751	*	19.2369	*	10.9198	*	11.0109	*
25	#79	3104	CCTTAGAAACAGTCCAGAGATTGTT	16	15	7	0	0	0	21.3314	*	20.3283	*	19.4433	*	21.0928	*	20.1184	*	19.2577	*	11.4809	*	10.9948	*	10.5615	*	10	15	7	0	0	0	12.9854	*	13.1045	*	12.4933	*	19.9918	*	20.1751	*	19.2369	*	10.9198	*	11.0109	*
25	#79	3105	CTTAGAAACAGTCCAGAGATTGTTG	17	14	7	0	0	0	22.7033	*	21.6396	*	20.696	*	19.6413	*	18.7352	*	17.933	*	11.4809	*	10.9948	*	10.5615	*	11	14	7	0	0	0	14.344	*	14.4767	*	13.8012	*	18.6145	*	18.7918	*	17.9141	*	10.9198	*	11.0109	*
25	#79	3106	TTAGAAACAGTCCAGAGATTGTTGC	17	14	7	0	0	0	22.7033	*	21.6396	*	20.696	*	19.6413	*	18.7352	*	17.933	*	11.4809	*	10.9948	*	10.5615	*	11	14	7	0	0	0	14.344	*	14.4767	*	13.8012	*	18.6145	*	18.7918	*	17.9141	*	10.9198	*	11.0109	*
25	#79	3107	TAGAAACAGTCCAGAGATTGTTGCC	17	14	7	0	0	0	22.7033	*	21.6396	*	20.696	*	19.6413	*	18.7352	*	17.933	*	11.4809	*	10.9948	*	10.5615	*	11	14	7	0	0	0	14.344	*	14.4767	*	13.8012	*	18.6145	*	18.7918	*	17.9141	*	10.9198	*	11.0109	*
25	#79	3133	GTGCTGTGCCAAGCCCACGGCCTGA	24	14	9	0	0	0	32.3227	*	30.8061	*	29.4681	*	19.6413	*	18.7352	*	17.933	*	14.991	*	14.348	*	13.7825	*	21	12	8	0	0	0	27.9649	*	28.2225	*	26.907	*	15.8644	*	16.0144	*	15.2655	*	12.5831	*	12.6915	*
25	#79	3134	TGCTGTGCCAAGCCCACGGCCTGAC	24	14	9	0	0	0	32.3227	*	30.8061	*	29.4681	*	19.6413	*	18.7352	*	17.933	*	14.991	*	14.348	*	13.7825	*	20	12	8	0	0	0	26.6024	*	26.8502	*	25.5952	*	15.8644	*	16.0144	*	15.2655	*	12.5831	*	12.6915	*
25	#79	3135	GCTGTGCCAAGCCCACGGCCTGACC	24	14	9	0	0	0	32.3227	*	30.8061	*	29.4681	*	19.6413	*	18.7352	*	17.933	*	14.991	*	14.348	*	13.7825	*	20	12	8	0	0	0	26.6024	*	26.8502	*	25.5952	*	15.8644	*	16.0144	*	15.2655	*	12.5831	*	12.6915	*
25	#79	3136	CTGTGCCAAGCCCACGGCCTGACCC	24	18	9	0	0	0	32.3227	*	30.8061	*	29.4681	*	25.4483	*	24.273	*	23.2404	*	14.991	*	14.348	*	13.7825	*	20	14	8	0	0	0	26.6024	*	26.8502	*	25.5952	*	18.6145	*	18.7918	*	17.9141	*	12.5831	*	12.6915	*
25	#79	3137	TGTGCCAAGCCCACGGCCTGACCCC	24	18	9	0	0	0	32.3227	*	30.8061	*	29.4681	*	25.4483	*	24.273	*	23.2404	*	14.991	*	14.348	*	13.7825	*	20	14	8	0	0	0	26.6024	*	26.8502	*	25.5952	*	18.6145	*	18.7918	*	17.9141	*	12.5831	*	12.6915	*
25	#79	3145	GCCCACGGCCTGACCCCAGACCAAG	16	13	10	0	0	0	21.3314	*	20.3283	*	19.4433	*	18.19	*	17.3521	*	16.6085	*	16.748	*	16.0328	*	15.3974	*	14	11	10	0	0	0	18.4258	*	18.5956	*	17.727	*	14.4917	*	14.6281	*	13.9435	*	15.9228	*	16.0566	*
25	#79	3146	CCCACGGCCTGACCCCAGACCAAGT	16	14	9	0	0	0	21.3314	*	20.3283	*	19.4433	*	19.6413	*	18.7352	*	17.933	*	14.991	*	14.348	*	13.7825	*	14	11	9	0	0	0	18.4258	*	18.5956	*	17.727	*	14.4917	*	14.6281	*	13.9435	*	14.2496	*	14.3735	*
25	#79	3147	CCACGGCCTGACCCCAGACCAAGTT	15	13	8	0	0	0	19.9559	*	19.0191	*	18.1925	*	18.19	*	17.3521	*	16.6085	*	13.2352	*	12.6679	*	12.1723	*	14	11	8	0	0	0	18.4258	*	18.5956	*	17.727	*	14.4917	*	14.6281	*	13.9435	*	12.5831	*	12.6915	*
25	#79	3148	CACGGCCTGACCCCAGACCAAGTTG	15	13	8	0	0	0	19.9559	*	19.0191	*	18.1925	*	18.19	*	17.3521	*	16.6085	*	13.2352	*	12.6679	*	12.1723	*	14	11	8	0	0	0	18.4258	*	18.5956	*	17.727	*	14.4917	*	14.6281	*	13.9435	*	12.5831	*	12.6915	*
25	#79	3149	ACGGCCTGACCCCAGACCAAGTTGT	17	13	8	0	0	0	22.7033	*	21.6396	*	20.696	*	18.19	*	17.3521	*	16.6085	*	13.2352	*	12.6679	*	12.1723	*	16	11	8	0	0	0	21.1495	*	21.3522	*	20.3492	*	14.4917	*	14.6281	*	13.9435	*	12.5831	*	12.6915	*
25	#79	3150	CGGCCTGACCCCAGACCAAGTTGTC	17	13	8	0	0	0	22.7033	*	21.6396	*	20.696	*	18.19	*	17.3521	*	16.6085	*	13.2352	*	12.6679	*	12.1723	*	16	11	8	0	0	0	21.1495	*	21.3522	*	20.3492	*	14.4917	*	14.6281	*	13.9435	*	12.5831	*	12.6915	*
25	#79	3151	GGCCTGACCCCAGACCAAGTTGTCG	17	11	7	0	0	0	22.7033	*	21.6396	*	20.696	*	15.2884	*	14.5851	*	13.9622	*	11.4809	*	10.9948	*	10.5615	*	16	10	7	0	0	0	21.1495	*	21.3522	*	20.3492	*	13.1157	*	13.2422	*	12.622	*	10.9198	*	11.0109	*
25	#79	3152	GCCTGACCCCAGACCAAGTTGTCGC	17	11	6	0	0	0	22.7033	*	21.6396	*	20.696	*	15.2884	*	14.5851	*	13.9622	*	9.72887	*	9.31831	*	8.94742	*	16	10	6	0	0	0	21.1495	*	21.3522	*	20.3492	*	13.1157	*	13.2422	*	12.622	*	9.25131	*	9.33059	*
25	#79	3153	CCTGACCCCAGACCAAGTTGTCGCG	17	11	6	0	0	0	22.7033	*	21.6396	*	20.696	*	15.2884	*	14.5851	*	13.9622	*	9.72887	*	9.31831	*	8.94742	*	16	10	6	0	0	0	21.1495	*	21.3522	*	20.3492	*	13.1157	*	13.2422	*	12.622	*	9.25131	*	9.33059	*
25	#79	3154	CTGACCCCAGACCAAGTTGTCGCGA	17	12	6	0	0	0	22.7033	*	21.6396	*	20.696	*	16.7353	*	15.9656	*	15.2843	*	9.72887	*	9.31831	*	8.94742	*	16	11	6	0	0	0	21.1495	*	21.3522	*	20.3492	*	14.4917	*	14.6281	*	13.9435	*	9.25131	*	9.33059	*
25	#79	3155	TGACCCCAGACCAAGTTGTCGCGAT	17	12	6	0	0	0	22.7033	*	21.6396	*	20.696	*	16.7353	*	15.9656	*	15.2843	*	9.72887	*	9.31831	*	8.94742	*	16	11	6	0	0	0	21.1495	*	21.3522	*	20.3492	*	14.4917	*	14.6281	*	13.9435	*	9.25131	*	9.33059	*
25	#79	3156	GACCCCAGACCAAGTTGTCGCGATT	17	12	6	0	0	0	22.7033	*	21.6396	*	20.696	*	16.7353	*	15.9656	*	15.2843	*	9.72887	*	9.31831	*	8.94742	*	16	11	6	0	0	0	21.1495	*	21.3522	*	20.3492	*	14.4917	*	14.6281	*	13.9435	*	9.25131	*	9.33059	*
25	#79	3157	ACCCCAGACCAAGTTGTCGCGATTG	17	12	7	0	0	0	22.7033	*	21.6396	*	20.696	*	16.7353	*	15.9656	*	15.2843	*	11.4809	*	10.9948	*	10.5615	*	16	11	7	0	0	0	21.1495	*	21.3522	*	20.3492	*	14.4917	*	14.6281	*	13.9435	*	10.9198	*	11.0109	*
25	#79	3158	CCCCAGACCAAGTTGTCGCGATTGC	17	12	7	0	0	0	22.7033	*	21.6396	*	20.696	*	16.7353	*	15.9656	*	15.2843	*	11.4809	*	10.9948	*	10.5615	*	15	11	7	0	0	0	19.7913	*	19.9729	*	19.038	*	14.4917	*	14.6281	*	13.9435	*	10.9198	*	11.0109	*
25	#79	3159	CCCAGACCAAGTTGTCGCGATTGCA	16	13	7	0	0	0	21.3314	*	20.3283	*	19.4433	*	18.19	*	17.3521	*	16.6085	*	11.4809	*	10.9948	*	10.5615	*	14	12	7	0	0	0	18.4258	*	18.5956	*	17.727	*	15.8644	*	16.0144	*	15.2655	*	10.9198	*	11.0109	*
25	#79	3160	CCAGACCAAGTTGTCGCGATTGCAA	16	13	7	0	0	0	21.3314	*	20.3283	*	19.4433	*	18.19	*	17.3521	*	16.6085	*	11.4809	*	10.9948	*	10.5615	*	14	12	7	0	0	0	18.4258	*	18.5956	*	17.727	*	15.8644	*	16.0144	*	15.2655	*	10.9198	*	11.0109	*
25	#79	3161	CAGACCAAGTTGTCGCGATTGCAAG	17	13	8	0	0	0	22.7033	*	21.6396	*	20.696	*	18.19	*	17.3521	*	16.6085	*	13.2352	*	12.6679	*	12.1723	*	15	12	8	0	0	0	19.7913	*	19.9729	*	19.038	*	15.8644	*	16.0144	*	15.2655	*	12.5831	*	12.6915	*
25	#79	3162	AGACCAAGTTGTCGCGATTGCAAGC	18	11	8	0	0	0	24.0811	*	22.9491	*	21.9509	*	15.2884	*	14.5851	*	13.9622	*	13.2352	*	12.6679	*	12.1723	*	16	11	8	0	0	0	21.1495	*	21.3522	*	20.3492	*	14.4917	*	14.6281	*	13.9435	*	12.5831	*	12.6915	*
25	#79	3163	GACCAAGTTGTCGCGATTGCAAGCA	18	11	8	0	0	0	24.0811	*	22.9491	*	21.9509	*	15.2884	*	14.5851	*	13.9622	*	13.2352	*	12.6679	*	12.1723	*	16	11	8	0	0	0	21.1495	*	21.3522	*	20.3492	*	14.4917	*	14.6281	*	13.9435	*	12.5831	*	12.6915	*
25	#79	3164	ACCAAGTTGTCGCGATTGCAAGCAA	18	12	8	0	0	0	24.0811	*	22.9491	*	21.9509	*	16.7353	*	15.9656	*	15.2843	*	13.2352	*	12.6679	*	12.1723	*	16	12	8	0	0	0	21.1495	*	21.3522	*	20.3492	*	15.8644	*	16.0144	*	15.2655	*	12.5831	*	12.6915	*
25	#79	3165	CCAAGTTGTCGCGATTGCAAGCAAC	19	12	8	0	0	0	25.4513	*	24.2531	*	23.2039	*	16.7353	*	15.9656	*	15.2843	*	13.2352	*	12.6679	*	12.1723	*	17	12	8	0	0	0	22.5154	*	22.7223	*	21.6605	*	15.8644	*	16.0144	*	15.2655	*	12.5831	*	12.6915	*
25	#79	3166	CAAGTTGTCGCGATTGCAAGCAACA	18	11	8	0	0	0	24.0811	*	22.9491	*	21.9509	*	15.2884	*	14.5851	*	13.9622	*	13.2352	*	12.6679	*	12.1723	*	16	11	8	0	0	0	21.1495	*	21.3522	*	20.3492	*	14.4917	*	14.6281	*	13.9435	*	12.5831	*	12.6915	*
25	#79	3167	AAGTTGTCGCGATTGCAAGCAACAA	18	11	8	0	0	0	24.0811	*	22.9491	*	21.9509	*	15.2884	*	14.5851	*	13.9622	*	13.2352	*	12.6679	*	12.1723	*	16	11	8	0	0	0	21.1495	*	21.3522	*	20.3492	*	14.4917	*	14.6281	*	13.9435	*	12.5831	*	12.6915	*
25	#79	3168	AGTTGTCGCGATTGCAAGCAACAAC	18	11	8	0	0	0	24.0811	*	22.9491	*	21.9509	*	15.2884	*	14.5851	*	13.9622	*	13.2352	*	12.6679	*	12.1723	*	16	11	8	0	0	0	21.1495	*	21.3522	*	20.3492	*	14.4917	*	14.6281	*	13.9435	*	12.5831	*	12.6915	*
25	#79	3169	GTTGTCGCGATTGCAAGCAACAACG	18	11	8	0	0	0	24.0811	*	22.9491	*	21.9509	*	15.2884	*	14.5851	*	13.9622	*	13.2352	*	12.6679	*	12.1723	*	16	11	8	0	0	0	21.1495	*	21.3522	*	20.3492	*	14.4917	*	14.6281	*	13.9435	*	12.5831	*	12.6915	*
25	#79	3170	TTGTCGCGATTGCAAGCAACAACGG	19	11	8	0	0	0	25.4513	*	24.2531	*	23.2039	*	15.2884	*	14.5851	*	13.9622	*	13.2352	*	12.6679	*	12.1723	*	16	11	8	0	0	0	21.1495	*	21.3522	*	20.3492	*	14.4917	*	14.6281	*	13.9435	*	12.5831	*	12.6915	*
25	#79	3171	TGTCGCGATTGCAAGCAACAACGGA	19	11	8	0	0	0	25.4513	*	24.2531	*	23.2039	*	15.2884	*	14.5851	*	13.9622	*	13.2352	*	12.6679	*	12.1723	*	16	11	8	0	0	0	21.1495	*	21.3522	*	20.3492	*	14.4917	*	14.6281	*	13.9435	*	12.5831	*	12.6915	*
25	#79	3172	GTCGCGATTGCAAGCAACAACGGAG	19	11	8	0	0	0	25.4513	*	24.2531	*	23.2039	*	15.2884	*	14.5851	*	13.9622	*	13.2352	*	12.6679	*	12.1723	*	16	11	8	0	0	0	21.1495	*	21.3522	*	20.3492	*	14.4917	*	14.6281	*	13.9435	*	12.5831	*	12.6915	*
25	#79	3173	TCGCGATTGCAAGCAACAACGGAGG	18	11	7	0	0	0	24.0811	*	22.9491	*	21.9509	*	15.2884	*	14.5851	*	13.9622	*	11.4809	*	10.9948	*	10.5615	*	15	11	7	0	0	0	19.7913	*	19.9729	*	19.038	*	14.4917	*	14.6281	*	13.9435	*	10.9198	*	11.0109	*
25	#79	3174	CGCGATTGCAAGCAACAACGGAGGC	18	11	7	0	0	0	24.0811	*	22.9491	*	21.9509	*	15.2884	*	14.5851	*	13.9622	*	11.4809	*	10.9948	*	10.5615	*	16	11	7	0	0	0	21.1495	*	21.3522	*	20.3492	*	14.4917	*	14.6281	*	13.9435	*	10.9198	*	11.0109	*
25	#79	3175	GCGATTGCAAGCAACAACGGAGGCA	18	11	7	0	0	0	24.0811	*	22.9491	*	21.9509	*	15.2884	*	14.5851	*	13.9622	*	11.4809	*	10.9948	*	10.5615	*	16	11	7	0	0	0	21.1495	*	21.3522	*	20.3492	*	14.4917	*	14.6281	*	13.9435	*	10.9198	*	11.0109	*
25	#79	3176	CGATTGCAAGCAACAACGGAGGCAA	18	12	7	0	0	0	24.0811	*	22.9491	*	21.9509	*	16.7353	*	15.9656	*	15.2843	*	11.4809	*	10.9948	*	10.5615	*	15	12	7	0	0	0	19.7913	*	19.9729	*	19.038	*	15.8644	*	16.0144	*	15.2655	*	10.9198	*	11.0109	*
25	#79	3177	GATTGCAAGCAACAACGGAGGCAAA	19	13	8	0	0	0	25.4513	*	24.2531	*	23.2039	*	18.19	*	17.3521	*	16.6085	*	13.2352	*	12.6679	*	12.1723	*	15	13	8	0	0	0	19.7913	*	19.9729	*	19.038	*	17.2393	*	17.4029	*	16.5896	*	12.5831	*	12.6915	*
25	#79	3178	ATTGCAAGCAACAACGGAGGCAAAC	19	13	8	0	0	0	25.4513	*	24.2531	*	23.2039	*	18.19	*	17.3521	*	16.6085	*	13.2352	*	12.6679	*	12.1723	*	15	13	8	0	0	0	19.7913	*	19.9729	*	19.038	*	17.2393	*	17.4029	*	16.5896	*	12.5831	*	12.6915	*
25	#79	3179	TTGCAAGCAACAACGGAGGCAAACA	19	13	8	0	0	0	25.4513	*	24.2531	*	23.2039	*	18.19	*	17.3521	*	16.6085	*	13.2352	*	12.6679	*	12.1723	*	15	13	8	0	0	0	19.7913	*	19.9729	*	19.038	*	17.2393	*	17.4029	*	16.5896	*	12.5831	*	12.6915	*
25	#79	3180	TGCAAGCAACAACGGAGGCAAACAA	17	13	7	0	0	0	22.7033	*	21.6396	*	20.696	*	18.19	*	17.3521	*	16.6085	*	11.4809	*	10.9948	*	10.5615	*	14	13	7	0	0	0	18.4258	*	18.5956	*	17.727	*	17.2393	*	17.4029	*	16.5896	*	10.9198	*	11.0109	*
25	#79	3181	GCAAGCAACAACGGAGGCAAACAAG	15	13	7	0	0	0	19.9559	*	19.0191	*	18.1925	*	18.19	*	17.3521	*	16.6085	*	11.4809	*	10.9948	*	10.5615	*	13	13	7	0	0	0	17.0661	*	17.2261	*	16.4181	*	17.2393	*	17.4029	*	16.5896	*	10.9198	*	11.0109	*
25	#79	3182	CAAGCAACAACGGAGGCAAACAAGC	15	13	6	0	0	0	19.9559	*	19.0191	*	18.1925	*	18.19	*	17.3521	*	16.6085	*	9.72887	*	9.31831	*	8.94742	*	13	13	6	0	0	0	17.0661	*	17.2261	*	16.4181	*	17.2393	*	17.4029	*	16.5896	*	9.25131	*	9.33059	*
25	#79	3183	AAGCAACAACGGAGGCAAACAAGCC	16	14	6	0	0	0	21.3314	*	20.3283	*	19.4433	*	19.6413	*	18.7352	*	17.933	*	9.72887	*	9.31831	*	8.94742	*	14	14	6	0	0	0	18.4258	*	18.5956	*	17.727	*	18.6145	*	18.7918	*	17.9141	*	9.25131	*	9.33059	*
25	#79	3184	AGCAACAACGGAGGCAAACAAGCCT	15	14	6	0	0	0	19.9559	*	19.0191	*	18.1925	*	19.6413	*	18.7352	*	17.933	*	9.72887	*	9.31831	*	8.94742	*	13	14	6	0	0	0	17.0661	*	17.2261	*	16.4181	*	18.6145	*	18.7918	*	17.9141	*	9.25131	*	9.33059	*
25	#79	3185	GCAACAACGGAGGCAAACAAGCCTT	15	14	6	0	0	0	19.9559	*	19.0191	*	18.1925	*	19.6413	*	18.7352	*	17.933	*	9.72887	*	9.31831	*	8.94742	*	13	14	6	0	0	0	17.0661	*	17.2261	*	16.4181	*	18.6145	*	18.7918	*	17.9141	*	9.25131	*	9.33059	*
25	#79	3186	CAACAACGGAGGCAAACAAGCCTTA	15	14	7	0	0	0	19.9559	*	19.0191	*	18.1925	*	19.6413	*	18.7352	*	17.933	*	11.4809	*	10.9948	*	10.5615	*	13	14	7	0	0	0	17.0661	*	17.2261	*	16.4181	*	18.6145	*	18.7918	*	17.9141	*	10.9198	*	11.0109	*
25	#79	3187	AACAACGGAGGCAAACAAGCCTTAG	15	15	7	0	0	0	19.9559	*	19.0191	*	18.1925	*	21.0928	*	20.1184	*	19.2577	*	11.4809	*	10.9948	*	10.5615	*	13	15	7	0	0	0	17.0661	*	17.2261	*	16.4181	*	19.9918	*	20.1751	*	19.2369	*	10.9198	*	11.0109	*
25	#79	3188	ACAACGGAGGCAAACAAGCCTTAGA	15	15	7	0	0	0	19.9559	*	19.0191	*	18.1925	*	21.0928	*	20.1184	*	19.2577	*	11.4809	*	10.9948	*	10.5615	*	13	15	7	0	0	0	17.0661	*	17.2261	*	16.4181	*	19.9918	*	20.1751	*	19.2369	*	10.9198	*	11.0109	*
25	#79	3189	CAACGGAGGCAAACAAGCCTTAGAA	16	15	7	0	0	0	21.3314	*	20.3283	*	19.4433	*	21.0928	*	20.1184	*	19.2577	*	11.4809	*	10.9948	*	10.5615	*	13	15	7	0	0	0	17.0661	*	17.2261	*	16.4181	*	19.9918	*	20.1751	*	19.2369	*	10.9198	*	11.0109	*
25	#79	3190	AACGGAGGCAAACAAGCCTTAGAAA	16	15	7	0	0	0	21.3314	*	20.3283	*	19.4433	*	21.0928	*	20.1184	*	19.2577	*	11.4809	*	10.9948	*	10.5615	*	13	15	7	0	0	0	17.0661	*	17.2261	*	16.4181	*	19.9918	*	20.1751	*	19.2369	*	10.9198	*	11.0109	*
25	#79	3191	ACGGAGGCAAACAAGCCTTAGAAAC	16	15	7	0	0	0	21.3314	*	20.3283	*	19.4433	*	21.0928	*	20.1184	*	19.2577	*	11.4809	*	10.9948	*	10.5615	*	13	15	7	0	0	0	17.0661	*	17.2261	*	16.4181	*	19.9918	*	20.1751	*	19.2369	*	10.9198	*	11.0109	*
25	#79	3192	CGGAGGCAAACAAGCCTTAGAAACA	16	16	7	0	0	0	21.3314	*	20.3283	*	19.4433	*	22.5445	*	21.5038	*	20.5845	*	11.4809	*	10.9948	*	10.5615	*	13	16	7	0	0	0	17.0661	*	17.2261	*	16.4181	*	21.3712	*	21.5701	*	20.5655	*	10.9198	*	11.0109	*
25	#79	3193	GGAGGCAAACAAGCCTTAGAAACAG	14	16	7	0	0	0	18.5824	*	17.7062	*	16.9419	*	22.5445	*	21.5038	*	20.5845	*	11.4809	*	10.9948	*	10.5615	*	11	16	7	0	0	0	14.344	*	14.4767	*	13.8012	*	21.3712	*	21.5701	*	20.5655	*	10.9198	*	11.0109	*
25	#79	3194	GAGGCAAACAAGCCTTAGAAACAGT	14	16	7	0	0	0	18.5824	*	17.7062	*	16.9419	*	22.5445	*	21.5038	*	20.5845	*	11.4809	*	10.9948	*	10.5615	*	11	16	7	0	0	0	14.344	*	14.4767	*	13.8012	*	21.3712	*	21.5701	*	20.5655	*	10.9198	*	11.0109	*
25	#79	3195	AGGCAAACAAGCCTTAGAAACAGTC	15	16	7	0	0	0	19.9559	*	19.0191	*	18.1925	*	22.5445	*	21.5038	*	20.5845	*	11.4809	*	10.9948	*	10.5615	*	11	16	7	0	0	0	14.344	*	14.4767	*	13.8012	*	21.3712	*	21.5701	*	20.5655	*	10.9198	*	11.0109	*
25	#79	3196	GGCAAACAAGCCTTAGAAACAGTCC	15	16	7	0	0	0	19.9559	*	19.0191	*	18.1925	*	22.5445	*	21.5038	*	20.5845	*	11.4809	*	10.9948	*	10.5615	*	11	16	7	0	0	0	14.344	*	14.4767	*	13.8012	*	21.3712	*	21.5701	*	20.5655	*	10.9198	*	11.0109	*
25	#79	3197	GCAAACAAGCCTTAGAAACAGTCCA	16	16	7	0	0	0	21.3314	*	20.3283	*	19.4433	*	22.5445	*	21.5038	*	20.5845	*	11.4809	*	10.9948	*	10.5615	*	12	16	7	0	0	0	15.7049	*	15.8494	*	15.1076	*	21.3712	*	21.5701	*	20.5655	*	10.9198	*	11.0109	*
25	#79	3198	CAAACAAGCCTTAGAAACAGTCCAG	16	15	6	0	0	0	21.3314	*	20.3283	*	19.4433	*	21.0928	*	20.1184	*	19.2577	*	9.72887	*	9.31831	*	8.94742	*	12	15	6	0	0	0	15.7049	*	15.8494	*	15.1076	*	19.9918	*	20.1751	*	19.2369	*	9.25131	*	9.33059	*
25	#79	3199	AAACAAGCCTTAGAAACAGTCCAGA	17	15	6	0	0	0	22.7033	*	21.6396	*	20.696	*	21.0928	*	20.1184	*	19.2577	*	9.72887	*	9.31831	*	8.94742	*	13	15	6	0	0	0	17.0661	*	17.2261	*	16.4181	*	19.9918	*	20.1751	*	19.2369	*	9.25131	*	9.33059	*
25	#79	3200	AACAAGCCTTAGAAACAGTCCAGAG	17	15	6	0	0	0	22.7033	*	21.6396	*	20.696	*	21.0928	*	20.1184	*	19.2577	*	9.72887	*	9.31831	*	8.94742	*	13	15	6	0	0	0	17.0661	*	17.2261	*	16.4181	*	19.9918	*	20.1751	*	19.2369	*	9.25131	*	9.33059	*
25	#79	3201	ACAAGCCTTAGAAACAGTCCAGAGA	16	14	6	0	0	0	21.3314	*	20.3283	*	19.4433	*	19.6413	*	18.7352	*	17.933	*	9.72887	*	9.31831	*	8.94742	*	12	14	6	0	0	0	15.7049	*	15.8494	*	15.1076	*	18.6145	*	18.7918	*	17.9141	*	9.25131	*	9.33059	*
25	#79	3202	CAAGCCTTAGAAACAGTCCAGAGAT	16	13	6	0	0	0	21.3314	*	20.3283	*	19.4433	*	18.19	*	17.3521	*	16.6085	*	9.72887	*	9.31831	*	8.94742	*	12	13	6	0	0	0	15.7049	*	15.8494	*	15.1076	*	17.2393	*	17.4029	*	16.5896	*	9.25131	*	9.33059	*
25	#79	3203	AAGCCTTAGAAACAGTCCAGAGATT	16	13	7	0	0	0	21.3314	*	20.3283	*	19.4433	*	18.19	*	17.3521	*	16.6085	*	11.4809	*	10.9948	*	10.5615	*	12	13	7	0	0	0	15.7049	*	15.8494	*	15.1076	*	17.2393	*	17.4029	*	16.5896	*	10.9198	*	11.0109	*
25	#79	3204	AGCCTTAGAAACAGTCCAGAGATTG	16	15	6	0	0	0	21.3314	*	20.3283	*	19.4433	*	21.0928	*	20.1184	*	19.2577	*	9.72887	*	9.31831	*	8.94742	*	12	15	6	0	0	0	15.7049	*	15.8494	*	15.1076	*	19.9918	*	20.1751	*	19.2369	*	9.25131	*	9.33059	*
25	#79	3205	GCCTTAGAAACAGTCCAGAGATTGT	16	15	7	0	0	0	21.3314	*	20.3283	*	19.4433	*	21.0928	*	20.1184	*	19.2577	*	11.4809	*	10.9948	*	10.5615	*	10	15	7	0	0	0	12.9854	*	13.1045	*	12.4933	*	19.9918	*	20.1751	*	19.2369	*	10.9198	*	11.0109	*
25	#79	3206	CCTTAGAAACAGTCCAGAGATTGTT	16	15	7	0	0	0	21.3314	*	20.3283	*	19.4433	*	21.0928	*	20.1184	*	19.2577	*	11.4809	*	10.9948	*	10.5615	*	10	15	7	0	0	0	12.9854	*	13.1045	*	12.4933	*	19.9918	*	20.1751	*	19.2369	*	10.9198	*	11.0109	*
25	#79	3207	CTTAGAAACAGTCCAGAGATTGTTG	17	14	7	0	0	0	22.7033	*	21.6396	*	20.696	*	19.6413	*	18.7352	*	17.933	*	11.4809	*	10.9948	*	10.5615	*	11	14	7	0	0	0	14.344	*	14.4767	*	13.8012	*	18.6145	*	18.7918	*	17.9141	*	10.9198	*	11.0109	*
25	#79	3208	TTAGAAACAGTCCAGAGATTGTTGC	17	14	7	0	0	0	22.7033	*	21.6396	*	20.696	*	19.6413	*	18.7352	*	17.933	*	11.4809	*	10.9948	*	10.5615	*	11	14	7	0	0	0	14.344	*	14.4767	*	13.8012	*	18.6145	*	18.7918	*	17.9141	*	10.9198	*	11.0109	*
25	#79	3209	TAGAAACAGTCCAGAGATTGTTGCC	17	14	7	0	0	0	22.7033	*	21.6396	*	20.696	*	19.6413	*	18.7352	*	17.933	*	11.4809	*	10.9948	*	10.5615	*	11	14	7	0	0	0	14.344	*	14.4767	*	13.8012	*	18.6145	*	18.7918	*	17.9141	*	10.9198	*	11.0109	*
25	#79	3210	AGAAACAGTCCAGAGATTGTTGCCT	16	14	7	0	0	0	21.3314	*	20.3283	*	19.4433	*	19.6413	*	18.7352	*	17.933	*	11.4809	*	10.9948	*	10.5615	*	11	14	7	0	0	0	14.344	*	14.4767	*	13.8012	*	18.6145	*	18.7918	*	17.9141	*	10.9198	*	11.0109	*
25	#79	3211	GAAACAGTCCAGAGATTGTTGCCTG	16	14	7	0	0	0	21.3314	*	20.3283	*	19.4433	*	19.6413	*	18.7352	*	17.933	*	11.4809	*	10.9948	*	10.5615	*	12	14	7	0	0	0	15.7049	*	15.8494	*	15.1076	*	18.6145	*	18.7918	*	17.9141	*	10.9198	*	11.0109	*
25	#79	3212	AAACAGTCCAGAGATTGTTGCCTGT	16	14	7	0	0	0	21.3314	*	20.3283	*	19.4433	*	19.6413	*	18.7352	*	17.933	*	11.4809	*	10.9948	*	10.5615	*	12	14	7	0	0	0	15.7049	*	15.8494	*	15.1076	*	18.6145	*	18.7918	*	17.9141	*	10.9198	*	11.0109	*
25	#79	3213	AACAGTCCAGAGATTGTTGCCTGTG	16	13	7	0	0	0	21.3314	*	20.3283	*	19.4433	*	18.19	*	17.3521	*	16.6085	*	11.4809	*	10.9948	*	10.5615	*	12	13	7	0	0	0	15.7049	*	15.8494	*	15.1076	*	17.2393	*	17.4029	*	16.5896	*	10.9198	*	11.0109	*
25	#79	3214	ACAGTCCAGAGATTGTTGCCTGTGC	16	13	7	0	0	0	21.3314	*	20.3283	*	19.4433	*	18.19	*	17.3521	*	16.6085	*	11.4809	*	10.9948	*	10.5615	*	12	13	7	0	0	0	15.7049	*	15.8494	*	15.1076	*	17.2393	*	17.4029	*	16.5896	*	10.9198	*	11.0109	*
25	#79	3215	CAGTCCAGAGATTGTTGCCTGTGCT	16	13	7	0	0	0	21.3314	*	20.3283	*	19.4433	*	18.19	*	17.3521	*	16.6085	*	11.4809	*	10.9948	*	10.5615	*	12	13	7	0	0	0	15.7049	*	15.8494	*	15.1076	*	17.2393	*	17.4029	*	16.5896	*	10.9198	*	11.0109	*
25	#79	3216	AGTCCAGAGATTGTTGCCTGTGCTG	16	13	7	0	0	0	21.3314	*	20.3283	*	19.4433	*	18.19	*	17.3521	*	16.6085	*	11.4809	*	10.9948	*	10.5615	*	12	13	7	0	0	0	15.7049	*	15.8494	*	15.1076	*	17.2393	*	17.4029	*	16.5896	*	10.9198	*	11.0109	*
25	#79	3217	GTCCAGAGATTGTTGCCTGTGCTGT	16	13	7	0	0	0	21.3314	*	20.3283	*	19.4433	*	18.19	*	17.3521	*	16.6085	*	11.4809	*	10.9948	*	10.5615	*	12	13	7	0	0	0	15.7049	*	15.8494	*	15.1076	*	17.2393	*	17.4029	*	16.5896	*	10.9198	*	11.0109	*
25	#79	3218	TCCAGAGATTGTTGCCTGTGCTGTG	16	13	7	0	0	0	21.3314	*	20.3283	*	19.4433	*	18.19	*	17.3521	*	16.6085	*	11.4809	*	10.9948	*	10.5615	*	12	13	7	0	0	0	15.7049	*	15.8494	*	15.1076	*	17.2393	*	17.4029	*	16.5896	*	10.9198	*	11.0109	*
25	#79	3219	CCAGAGATTGTTGCCTGTGCTGTGC	17	13	7	0	0	0	22.7033	*	21.6396	*	20.696	*	18.19	*	17.3521	*	16.6085	*	11.4809	*	10.9948	*	10.5615	*	13	13	7	0	0	0	17.0661	*	17.2261	*	16.4181	*	17.2393	*	17.4029	*	16.5896	*	10.9198	*	11.0109	*
25	#79	3220	CAGAGATTGTTGCCTGTGCTGTGCC	19	14	7	0	0	0	25.4513	*	24.2531	*	23.2039	*	19.6413	*	18.7352	*	17.933	*	11.4809	*	10.9948	*	10.5615	*	15	14	7	0	0	0	19.7913	*	19.9729	*	19.038	*	18.6145	*	18.7918	*	17.9141	*	10.9198	*	11.0109	*
25	#79	3221	AGAGATTGTTGCCTGTGCTGTGCCA	19	14	7	0	0	0	25.4513	*	24.2531	*	23.2039	*	19.6413	*	18.7352	*	17.933	*	11.4809	*	10.9948	*	10.5615	*	15	14	7	0	0	0	19.7913	*	19.9729	*	19.038	*	18.6145	*	18.7918	*	17.9141	*	10.9198	*	11.0109	*
25	#79	3222	GAGATTGTTGCCTGTGCTGTGCCAA	18	12	6	0	0	0	24.0811	*	22.9491	*	21.9509	*	16.7353	*	15.9656	*	15.2843	*	9.72887	*	9.31831	*	8.94742	*	15	12	6	0	0	0	19.7913	*	19.9729	*	19.038	*	15.8644	*	16.0144	*	15.2655	*	9.25131	*	9.33059	*
25	#79	3223	AGATTGTTGCCTGTGCTGTGCCAAG	19	12	6	0	0	0	25.4513	*	24.2531	*	23.2039	*	16.7353	*	15.9656	*	15.2843	*	9.72887	*	9.31831	*	8.94742	*	16	12	6	0	0	0	21.1495	*	21.3522	*	20.3492	*	15.8644	*	16.0144	*	15.2655	*	9.25131	*	9.33059	*
25	#79	3224	GATTGTTGCCTGTGCTGTGCCAAGC	19	12	6	0	0	0	25.4513	*	24.2531	*	23.2039	*	16.7353	*	15.9656	*	15.2843	*	9.72887	*	9.31831	*	8.94742	*	16	12	6	0	0	0	21.1495	*	21.3522	*	20.3492	*	15.8644	*	16.0144	*	15.2655	*	9.25131	*	9.33059	*
25	#79	3225	ATTGTTGCCTGTGCTGTGCCAAGCC	21	12	6	0	0	0	28.2035	*	26.8745	*	25.7083	*	16.7353	*	15.9656	*	15.2843	*	9.72887	*	9.31831	*	8.94742	*	17	12	6	0	0	0	22.5154	*	22.7223	*	21.6605	*	15.8644	*	16.0144	*	15.2655	*	9.25131	*	9.33059	*
25	#79	3226	TTGTTGCCTGTGCTGTGCCAAGCCC	21	13	7	0	0	0	28.2035	*	26.8745	*	25.7083	*	18.19	*	17.3521	*	16.6085	*	11.4809	*	10.9948	*	10.5615	*	17	12	7	0	0	0	22.5154	*	22.7223	*	21.6605	*	15.8644	*	16.0144	*	15.2655	*	10.9198	*	11.0109	*
25	#79	3227	TGTTGCCTGTGCTGTGCCAAGCCCA	21	14	8	0	0	0	28.2035	*	26.8745	*	25.7083	*	19.6413	*	18.7352	*	17.933	*	13.2352	*	12.6679	*	12.1723	*	18	13	8	0	0	0	23.8757	*	24.102	*	22.9739	*	17.2393	*	17.4029	*	16.5896	*	12.5831	*	12.6915	*
25	#79	3228	GTTGCCTGTGCTGTGCCAAGCCCAC	21	14	10	0	0	0	28.2035	*	26.8745	*	25.7083	*	19.6413	*	18.7352	*	17.933	*	16.748	*	16.0328	*	15.3974	*	18	13	10	0	0	0	23.8757	*	24.102	*	22.9739	*	17.2393	*	17.4029	*	16.5896	*	15.9228	*	16.0566	*
25	#79	3229	TTGCCTGTGCTGTGCCAAGCCCACG	22	14	10	0	0	0	29.5777	*	28.1882	*	26.9634	*	19.6413	*	18.7352	*	17.933	*	16.748	*	16.0328	*	15.3974	*	19	13	10	0	0	0	25.24	*	25.4741	*	24.2836	*	17.2393	*	17.4029	*	16.5896	*	15.9228	*	16.0566	*
25	#79	3230	TGCCTGTGCTGTGCCAAGCCCACGG	22	14	10	0	0	0	29.5777	*	28.1882	*	26.9634	*	19.6413	*	18.7352	*	17.933	*	16.748	*	16.0328	*	15.3974	*	19	13	9	0	0	0	25.24	*	25.4741	*	24.2836	*	17.2393	*	17.4029	*	16.5896	*	14.2496	*	14.3735	*
25	#79	3231	GCCTGTGCTGTGCCAAGCCCACGGC	22	14	10	0	0	0	29.5777	*	28.1882	*	26.9634	*	19.6413	*	18.7352	*	17.933	*	16.748	*	16.0328	*	15.3974	*	19	13	9	0	0	0	25.24	*	25.4741	*	24.2836	*	17.2393	*	17.4029	*	16.5896	*	14.2496	*	14.3735	*
25	#79	3232	CCTGTGCTGTGCCAAGCCCACGGCC	23	14	10	0	0	0	30.9483	*	29.4981	*	28.2186	*	19.6413	*	18.7352	*	17.933	*	16.748	*	16.0328	*	15.3974	*	20	13	9	0	0	0	26.6024	*	26.8502	*	25.5952	*	17.2393	*	17.4029	*	16.5896	*	14.2496	*	14.3735	*
25	#79	3233	CTGTGCTGTGCCAAGCCCACGGCCT	23	14	10	0	0	0	30.9483	*	29.4981	*	28.2186	*	19.6413	*	18.7352	*	17.933	*	16.748	*	16.0328	*	15.3974	*	20	13	9	0	0	0	26.6024	*	26.8502	*	25.5952	*	17.2393	*	17.4029	*	16.5896	*	14.2496	*	14.3735	*
25	#79	3234	TGTGCTGTGCCAAGCCCACGGCCTG	23	14	9	0	0	0	30.9483	*	29.4981	*	28.2186	*	19.6413	*	18.7352	*	17.933	*	14.991	*	14.348	*	13.7825	*	20	12	8	0	0	0	26.6024	*	26.8502	*	25.5952	*	15.8644	*	16.0144	*	15.2655	*	12.5831	*	12.6915	*
25	#79	3235	GTGCTGTGCCAAGCCCACGGCCTGA	24	14	9	0	0	0	32.3227	*	30.8061	*	29.4681	*	19.6413	*	18.7352	*	17.933	*	14.991	*	14.348	*	13.7825	*	21	12	8	0	0	0	27.9649	*	28.2225	*	26.907	*	15.8644	*	16.0144	*	15.2655	*	12.5831	*	12.6915	*
25	#79	3236	TGCTGTGCCAAGCCCACGGCCTGAC	24	14	9	0	0	0	32.3227	*	30.8061	*	29.4681	*	19.6413	*	18.7352	*	17.933	*	14.991	*	14.348	*	13.7825	*	20	12	8	0	0	0	26.6024	*	26.8502	*	25.5952	*	15.8644	*	16.0144	*	15.2655	*	12.5831	*	12.6915	*
25	#79	3237	GCTGTGCCAAGCCCACGGCCTGACC	24	14	9	0	0	0	32.3227	*	30.8061	*	29.4681	*	19.6413	*	18.7352	*	17.933	*	14.991	*	14.348	*	13.7825	*	20	12	8	0	0	0	26.6024	*	26.8502	*	25.5952	*	15.8644	*	16.0144	*	15.2655	*	12.5831	*	12.6915	*
25	#79	3238	CTGTGCCAAGCCCACGGCCTGACCC	24	18	9	0	0	0	32.3227	*	30.8061	*	29.4681	*	25.4483	*	24.273	*	23.2404	*	14.991	*	14.348	*	13.7825	*	20	14	8	0	0	0	26.6024	*	26.8502	*	25.5952	*	18.6145	*	18.7918	*	17.9141	*	12.5831	*	12.6915	*
25	#79	3239	TGTGCCAAGCCCACGGCCTGACCCC	24	18	9	0	0	0	32.3227	*	30.8061	*	29.4681	*	25.4483	*	24.273	*	23.2404	*	14.991	*	14.348	*	13.7825	*	20	14	8	0	0	0	26.6024	*	26.8502	*	25.5952	*	18.6145	*	18.7918	*	17.9141	*	12.5831	*	12.6915	*
25	#79	3267	CCAAGTTGTCGCGATTGCAAGCAAC	19	12	8	0	0	0	25.4513	*	24.2531	*	23.2039	*	16.7353	*	15.9656	*	15.2843	*	13.2352	*	12.6679	*	12.1723	*	17	12	8	0	0	0	22.5154	*	22.7223	*	21.6605	*	15.8644	*	16.0144	*	15.2655	*	12.5831	*	12.6915	*
25	#79	3268	CAAGTTGTCGCGATTGCAAGCAACA	18	11	8	0	0	0	24.0811	*	22.9491	*	21.9509	*	15.2884	*	14.5851	*	13.9622	*	13.2352	*	12.6679	*	12.1723	*	16	11	8	0	0	0	21.1495	*	21.3522	*	20.3492	*	14.4917	*	14.6281	*	13.9435	*	12.5831	*	12.6915	*
25	#79	3269	AAGTTGTCGCGATTGCAAGCAACAA	18	11	8	0	0	0	24.0811	*	22.9491	*	21.9509	*	15.2884	*	14.5851	*	13.9622	*	13.2352	*	12.6679	*	12.1723	*	16	11	8	0	0	0	21.1495	*	21.3522	*	20.3492	*	14.4917	*	14.6281	*	13.9435	*	12.5831	*	12.6915	*
25	#79	3270	AGTTGTCGCGATTGCAAGCAACAAC	18	11	8	0	0	0	24.0811	*	22.9491	*	21.9509	*	15.2884	*	14.5851	*	13.9622	*	13.2352	*	12.6679	*	12.1723	*	16	11	8	0	0	0	21.1495	*	21.3522	*	20.3492	*	14.4917	*	14.6281	*	13.9435	*	12.5831	*	12.6915	*
25	#79	3271	GTTGTCGCGATTGCAAGCAACAACG	18	11	8	0	0	0	24.0811	*	22.9491	*	21.9509	*	15.2884	*	14.5851	*	13.9622	*	13.2352	*	12.6679	*	12.1723	*	16	11	8	0	0	0	21.1495	*	21.3522	*	20.3492	*	14.4917	*	14.6281	*	13.9435	*	12.5831	*	12.6915	*
25	#79	3272	TTGTCGCGATTGCAAGCAACAACGG	19	11	8	0	0	0	25.4513	*	24.2531	*	23.2039	*	15.2884	*	14.5851	*	13.9622	*	13.2352	*	12.6679	*	12.1723	*	16	11	8	0	0	0	21.1495	*	21.3522	*	20.3492	*	14.4917	*	14.6281	*	13.9435	*	12.5831	*	12.6915	*
25	#79	3273	TGTCGCGATTGCAAGCAACAACGGA	19	11	8	0	0	0	25.4513	*	24.2531	*	23.2039	*	15.2884	*	14.5851	*	13.9622	*	13.2352	*	12.6679	*	12.1723	*	16	11	8	0	0	0	21.1495	*	21.3522	*	20.3492	*	14.4917	*	14.6281	*	13.9435	*	12.5831	*	12.6915	*
25	#79	3274	GTCGCGATTGCAAGCAACAACGGAG	19	11	8	0	0	0	25.4513	*	24.2531	*	23.2039	*	15.2884	*	14.5851	*	13.9622	*	13.2352	*	12.6679	*	12.1723	*	16	11	8	0	0	0	21.1495	*	21.3522	*	20.3492	*	14.4917	*	14.6281	*	13.9435	*	12.5831	*	12.6915	*
25	#79	3275	TCGCGATTGCAAGCAACAACGGAGG	18	11	7	0	0	0	24.0811	*	22.9491	*	21.9509	*	15.2884	*	14.5851	*	13.9622	*	11.4809	*	10.9948	*	10.5615	*	15	11	7	0	0	0	19.7913	*	19.9729	*	19.038	*	14.4917	*	14.6281	*	13.9435	*	10.9198	*	11.0109	*
25	#79	3276	CGCGATTGCAAGCAACAACGGAGGC	18	11	7	0	0	0	24.0811	*	22.9491	*	21.9509	*	15.2884	*	14.5851	*	13.9622	*	11.4809	*	10.9948	*	10.5615	*	16	11	7	0	0	0	21.1495	*	21.3522	*	20.3492	*	14.4917	*	14.6281	*	13.9435	*	10.9198	*	11.0109	*
25	#79	3277	GCGATTGCAAGCAACAACGGAGGCA	18	11	7	0	0	0	24.0811	*	22.9491	*	21.9509	*	15.2884	*	14.5851	*	13.9622	*	11.4809	*	10.9948	*	10.5615	*	16	11	7	0	0	0	21.1495	*	21.3522	*	20.3492	*	14.4917	*	14.6281	*	13.9435	*	10.9198	*	11.0109	*
25	#79	3278	CGATTGCAAGCAACAACGGAGGCAA	18	12	7	0	0	0	24.0811	*	22.9491	*	21.9509	*	16.7353	*	15.9656	*	15.2843	*	11.4809	*	10.9948	*	10.5615	*	15	12	7	0	0	0	19.7913	*	19.9729	*	19.038	*	15.8644	*	16.0144	*	15.2655	*	10.9198	*	11.0109	*
25	#79	3279	GATTGCAAGCAACAACGGAGGCAAA	19	13	8	0	0	0	25.4513	*	24.2531	*	23.2039	*	18.19	*	17.3521	*	16.6085	*	13.2352	*	12.6679	*	12.1723	*	15	13	8	0	0	0	19.7913	*	19.9729	*	19.038	*	17.2393	*	17.4029	*	16.5896	*	12.5831	*	12.6915	*
25	#79	3280	ATTGCAAGCAACAACGGAGGCAAAC	19	13	8	0	0	0	25.4513	*	24.2531	*	23.2039	*	18.19	*	17.3521	*	16.6085	*	13.2352	*	12.6679	*	12.1723	*	15	13	8	0	0	0	19.7913	*	19.9729	*	19.038	*	17.2393	*	17.4029	*	16.5896	*	12.5831	*	12.6915	*
25	#79	3281	TTGCAAGCAACAACGGAGGCAAACA	19	13	8	0	0	0	25.4513	*	24.2531	*	23.2039	*	18.19	*	17.3521	*	16.6085	*	13.2352	*	12.6679	*	12.1723	*	15	13	8	0	0	0	19.7913	*	19.9729	*	19.038	*	17.2393	*	17.4029	*	16.5896	*	12.5831	*	12.6915	*
25	#79	3282	TGCAAGCAACAACGGAGGCAAACAA	17	13	7	0	0	0	22.7033	*	21.6396	*	20.696	*	18.19	*	17.3521	*	16.6085	*	11.4809	*	10.9948	*	10.5615	*	14	13	7	0	0	0	18.4258	*	18.5956	*	17.727	*	17.2393	*	17.4029	*	16.5896	*	10.9198	*	11.0109	*
25	#79	3283	GCAAGCAACAACGGAGGCAAACAAG	15	13	7	0	0	0	19.9559	*	19.0191	*	18.1925	*	18.19	*	17.3521	*	16.6085	*	11.4809	*	10.9948	*	10.5615	*	13	13	7	0	0	0	17.0661	*	17.2261	*	16.4181	*	17.2393	*	17.4029	*	16.5896	*	10.9198	*	11.0109	*
25	#79	3284	CAAGCAACAACGGAGGCAAACAAGC	15	13	6	0	0	0	19.9559	*	19.0191	*	18.1925	*	18.19	*	17.3521	*	16.6085	*	9.72887	*	9.31831	*	8.94742	*	13	13	6	0	0	0	17.0661	*	17.2261	*	16.4181	*	17.2393	*	17.4029	*	16.5896	*	9.25131	*	9.33059	*
25	#79	3285	AAGCAACAACGGAGGCAAACAAGCC	16	14	6	0	0	0	21.3314	*	20.3283	*	19.4433	*	19.6413	*	18.7352	*	17.933	*	9.72887	*	9.31831	*	8.94742	*	14	14	6	0	0	0	18.4258	*	18.5956	*	17.727	*	18.6145	*	18.7918	*	17.9141	*	9.25131	*	9.33059	*
25	#79	3286	AGCAACAACGGAGGCAAACAAGCCT	15	14	6	0	0	0	19.9559	*	19.0191	*	18.1925	*	19.6413	*	18.7352	*	17.933	*	9.72887	*	9.31831	*	8.94742	*	13	14	6	0	0	0	17.0661	*	17.2261	*	16.4181	*	18.6145	*	18.7918	*	17.9141	*	9.25131	*	9.33059	*
25	#79	3287	GCAACAACGGAGGCAAACAAGCCTT	15	14	6	0	0	0	19.9559	*	19.0191	*	18.1925	*	19.6413	*	18.7352	*	17.933	*	9.72887	*	9.31831	*	8.94742	*	13	14	6	0	0	0	17.0661	*	17.2261	*	16.4181	*	18.6145	*	18.7918	*	17.9141	*	9.25131	*	9.33059	*
25	#79	3288	CAACAACGGAGGCAAACAAGCCTTA	15	14	7	0	0	0	19.9559	*	19.0191	*	18.1925	*	19.6413	*	18.7352	*	17.933	*	11.4809	*	10.9948	*	10.5615	*	13	14	7	0	0	0	17.0661	*	17.2261	*	16.4181	*	18.6145	*	18.7918	*	17.9141	*	10.9198	*	11.0109	*
25	#79	3289	AACAACGGAGGCAAACAAGCCTTAG	15	15	7	0	0	0	19.9559	*	19.0191	*	18.1925	*	21.0928	*	20.1184	*	19.2577	*	11.4809	*	10.9948	*	10.5615	*	13	15	7	0	0	0	17.0661	*	17.2261	*	16.4181	*	19.9918	*	20.1751	*	19.2369	*	10.9198	*	11.0109	*
25	#79	3290	ACAACGGAGGCAAACAAGCCTTAGA	15	15	7	0	0	0	19.9559	*	19.0191	*	18.1925	*	21.0928	*	20.1184	*	19.2577	*	11.4809	*	10.9948	*	10.5615	*	13	15	7	0	0	0	17.0661	*	17.2261	*	16.4181	*	19.9918	*	20.1751	*	19.2369	*	10.9198	*	11.0109	*
25	#79	3291	CAACGGAGGCAAACAAGCCTTAGAA	16	15	7	0	0	0	21.3314	*	20.3283	*	19.4433	*	21.0928	*	20.1184	*	19.2577	*	11.4809	*	10.9948	*	10.5615	*	13	15	7	0	0	0	17.0661	*	17.2261	*	16.4181	*	19.9918	*	20.1751	*	19.2369	*	10.9198	*	11.0109	*
25	#79	3292	AACGGAGGCAAACAAGCCTTAGAAA	16	15	7	0	0	0	21.3314	*	20.3283	*	19.4433	*	21.0928	*	20.1184	*	19.2577	*	11.4809	*	10.9948	*	10.5615	*	13	15	7	0	0	0	17.0661	*	17.2261	*	16.4181	*	19.9918	*	20.1751	*	19.2369	*	10.9198	*	11.0109	*
25	#79	3293	ACGGAGGCAAACAAGCCTTAGAAAC	16	15	7	0	0	0	21.3314	*	20.3283	*	19.4433	*	21.0928	*	20.1184	*	19.2577	*	11.4809	*	10.9948	*	10.5615	*	13	15	7	0	0	0	17.0661	*	17.2261	*	16.4181	*	19.9918	*	20.1751	*	19.2369	*	10.9198	*	11.0109	*
25	#79	3294	CGGAGGCAAACAAGCCTTAGAAACA	16	16	7	0	0	0	21.3314	*	20.3283	*	19.4433	*	22.5445	*	21.5038	*	20.5845	*	11.4809	*	10.9948	*	10.5615	*	13	16	7	0	0	0	17.0661	*	17.2261	*	16.4181	*	21.3712	*	21.5701	*	20.5655	*	10.9198	*	11.0109	*
25	#79	3295	GGAGGCAAACAAGCCTTAGAAACAG	14	16	7	0	0	0	18.5824	*	17.7062	*	16.9419	*	22.5445	*	21.5038	*	20.5845	*	11.4809	*	10.9948	*	10.5615	*	11	16	7	0	0	0	14.344	*	14.4767	*	13.8012	*	21.3712	*	21.5701	*	20.5655	*	10.9198	*	11.0109	*
25	#79	3296	GAGGCAAACAAGCCTTAGAAACAGT	14	16	7	0	0	0	18.5824	*	17.7062	*	16.9419	*	22.5445	*	21.5038	*	20.5845	*	11.4809	*	10.9948	*	10.5615	*	11	16	7	0	0	0	14.344	*	14.4767	*	13.8012	*	21.3712	*	21.5701	*	20.5655	*	10.9198	*	11.0109	*
25	#79	3297	AGGCAAACAAGCCTTAGAAACAGTC	15	16	7	0	0	0	19.9559	*	19.0191	*	18.1925	*	22.5445	*	21.5038	*	20.5845	*	11.4809	*	10.9948	*	10.5615	*	11	16	7	0	0	0	14.344	*	14.4767	*	13.8012	*	21.3712	*	21.5701	*	20.5655	*	10.9198	*	11.0109	*
25	#79	3298	GGCAAACAAGCCTTAGAAACAGTCC	15	16	7	0	0	0	19.9559	*	19.0191	*	18.1925	*	22.5445	*	21.5038	*	20.5845	*	11.4809	*	10.9948	*	10.5615	*	11	16	7	0	0	0	14.344	*	14.4767	*	13.8012	*	21.3712	*	21.5701	*	20.5655	*	10.9198	*	11.0109	*
25	#79	3299	GCAAACAAGCCTTAGAAACAGTCCA	16	16	7	0	0	0	21.3314	*	20.3283	*	19.4433	*	22.5445	*	21.5038	*	20.5845	*	11.4809	*	10.9948	*	10.5615	*	12	16	7	0	0	0	15.7049	*	15.8494	*	15.1076	*	21.3712	*	21.5701	*	20.5655	*	10.9198	*	11.0109	*
25	#79	3300	CAAACAAGCCTTAGAAACAGTCCAG	16	15	6	0	0	0	21.3314	*	20.3283	*	19.4433	*	21.0928	*	20.1184	*	19.2577	*	9.72887	*	9.31831	*	8.94742	*	12	15	6	0	0	0	15.7049	*	15.8494	*	15.1076	*	19.9918	*	20.1751	*	19.2369	*	9.25131	*	9.33059	*
25	#79	3301	AAACAAGCCTTAGAAACAGTCCAGA	17	15	6	0	0	0	22.7033	*	21.6396	*	20.696	*	21.0928	*	20.1184	*	19.2577	*	9.72887	*	9.31831	*	8.94742	*	13	15	6	0	0	0	17.0661	*	17.2261	*	16.4181	*	19.9918	*	20.1751	*	19.2369	*	9.25131	*	9.33059	*
25	#79	3302	AACAAGCCTTAGAAACAGTCCAGAG	17	15	6	0	0	0	22.7033	*	21.6396	*	20.696	*	21.0928	*	20.1184	*	19.2577	*	9.72887	*	9.31831	*	8.94742	*	13	15	6	0	0	0	17.0661	*	17.2261	*	16.4181	*	19.9918	*	20.1751	*	19.2369	*	9.25131	*	9.33059	*
25	#79	3303	ACAAGCCTTAGAAACAGTCCAGAGA	16	14	6	0	0	0	21.3314	*	20.3283	*	19.4433	*	19.6413	*	18.7352	*	17.933	*	9.72887	*	9.31831	*	8.94742	*	12	14	6	0	0	0	15.7049	*	15.8494	*	15.1076	*	18.6145	*	18.7918	*	17.9141	*	9.25131	*	9.33059	*
25	#79	3304	CAAGCCTTAGAAACAGTCCAGAGAT	16	13	6	0	0	0	21.3314	*	20.3283	*	19.4433	*	18.19	*	17.3521	*	16.6085	*	9.72887	*	9.31831	*	8.94742	*	12	13	6	0	0	0	15.7049	*	15.8494	*	15.1076	*	17.2393	*	17.4029	*	16.5896	*	9.25131	*	9.33059	*
25	#79	3305	AAGCCTTAGAAACAGTCCAGAGATT	16	13	7	0	0	0	21.3314	*	20.3283	*	19.4433	*	18.19	*	17.3521	*	16.6085	*	11.4809	*	10.9948	*	10.5615	*	12	13	7	0	0	0	15.7049	*	15.8494	*	15.1076	*	17.2393	*	17.4029	*	16.5896	*	10.9198	*	11.0109	*
25	#79	3306	AGCCTTAGAAACAGTCCAGAGATTG	16	15	6	0	0	0	21.3314	*	20.3283	*	19.4433	*	21.0928	*	20.1184	*	19.2577	*	9.72887	*	9.31831	*	8.94742	*	12	15	6	0	0	0	15.7049	*	15.8494	*	15.1076	*	19.9918	*	20.1751	*	19.2369	*	9.25131	*	9.33059	*
25	#79	3307	GCCTTAGAAACAGTCCAGAGATTGT	16	15	7	0	0	0	21.3314	*	20.3283	*	19.4433	*	21.0928	*	20.1184	*	19.2577	*	11.4809	*	10.9948	*	10.5615	*	10	15	7	0	0	0	12.9854	*	13.1045	*	12.4933	*	19.9918	*	20.1751	*	19.2369	*	10.9198	*	11.0109	*
25	#79	3308	CCTTAGAAACAGTCCAGAGATTGTT	16	15	7	0	0	0	21.3314	*	20.3283	*	19.4433	*	21.0928	*	20.1184	*	19.2577	*	11.4809	*	10.9948	*	10.5615	*	10	15	7	0	0	0	12.9854	*	13.1045	*	12.4933	*	19.9918	*	20.1751	*	19.2369	*	10.9198	*	11.0109	*
25	#79	3309	CTTAGAAACAGTCCAGAGATTGTTG	17	14	7	0	0	0	22.7033	*	21.6396	*	20.696	*	19.6413	*	18.7352	*	17.933	*	11.4809	*	10.9948	*	10.5615	*	11	14	7	0	0	0	14.344	*	14.4767	*	13.8012	*	18.6145	*	18.7918	*	17.9141	*	10.9198	*	11.0109	*
25	#79	3310	TTAGAAACAGTCCAGAGATTGTTGC	17	14	7	0	0	0	22.7033	*	21.6396	*	20.696	*	19.6413	*	18.7352	*	17.933	*	11.4809	*	10.9948	*	10.5615	*	11	14	7	0	0	0	14.344	*	14.4767	*	13.8012	*	18.6145	*	18.7918	*	17.9141	*	10.9198	*	11.0109	*
25	#79	3311	TAGAAACAGTCCAGAGATTGTTGCC	17	14	7	0	0	0	22.7033	*	21.6396	*	20.696	*	19.6413	*	18.7352	*	17.933	*	11.4809	*	10.9948	*	10.5615	*	11	14	7	0	0	0	14.344	*	14.4767	*	13.8012	*	18.6145	*	18.7918	*	17.9141	*	10.9198	*	11.0109	*
25	#79	3351	CCACGGCCTGACCCCGGACCAGGTG	18	24	18	0	0	0	24.0811	*	22.9491	*	21.9509	*	34.1661	*	32.5848	*	31.1931	*	30.8222	*	29.5008	*	28.3274	*	17	23	18	0	0	0	22.5154	*	22.7223	*	21.6605	*	31.0037	*	31.2905	*	29.835	*	29.2934	*	29.5422	*
25	#79	3352	CACGGCCTGACCCCGGACCAGGTGG	17	24	18	0	0	0	22.7033	*	21.6396	*	20.696	*	34.1661	*	32.5848	*	31.1931	*	30.8222	*	29.5008	*	28.3274	*	16	23	18	0	0	0	21.1495	*	21.3522	*	20.3492	*	31.0037	*	31.2905	*	29.835	*	29.2934	*	29.5422	*
25	#79	3353	ACGGCCTGACCCCGGACCAGGTGGT	17	24	16	0	0	0	22.7033	*	21.6396	*	20.696	*	34.1661	*	32.5848	*	31.1931	*	27.3057	*	26.1307	*	25.09	*	16	23	16	0	0	0	21.1495	*	21.3522	*	20.3492	*	31.0037	*	31.2905	*	29.835	*	25.9487	*	26.172	*
25	#79	3354	CGGCCTGACCCCGGACCAGGTGGTT	16	24	14	0	0	0	21.3314	*	20.3283	*	19.4433	*	34.1661	*	32.5848	*	31.1931	*	23.7824	*	22.7652	*	21.8572	*	15	23	14	0	0	0	19.7913	*	19.9729	*	19.038	*	31.0037	*	31.2905	*	29.835	*	22.6028	*	22.795	*
25	#79	3355	GGCCTGACCCCGGACCAGGTGGTTG	16	24	14	0	0	0	21.3314	*	20.3283	*	19.4433	*	34.1661	*	32.5848	*	31.1931	*	23.7824	*	22.7652	*	21.8572	*	15	23	14	0	0	0	19.7913	*	19.9729	*	19.038	*	31.0037	*	31.2905	*	29.835	*	22.6028	*	22.795	*
25	#79	3356	GCCTGACCCCGGACCAGGTGGTTGC	16	24	14	0	0	0	21.3314	*	20.3283	*	19.4433	*	34.1661	*	32.5848	*	31.1931	*	23.7824	*	22.7652	*	21.8572	*	15	23	14	0	0	0	19.7913	*	19.9729	*	19.038	*	31.0037	*	31.2905	*	29.835	*	22.6028	*	22.795	*
25	#79	3357	CCTGACCCCGGACCAGGTGGTTGCA	16	24	14	0	0	0	21.3314	*	20.3283	*	19.4433	*	34.1661	*	32.5848	*	31.1931	*	23.7824	*	22.7652	*	21.8572	*	15	23	14	0	0	0	19.7913	*	19.9729	*	19.038	*	31.0037	*	31.2905	*	29.835	*	22.6028	*	22.795	*
25	#79	3358	CTGACCCCGGACCAGGTGGTTGCAA	16	24	14	0	0	0	21.3314	*	20.3283	*	19.4433	*	34.1661	*	32.5848	*	31.1931	*	23.7824	*	22.7652	*	21.8572	*	15	23	14	0	0	0	19.7913	*	19.9729	*	19.038	*	31.0037	*	31.2905	*	29.835	*	22.6028	*	22.795	*
25	#79	3359	TGACCCCGGACCAGGTGGTTGCAAT	16	24	14	0	0	0	21.3314	*	20.3283	*	19.4433	*	34.1661	*	32.5848	*	31.1931	*	23.7824	*	22.7652	*	21.8572	*	15	23	14	0	0	0	19.7913	*	19.9729	*	19.038	*	31.0037	*	31.2905	*	29.835	*	22.6028	*	22.795	*
25	#79	3360	GACCCCGGACCAGGTGGTTGCAATC	17	23	14	0	0	0	22.7033	*	21.6396	*	20.696	*	32.7098	*	31.2006	*	29.8675	*	23.7824	*	22.7652	*	21.8572	*	17	22	14	0	0	0	22.5154	*	22.7223	*	21.6605	*	29.6293	*	29.9043	*	28.5113	*	22.6028	*	22.795	*
25	#79	3361	ACCCCGGACCAGGTGGTTGCAATCG	17	23	14	0	0	0	22.7033	*	21.6396	*	20.696	*	32.7098	*	31.2006	*	29.8675	*	23.7824	*	22.7652	*	21.8572	*	17	22	14	0	0	0	22.5154	*	22.7223	*	21.6605	*	29.6293	*	29.9043	*	28.5113	*	22.6028	*	22.795	*
25	#79	3362	CCCCGGACCAGGTGGTTGCAATCGC	17	23	14	0	0	0	22.7033	*	21.6396	*	20.696	*	32.7098	*	31.2006	*	29.8675	*	23.7824	*	22.7652	*	21.8572	*	17	22	14	0	0	0	22.5154	*	22.7223	*	21.6605	*	29.6293	*	29.9043	*	28.5113	*	22.6028	*	22.795	*
25	#79	3363	CCCGGACCAGGTGGTTGCAATCGCG	17	23	14	0	0	0	22.7033	*	21.6396	*	20.696	*	32.7098	*	31.2006	*	29.8675	*	23.7824	*	22.7652	*	21.8572	*	17	22	14	0	0	0	22.5154	*	22.7223	*	21.6605	*	29.6293	*	29.9043	*	28.5113	*	22.6028	*	22.795	*
25	#79	3364	CCGGACCAGGTGGTTGCAATCGCGT	17	23	14	0	0	0	22.7033	*	21.6396	*	20.696	*	32.7098	*	31.2006	*	29.8675	*	23.7824	*	22.7652	*	21.8572	*	17	22	14	0	0	0	22.5154	*	22.7223	*	21.6605	*	29.6293	*	29.9043	*	28.5113	*	22.6028	*	22.795	*
25	#79	3365	CGGACCAGGTGGTTGCAATCGCGTC	17	24	14	0	0	0	22.7033	*	21.6396	*	20.696	*	34.1661	*	32.5848	*	31.1931	*	23.7824	*	22.7652	*	21.8572	*	17	23	14	0	0	0	22.5154	*	22.7223	*	21.6605	*	31.0037	*	31.2905	*	29.835	*	22.6028	*	22.795	*
25	#79	3366	GGACCAGGTGGTTGCAATCGCGTCA	17	25	14	0	0	0	22.7033	*	21.6396	*	20.696	*	35.6167	*	33.9671	*	32.5207	*	23.7824	*	22.7652	*	21.8572	*	17	24	14	0	0	0	22.5154	*	22.7223	*	21.6605	*	32.3782	*	32.6805	*	31.1586	*	22.6028	*	22.795	*
25	#79	3367	GACCAGGTGGTTGCAATCGCGTCAC	18	25	14	0	0	0	24.0811	*	22.9491	*	21.9509	*	35.6167	*	33.9671	*	32.5207	*	23.7824	*	22.7652	*	21.8572	*	18	23	14	0	0	0	23.8757	*	24.102	*	22.9739	*	31.0037	*	31.2905	*	29.835	*	22.6028	*	22.795	*
25	#79	3368	ACCAGGTGGTTGCAATCGCGTCACA	19	25	14	0	0	0	25.4513	*	24.2531	*	23.2039	*	35.6167	*	33.9671	*	32.5207	*	23.7824	*	22.7652	*	21.8572	*	19	24	14	0	0	0	25.24	*	25.4741	*	24.2836	*	32.3782	*	32.6805	*	31.1586	*	22.6028	*	22.795	*
25	#79	3369	CCAGGTGGTTGCAATCGCGTCACAC	45	43	36	0	0	0	61.1912	*	58.3156	*	55.7864	*	61.7651	*	58.9107	*	56.3942	*	62.5244	*	59.8308	*	57.4393	*	39	40	36	0	0	0	52.4968	*	52.9847	*	50.5094	*	54.4136	*	54.917	*	52.3584	*	59.4106	*	59.919	*
25	#79	3370	CAGGTGGTTGCAATCGCGTCACACG	43	43	36	0	0	0	58.4415	*	55.6948	*	53.2789	*	61.7651	*	58.9107	*	56.3942	*	62.5244	*	59.8308	*	57.4393	*	37	40	36	0	0	0	49.7726	*	50.2333	*	47.8868	*	54.4136	*	54.917	*	52.3584	*	59.4106	*	59.919	*
25	#79	3371	AGGTGGTTGCAATCGCGTCACACGA	43	41	35	0	0	0	58.4415	*	55.6948	*	53.2789	*	58.8574	*	56.1415	*	53.7422	*	60.763	*	58.1437	*	55.8225	*	37	38	35	0	0	0	49.7726	*	50.2333	*	47.8868	*	51.6582	*	52.1382	*	49.7122	*	57.7391	*	58.2318	*
25	#79	3372	GGTGGTTGCAATCGCGTCACACGAT	43	39	35	0	0	0	58.4415	*	55.6948	*	53.2789	*	55.9573	*	53.3685	*	51.0903	*	60.763	*	58.1437	*	55.8225	*	37	36	35	0	0	0	49.7726	*	50.2333	*	47.8868	*	48.9047	*	49.3594	*	47.0565	*	57.7391	*	58.2318	*
25	#79	3373	GTGGTTGCAATCGCGTCACACGATG	42	38	35	0	0	0	57.0686	*	54.3825	*	52.0252	*	54.5045	*	51.984	*	49.7643	*	60.763	*	58.1437	*	55.8225	*	36	35	35	0	0	0	48.4076	*	48.8566	*	46.5726	*	47.5261	*	47.969	*	45.7287	*	57.7391	*	58.2318	*
25	#79	3374	TGGTTGCAATCGCGTCACACGATGG	40	38	35	0	0	0	54.3132	*	51.7657	*	49.5177	*	54.5045	*	51.984	*	49.7643	*	60.763	*	58.1437	*	55.8225	*	34	35	35	0	0	0	45.6855	*	46.1052	*	43.952	*	47.5261	*	47.969	*	45.7287	*	57.7391	*	58.2318	*
25	#79	3375	GGTTGCAATCGCGTCACACGATGGG	39	38	34	0	0	0	52.9423	*	50.4573	*	48.264	*	54.5045	*	51.984	*	49.7643	*	59.0036	*	56.4604	*	54.2018	*	33	35	34	0	0	0	44.3186	*	44.7266	*	42.6398	*	47.5261	*	47.969	*	45.7287	*	56.0598	*	56.5466	*
25	#79	3376	GTTGCAATCGCGTCACACGATGGGG	39	39	36	0	0	0	52.9423	*	50.4573	*	48.264	*	55.9573	*	53.3685	*	51.0903	*	62.5244	*	59.8308	*	57.4393	*	33	36	36	0	0	0	44.3186	*	44.7266	*	42.6398	*	48.9047	*	49.3594	*	47.0565	*	59.4106	*	59.919	*
25	#79	3377	TTGCAATCGCGTCACACGATGGGGG	37	38	35	0	0	0	50.1947	*	47.8366	*	45.7605	*	54.5045	*	51.984	*	49.7643	*	60.763	*	58.1437	*	55.8225	*	31	35	35	0	0	0	41.5927	*	41.9811	*	40.0193	*	47.5261	*	47.969	*	45.7287	*	57.7391	*	58.2318	*
25	#79	3378	TGCAATCGCGTCACACGATGGGGGA	38	37	35	0	0	0	51.5695	*	49.145	*	47.0142	*	53.0497	*	50.5994	*	48.4345	*	60.763	*	58.1437	*	55.8225	*	32	35	35	0	0	0	42.9576	*	43.3557	*	41.3295	*	47.5261	*	47.969	*	45.7287	*	57.7391	*	58.2318	*
25	#79	3379	GCAATCGCGTCACACGATGGGGGAA	39	37	35	0	0	0	52.9423	*	50.4573	*	48.264	*	53.0497	*	50.5994	*	48.4345	*	60.763	*	58.1437	*	55.8225	*	33	35	35	0	0	0	44.3186	*	44.7266	*	42.6398	*	47.5261	*	47.969	*	45.7287	*	57.7391	*	58.2318	*
25	#79	3380	CAATCGCGTCACACGATGGGGGAAA	38	38	35	0	0	0	51.5695	*	49.145	*	47.0142	*	54.5045	*	51.984	*	49.7643	*	60.763	*	58.1437	*	55.8225	*	32	36	35	0	0	0	42.9576	*	43.3557	*	41.3295	*	48.9047	*	49.3594	*	47.0565	*	57.7391	*	58.2318	*
25	#79	3381	AATCGCGTCACACGATGGGGGAAAG	37	37	35	0	0	0	50.1947	*	47.8366	*	45.7605	*	53.0497	*	50.5994	*	48.4345	*	60.763	*	58.1437	*	55.8225	*	31	35	35	0	0	0	41.5927	*	41.9811	*	40.0193	*	47.5261	*	47.969	*	45.7287	*	57.7391	*	58.2318	*
25	#79	3382	ATCGCGTCACACGATGGGGGAAAGC	36	36	35	0	0	0	48.82	*	46.5244	*	44.5069	*	51.5949	*	49.2149	*	47.1086	*	60.763	*	58.1437	*	55.8225	*	30	35	35	0	0	0	40.2336	*	40.6026	*	38.7072	*	47.5261	*	47.969	*	45.7287	*	57.7391	*	58.2318	*
25	#79	3383	TCGCGTCACACGATGGGGGAAAGCA	36	36	35	0	0	0	48.82	*	46.5244	*	44.5069	*	51.5949	*	49.2149	*	47.1086	*	60.763	*	58.1437	*	55.8225	*	30	35	35	0	0	0	40.2336	*	40.6026	*	38.7072	*	47.5261	*	47.969	*	45.7287	*	57.7391	*	58.2318	*
25	#79	3384	CGCGTCACACGATGGGGGAAAGCAG	36	36	36	0	0	0	48.82	*	46.5244	*	44.5069	*	51.5949	*	49.2149	*	47.1086	*	62.5244	*	59.8308	*	57.4393	*	30	35	36	0	0	0	40.2336	*	40.6026	*	38.7072	*	47.5261	*	47.969	*	45.7287	*	59.4106	*	59.919	*
25	#79	3385	GCGTCACACGATGGGGGAAAGCAGG	36	35	37	0	0	0	48.82	*	46.5244	*	44.5069	*	50.1401	*	47.8227	*	45.7827	*	64.2896	*	61.5141	*	59.0562	*	30	35	37	0	0	0	40.2336	*	40.6026	*	38.7072	*	47.5261	*	47.969	*	45.7287	*	61.0841	*	61.6081	*
25	#79	3386	CGTCACACGATGGGGGAAAGCAGGC	36	35	37	0	0	0	48.82	*	46.5244	*	44.5069	*	50.1401	*	47.8227	*	45.7827	*	64.2896	*	61.5141	*	59.0562	*	30	35	37	0	0	0	40.2336	*	40.6026	*	38.7072	*	47.5261	*	47.969	*	45.7287	*	61.0841	*	61.6081	*
25	#79	3387	GTCACACGATGGGGGAAAGCAGGCC	35	35	37	0	0	0	47.4433	*	45.216	*	43.2532	*	50.1401	*	47.8227	*	45.7827	*	64.2896	*	61.5141	*	59.0562	*	29	35	37	0	0	0	38.8669	*	39.2241	*	37.395	*	47.5261	*	47.969	*	45.7287	*	61.0841	*	61.6081	*
25	#79	3388	TCACACGATGGGGGAAAGCAGGCCC	35	33	36	0	0	0	47.4433	*	45.216	*	43.2532	*	47.2364	*	45.0575	*	43.1309	*	62.5244	*	59.8308	*	57.4393	*	29	33	36	0	0	0	38.8669	*	39.2241	*	37.395	*	44.7747	*	45.1884	*	43.0827	*	59.4106	*	59.919	*
25	#79	3389	CACACGATGGGGGAAAGCAGGCCCT	34	32	36	0	0	0	46.0686	*	43.9077	*	42.0034	*	45.7836	*	43.6692	*	41.8011	*	62.5244	*	59.8308	*	57.4393	*	29	32	36	0	0	0	38.8669	*	39.2241	*	37.395	*	43.3981	*	43.7981	*	41.7569	*	59.4106	*	59.919	*
25	#79	3390	ACACGATGGGGGAAAGCAGGCCCTA	33	33	35	0	0	0	44.6939	*	42.5974	*	40.7479	*	47.2364	*	45.0575	*	43.1309	*	60.763	*	58.1437	*	55.8225	*	29	33	35	0	0	0	38.8669	*	39.2241	*	37.395	*	44.7747	*	45.1884	*	43.0827	*	57.7391	*	58.2318	*
25	#79	3391	CACGATGGGGGAAAGCAGGCCCTAG	35	32	34	0	0	0	47.4433	*	45.216	*	43.2532	*	45.7836	*	43.6692	*	41.8011	*	59.0036	*	56.4604	*	54.2018	*	30	32	34	0	0	0	40.2336	*	40.6026	*	38.7072	*	43.3981	*	43.7981	*	41.7569	*	56.0598	*	56.5466	*
25	#79	3392	ACGATGGGGGAAAGCAGGCCCTAGA	35	32	34	0	0	0	47.4433	*	45.216	*	43.2532	*	45.7836	*	43.6692	*	41.8011	*	59.0036	*	56.4604	*	54.2018	*	30	32	34	0	0	0	40.2336	*	40.6026	*	38.7072	*	43.3981	*	43.7981	*	41.7569	*	56.0598	*	56.5466	*
25	#79	3393	CGATGGGGGAAAGCAGGCCCTAGAA	35	32	34	0	0	0	47.4433	*	45.216	*	43.2532	*	45.7836	*	43.6692	*	41.8011	*	59.0036	*	56.4604	*	54.2018	*	30	32	34	0	0	0	40.2336	*	40.6026	*	38.7072	*	43.3981	*	43.7981	*	41.7569	*	56.0598	*	56.5466	*
25	#79	3394	GATGGGGGAAAGCAGGCCCTAGAAA	35	30	33	0	0	0	47.4433	*	45.216	*	43.2532	*	42.8781	*	40.8984	*	39.1514	*	57.2404	*	54.7733	*	52.5849	*	30	30	33	0	0	0	40.2336	*	40.6026	*	38.7072	*	40.6448	*	41.0175	*	39.1091	*	54.3883	*	54.8556	*
25	#79	3395	ATGGGGGAAAGCAGGCCCTAGAAAC	37	30	33	0	0	0	50.1947	*	47.8366	*	45.7605	*	42.8781	*	40.8984	*	39.1514	*	57.2404	*	54.7733	*	52.5849	*	32	30	33	0	0	0	42.9576	*	43.3557	*	41.3295	*	40.6448	*	41.0175	*	39.1091	*	54.3883	*	54.8556	*
25	#79	3396	TGGGGGAAAGCAGGCCCTAGAAACC	38	30	33	0	0	0	51.5695	*	49.145	*	47.0142	*	42.8781	*	40.8984	*	39.1514	*	57.2404	*	54.7733	*	52.5849	*	33	30	33	0	0	0	44.3186	*	44.7266	*	42.6398	*	40.6448	*	41.0175	*	39.1091	*	54.3883	*	54.8556	*
25	#79	3397	GGGGGAAAGCAGGCCCTAGAAACCG	39	29	33	0	0	0	52.9423	*	50.4573	*	48.264	*	41.4273	*	39.5121	*	37.8236	*	57.2404	*	54.7733	*	52.5849	*	33	29	33	0	0	0	44.3186	*	44.7266	*	42.6398	*	39.2683	*	39.6312	*	37.7833	*	54.3883	*	54.8556	*
25	#79	3398	GGGGAAAGCAGGCCCTAGAAACCGT	38	30	32	0	0	0	51.5695	*	49.145	*	47.0142	*	42.8781	*	40.8984	*	39.1514	*	55.481	*	53.0862	*	50.9681	*	32	30	32	0	0	0	42.9576	*	43.3557	*	41.3295	*	40.6448	*	41.0175	*	39.1091	*	52.7187	*	53.1724	*
25	#79	3399	GGGAAAGCAGGCCCTAGAAACCGTT	37	29	32	0	0	0	50.1947	*	47.8366	*	45.7605	*	41.4273	*	39.5121	*	37.8236	*	55.481	*	53.0862	*	50.9681	*	32	29	32	0	0	0	42.9576	*	43.3557	*	41.3295	*	39.2683	*	39.6312	*	37.7833	*	52.7187	*	53.1724	*
25	#79	3400	GGAAAGCAGGCCCTAGAAACCGTTC	37	30	30	0	0	0	50.1947	*	47.8366	*	45.7605	*	42.8781	*	40.8984	*	39.1514	*	51.9566	*	49.7141	*	47.7326	*	32	30	30	0	0	0	42.9576	*	43.3557	*	41.3295	*	40.6448	*	41.0175	*	39.1091	*	49.37	*	49.7925	*
25	#79	3401	GAAAGCAGGCCCTAGAAACCGTTCA	36	31	30	0	0	0	48.82	*	46.5244	*	44.5069	*	44.3347	*	42.2809	*	40.4753	*	51.9566	*	49.7141	*	47.7326	*	32	31	30	0	0	0	42.9576	*	43.3557	*	41.3295	*	42.0195	*	42.4078	*	40.433	*	49.37	*	49.7925	*
25	#79	3402	AAAGCAGGCCCTAGAAACCGTTCAG	37	30	29	0	0	0	50.1947	*	47.8366	*	45.7605	*	42.8781	*	40.8984	*	39.1514	*	50.1954	*	48.031	*	46.1159	*	33	30	29	0	0	0	44.3186	*	44.7266	*	42.6398	*	40.6448	*	41.0175	*	39.1091	*	47.6986	*	48.1074	*
25	#79	3403	AAGCAGGCCCTAGAAACCGTTCAGC	38	31	29	0	0	0	51.5695	*	49.145	*	47.0142	*	44.3347	*	42.2809	*	40.4753	*	50.1954	*	48.031	*	46.1159	*	34	30	29	0	0	0	45.6855	*	46.1052	*	43.952	*	40.6448	*	41.0175	*	39.1091	*	47.6986	*	48.1074	*
25	#79	3404	AGCAGGCCCTAGAAACCGTTCAGCG	36	31	29	0	0	0	48.82	*	46.5244	*	44.5069	*	44.3347	*	42.2809	*	40.4753	*	50.1954	*	48.031	*	46.1159	*	32	31	29	0	0	0	42.9576	*	43.3557	*	41.3295	*	42.0195	*	42.4078	*	40.433	*	47.6986	*	48.1074	*
25	#79	3405	GCAGGCCCTAGAAACCGTTCAGCGA	35	30	29	0	0	0	47.4433	*	45.216	*	43.2532	*	42.8781	*	40.8984	*	39.1514	*	50.1954	*	48.031	*	46.1159	*	31	30	29	0	0	0	41.5927	*	41.9811	*	40.0193	*	40.6448	*	41.0175	*	39.1091	*	47.6986	*	48.1074	*
25	#79	3406	CAGGCCCTAGAAACCGTTCAGCGAC	35	30	30	0	0	0	47.4433	*	45.216	*	43.2532	*	42.8781	*	40.8984	*	39.1514	*	51.9566	*	49.7141	*	47.7326	*	31	30	30	0	0	0	41.5927	*	41.9811	*	40.0193	*	40.6448	*	41.0175	*	39.1091	*	49.37	*	49.7925	*
25	#79	3407	AGGCCCTAGAAACCGTTCAGCGACT	38	31	30	0	0	0	51.5695	*	49.145	*	47.0142	*	44.3347	*	42.2809	*	40.4753	*	51.9566	*	49.7141	*	47.7326	*	33	31	30	0	0	0	44.3186	*	44.7266	*	42.6398	*	42.0195	*	42.4078	*	40.433	*	49.37	*	49.7925	*
25	#79	3408	GGCCCTAGAAACCGTTCAGCGACTC	38	31	30	0	0	0	51.5695	*	49.145	*	47.0142	*	44.3347	*	42.2809	*	40.4753	*	51.9566	*	49.7141	*	47.7326	*	33	31	30	0	0	0	44.3186	*	44.7266	*	42.6398	*	42.0195	*	42.4078	*	40.433	*	49.37	*	49.7925	*
25	#79	3409	GCCCTAGAAACCGTTCAGCGACTCC	38	31	30	0	0	0	51.5695	*	49.145	*	47.0142	*	44.3347	*	42.2809	*	40.4753	*	51.9566	*	49.7141	*	47.7326	*	33	31	30	0	0	0	44.3186	*	44.7266	*	42.6398	*	42.0195	*	42.4078	*	40.433	*	49.37	*	49.7925	*
25	#79	3410	CCCTAGAAACCGTTCAGCGACTCCT	37	32	31	0	0	0	50.1947	*	47.8366	*	45.7605	*	45.7836	*	43.6692	*	41.8011	*	53.7217	*	51.4011	*	49.3532	*	32	31	31	0	0	0	42.9576	*	43.3557	*	41.3295	*	42.0195	*	42.4078	*	40.433	*	51.0434	*	51.4815	*
25	#79	3411	CCTAGAAACCGTTCAGCGACTCCTG	37	31	31	0	0	0	50.1947	*	47.8366	*	45.7605	*	44.3347	*	42.2809	*	40.4753	*	53.7217	*	51.4011	*	49.3532	*	32	30	31	0	0	0	42.9576	*	43.3557	*	41.3295	*	40.6448	*	41.0175	*	39.1091	*	51.0434	*	51.4815	*
25	#79	3412	CTAGAAACCGTTCAGCGACTCCTGC	41	31	30	0	0	0	55.6919	*	53.0741	*	50.7715	*	44.3347	*	42.2809	*	40.4753	*	51.9566	*	49.7141	*	47.7326	*	35	30	30	0	0	0	47.0408	*	47.4799	*	45.2604	*	40.6448	*	41.0175	*	39.1091	*	49.37	*	49.7925	*
25	#79	3413	TAGAAACCGTTCAGCGACTCCTGCC	39	31	31	0	0	0	52.9423	*	50.4573	*	48.264	*	44.3347	*	42.2809	*	40.4753	*	53.7217	*	51.4011	*	49.3532	*	33	30	31	0	0	0	44.3186	*	44.7266	*	42.6398	*	40.6448	*	41.0175	*	39.1091	*	51.0434	*	51.4815	*
25	#79	3414	AGAAACCGTTCAGCGACTCCTGCCC	39	31	31	0	0	0	52.9423	*	50.4573	*	48.264	*	44.3347	*	42.2809	*	40.4753	*	53.7217	*	51.4011	*	49.3532	*	34	30	31	0	0	0	45.6855	*	46.1052	*	43.952	*	40.6448	*	41.0175	*	39.1091	*	51.0434	*	51.4815	*
25	#79	3415	GAAACCGTTCAGCGACTCCTGCCCG	39	35	30	0	0	0	52.9423	*	50.4573	*	48.264	*	50.1401	*	47.8227	*	45.7827	*	51.9566	*	49.7141	*	47.7326	*	34	34	30	0	0	0	45.6855	*	46.1052	*	43.952	*	46.1494	*	46.5787	*	44.4067	*	49.37	*	49.7925	*
25	#79	3416	AAACCGTTCAGCGACTCCTGCCCGT	38	35	30	0	0	0	51.5695	*	49.145	*	47.0142	*	50.1401	*	47.8227	*	45.7827	*	51.9566	*	49.7141	*	47.7326	*	33	34	30	0	0	0	44.3186	*	44.7266	*	42.6398	*	46.1494	*	46.5787	*	44.4067	*	49.37	*	49.7925	*
25	#79	3417	AACCGTTCAGCGACTCCTGCCCGTC	38	34	30	0	0	0	51.5695	*	49.145	*	47.0142	*	48.6892	*	46.442	*	44.4568	*	51.9566	*	49.7141	*	47.7326	*	33	33	30	0	0	0	44.3186	*	44.7266	*	42.6398	*	44.7747	*	45.1884	*	43.0827	*	49.37	*	49.7925	*
25	#79	3418	ACCGTTCAGCGACTCCTGCCCGTCC	37	35	31	0	0	0	50.1947	*	47.8366	*	45.7605	*	50.1401	*	47.8227	*	45.7827	*	53.7217	*	51.4011	*	49.3532	*	32	34	31	0	0	0	42.9576	*	43.3557	*	41.3295	*	46.1494	*	46.5787	*	44.4067	*	51.0434	*	51.4815	*
25	#79	3419	CCGTTCAGCGACTCCTGCCCGTCCT	36	36	31	0	0	0	48.82	*	46.5244	*	44.5069	*	51.5949	*	49.2149	*	47.1086	*	53.7217	*	51.4011	*	49.3532	*	32	35	31	0	0	0	42.9576	*	43.3557	*	41.3295	*	47.5261	*	47.969	*	45.7287	*	51.0434	*	51.4815	*
25	#79	3420	CGTTCAGCGACTCCTGCCCGTCCTG	36	34	31	0	0	0	48.82	*	46.5244	*	44.5069	*	48.6892	*	46.442	*	44.4568	*	53.7217	*	51.4011	*	49.3532	*	32	33	31	0	0	0	42.9576	*	43.3557	*	41.3295	*	44.7747	*	45.1884	*	43.0827	*	51.0434	*	51.4815	*
25	#79	3421	GTTCAGCGACTCCTGCCCGTCCTGT	36	34	31	0	0	0	48.82	*	46.5244	*	44.5069	*	48.6892	*	46.442	*	44.4568	*	53.7217	*	51.4011	*	49.3532	*	32	33	31	0	0	0	42.9576	*	43.3557	*	41.3295	*	44.7747	*	45.1884	*	43.0827	*	51.0434	*	51.4815	*
25	#79	3422	TTCAGCGACTCCTGCCCGTCCTGTG	36	34	32	0	0	0	48.82	*	46.5244	*	44.5069	*	48.6892	*	46.442	*	44.4568	*	55.481	*	53.0862	*	50.9681	*	32	33	31	0	0	0	42.9576	*	43.3557	*	41.3295	*	44.7747	*	45.1884	*	43.0827	*	51.0434	*	51.4815	*
25	#79	3423	TCAGCGACTCCTGCCCGTCCTGTGC	38	35	32	0	0	0	51.5695	*	49.145	*	47.0142	*	50.1401	*	47.8227	*	45.7827	*	55.481	*	53.0862	*	50.9681	*	34	34	31	0	0	0	45.6855	*	46.1052	*	43.952	*	46.1494	*	46.5787	*	44.4067	*	51.0434	*	51.4815	*
25	#79	3424	CAGCGACTCCTGCCCGTCCTGTGCC	38	36	32	0	0	0	51.5695	*	49.145	*	47.0142	*	51.5949	*	49.2149	*	47.1086	*	55.481	*	53.0862	*	50.9681	*	34	35	31	0	0	0	45.6855	*	46.1052	*	43.952	*	47.5261	*	47.969	*	45.7287	*	51.0434	*	51.4815	*
25	#79	3425	AGCGACTCCTGCCCGTCCTGTGCCA	38	36	31	0	0	0	51.5695	*	49.145	*	47.0142	*	51.5949	*	49.2149	*	47.1086	*	53.7217	*	51.4011	*	49.3532	*	34	35	31	0	0	0	45.6855	*	46.1052	*	43.952	*	47.5261	*	47.969	*	45.7287	*	51.0434	*	51.4815	*
25	#79	3426	GCGACTCCTGCCCGTCCTGTGCCAG	38	37	31	0	0	0	51.5695	*	49.145	*	47.0142	*	53.0497	*	50.5994	*	48.4345	*	53.7217	*	51.4011	*	49.3532	*	34	36	31	0	0	0	45.6855	*	46.1052	*	43.952	*	48.9047	*	49.3594	*	47.0565	*	51.0434	*	51.4815	*
25	#79	3427	CGACTCCTGCCCGTCCTGTGCCAGG	38	37	30	0	0	0	51.5695	*	49.145	*	47.0142	*	53.0497	*	50.5994	*	48.4345	*	51.9566	*	49.7141	*	47.7326	*	34	36	30	0	0	0	45.6855	*	46.1052	*	43.952	*	48.9047	*	49.3594	*	47.0565	*	49.37	*	49.7925	*
25	#79	3428	GACTCCTGCCCGTCCTGTGCCAGGA	17	16	19	0	0	0	22.7033	*	21.6396	*	20.696	*	22.5445	*	21.5038	*	20.5845	*	32.5864	*	31.1813	*	29.9415	*	14	15	19	0	0	0	18.4258	*	18.5956	*	17.727	*	19.9918	*	20.1751	*	19.2369	*	30.966	*	31.2323	*
25	#79	3429	ACTCCTGCCCGTCCTGTGCCAGGAC	17	16	19	0	0	0	22.7033	*	21.6396	*	20.696	*	22.5445	*	21.5038	*	20.5845	*	32.5864	*	31.1813	*	29.9415	*	14	15	19	0	0	0	18.4258	*	18.5956	*	17.727	*	19.9918	*	20.1751	*	19.2369	*	30.966	*	31.2323	*
25	#79	3430	CTCCTGCCCGTCCTGTGCCAGGACC	18	16	19	0	0	0	24.0811	*	22.9491	*	21.9509	*	22.5445	*	21.5038	*	20.5845	*	32.5864	*	31.1813	*	29.9415	*	15	15	19	0	0	0	19.7913	*	19.9729	*	19.038	*	19.9918	*	20.1751	*	19.2369	*	30.966	*	31.2323	*
25	#79	3431	TCCTGCCCGTCCTGTGCCAGGACCA	17	16	19	0	0	0	22.7033	*	21.6396	*	20.696	*	22.5445	*	21.5038	*	20.5845	*	32.5864	*	31.1813	*	29.9415	*	14	15	19	0	0	0	18.4258	*	18.5956	*	17.727	*	19.9918	*	20.1751	*	19.2369	*	30.966	*	31.2323	*
25	#79	3432	CCTGCCCGTCCTGTGCCAGGACCAC	17	16	19	0	0	0	22.7033	*	21.6396	*	20.696	*	22.5445	*	21.5038	*	20.5845	*	32.5864	*	31.1813	*	29.9415	*	14	15	19	0	0	0	18.4258	*	18.5956	*	17.727	*	19.9918	*	20.1751	*	19.2369	*	30.966	*	31.2323	*
25	#79	3433	CTGCCCGTCCTGTGCCAGGACCACG	17	15	19	0	0	0	22.7033	*	21.6396	*	20.696	*	21.0928	*	20.1184	*	19.2577	*	32.5864	*	31.1813	*	29.9415	*	14	14	19	0	0	0	18.4258	*	18.5956	*	17.727	*	18.6145	*	18.7918	*	17.9141	*	30.966	*	31.2323	*
25	#79	3434	TGCCCGTCCTGTGCCAGGACCACGG	16	15	19	0	0	0	21.3314	*	20.3283	*	19.4433	*	21.0928	*	20.1184	*	19.2577	*	32.5864	*	31.1813	*	29.9415	*	13	14	19	0	0	0	17.0661	*	17.2261	*	16.4181	*	18.6145	*	18.7918	*	17.9141	*	30.966	*	31.2323	*
25	#79	3435	GCCCGTCCTGTGCCAGGACCACGGC	17	15	19	0	0	0	22.7033	*	21.6396	*	20.696	*	21.0928	*	20.1184	*	19.2577	*	32.5864	*	31.1813	*	29.9415	*	14	14	19	0	0	0	18.4258	*	18.5956	*	17.727	*	18.6145	*	18.7918	*	17.9141	*	30.966	*	31.2323	*
25	#79	3436	CCCGTCCTGTGCCAGGACCACGGCC	17	16	19	0	0	0	22.7033	*	21.6396	*	20.696	*	22.5445	*	21.5038	*	20.5845	*	32.5864	*	31.1813	*	29.9415	*	14	15	19	0	0	0	18.4258	*	18.5956	*	17.727	*	19.9918	*	20.1751	*	19.2369	*	30.966	*	31.2323	*
25	#79	3437	CCGTCCTGTGCCAGGACCACGGCCT	17	16	19	0	0	0	22.7033	*	21.6396	*	20.696	*	22.5445	*	21.5038	*	20.5845	*	32.5864	*	31.1813	*	29.9415	*	14	15	19	0	0	0	18.4258	*	18.5956	*	17.727	*	19.9918	*	20.1751	*	19.2369	*	30.966	*	31.2323	*
25	#79	3438	CGTCCTGTGCCAGGACCACGGCCTG	17	16	19	0	0	0	22.7033	*	21.6396	*	20.696	*	22.5445	*	21.5038	*	20.5845	*	32.5864	*	31.1813	*	29.9415	*	14	15	19	0	0	0	18.4258	*	18.5956	*	17.727	*	19.9918	*	20.1751	*	19.2369	*	30.966	*	31.2323	*
25	#79	3439	GTCCTGTGCCAGGACCACGGCCTGA	18	17	18	0	0	0	24.0811	*	22.9491	*	21.9509	*	23.9963	*	22.8893	*	21.9114	*	30.8222	*	29.5008	*	28.3274	*	15	16	18	0	0	0	19.7913	*	19.9729	*	19.038	*	21.3712	*	21.5701	*	20.5655	*	29.2934	*	29.5422	*
25	#79	3440	TCCTGTGCCAGGACCACGGCCTGAC	18	16	18	0	0	0	24.0811	*	22.9491	*	21.9509	*	22.5445	*	21.5038	*	20.5845	*	30.8222	*	29.5008	*	28.3274	*	15	15	18	0	0	0	19.7913	*	19.9729	*	19.038	*	19.9918	*	20.1751	*	19.2369	*	29.2934	*	29.5422	*
25	#79	3441	CCTGTGCCAGGACCACGGCCTGACC	18	15	18	0	0	0	24.0811	*	22.9491	*	21.9509	*	21.0928	*	20.1184	*	19.2577	*	30.8222	*	29.5008	*	28.3274	*	15	14	18	0	0	0	19.7913	*	19.9729	*	19.038	*	18.6145	*	18.7918	*	17.9141	*	29.2934	*	29.5422	*
25	#79	3442	CTGTGCCAGGACCACGGCCTGACCC	18	15	18	0	0	0	24.0811	*	22.9491	*	21.9509	*	21.0928	*	20.1184	*	19.2577	*	30.8222	*	29.5008	*	28.3274	*	15	14	18	0	0	0	19.7913	*	19.9729	*	19.038	*	18.6145	*	18.7918	*	17.9141	*	29.2934	*	29.5422	*
25	#79	3443	TGTGCCAGGACCACGGCCTGACCCC	20	16	20	0	0	0	26.8254	*	25.5647	*	24.457	*	22.5445	*	21.5038	*	20.5845	*	34.347	*	32.8677	*	31.5577	*	17	15	20	0	0	0	22.5154	*	22.7223	*	21.6605	*	19.9918	*	20.1751	*	19.2369	*	32.6388	*	32.9149	*
25	#79	3444	GTGCCAGGACCACGGCCTGACCCCC	20	16	20	0	0	0	26.8254	*	25.5647	*	24.457	*	22.5445	*	21.5038	*	20.5845	*	34.347	*	32.8677	*	31.5577	*	17	15	20	0	0	0	22.5154	*	22.7223	*	21.6605	*	19.9918	*	20.1751	*	19.2369	*	32.6388	*	32.9149	*
25	#79	3445	TGCCAGGACCACGGCCTGACCCCCG	19	16	19	0	0	0	25.4513	*	24.2531	*	23.2039	*	22.5445	*	21.5038	*	20.5845	*	32.5864	*	31.1813	*	29.9415	*	16	15	19	0	0	0	21.1495	*	21.3522	*	20.3492	*	19.9918	*	20.1751	*	19.2369	*	30.966	*	31.2323	*
25	#79	3446	GCCAGGACCACGGCCTGACCCCCGA	19	16	21	0	0	0	25.4513	*	24.2531	*	23.2039	*	22.5445	*	21.5038	*	20.5845	*	36.1057	*	34.5541	*	33.1778	*	16	15	21	0	0	0	21.1495	*	21.3522	*	20.3492	*	19.9918	*	20.1751	*	19.2369	*	34.3135	*	34.6071	*
25	#79	3448	CAGGACCACGGCCTGACCCCCGAAC	23	36	25	0	0	0	30.9483	*	29.4981	*	28.2186	*	51.5949	*	49.2149	*	47.1086	*	43.1472	*	41.2912	*	39.6455	*	20	33	24	0	0	0	26.6024	*	26.8502	*	25.5952	*	44.7747	*	45.1884	*	43.0827	*	39.3306	*	39.671	*
25	#79	3449	AGGACCACGGCCTGACCCCCGAACA	23	36	25	0	0	0	30.9483	*	29.4981	*	28.2186	*	51.5949	*	49.2149	*	47.1086	*	43.1472	*	41.2912	*	39.6455	*	20	33	24	0	0	0	26.6024	*	26.8502	*	25.5952	*	44.7747	*	45.1884	*	43.0827	*	39.3306	*	39.671	*
25	#79	3450	GGACCACGGCCTGACCCCCGAACAG	23	37	25	0	0	0	30.9483	*	29.4981	*	28.2186	*	53.0497	*	50.5994	*	48.4345	*	43.1472	*	41.2912	*	39.6455	*	20	34	24	0	0	0	26.6024	*	26.8502	*	25.5952	*	46.1494	*	46.5787	*	44.4067	*	39.3306	*	39.671	*
25	#79	3451	GACCACGGCCTGACCCCCGAACAGG	24	37	25	0	0	0	32.3227	*	30.8061	*	29.4681	*	53.0497	*	50.5994	*	48.4345	*	43.1472	*	41.2912	*	39.6455	*	21	33	24	0	0	0	27.9649	*	28.2225	*	26.907	*	44.7747	*	45.1884	*	43.0827	*	39.3306	*	39.671	*
25	#79	3452	ACCACGGCCTGACCCCCGAACAGGT	26	37	25	0	0	0	35.0735	*	33.4262	*	31.975	*	53.0497	*	50.5994	*	48.4345	*	43.1472	*	41.2912	*	39.6455	*	24	33	24	0	0	0	32.0528	*	32.3476	*	30.8387	*	44.7747	*	45.1884	*	43.0827	*	39.3306	*	39.671	*
25	#79	3453	CCACGGCCTGACCCCCGAACAGGTT	26	37	26	0	0	0	35.0735	*	33.4262	*	31.975	*	53.0497	*	50.5994	*	48.4345	*	44.9102	*	42.9761	*	41.264	*	25	33	25	0	0	0	33.4156	*	33.7258	*	32.1468	*	44.7747	*	45.1884	*	43.0827	*	41.0056	*	41.3597	*
25	#79	3454	CACGGCCTGACCCCCGAACAGGTTG	27	36	27	0	0	0	36.4461	*	34.7344	*	33.2284	*	51.5949	*	49.2149	*	47.1086	*	46.6731	*	44.6629	*	42.8806	*	26	32	26	0	0	0	34.7783	*	35.1004	*	33.455	*	43.3981	*	43.7981	*	41.7569	*	42.6731	*	43.0408	*
25	#79	3455	ACGGCCTGACCCCCGAACAGGTTGT	27	36	26	0	0	0	36.4461	*	34.7344	*	33.2284	*	51.5949	*	49.2149	*	47.1086	*	44.9102	*	42.9761	*	41.264	*	26	32	25	0	0	0	34.7783	*	35.1004	*	33.455	*	43.3981	*	43.7981	*	41.7569	*	41.0056	*	41.3597	*
25	#79	3456	CGGCCTGACCCCCGAACAGGTTGTC	27	37	26	0	0	0	36.4461	*	34.7344	*	33.2284	*	53.0497	*	50.5994	*	48.4345	*	44.9102	*	42.9761	*	41.264	*	26	33	25	0	0	0	34.7783	*	35.1004	*	33.455	*	44.7747	*	45.1884	*	43.0827	*	41.0056	*	41.3597	*
25	#79	3457	GGCCTGACCCCCGAACAGGTTGTCG	28	37	26	0	0	0	37.8207	*	36.0464	*	34.4781	*	53.0497	*	50.5994	*	48.4345	*	44.9102	*	42.9761	*	41.264	*	27	33	25	0	0	0	36.1411	*	36.4787	*	34.7709	*	44.7747	*	45.1884	*	43.0827	*	41.0056	*	41.3597	*
25	#79	3458	GCCTGACCCCCGAACAGGTTGTCGC	27	38	26	0	0	0	36.4461	*	34.7344	*	33.2284	*	54.5045	*	51.984	*	49.7643	*	44.9102	*	42.9761	*	41.264	*	26	34	25	0	0	0	34.7783	*	35.1004	*	33.455	*	46.1494	*	46.5787	*	44.4067	*	41.0056	*	41.3597	*
25	#79	3459	CCTGACCCCCGAACAGGTTGTCGCT	27	38	25	0	0	0	36.4461	*	34.7344	*	33.2284	*	54.5045	*	51.984	*	49.7643	*	43.1472	*	41.2912	*	39.6455	*	26	34	25	0	0	0	34.7783	*	35.1004	*	33.455	*	46.1494	*	46.5787	*	44.4067	*	41.0056	*	41.3597	*
25	#79	3460	CTGACCCCCGAACAGGTTGTCGCTA	27	40	25	0	0	0	36.4461	*	34.7344	*	33.2284	*	57.4064	*	54.7512	*	52.4143	*	43.1472	*	41.2912	*	39.6455	*	26	36	25	0	0	0	34.7783	*	35.1004	*	33.455	*	48.9047	*	49.3594	*	47.0565	*	41.0056	*	41.3597	*
25	#79	3461	TGACCCCCGAACAGGTTGTCGCTAT	29	39	25	0	0	0	39.1953	*	37.3547	*	35.7316	*	55.9573	*	53.3685	*	51.0903	*	43.1472	*	41.2912	*	39.6455	*	28	36	25	0	0	0	37.504	*	37.8514	*	36.0829	*	48.9047	*	49.3594	*	47.0565	*	41.0056	*	41.3597	*
25	#79	3462	GACCCCCGAACAGGTTGTCGCTATT	31	37	25	0	0	0	41.9465	*	39.975	*	38.2426	*	53.0497	*	50.5994	*	48.4345	*	43.1472	*	41.2912	*	39.6455	*	30	35	25	0	0	0	40.2336	*	40.6026	*	38.7072	*	47.5261	*	47.969	*	45.7287	*	41.0056	*	41.3597	*
25	#79	3463	ACCCCCGAACAGGTTGTCGCTATTG	32	36	25	0	0	0	43.323	*	41.2853	*	39.4904	*	51.5949	*	49.2149	*	47.1086	*	43.1472	*	41.2912	*	39.6455	*	30	34	25	0	0	0	40.2336	*	40.6026	*	38.7072	*	46.1494	*	46.5787	*	44.4067	*	41.0056	*	41.3597	*
25	#79	3464	CCCCCGAACAGGTTGTCGCTATTGC	33	36	25	0	0	0	44.6939	*	42.5974	*	40.7479	*	51.5949	*	49.2149	*	47.1086	*	43.1472	*	41.2912	*	39.6455	*	30	34	25	0	0	0	40.2336	*	40.6026	*	38.7072	*	46.1494	*	46.5787	*	44.4067	*	41.0056	*	41.3597	*
25	#79	3465	CCCCGAACAGGTTGTCGCTATTGCT	33	37	27	0	0	0	44.6939	*	42.5974	*	40.7479	*	53.0497	*	50.5994	*	48.4345	*	46.6731	*	44.6629	*	42.8806	*	31	36	27	0	0	0	41.5927	*	41.9811	*	40.0193	*	48.9047	*	49.3594	*	47.0565	*	44.3501	*	44.7296	*
25	#79	3466	CCCGAACAGGTTGTCGCTATTGCTA	33	38	27	0	0	0	44.6939	*	42.5974	*	40.7479	*	54.5045	*	51.984	*	49.7643	*	46.6731	*	44.6629	*	42.8806	*	31	36	27	0	0	0	41.5927	*	41.9811	*	40.0193	*	48.9047	*	49.3594	*	47.0565	*	44.3501	*	44.7296	*
25	#79	3467	CCGAACAGGTTGTCGCTATTGCTAG	33	38	27	0	0	0	44.6939	*	42.5974	*	40.7479	*	54.5045	*	51.984	*	49.7643	*	46.6731	*	44.6629	*	42.8806	*	31	36	27	0	0	0	41.5927	*	41.9811	*	40.0193	*	48.9047	*	49.3594	*	47.0565	*	44.3501	*	44.7296	*
25	#79	3468	CGAACAGGTTGTCGCTATTGCTAGT	31	37	27	0	0	0	41.9465	*	39.975	*	38.2426	*	53.0497	*	50.5994	*	48.4345	*	46.6731	*	44.6629	*	42.8806	*	29	35	27	0	0	0	38.8669	*	39.2241	*	37.395	*	47.5261	*	47.969	*	45.7287	*	44.3501	*	44.7296	*
25	#79	3469	GAACAGGTTGTCGCTATTGCTAGTA	30	39	26	0	0	0	40.5718	*	38.6668	*	36.9852	*	55.9573	*	53.3685	*	51.0903	*	44.9102	*	42.9761	*	41.264	*	28	37	25	0	0	0	37.504	*	37.8514	*	36.0829	*	50.2834	*	50.7478	*	48.3844	*	41.0056	*	41.3597	*
25	#79	3470	AACAGGTTGTCGCTATTGCTAGTAA	28	39	26	0	0	0	37.8207	*	36.0464	*	34.4781	*	55.9573	*	53.3685	*	51.0903	*	44.9102	*	42.9761	*	41.264	*	26	37	26	0	0	0	34.7783	*	35.1004	*	33.455	*	50.2834	*	50.7478	*	48.3844	*	42.6731	*	43.0408	*
25	#79	3471	ACAGGTTGTCGCTATTGCTAGTAAC	28	38	25	0	0	0	37.8207	*	36.0464	*	34.4781	*	54.5045	*	51.984	*	49.7643	*	43.1472	*	41.2912	*	39.6455	*	26	36	25	0	0	0	34.7783	*	35.1004	*	33.455	*	48.9047	*	49.3594	*	47.0565	*	41.0056	*	41.3597	*
25	#79	3472	CAGGTTGTCGCTATTGCTAGTAACG	78	76	64	0	0	0	106.565	*	101.555	*	97.1468	*	109.719	*	104.642	*	100.172	*	111.855	*	107.017	*	102.739	*	70	70	63	0	0	0	94.7586	*	95.6352	*	91.1698	*	95.7303	*	96.6126	*	92.1166	*	104.595	*	105.498	*
25	#79	3473	AGGTTGTCGCTATTGCTAGTAACGG	79	76	65	0	0	0	107.938	*	102.869	*	98.4026	*	109.719	*	104.642	*	100.172	*	113.616	*	108.702	*	104.354	*	69	70	64	0	0	0	93.3954	*	94.2584	*	89.8574	*	95.7303	*	96.6126	*	92.1166	*	106.271	*	107.185	*
25	#79	3474	GGTTGTCGCTATTGCTAGTAACGGC	80	78	67	0	0	0	109.315	*	104.176	*	99.6545	*	112.623	*	107.415	*	102.828	*	117.139	*	112.075	*	107.59	*	70	71	66	0	0	0	94.7586	*	95.6352	*	91.1698	*	97.1091	*	98.0032	*	93.4407	*	109.618	*	110.564	*
25	#79	3475	GTTGTCGCTATTGCTAGTAACGGCG	80	77	67	0	0	0	109.315	*	104.176	*	99.6545	*	111.168	*	106.032	*	101.504	*	117.139	*	112.075	*	107.59	*	70	72	66	0	0	0	94.7586	*	95.6352	*	91.1698	*	98.4899	*	99.3937	*	94.7707	*	109.618	*	110.564	*
25	#79	3476	TTGTCGCTATTGCTAGTAACGGCGG	81	77	67	0	0	0	110.69	*	105.488	*	100.908	*	111.168	*	106.032	*	101.504	*	117.139	*	112.075	*	107.59	*	71	72	66	0	0	0	96.1218	*	97.0102	*	92.4822	*	98.4899	*	99.3937	*	94.7707	*	109.618	*	110.564	*
25	#79	3477	TGTCGCTATTGCTAGTAACGGCGGA	80	76	69	0	0	0	109.315	*	104.176	*	99.6545	*	109.719	*	104.642	*	100.172	*	120.667	*	115.448	*	110.83	*	70	72	67	0	0	0	94.7586	*	95.6352	*	91.1698	*	98.4899	*	99.3937	*	94.7707	*	111.292	*	112.249	*
25	#79	3478	GTCGCTATTGCTAGTAACGGCGGAG	81	77	72	0	0	0	110.69	*	105.488	*	100.908	*	111.168	*	106.032	*	101.504	*	125.951	*	120.503	*	115.682	*	70	73	71	0	0	0	94.7586	*	95.6352	*	91.1698	*	99.8648	*	100.786	*	96.0949	*	117.991	*	119.001	*
25	#79	3479	TCGCTATTGCTAGTAACGGCGGAGG	82	76	76	0	0	0	112.063	*	106.799	*	102.16	*	109.719	*	104.642	*	100.172	*	132.994	*	127.246	*	122.152	*	68	72	74	0	0	0	92.0283	*	92.8795	*	88.5488	*	98.4899	*	99.3937	*	94.7707	*	123.01	*	124.065	*
25	#79	3480	CGCTATTGCTAGTAACGGCGGAGGC	80	78	76	0	0	0	109.315	*	104.176	*	99.6545	*	112.623	*	107.415	*	102.828	*	132.994	*	127.246	*	122.152	*	67	74	76	0	0	0	90.667	*	91.5065	*	87.2345	*	101.238	*	102.175	*	97.4171	*	126.354	*	127.442	*
25	#79	3481	GCTATTGCTAGTAACGGCGGAGGCA	79	79	76	0	0	0	107.938	*	102.869	*	98.4026	*	114.074	*	108.802	*	104.156	*	132.994	*	127.246	*	122.152	*	67	74	76	0	0	0	90.667	*	91.5065	*	87.2345	*	101.238	*	102.175	*	97.4171	*	126.354	*	127.442	*
25	#79	3482	CTATTGCTAGTAACGGCGGAGGCAA	81	79	76	0	0	0	110.69	*	105.488	*	100.908	*	114.074	*	108.802	*	104.156	*	132.994	*	127.246	*	122.152	*	70	73	76	0	0	0	94.7586	*	95.6352	*	91.1698	*	99.8648	*	100.786	*	96.0949	*	126.354	*	127.442	*
25	#79	3483	TATTGCTAGTAACGGCGGAGGCAAA	83	76	75	0	0	0	113.44	*	108.105	*	103.416	*	109.719	*	104.642	*	100.172	*	131.236	*	125.559	*	120.539	*	72	70	74	0	0	0	97.4811	*	98.387	*	93.7908	*	95.7303	*	96.6126	*	92.1166	*	123.01	*	124.065	*
25	#79	3484	ATTGCTAGTAACGGCGGAGGCAAAC	84	76	74	0	0	0	114.815	*	109.418	*	104.666	*	109.719	*	104.642	*	100.172	*	129.475	*	123.873	*	118.92	*	72	70	73	0	0	0	97.4811	*	98.387	*	93.7908	*	95.7303	*	96.6126	*	92.1166	*	121.334	*	122.382	*
25	#79	3485	TTGCTAGTAACGGCGGAGGCAAACA	82	77	74	0	0	0	112.063	*	106.799	*	102.16	*	111.168	*	106.032	*	101.504	*	129.475	*	123.873	*	118.92	*	70	70	73	0	0	0	94.7586	*	95.6352	*	91.1698	*	95.7303	*	96.6126	*	92.1166	*	121.334	*	122.382	*
25	#79	3486	TGCTAGTAACGGCGGAGGCAAACAG	83	76	72	0	0	0	113.44	*	108.105	*	103.416	*	109.719	*	104.642	*	100.172	*	125.951	*	120.503	*	115.682	*	71	72	71	0	0	0	96.1218	*	97.0102	*	92.4822	*	98.4899	*	99.3937	*	94.7707	*	117.991	*	119.001	*
25	#79	3487	GCTAGTAACGGCGGAGGCAAACAGG	83	76	73	0	0	0	113.44	*	108.105	*	103.416	*	109.719	*	104.642	*	100.172	*	127.715	*	122.188	*	117.301	*	71	72	72	0	0	0	96.1218	*	97.0102	*	92.4822	*	98.4899	*	99.3937	*	94.7707	*	119.664	*	120.692	*
25	#79	3488	CTAGTAACGGCGGAGGCAAACAGGC	83	76	72	0	0	0	113.44	*	108.105	*	103.416	*	109.719	*	104.642	*	100.172	*	125.951	*	120.503	*	115.682	*	71	72	71	0	0	0	96.1218	*	97.0102	*	92.4822	*	98.4899	*	99.3937	*	94.7707	*	117.991	*	119.001	*
25	#79	3489	TAGTAACGGCGGAGGCAAACAGGCG	82	76	72	0	0	0	112.063	*	106.799	*	102.16	*	109.719	*	104.642	*	100.172	*	125.951	*	120.503	*	115.682	*	69	72	71	0	0	0	93.3954	*	94.2584	*	89.8574	*	98.4899	*	99.3937	*	94.7707	*	117.991	*	119.001	*
25	#79	3490	AGTAACGGCGGAGGCAAACAGGCGC	84	70	74	0	0	0	114.815	*	109.418	*	104.666	*	101	*	96.3295	*	92.2155	*	129.475	*	123.873	*	118.92	*	72	67	73	0	0	0	97.4811	*	98.387	*	93.7908	*	91.5996	*	92.441	*	88.1422	*	121.334	*	122.382	*
25	#79	3491	GTAACGGCGGAGGCAAACAGGCGCT	82	71	73	0	0	0	112.063	*	106.799	*	102.16	*	102.451	*	97.7123	*	93.5397	*	127.715	*	122.188	*	117.301	*	70	67	72	0	0	0	94.7586	*	95.6352	*	91.1698	*	91.5996	*	92.441	*	88.1422	*	119.664	*	120.692	*
25	#79	3492	TAACGGCGGAGGCAAACAGGCGCTG	84	71	72	0	0	0	114.815	*	109.418	*	104.666	*	102.451	*	97.7123	*	93.5397	*	125.951	*	120.503	*	115.682	*	72	67	71	0	0	0	97.4811	*	98.387	*	93.7908	*	91.5996	*	92.441	*	88.1422	*	117.991	*	119.001	*
25	#79	3493	AACGGCGGAGGCAAACAGGCGCTGG	86	73	71	0	0	0	117.561	*	112.039	*	107.174	*	105.355	*	100.489	*	96.1958	*	124.186	*	118.819	*	114.065	*	74	69	70	0	0	0	100.211	*	101.135	*	96.4156	*	94.3534	*	95.2221	*	90.7944	*	116.311	*	117.313	*
25	#79	3494	ACGGCGGAGGCAAACAGGCGCTGGA	87	72	72	0	0	0	118.938	*	113.347	*	108.428	*	103.902	*	99.0989	*	94.8716	*	125.951	*	120.503	*	115.682	*	75	69	70	0	0	0	101.575	*	102.514	*	97.7281	*	94.3534	*	95.2221	*	90.7944	*	116.311	*	117.313	*
25	#79	3495	CGGCGGAGGCAAACAGGCGCTGGAA	88	70	70	0	0	0	120.312	*	114.664	*	109.681	*	101	*	96.3295	*	92.2155	*	122.426	*	117.134	*	112.446	*	76	67	66	0	0	0	102.934	*	103.889	*	99.0405	*	91.5996	*	92.441	*	88.1422	*	109.618	*	110.564	*
25	#79	3496	GGCGGAGGCAAACAGGCGCTGGAAA	89	71	67	0	0	0	121.687	*	115.968	*	110.939	*	102.451	*	97.7123	*	93.5397	*	117.139	*	112.075	*	107.59	*	78	68	64	0	0	0	105.664	*	106.641	*	101.665	*	92.9784	*	93.8315	*	89.4702	*	106.271	*	107.185	*
25	#79	3497	GCGGAGGCAAACAGGCGCTGGAAAC	90	78	67	0	0	0	123.062	*	117.283	*	112.191	*	112.623	*	107.415	*	102.828	*	117.139	*	112.075	*	107.59	*	79	75	63	0	0	0	107.031	*	108.014	*	102.978	*	102.617	*	103.565	*	98.7452	*	104.595	*	105.498	*
25	#79	3498	CGGAGGCAAACAGGCGCTGGAAACA	91	79	67	0	0	0	124.437	*	118.589	*	113.443	*	114.074	*	108.802	*	104.156	*	117.139	*	112.075	*	107.59	*	81	75	63	0	0	0	109.752	*	110.767	*	105.601	*	102.617	*	103.565	*	98.7452	*	104.595	*	105.498	*
25	#79	3499	GGAGGCAAACAGGCGCTGGAAACAG	92	79	69	0	0	0	125.812	*	119.898	*	114.697	*	114.074	*	108.802	*	104.156	*	120.667	*	115.448	*	110.83	*	81	75	66	0	0	0	109.752	*	110.767	*	105.601	*	102.617	*	103.565	*	98.7452	*	109.618	*	110.564	*
25	#79	3500	GAGGCAAACAGGCGCTGGAAACAGT	91	78	69	0	0	0	124.437	*	118.589	*	113.443	*	112.623	*	107.415	*	102.828	*	120.667	*	115.448	*	110.83	*	80	74	66	0	0	0	108.391	*	109.392	*	104.286	*	101.238	*	102.175	*	97.4171	*	109.618	*	110.564	*
25	#79	3501	AGGCAAACAGGCGCTGGAAACAGTT	90	80	68	0	0	0	123.062	*	117.283	*	112.191	*	115.527	*	110.188	*	105.484	*	118.901	*	113.759	*	109.211	*	79	76	66	0	0	0	107.031	*	108.014	*	102.978	*	103.995	*	104.956	*	100.069	*	109.618	*	110.564	*
25	#79	3502	GGCAAACAGGCGCTGGAAACAGTTC	92	76	68	0	0	0	125.812	*	119.898	*	114.697	*	109.719	*	104.642	*	100.172	*	118.901	*	113.759	*	109.211	*	81	72	66	0	0	0	109.752	*	110.767	*	105.601	*	98.4899	*	99.3937	*	94.7707	*	109.618	*	110.564	*
25	#79	3503	GCAAACAGGCGCTGGAAACAGTTCA	90	76	68	0	0	0	123.062	*	117.283	*	112.191	*	109.719	*	104.642	*	100.172	*	118.901	*	113.759	*	109.211	*	79	72	66	0	0	0	107.031	*	108.014	*	102.978	*	98.4899	*	99.3937	*	94.7707	*	109.618	*	110.564	*
25	#79	3504	CAAACAGGCGCTGGAAACAGTTCAG	88	77	67	0	0	0	120.312	*	114.664	*	109.681	*	111.168	*	106.032	*	101.504	*	117.139	*	112.075	*	107.59	*	75	73	65	0	0	0	101.575	*	102.514	*	97.7281	*	99.8648	*	100.786	*	96.0949	*	107.946	*	108.876	*
25	#79	3505	AAACAGGCGCTGGAAACAGTTCAGC	86	77	67	0	0	0	117.561	*	112.039	*	107.174	*	111.168	*	106.032	*	101.504	*	117.139	*	112.075	*	107.59	*	75	72	65	0	0	0	101.575	*	102.514	*	97.7281	*	98.4899	*	99.3937	*	94.7707	*	107.946	*	108.876	*
25	#79	3506	AACAGGCGCTGGAAACAGTTCAGCG	86	77	66	0	0	0	117.561	*	112.039	*	107.174	*	111.168	*	106.032	*	101.504	*	115.378	*	110.388	*	105.973	*	75	72	64	0	0	0	101.575	*	102.514	*	97.7281	*	98.4899	*	99.3937	*	94.7707	*	106.271	*	107.185	*
25	#79	3507	ACAGGCGCTGGAAACAGTTCAGCGC	87	76	69	0	0	0	118.938	*	113.347	*	108.428	*	109.719	*	104.642	*	100.172	*	120.667	*	115.448	*	110.83	*	74	71	68	0	0	0	100.211	*	101.135	*	96.4156	*	97.1091	*	98.0032	*	93.4407	*	112.964	*	113.941	*
25	#79	3508	CAGGCGCTGGAAACAGTTCAGCGCC	88	78	71	0	0	0	120.312	*	114.664	*	109.681	*	112.623	*	107.415	*	102.828	*	124.186	*	118.819	*	114.065	*	77	74	70	0	0	0	104.301	*	105.264	*	100.353	*	101.238	*	102.175	*	97.4171	*	116.311	*	117.313	*
25	#79	3509	AGGCGCTGGAAACAGTTCAGCGCCT	87	79	71	0	0	0	118.938	*	113.347	*	108.428	*	114.074	*	108.802	*	104.156	*	124.186	*	118.819	*	114.065	*	76	76	70	0	0	0	102.934	*	103.889	*	99.0405	*	103.995	*	104.956	*	100.069	*	116.311	*	117.313	*
25	#79	3510	GGCGCTGGAAACAGTTCAGCGCCTC	88	81	71	0	0	0	120.312	*	114.664	*	109.681	*	116.98	*	111.575	*	106.809	*	124.186	*	118.819	*	114.065	*	77	76	70	0	0	0	104.301	*	105.264	*	100.353	*	103.995	*	104.956	*	100.069	*	116.311	*	117.313	*
25	#79	3511	GCGCTGGAAACAGTTCAGCGCCTCT	87	83	71	0	0	0	118.938	*	113.347	*	108.428	*	119.886	*	114.344	*	109.461	*	124.186	*	118.819	*	114.065	*	77	76	69	0	0	0	104.301	*	105.264	*	100.353	*	103.995	*	104.956	*	100.069	*	114.639	*	115.624	*
25	#79	3512	CGCTGGAAACAGTTCAGCGCCTCTT	87	82	71	0	0	0	118.938	*	113.347	*	108.428	*	118.433	*	112.958	*	108.137	*	124.186	*	118.819	*	114.065	*	77	75	68	0	0	0	104.301	*	105.264	*	100.353	*	102.617	*	103.565	*	98.7452	*	112.964	*	113.941	*
25	#79	3513	GCTGGAAACAGTTCAGCGCCTCTTG	85	87	71	0	0	0	116.19	*	110.73	*	105.924	*	125.695	*	119.887	*	114.769	*	124.186	*	118.819	*	114.065	*	75	81	68	0	0	0	101.575	*	102.514	*	97.7281	*	110.88	*	111.905	*	106.696	*	112.964	*	113.941	*
25	#79	3514	CTGGAAACAGTTCAGCGCCTCTTGC	83	88	74	0	0	0	113.44	*	108.105	*	103.416	*	127.152	*	121.274	*	116.097	*	129.475	*	123.873	*	118.92	*	73	82	72	0	0	0	98.8482	*	99.762	*	95.1032	*	112.261	*	113.295	*	108.022	*	119.664	*	120.692	*
25	#79	3515	TGGAAACAGTTCAGCGCCTCTTGCC	83	88	74	0	0	0	113.44	*	108.105	*	103.416	*	127.152	*	121.274	*	116.097	*	129.475	*	123.873	*	118.92	*	74	82	72	0	0	0	100.211	*	101.135	*	96.4156	*	112.261	*	113.295	*	108.022	*	119.664	*	120.692	*
25	#79	3516	GGAAACAGTTCAGCGCCTCTTGCCG	83	90	72	0	0	0	113.44	*	108.105	*	103.416	*	130.06	*	124.047	*	118.754	*	125.951	*	120.503	*	115.682	*	73	84	70	0	0	0	98.8482	*	99.762	*	95.1032	*	115.015	*	116.073	*	110.67	*	116.311	*	117.313	*
25	#79	3517	GAAACAGTTCAGCGCCTCTTGCCGG	83	91	73	0	0	0	113.44	*	108.105	*	103.416	*	131.511	*	125.432	*	120.076	*	127.715	*	122.188	*	117.301	*	73	85	71	0	0	0	98.8482	*	99.762	*	95.1032	*	116.388	*	117.463	*	111.997	*	117.991	*	119.001	*
25	#79	3518	AAACAGTTCAGCGCCTCTTGCCGGT	81	91	73	0	0	0	110.69	*	105.488	*	100.908	*	131.511	*	125.432	*	120.076	*	127.715	*	122.188	*	117.301	*	72	85	71	0	0	0	97.4811	*	98.387	*	93.7908	*	116.388	*	117.463	*	111.997	*	117.991	*	119.001	*
25	#79	3519	AACAGTTCAGCGCCTCTTGCCGGTC	80	91	73	0	0	0	109.315	*	104.176	*	99.6545	*	131.511	*	125.432	*	120.076	*	127.715	*	122.188	*	117.301	*	71	85	71	0	0	0	96.1218	*	97.0102	*	92.4822	*	116.388	*	117.463	*	111.997	*	117.991	*	119.001	*
25	#79	3520	ACAGTTCAGCGCCTCTTGCCGGTCT	80	91	69	0	0	0	109.315	*	104.176	*	99.6545	*	131.511	*	125.432	*	120.076	*	120.667	*	115.448	*	110.83	*	71	85	67	0	0	0	96.1218	*	97.0102	*	92.4822	*	116.388	*	117.463	*	111.997	*	111.292	*	112.249	*
25	#79	3521	CAGTTCAGCGCCTCTTGCCGGTCTT	80	91	71	0	0	0	109.315	*	104.176	*	99.6545	*	131.511	*	125.432	*	120.076	*	124.186	*	118.819	*	114.065	*	71	85	69	0	0	0	96.1218	*	97.0102	*	92.4822	*	116.388	*	117.463	*	111.997	*	114.639	*	115.624	*
25	#79	3522	AGTTCAGCGCCTCTTGCCGGTCTTG	80	89	71	0	0	0	109.315	*	104.176	*	99.6545	*	128.605	*	122.661	*	117.425	*	124.186	*	118.819	*	114.065	*	71	83	69	0	0	0	96.1218	*	97.0102	*	92.4822	*	113.638	*	114.682	*	109.344	*	114.639	*	115.624	*
25	#79	3523	GTTCAGCGCCTCTTGCCGGTCTTGT	80	90	72	0	0	0	109.315	*	104.176	*	99.6545	*	130.06	*	124.047	*	118.754	*	125.951	*	120.503	*	115.682	*	70	83	70	0	0	0	94.7586	*	95.6352	*	91.1698	*	113.638	*	114.682	*	109.344	*	116.311	*	117.313	*
25	#79	3524	TTCAGCGCCTCTTGCCGGTCTTGTG	80	91	70	0	0	0	109.315	*	104.176	*	99.6545	*	131.511	*	125.432	*	120.076	*	122.426	*	117.134	*	112.446	*	70	84	68	0	0	0	94.7586	*	95.6352	*	91.1698	*	115.015	*	116.073	*	110.67	*	112.964	*	113.941	*
25	#79	3525	TCAGCGCCTCTTGCCGGTCTTGTGT	80	91	70	0	0	0	109.315	*	104.176	*	99.6545	*	131.511	*	125.432	*	120.076	*	122.426	*	117.134	*	112.446	*	70	84	68	0	0	0	94.7586	*	95.6352	*	91.1698	*	115.015	*	116.073	*	110.67	*	112.964	*	113.941	*
25	#79	3526	CAGCGCCTCTTGCCGGTCTTGTGTC	79	91	70	0	0	0	107.938	*	102.869	*	98.4026	*	131.511	*	125.432	*	120.076	*	122.426	*	117.134	*	112.446	*	68	84	68	0	0	0	92.0283	*	92.8795	*	88.5488	*	115.015	*	116.073	*	110.67	*	112.964	*	113.941	*
25	#79	3527	AGCGCCTCTTGCCGGTCTTGTGTCA	80	91	70	0	0	0	109.315	*	104.176	*	99.6545	*	131.511	*	125.432	*	120.076	*	122.426	*	117.134	*	112.446	*	69	84	68	0	0	0	93.3954	*	94.2584	*	89.8574	*	115.015	*	116.073	*	110.67	*	112.964	*	113.941	*
25	#79	3528	GCGCCTCTTGCCGGTCTTGTGTCAG	80	90	70	0	0	0	109.315	*	104.176	*	99.6545	*	130.06	*	124.047	*	118.754	*	122.426	*	117.134	*	112.446	*	68	83	68	0	0	0	92.0283	*	92.8795	*	88.5488	*	113.638	*	114.682	*	109.344	*	112.964	*	113.941	*
25	#79	3529	CGCCTCTTGCCGGTCTTGTGTCAGG	78	89	72	0	0	0	106.565	*	101.555	*	97.1468	*	128.605	*	122.661	*	117.425	*	125.951	*	120.503	*	115.682	*	67	82	70	0	0	0	90.667	*	91.5065	*	87.2345	*	112.261	*	113.295	*	108.022	*	116.311	*	117.313	*
25	#79	3530	GCCTCTTGCCGGTCTTGTGTCAGGC	35	34	33	0	0	0	47.4433	*	45.216	*	43.2532	*	48.6892	*	46.442	*	44.4568	*	57.2404	*	54.7733	*	52.5849	*	32	33	33	0	0	0	42.9576	*	43.3557	*	41.3295	*	44.7747	*	45.1884	*	43.0827	*	54.3883	*	54.8556	*
25	#79	3531	CCTCTTGCCGGTCTTGTGTCAGGCC	35	34	33	0	0	0	47.4433	*	45.216	*	43.2532	*	48.6892	*	46.442	*	44.4568	*	57.2404	*	54.7733	*	52.5849	*	32	33	33	0	0	0	42.9576	*	43.3557	*	41.3295	*	44.7747	*	45.1884	*	43.0827	*	54.3883	*	54.8556	*
25	#79	3532	CTCTTGCCGGTCTTGTGTCAGGCCC	35	34	33	0	0	0	47.4433	*	45.216	*	43.2532	*	48.6892	*	46.442	*	44.4568	*	57.2404	*	54.7733	*	52.5849	*	32	33	33	0	0	0	42.9576	*	43.3557	*	41.3295	*	44.7747	*	45.1884	*	43.0827	*	54.3883	*	54.8556	*
25	#79	3533	TCTTGCCGGTCTTGTGTCAGGCCCA	35	33	33	0	0	0	47.4433	*	45.216	*	43.2532	*	47.2364	*	45.0575	*	43.1309	*	57.2404	*	54.7733	*	52.5849	*	32	32	33	0	0	0	42.9576	*	43.3557	*	41.3295	*	43.3981	*	43.7981	*	41.7569	*	54.3883	*	54.8556	*
25	#79	3534	CTTGCCGGTCTTGTGTCAGGCCCAC	36	35	34	0	0	0	48.82	*	46.5244	*	44.5069	*	50.1401	*	47.8227	*	45.7827	*	59.0036	*	56.4604	*	54.2018	*	33	34	34	0	0	0	44.3186	*	44.7266	*	42.6398	*	46.1494	*	46.5787	*	44.4067	*	56.0598	*	56.5466	*
25	#79	3535	TTGCCGGTCTTGTGTCAGGCCCACG	35	36	34	0	0	0	47.4433	*	45.216	*	43.2532	*	51.5949	*	49.2149	*	47.1086	*	59.0036	*	56.4604	*	54.2018	*	32	35	34	0	0	0	42.9576	*	43.3557	*	41.3295	*	47.5261	*	47.969	*	45.7287	*	56.0598	*	56.5466	*
25	#79	3536	TGCCGGTCTTGTGTCAGGCCCACGG	35	36	34	0	0	0	47.4433	*	45.216	*	43.2532	*	51.5949	*	49.2149	*	47.1086	*	59.0036	*	56.4604	*	54.2018	*	31	35	34	0	0	0	41.5927	*	41.9811	*	40.0193	*	47.5261	*	47.969	*	45.7287	*	56.0598	*	56.5466	*
25	#79	3537	GCCGGTCTTGTGTCAGGCCCACGGC	35	37	34	0	0	0	47.4433	*	45.216	*	43.2532	*	53.0497	*	50.5994	*	48.4345	*	59.0036	*	56.4604	*	54.2018	*	31	35	34	0	0	0	41.5927	*	41.9811	*	40.0193	*	47.5261	*	47.969	*	45.7287	*	56.0598	*	56.5466	*
25	#79	3538	CCGGTCTTGTGTCAGGCCCACGGCC	34	38	34	0	0	0	46.0686	*	43.9077	*	42.0034	*	54.5045	*	51.984	*	49.7643	*	59.0036	*	56.4604	*	54.2018	*	31	36	34	0	0	0	41.5927	*	41.9811	*	40.0193	*	48.9047	*	49.3594	*	47.0565	*	56.0598	*	56.5466	*
25	#79	3539	CGGTCTTGTGTCAGGCCCACGGCCT	35	37	34	0	0	0	47.4433	*	45.216	*	43.2532	*	53.0497	*	50.5994	*	48.4345	*	59.0036	*	56.4604	*	54.2018	*	32	35	34	0	0	0	42.9576	*	43.3557	*	41.3295	*	47.5261	*	47.969	*	45.7287	*	56.0598	*	56.5466	*
25	#79	3540	GGTCTTGTGTCAGGCCCACGGCCTG	33	39	35	0	0	0	44.6939	*	42.5974	*	40.7479	*	55.9573	*	53.3685	*	51.0903	*	60.763	*	58.1437	*	55.8225	*	30	37	35	0	0	0	40.2336	*	40.6026	*	38.7072	*	50.2834	*	50.7478	*	48.3844	*	57.7391	*	58.2318	*
25	#79	3541	GTCTTGTGTCAGGCCCACGGCCTGA	32	39	32	0	0	0	43.323	*	41.2853	*	39.4904	*	55.9573	*	53.3685	*	51.0903	*	55.481	*	53.0862	*	50.9681	*	28	37	32	0	0	0	37.504	*	37.8514	*	36.0829	*	50.2834	*	50.7478	*	48.3844	*	52.7187	*	53.1724	*
25	#79	3542	TCTTGTGTCAGGCCCACGGCCTGAC	33	39	32	0	0	0	44.6939	*	42.5974	*	40.7479	*	55.9573	*	53.3685	*	51.0903	*	55.481	*	53.0862	*	50.9681	*	29	37	32	0	0	0	38.8669	*	39.2241	*	37.395	*	50.2834	*	50.7478	*	48.3844	*	52.7187	*	53.1724	*
25	#79	3543	CTTGTGTCAGGCCCACGGCCTGACC	33	39	32	0	0	0	44.6939	*	42.5974	*	40.7479	*	55.9573	*	53.3685	*	51.0903	*	55.481	*	53.0862	*	50.9681	*	29	37	32	0	0	0	38.8669	*	39.2241	*	37.395	*	50.2834	*	50.7478	*	48.3844	*	52.7187	*	53.1724	*
25	#79	3544	TTGTGTCAGGCCCACGGCCTGACCC	33	39	32	0	0	0	44.6939	*	42.5974	*	40.7479	*	55.9573	*	53.3685	*	51.0903	*	55.481	*	53.0862	*	50.9681	*	29	37	32	0	0	0	38.8669	*	39.2241	*	37.395	*	50.2834	*	50.7478	*	48.3844	*	52.7187	*	53.1724	*
25	#79	3545	TGTGTCAGGCCCACGGCCTGACCCC	34	39	32	0	0	0	46.0686	*	43.9077	*	42.0034	*	55.9573	*	53.3685	*	51.0903	*	55.481	*	53.0862	*	50.9681	*	30	37	32	0	0	0	40.2336	*	40.6026	*	38.7072	*	50.2834	*	50.7478	*	48.3844	*	52.7187	*	53.1724	*
25	#79	3555	CCACGGCCTGACCCCCGACCAGGTT	35	31	40	0	0	0	47.4433	*	45.216	*	43.2532	*	44.3347	*	42.2809	*	40.4753	*	69.57	*	66.5699	*	63.9128	*	31	28	40	0	0	0	41.5927	*	41.9811	*	40.0193	*	37.8879	*	38.241	*	36.4575	*	66.1009	*	66.6736	*
25	#79	3556	CACGGCCTGACCCCCGACCAGGTTG	35	32	40	0	0	0	47.4433	*	45.216	*	43.2532	*	45.7836	*	43.6692	*	41.8011	*	69.57	*	66.5699	*	63.9128	*	31	29	40	0	0	0	41.5927	*	41.9811	*	40.0193	*	39.2683	*	39.6312	*	37.7833	*	66.1009	*	66.6736	*
25	#79	3557	ACGGCCTGACCCCCGACCAGGTTGT	34	31	39	0	0	0	46.0686	*	43.9077	*	42.0034	*	44.3347	*	42.2809	*	40.4753	*	67.8105	*	64.8846	*	62.2939	*	31	28	39	0	0	0	41.5927	*	41.9811	*	40.0193	*	37.8879	*	38.241	*	36.4575	*	64.4312	*	64.9825	*
25	#79	3558	CGGCCTGACCCCCGACCAGGTTGTC	34	30	36	0	0	0	46.0686	*	43.9077	*	42.0034	*	42.8781	*	40.8984	*	39.1514	*	62.5244	*	59.8308	*	57.4393	*	31	28	36	0	0	0	41.5927	*	41.9811	*	40.0193	*	37.8879	*	38.241	*	36.4575	*	59.4106	*	59.919	*
25	#79	3559	GGCCTGACCCCCGACCAGGTTGTCG	34	33	34	0	0	0	46.0686	*	43.9077	*	42.0034	*	47.2364	*	45.0575	*	43.1309	*	59.0036	*	56.4604	*	54.2018	*	30	28	34	0	0	0	40.2336	*	40.6026	*	38.7072	*	37.8879	*	38.241	*	36.4575	*	56.0598	*	56.5466	*
25	#79	3560	GCCTGACCCCCGACCAGGTTGTCGC	34	33	34	0	0	0	46.0686	*	43.9077	*	42.0034	*	47.2364	*	45.0575	*	43.1309	*	59.0036	*	56.4604	*	54.2018	*	31	28	34	0	0	0	41.5927	*	41.9811	*	40.0193	*	37.8879	*	38.241	*	36.4575	*	56.0598	*	56.5466	*
25	#79	3561	CCTGACCCCCGACCAGGTTGTCGCT	32	33	34	0	0	0	43.323	*	41.2853	*	39.4904	*	47.2364	*	45.0575	*	43.1309	*	59.0036	*	56.4604	*	54.2018	*	29	28	34	0	0	0	38.8669	*	39.2241	*	37.395	*	37.8879	*	38.241	*	36.4575	*	56.0598	*	56.5466	*
25	#79	3562	CTGACCCCCGACCAGGTTGTCGCTA	31	31	33	0	0	0	41.9465	*	39.975	*	38.2426	*	44.3347	*	42.2809	*	40.4753	*	57.2404	*	54.7733	*	52.5849	*	27	26	33	0	0	0	36.1411	*	36.4787	*	34.7709	*	35.1368	*	35.4606	*	33.808	*	54.3883	*	54.8556	*
25	#79	3563	TGACCCCCGACCAGGTTGTCGCTAT	30	28	33	0	0	0	40.5718	*	38.6668	*	36.9852	*	39.9765	*	38.1258	*	36.4998	*	57.2404	*	54.7733	*	52.5849	*	26	26	33	0	0	0	34.7783	*	35.1004	*	33.455	*	35.1368	*	35.4606	*	33.808	*	54.3883	*	54.8556	*
25	#79	3564	GACCCCCGACCAGGTTGTCGCTATT	29	28	33	0	0	0	39.1953	*	37.3547	*	35.7316	*	39.9765	*	38.1258	*	36.4998	*	57.2404	*	54.7733	*	52.5849	*	26	26	33	0	0	0	34.7783	*	35.1004	*	33.455	*	35.1368	*	35.4606	*	33.808	*	54.3883	*	54.8556	*
25	#79	3565	ACCCCCGACCAGGTTGTCGCTATTG	28	28	34	0	0	0	37.8207	*	36.0464	*	34.4781	*	39.9765	*	38.1258	*	36.4998	*	59.0036	*	56.4604	*	54.2018	*	26	26	34	0	0	0	34.7783	*	35.1004	*	33.455	*	35.1368	*	35.4606	*	33.808	*	56.0598	*	56.5466	*
25	#79	3566	CCCCCGACCAGGTTGTCGCTATTGC	28	27	34	0	0	0	37.8207	*	36.0464	*	34.4781	*	38.52	*	36.7434	*	35.1759	*	59.0036	*	56.4604	*	54.2018	*	26	25	34	0	0	0	34.7783	*	35.1004	*	33.455	*	33.7603	*	34.0686	*	32.4862	*	56.0598	*	56.5466	*
25	#79	3567	CCCCGACCAGGTTGTCGCTATTGCT	27	27	34	0	0	0	36.4461	*	34.7344	*	33.2284	*	38.52	*	36.7434	*	35.1759	*	59.0036	*	56.4604	*	54.2018	*	24	25	34	0	0	0	32.0528	*	32.3476	*	30.8387	*	33.7603	*	34.0686	*	32.4862	*	56.0598	*	56.5466	*
25	#79	3568	CCCGACCAGGTTGTCGCTATTGCTA	27	26	34	0	0	0	36.4461	*	34.7344	*	33.2284	*	37.0693	*	35.3533	*	33.8444	*	59.0036	*	56.4604	*	54.2018	*	24	25	34	0	0	0	32.0528	*	32.3476	*	30.8387	*	33.7603	*	34.0686	*	32.4862	*	56.0598	*	56.5466	*
25	#79	3569	CCGACCAGGTTGTCGCTATTGCTAG	28	26	32	0	0	0	37.8207	*	36.0464	*	34.4781	*	37.0693	*	35.3533	*	33.8444	*	55.481	*	53.0862	*	50.9681	*	25	25	32	0	0	0	33.4156	*	33.7258	*	32.1468	*	33.7603	*	34.0686	*	32.4862	*	52.7187	*	53.1724	*
25	#79	3570	CGACCAGGTTGTCGCTATTGCTAGT	28	28	32	0	0	0	37.8207	*	36.0464	*	34.4781	*	39.9765	*	38.1258	*	36.4998	*	55.481	*	53.0862	*	50.9681	*	25	27	32	0	0	0	33.4156	*	33.7258	*	32.1468	*	36.5113	*	36.8508	*	35.1356	*	52.7187	*	53.1724	*
25	#79	3571	GACCAGGTTGTCGCTATTGCTAGTA	26	28	32	0	0	0	35.0735	*	33.4262	*	31.975	*	39.9765	*	38.1258	*	36.4998	*	55.481	*	53.0862	*	50.9681	*	23	27	32	0	0	0	30.692	*	30.9731	*	29.5249	*	36.5113	*	36.8508	*	35.1356	*	52.7187	*	53.1724	*
25	#79	3572	ACCAGGTTGTCGCTATTGCTAGTAA	26	27	31	0	0	0	35.0735	*	33.4262	*	31.975	*	38.52	*	36.7434	*	35.1759	*	53.7217	*	51.4011	*	49.3532	*	23	26	31	0	0	0	30.692	*	30.9731	*	29.5249	*	35.1368	*	35.4606	*	33.808	*	51.0434	*	51.4815	*
25	#79	3573	CCAGGTTGTCGCTATTGCTAGTAAC	53	37	42	0	0	0	72.19	*	68.8008	*	65.8108	*	53.0497	*	50.5994	*	48.4345	*	73.0967	*	69.9385	*	67.1448	*	47	33	41	0	0	0	63.4016	*	63.9872	*	61.0002	*	44.7747	*	45.1884	*	43.0827	*	67.7764	*	68.3589	*
25	#79	3574	CAGGTTGTCGCTATTGCTAGTAACG	78	76	64	0	0	0	106.565	*	101.555	*	97.1468	*	109.719	*	104.642	*	100.172	*	111.855	*	107.017	*	102.739	*	70	70	63	0	0	0	94.7586	*	95.6352	*	91.1698	*	95.7303	*	96.6126	*	92.1166	*	104.595	*	105.498	*
25	#79	3575	AGGTTGTCGCTATTGCTAGTAACGG	79	76	65	0	0	0	107.938	*	102.869	*	98.4026	*	109.719	*	104.642	*	100.172	*	113.616	*	108.702	*	104.354	*	69	70	64	0	0	0	93.3954	*	94.2584	*	89.8574	*	95.7303	*	96.6126	*	92.1166	*	106.271	*	107.185	*
25	#79	3576	GGTTGTCGCTATTGCTAGTAACGGC	80	78	67	0	0	0	109.315	*	104.176	*	99.6545	*	112.623	*	107.415	*	102.828	*	117.139	*	112.075	*	107.59	*	70	71	66	0	0	0	94.7586	*	95.6352	*	91.1698	*	97.1091	*	98.0032	*	93.4407	*	109.618	*	110.564	*
25	#79	3577	GTTGTCGCTATTGCTAGTAACGGCG	80	77	67	0	0	0	109.315	*	104.176	*	99.6545	*	111.168	*	106.032	*	101.504	*	117.139	*	112.075	*	107.59	*	70	72	66	0	0	0	94.7586	*	95.6352	*	91.1698	*	98.4899	*	99.3937	*	94.7707	*	109.618	*	110.564	*
25	#79	3578	TTGTCGCTATTGCTAGTAACGGCGG	81	77	67	0	0	0	110.69	*	105.488	*	100.908	*	111.168	*	106.032	*	101.504	*	117.139	*	112.075	*	107.59	*	71	72	66	0	0	0	96.1218	*	97.0102	*	92.4822	*	98.4899	*	99.3937	*	94.7707	*	109.618	*	110.564	*
25	#79	3579	TGTCGCTATTGCTAGTAACGGCGGA	80	76	69	0	0	0	109.315	*	104.176	*	99.6545	*	109.719	*	104.642	*	100.172	*	120.667	*	115.448	*	110.83	*	70	72	67	0	0	0	94.7586	*	95.6352	*	91.1698	*	98.4899	*	99.3937	*	94.7707	*	111.292	*	112.249	*
25	#79	3580	GTCGCTATTGCTAGTAACGGCGGAG	81	77	72	0	0	0	110.69	*	105.488	*	100.908	*	111.168	*	106.032	*	101.504	*	125.951	*	120.503	*	115.682	*	70	73	71	0	0	0	94.7586	*	95.6352	*	91.1698	*	99.8648	*	100.786	*	96.0949	*	117.991	*	119.001	*
25	#79	3581	TCGCTATTGCTAGTAACGGCGGAGG	82	76	76	0	0	0	112.063	*	106.799	*	102.16	*	109.719	*	104.642	*	100.172	*	132.994	*	127.246	*	122.152	*	68	72	74	0	0	0	92.0283	*	92.8795	*	88.5488	*	98.4899	*	99.3937	*	94.7707	*	123.01	*	124.065	*
25	#79	3582	CGCTATTGCTAGTAACGGCGGAGGC	80	78	76	0	0	0	109.315	*	104.176	*	99.6545	*	112.623	*	107.415	*	102.828	*	132.994	*	127.246	*	122.152	*	67	74	76	0	0	0	90.667	*	91.5065	*	87.2345	*	101.238	*	102.175	*	97.4171	*	126.354	*	127.442	*
25	#79	3583	GCTATTGCTAGTAACGGCGGAGGCA	79	79	76	0	0	0	107.938	*	102.869	*	98.4026	*	114.074	*	108.802	*	104.156	*	132.994	*	127.246	*	122.152	*	67	74	76	0	0	0	90.667	*	91.5065	*	87.2345	*	101.238	*	102.175	*	97.4171	*	126.354	*	127.442	*
25	#79	3584	CTATTGCTAGTAACGGCGGAGGCAA	81	79	76	0	0	0	110.69	*	105.488	*	100.908	*	114.074	*	108.802	*	104.156	*	132.994	*	127.246	*	122.152	*	70	73	76	0	0	0	94.7586	*	95.6352	*	91.1698	*	99.8648	*	100.786	*	96.0949	*	126.354	*	127.442	*
25	#79	3585	TATTGCTAGTAACGGCGGAGGCAAA	83	76	75	0	0	0	113.44	*	108.105	*	103.416	*	109.719	*	104.642	*	100.172	*	131.236	*	125.559	*	120.539	*	72	70	74	0	0	0	97.4811	*	98.387	*	93.7908	*	95.7303	*	96.6126	*	92.1166	*	123.01	*	124.065	*
25	#79	3586	ATTGCTAGTAACGGCGGAGGCAAAC	84	76	74	0	0	0	114.815	*	109.418	*	104.666	*	109.719	*	104.642	*	100.172	*	129.475	*	123.873	*	118.92	*	72	70	73	0	0	0	97.4811	*	98.387	*	93.7908	*	95.7303	*	96.6126	*	92.1166	*	121.334	*	122.382	*
25	#79	3587	TTGCTAGTAACGGCGGAGGCAAACA	82	77	74	0	0	0	112.063	*	106.799	*	102.16	*	111.168	*	106.032	*	101.504	*	129.475	*	123.873	*	118.92	*	70	70	73	0	0	0	94.7586	*	95.6352	*	91.1698	*	95.7303	*	96.6126	*	92.1166	*	121.334	*	122.382	*
25	#79	3588	TGCTAGTAACGGCGGAGGCAAACAG	83	76	72	0	0	0	113.44	*	108.105	*	103.416	*	109.719	*	104.642	*	100.172	*	125.951	*	120.503	*	115.682	*	71	72	71	0	0	0	96.1218	*	97.0102	*	92.4822	*	98.4899	*	99.3937	*	94.7707	*	117.991	*	119.001	*
25	#79	3589	GCTAGTAACGGCGGAGGCAAACAGG	83	76	73	0	0	0	113.44	*	108.105	*	103.416	*	109.719	*	104.642	*	100.172	*	127.715	*	122.188	*	117.301	*	71	72	72	0	0	0	96.1218	*	97.0102	*	92.4822	*	98.4899	*	99.3937	*	94.7707	*	119.664	*	120.692	*
25	#79	3590	CTAGTAACGGCGGAGGCAAACAGGC	83	76	72	0	0	0	113.44	*	108.105	*	103.416	*	109.719	*	104.642	*	100.172	*	125.951	*	120.503	*	115.682	*	71	72	71	0	0	0	96.1218	*	97.0102	*	92.4822	*	98.4899	*	99.3937	*	94.7707	*	117.991	*	119.001	*
25	#79	3591	TAGTAACGGCGGAGGCAAACAGGCG	82	76	72	0	0	0	112.063	*	106.799	*	102.16	*	109.719	*	104.642	*	100.172	*	125.951	*	120.503	*	115.682	*	69	72	71	0	0	0	93.3954	*	94.2584	*	89.8574	*	98.4899	*	99.3937	*	94.7707	*	117.991	*	119.001	*
25	#79	3592	AGTAACGGCGGAGGCAAACAGGCGC	84	70	74	0	0	0	114.815	*	109.418	*	104.666	*	101	*	96.3295	*	92.2155	*	129.475	*	123.873	*	118.92	*	72	67	73	0	0	0	97.4811	*	98.387	*	93.7908	*	91.5996	*	92.441	*	88.1422	*	121.334	*	122.382	*
25	#79	3593	GTAACGGCGGAGGCAAACAGGCGCT	82	71	73	0	0	0	112.063	*	106.799	*	102.16	*	102.451	*	97.7123	*	93.5397	*	127.715	*	122.188	*	117.301	*	70	67	72	0	0	0	94.7586	*	95.6352	*	91.1698	*	91.5996	*	92.441	*	88.1422	*	119.664	*	120.692	*
25	#79	3594	TAACGGCGGAGGCAAACAGGCGCTG	84	71	72	0	0	0	114.815	*	109.418	*	104.666	*	102.451	*	97.7123	*	93.5397	*	125.951	*	120.503	*	115.682	*	72	67	71	0	0	0	97.4811	*	98.387	*	93.7908	*	91.5996	*	92.441	*	88.1422	*	117.991	*	119.001	*
25	#79	3595	AACGGCGGAGGCAAACAGGCGCTGG	86	73	71	0	0	0	117.561	*	112.039	*	107.174	*	105.355	*	100.489	*	96.1958	*	124.186	*	118.819	*	114.065	*	74	69	70	0	0	0	100.211	*	101.135	*	96.4156	*	94.3534	*	95.2221	*	90.7944	*	116.311	*	117.313	*
25	#79	3596	ACGGCGGAGGCAAACAGGCGCTGGA	87	72	72	0	0	0	118.938	*	113.347	*	108.428	*	103.902	*	99.0989	*	94.8716	*	125.951	*	120.503	*	115.682	*	75	69	70	0	0	0	101.575	*	102.514	*	97.7281	*	94.3534	*	95.2221	*	90.7944	*	116.311	*	117.313	*
25	#79	3597	CGGCGGAGGCAAACAGGCGCTGGAA	88	70	70	0	0	0	120.312	*	114.664	*	109.681	*	101	*	96.3295	*	92.2155	*	122.426	*	117.134	*	112.446	*	76	67	66	0	0	0	102.934	*	103.889	*	99.0405	*	91.5996	*	92.441	*	88.1422	*	109.618	*	110.564	*
25	#79	3598	GGCGGAGGCAAACAGGCGCTGGAAA	89	71	67	0	0	0	121.687	*	115.968	*	110.939	*	102.451	*	97.7123	*	93.5397	*	117.139	*	112.075	*	107.59	*	78	68	64	0	0	0	105.664	*	106.641	*	101.665	*	92.9784	*	93.8315	*	89.4702	*	106.271	*	107.185	*
25	#79	3599	GCGGAGGCAAACAGGCGCTGGAAAC	90	78	67	0	0	0	123.062	*	117.283	*	112.191	*	112.623	*	107.415	*	102.828	*	117.139	*	112.075	*	107.59	*	79	75	63	0	0	0	107.031	*	108.014	*	102.978	*	102.617	*	103.565	*	98.7452	*	104.595	*	105.498	*
25	#79	3600	CGGAGGCAAACAGGCGCTGGAAACA	91	79	67	0	0	0	124.437	*	118.589	*	113.443	*	114.074	*	108.802	*	104.156	*	117.139	*	112.075	*	107.59	*	81	75	63	0	0	0	109.752	*	110.767	*	105.601	*	102.617	*	103.565	*	98.7452	*	104.595	*	105.498	*
25	#79	3601	GGAGGCAAACAGGCGCTGGAAACAG	92	79	69	0	0	0	125.812	*	119.898	*	114.697	*	114.074	*	108.802	*	104.156	*	120.667	*	115.448	*	110.83	*	81	75	66	0	0	0	109.752	*	110.767	*	105.601	*	102.617	*	103.565	*	98.7452	*	109.618	*	110.564	*
25	#79	3602	GAGGCAAACAGGCGCTGGAAACAGT	91	78	69	0	0	0	124.437	*	118.589	*	113.443	*	112.623	*	107.415	*	102.828	*	120.667	*	115.448	*	110.83	*	80	74	66	0	0	0	108.391	*	109.392	*	104.286	*	101.238	*	102.175	*	97.4171	*	109.618	*	110.564	*
25	#79	3603	AGGCAAACAGGCGCTGGAAACAGTT	90	80	68	0	0	0	123.062	*	117.283	*	112.191	*	115.527	*	110.188	*	105.484	*	118.901	*	113.759	*	109.211	*	79	76	66	0	0	0	107.031	*	108.014	*	102.978	*	103.995	*	104.956	*	100.069	*	109.618	*	110.564	*
25	#79	3604	GGCAAACAGGCGCTGGAAACAGTTC	92	76	68	0	0	0	125.812	*	119.898	*	114.697	*	109.719	*	104.642	*	100.172	*	118.901	*	113.759	*	109.211	*	81	72	66	0	0	0	109.752	*	110.767	*	105.601	*	98.4899	*	99.3937	*	94.7707	*	109.618	*	110.564	*
25	#79	3605	GCAAACAGGCGCTGGAAACAGTTCA	90	76	68	0	0	0	123.062	*	117.283	*	112.191	*	109.719	*	104.642	*	100.172	*	118.901	*	113.759	*	109.211	*	79	72	66	0	0	0	107.031	*	108.014	*	102.978	*	98.4899	*	99.3937	*	94.7707	*	109.618	*	110.564	*
25	#79	3606	CAAACAGGCGCTGGAAACAGTTCAG	88	77	67	0	0	0	120.312	*	114.664	*	109.681	*	111.168	*	106.032	*	101.504	*	117.139	*	112.075	*	107.59	*	75	73	65	0	0	0	101.575	*	102.514	*	97.7281	*	99.8648	*	100.786	*	96.0949	*	107.946	*	108.876	*
25	#79	3607	AAACAGGCGCTGGAAACAGTTCAGC	86	77	67	0	0	0	117.561	*	112.039	*	107.174	*	111.168	*	106.032	*	101.504	*	117.139	*	112.075	*	107.59	*	75	72	65	0	0	0	101.575	*	102.514	*	97.7281	*	98.4899	*	99.3937	*	94.7707	*	107.946	*	108.876	*
25	#79	3608	AACAGGCGCTGGAAACAGTTCAGCG	86	77	66	0	0	0	117.561	*	112.039	*	107.174	*	111.168	*	106.032	*	101.504	*	115.378	*	110.388	*	105.973	*	75	72	64	0	0	0	101.575	*	102.514	*	97.7281	*	98.4899	*	99.3937	*	94.7707	*	106.271	*	107.185	*
25	#79	3609	ACAGGCGCTGGAAACAGTTCAGCGC	87	76	69	0	0	0	118.938	*	113.347	*	108.428	*	109.719	*	104.642	*	100.172	*	120.667	*	115.448	*	110.83	*	74	71	68	0	0	0	100.211	*	101.135	*	96.4156	*	97.1091	*	98.0032	*	93.4407	*	112.964	*	113.941	*
25	#79	3610	CAGGCGCTGGAAACAGTTCAGCGCC	88	78	71	0	0	0	120.312	*	114.664	*	109.681	*	112.623	*	107.415	*	102.828	*	124.186	*	118.819	*	114.065	*	77	74	70	0	0	0	104.301	*	105.264	*	100.353	*	101.238	*	102.175	*	97.4171	*	116.311	*	117.313	*
25	#79	3611	AGGCGCTGGAAACAGTTCAGCGCCT	87	79	71	0	0	0	118.938	*	113.347	*	108.428	*	114.074	*	108.802	*	104.156	*	124.186	*	118.819	*	114.065	*	76	76	70	0	0	0	102.934	*	103.889	*	99.0405	*	103.995	*	104.956	*	100.069	*	116.311	*	117.313	*
25	#79	3612	GGCGCTGGAAACAGTTCAGCGCCTC	88	81	71	0	0	0	120.312	*	114.664	*	109.681	*	116.98	*	111.575	*	106.809	*	124.186	*	118.819	*	114.065	*	77	76	70	0	0	0	104.301	*	105.264	*	100.353	*	103.995	*	104.956	*	100.069	*	116.311	*	117.313	*
25	#79	3613	GCGCTGGAAACAGTTCAGCGCCTCT	87	83	71	0	0	0	118.938	*	113.347	*	108.428	*	119.886	*	114.344	*	109.461	*	124.186	*	118.819	*	114.065	*	77	76	69	0	0	0	104.301	*	105.264	*	100.353	*	103.995	*	104.956	*	100.069	*	114.639	*	115.624	*
25	#79	3614	CGCTGGAAACAGTTCAGCGCCTCTT	87	82	71	0	0	0	118.938	*	113.347	*	108.428	*	118.433	*	112.958	*	108.137	*	124.186	*	118.819	*	114.065	*	77	75	68	0	0	0	104.301	*	105.264	*	100.353	*	102.617	*	103.565	*	98.7452	*	112.964	*	113.941	*
25	#79	3615	GCTGGAAACAGTTCAGCGCCTCTTG	85	87	71	0	0	0	116.19	*	110.73	*	105.924	*	125.695	*	119.887	*	114.769	*	124.186	*	118.819	*	114.065	*	75	81	68	0	0	0	101.575	*	102.514	*	97.7281	*	110.88	*	111.905	*	106.696	*	112.964	*	113.941	*
25	#79	3616	CTGGAAACAGTTCAGCGCCTCTTGC	83	88	74	0	0	0	113.44	*	108.105	*	103.416	*	127.152	*	121.274	*	116.097	*	129.475	*	123.873	*	118.92	*	73	82	72	0	0	0	98.8482	*	99.762	*	95.1032	*	112.261	*	113.295	*	108.022	*	119.664	*	120.692	*
25	#79	3617	TGGAAACAGTTCAGCGCCTCTTGCC	83	88	74	0	0	0	113.44	*	108.105	*	103.416	*	127.152	*	121.274	*	116.097	*	129.475	*	123.873	*	118.92	*	74	82	72	0	0	0	100.211	*	101.135	*	96.4156	*	112.261	*	113.295	*	108.022	*	119.664	*	120.692	*
25	#79	3618	GGAAACAGTTCAGCGCCTCTTGCCG	83	90	72	0	0	0	113.44	*	108.105	*	103.416	*	130.06	*	124.047	*	118.754	*	125.951	*	120.503	*	115.682	*	73	84	70	0	0	0	98.8482	*	99.762	*	95.1032	*	115.015	*	116.073	*	110.67	*	116.311	*	117.313	*
25	#79	3619	GAAACAGTTCAGCGCCTCTTGCCGG	83	91	73	0	0	0	113.44	*	108.105	*	103.416	*	131.511	*	125.432	*	120.076	*	127.715	*	122.188	*	117.301	*	73	85	71	0	0	0	98.8482	*	99.762	*	95.1032	*	116.388	*	117.463	*	111.997	*	117.991	*	119.001	*
25	#79	3620	AAACAGTTCAGCGCCTCTTGCCGGT	81	91	73	0	0	0	110.69	*	105.488	*	100.908	*	131.511	*	125.432	*	120.076	*	127.715	*	122.188	*	117.301	*	72	85	71	0	0	0	97.4811	*	98.387	*	93.7908	*	116.388	*	117.463	*	111.997	*	117.991	*	119.001	*
25	#79	3621	AACAGTTCAGCGCCTCTTGCCGGTC	80	91	73	0	0	0	109.315	*	104.176	*	99.6545	*	131.511	*	125.432	*	120.076	*	127.715	*	122.188	*	117.301	*	71	85	71	0	0	0	96.1218	*	97.0102	*	92.4822	*	116.388	*	117.463	*	111.997	*	117.991	*	119.001	*
25	#79	3622	ACAGTTCAGCGCCTCTTGCCGGTCT	80	91	69	0	0	0	109.315	*	104.176	*	99.6545	*	131.511	*	125.432	*	120.076	*	120.667	*	115.448	*	110.83	*	71	85	67	0	0	0	96.1218	*	97.0102	*	92.4822	*	116.388	*	117.463	*	111.997	*	111.292	*	112.249	*
25	#79	3623	CAGTTCAGCGCCTCTTGCCGGTCTT	80	91	71	0	0	0	109.315	*	104.176	*	99.6545	*	131.511	*	125.432	*	120.076	*	124.186	*	118.819	*	114.065	*	71	85	69	0	0	0	96.1218	*	97.0102	*	92.4822	*	116.388	*	117.463	*	111.997	*	114.639	*	115.624	*
25	#79	3624	AGTTCAGCGCCTCTTGCCGGTCTTG	80	89	71	0	0	0	109.315	*	104.176	*	99.6545	*	128.605	*	122.661	*	117.425	*	124.186	*	118.819	*	114.065	*	71	83	69	0	0	0	96.1218	*	97.0102	*	92.4822	*	113.638	*	114.682	*	109.344	*	114.639	*	115.624	*
25	#79	3625	GTTCAGCGCCTCTTGCCGGTCTTGT	80	90	72	0	0	0	109.315	*	104.176	*	99.6545	*	130.06	*	124.047	*	118.754	*	125.951	*	120.503	*	115.682	*	70	83	70	0	0	0	94.7586	*	95.6352	*	91.1698	*	113.638	*	114.682	*	109.344	*	116.311	*	117.313	*
25	#79	3626	TTCAGCGCCTCTTGCCGGTCTTGTG	80	91	70	0	0	0	109.315	*	104.176	*	99.6545	*	131.511	*	125.432	*	120.076	*	122.426	*	117.134	*	112.446	*	70	84	68	0	0	0	94.7586	*	95.6352	*	91.1698	*	115.015	*	116.073	*	110.67	*	112.964	*	113.941	*
25	#79	3627	TCAGCGCCTCTTGCCGGTCTTGTGT	80	91	70	0	0	0	109.315	*	104.176	*	99.6545	*	131.511	*	125.432	*	120.076	*	122.426	*	117.134	*	112.446	*	70	84	68	0	0	0	94.7586	*	95.6352	*	91.1698	*	115.015	*	116.073	*	110.67	*	112.964	*	113.941	*
25	#79	3628	CAGCGCCTCTTGCCGGTCTTGTGTC	79	91	70	0	0	0	107.938	*	102.869	*	98.4026	*	131.511	*	125.432	*	120.076	*	122.426	*	117.134	*	112.446	*	68	84	68	0	0	0	92.0283	*	92.8795	*	88.5488	*	115.015	*	116.073	*	110.67	*	112.964	*	113.941	*
25	#79	3629	AGCGCCTCTTGCCGGTCTTGTGTCA	80	91	70	0	0	0	109.315	*	104.176	*	99.6545	*	131.511	*	125.432	*	120.076	*	122.426	*	117.134	*	112.446	*	69	84	68	0	0	0	93.3954	*	94.2584	*	89.8574	*	115.015	*	116.073	*	110.67	*	112.964	*	113.941	*
25	#79	3630	GCGCCTCTTGCCGGTCTTGTGTCAG	80	90	70	0	0	0	109.315	*	104.176	*	99.6545	*	130.06	*	124.047	*	118.754	*	122.426	*	117.134	*	112.446	*	68	83	68	0	0	0	92.0283	*	92.8795	*	88.5488	*	113.638	*	114.682	*	109.344	*	112.964	*	113.941	*
25	#79	3631	CGCCTCTTGCCGGTCTTGTGTCAGG	78	89	72	0	0	0	106.565	*	101.555	*	97.1468	*	128.605	*	122.661	*	117.425	*	125.951	*	120.503	*	115.682	*	67	82	70	0	0	0	90.667	*	91.5065	*	87.2345	*	112.261	*	113.295	*	108.022	*	116.311	*	117.313	*
25	#79	3632	GCCTCTTGCCGGTCTTGTGTCAGGC	35	34	33	0	0	0	47.4433	*	45.216	*	43.2532	*	48.6892	*	46.442	*	44.4568	*	57.2404	*	54.7733	*	52.5849	*	32	33	33	0	0	0	42.9576	*	43.3557	*	41.3295	*	44.7747	*	45.1884	*	43.0827	*	54.3883	*	54.8556	*
25	#79	3633	CCTCTTGCCGGTCTTGTGTCAGGCC	35	34	33	0	0	0	47.4433	*	45.216	*	43.2532	*	48.6892	*	46.442	*	44.4568	*	57.2404	*	54.7733	*	52.5849	*	32	33	33	0	0	0	42.9576	*	43.3557	*	41.3295	*	44.7747	*	45.1884	*	43.0827	*	54.3883	*	54.8556	*
25	#79	3634	CTCTTGCCGGTCTTGTGTCAGGCCC	35	34	33	0	0	0	47.4433	*	45.216	*	43.2532	*	48.6892	*	46.442	*	44.4568	*	57.2404	*	54.7733	*	52.5849	*	32	33	33	0	0	0	42.9576	*	43.3557	*	41.3295	*	44.7747	*	45.1884	*	43.0827	*	54.3883	*	54.8556	*
25	#79	3635	TCTTGCCGGTCTTGTGTCAGGCCCA	35	33	33	0	0	0	47.4433	*	45.216	*	43.2532	*	47.2364	*	45.0575	*	43.1309	*	57.2404	*	54.7733	*	52.5849	*	32	32	33	0	0	0	42.9576	*	43.3557	*	41.3295	*	43.3981	*	43.7981	*	41.7569	*	54.3883	*	54.8556	*
25	#79	3636	CTTGCCGGTCTTGTGTCAGGCCCAC	36	35	34	0	0	0	48.82	*	46.5244	*	44.5069	*	50.1401	*	47.8227	*	45.7827	*	59.0036	*	56.4604	*	54.2018	*	33	34	34	0	0	0	44.3186	*	44.7266	*	42.6398	*	46.1494	*	46.5787	*	44.4067	*	56.0598	*	56.5466	*
25	#79	3637	TTGCCGGTCTTGTGTCAGGCCCACG	35	36	34	0	0	0	47.4433	*	45.216	*	43.2532	*	51.5949	*	49.2149	*	47.1086	*	59.0036	*	56.4604	*	54.2018	*	32	35	34	0	0	0	42.9576	*	43.3557	*	41.3295	*	47.5261	*	47.969	*	45.7287	*	56.0598	*	56.5466	*
25	#79	3638	TGCCGGTCTTGTGTCAGGCCCACGG	35	36	34	0	0	0	47.4433	*	45.216	*	43.2532	*	51.5949	*	49.2149	*	47.1086	*	59.0036	*	56.4604	*	54.2018	*	31	35	34	0	0	0	41.5927	*	41.9811	*	40.0193	*	47.5261	*	47.969	*	45.7287	*	56.0598	*	56.5466	*
25	#79	3639	GCCGGTCTTGTGTCAGGCCCACGGC	35	37	34	0	0	0	47.4433	*	45.216	*	43.2532	*	53.0497	*	50.5994	*	48.4345	*	59.0036	*	56.4604	*	54.2018	*	31	35	34	0	0	0	41.5927	*	41.9811	*	40.0193	*	47.5261	*	47.969	*	45.7287	*	56.0598	*	56.5466	*
25	#79	3640	CCGGTCTTGTGTCAGGCCCACGGCC	34	38	34	0	0	0	46.0686	*	43.9077	*	42.0034	*	54.5045	*	51.984	*	49.7643	*	59.0036	*	56.4604	*	54.2018	*	31	36	34	0	0	0	41.5927	*	41.9811	*	40.0193	*	48.9047	*	49.3594	*	47.0565	*	56.0598	*	56.5466	*
25	#79	3641	CGGTCTTGTGTCAGGCCCACGGCCT	35	37	34	0	0	0	47.4433	*	45.216	*	43.2532	*	53.0497	*	50.5994	*	48.4345	*	59.0036	*	56.4604	*	54.2018	*	32	35	34	0	0	0	42.9576	*	43.3557	*	41.3295	*	47.5261	*	47.969	*	45.7287	*	56.0598	*	56.5466	*
25	#79	3642	GGTCTTGTGTCAGGCCCACGGCCTG	33	39	35	0	0	0	44.6939	*	42.5974	*	40.7479	*	55.9573	*	53.3685	*	51.0903	*	60.763	*	58.1437	*	55.8225	*	30	37	35	0	0	0	40.2336	*	40.6026	*	38.7072	*	50.2834	*	50.7478	*	48.3844	*	57.7391	*	58.2318	*
25	#79	3643	GTCTTGTGTCAGGCCCACGGCCTGA	32	39	32	0	0	0	43.323	*	41.2853	*	39.4904	*	55.9573	*	53.3685	*	51.0903	*	55.481	*	53.0862	*	50.9681	*	28	37	32	0	0	0	37.504	*	37.8514	*	36.0829	*	50.2834	*	50.7478	*	48.3844	*	52.7187	*	53.1724	*
25	#79	3644	TCTTGTGTCAGGCCCACGGCCTGAC	33	39	32	0	0	0	44.6939	*	42.5974	*	40.7479	*	55.9573	*	53.3685	*	51.0903	*	55.481	*	53.0862	*	50.9681	*	29	37	32	0	0	0	38.8669	*	39.2241	*	37.395	*	50.2834	*	50.7478	*	48.3844	*	52.7187	*	53.1724	*
25	#79	3645	CTTGTGTCAGGCCCACGGCCTGACC	33	39	32	0	0	0	44.6939	*	42.5974	*	40.7479	*	55.9573	*	53.3685	*	51.0903	*	55.481	*	53.0862	*	50.9681	*	29	37	32	0	0	0	38.8669	*	39.2241	*	37.395	*	50.2834	*	50.7478	*	48.3844	*	52.7187	*	53.1724	*
25	#79	3646	TTGTGTCAGGCCCACGGCCTGACCC	33	39	32	0	0	0	44.6939	*	42.5974	*	40.7479	*	55.9573	*	53.3685	*	51.0903	*	55.481	*	53.0862	*	50.9681	*	29	37	32	0	0	0	38.8669	*	39.2241	*	37.395	*	50.2834	*	50.7478	*	48.3844	*	52.7187	*	53.1724	*
25	#79	3647	TGTGTCAGGCCCACGGCCTGACCCC	34	39	32	0	0	0	46.0686	*	43.9077	*	42.0034	*	55.9573	*	53.3685	*	51.0903	*	55.481	*	53.0862	*	50.9681	*	30	37	32	0	0	0	40.2336	*	40.6026	*	38.7072	*	50.2834	*	50.7478	*	48.3844	*	52.7187	*	53.1724	*
25	#79	3648	GTGTCAGGCCCACGGCCTGACCCCG	16	25	20	0	0	0	21.3314	*	20.3283	*	19.4433	*	35.6167	*	33.9671	*	32.5207	*	34.347	*	32.8677	*	31.5577	*	13	25	20	0	0	0	17.0661	*	17.2261	*	16.4181	*	33.7603	*	34.0686	*	32.4862	*	32.6388	*	32.9149	*
25	#79	3649	TGTCAGGCCCACGGCCTGACCCCGG	17	25	20	0	0	0	22.7033	*	21.6396	*	20.696	*	35.6167	*	33.9671	*	32.5207	*	34.347	*	32.8677	*	31.5577	*	14	25	20	0	0	0	18.4258	*	18.5956	*	17.727	*	33.7603	*	34.0686	*	32.4862	*	32.6388	*	32.9149	*
25	#79	3655	GCCCACGGCCTGACCCCGGCCCAGG	33	23	17	0	0	0	44.6939	*	42.5974	*	40.7479	*	32.7098	*	31.2006	*	29.8675	*	29.062	*	27.8166	*	26.7095	*	27	20	17	0	0	0	36.1411	*	36.4787	*	34.7709	*	26.8731	*	27.1246	*	25.8567	*	27.6229	*	27.8561	*
25	#79	3656	CCCACGGCCTGACCCCGGCCCAGGT	33	23	16	0	0	0	44.6939	*	42.5974	*	40.7479	*	32.7098	*	31.2006	*	29.8675	*	27.3057	*	26.1307	*	25.09	*	27	20	16	0	0	0	36.1411	*	36.4787	*	34.7709	*	26.8731	*	27.1246	*	25.8567	*	25.9487	*	26.172	*
25	#79	3657	CCACGGCCTGACCCCGGCCCAGGTG	33	22	15	0	0	0	44.6939	*	42.5974	*	40.7479	*	31.2612	*	29.8127	*	28.5419	*	25.542	*	24.4488	*	23.4782	*	27	19	15	0	0	0	36.1411	*	36.4787	*	34.7709	*	25.4951	*	25.7349	*	24.5333	*	24.2747	*	24.4843	*
25	#79	3658	CACGGCCTGACCCCGGCCCAGGTGG	33	22	15	0	0	0	44.6939	*	42.5974	*	40.7479	*	31.2612	*	29.8127	*	28.5419	*	25.542	*	24.4488	*	23.4782	*	27	19	15	0	0	0	36.1411	*	36.4787	*	34.7709	*	25.4951	*	25.7349	*	24.5333	*	24.2747	*	24.4843	*
25	#79	3659	ACGGCCTGACCCCGGCCCAGGTGGT	33	22	15	0	0	0	44.6939	*	42.5974	*	40.7479	*	31.2612	*	29.8127	*	28.5419	*	25.542	*	24.4488	*	23.4782	*	27	19	15	0	0	0	36.1411	*	36.4787	*	34.7709	*	25.4951	*	25.7349	*	24.5333	*	24.2747	*	24.4843	*
25	#79	3660	CGGCCTGACCCCGGCCCAGGTGGTT	33	21	16	0	0	0	44.6939	*	42.5974	*	40.7479	*	29.8088	*	28.4305	*	27.2145	*	27.3057	*	26.1307	*	25.09	*	27	19	16	0	0	0	36.1411	*	36.4787	*	34.7709	*	25.4951	*	25.7349	*	24.5333	*	25.9487	*	26.172	*
25	#79	3661	GGCCTGACCCCGGCCCAGGTGGTTG	33	21	16	0	0	0	44.6939	*	42.5974	*	40.7479	*	29.8088	*	28.4305	*	27.2145	*	27.3057	*	26.1307	*	25.09	*	27	19	16	0	0	0	36.1411	*	36.4787	*	34.7709	*	25.4951	*	25.7349	*	24.5333	*	25.9487	*	26.172	*
25	#79	3662	GCCTGACCCCGGCCCAGGTGGTTGC	33	21	16	0	0	0	44.6939	*	42.5974	*	40.7479	*	29.8088	*	28.4305	*	27.2145	*	27.3057	*	26.1307	*	25.09	*	27	19	16	0	0	0	36.1411	*	36.4787	*	34.7709	*	25.4951	*	25.7349	*	24.5333	*	25.9487	*	26.172	*
25	#79	3663	CCTGACCCCGGCCCAGGTGGTTGCA	33	21	17	0	0	0	44.6939	*	42.5974	*	40.7479	*	29.8088	*	28.4305	*	27.2145	*	29.062	*	27.8166	*	26.7095	*	27	19	17	0	0	0	36.1411	*	36.4787	*	34.7709	*	25.4951	*	25.7349	*	24.5333	*	27.6229	*	27.8561	*
25	#79	3664	CTGACCCCGGCCCAGGTGGTTGCAA	34	21	18	0	0	0	46.0686	*	43.9077	*	42.0034	*	29.8088	*	28.4305	*	27.2145	*	30.8222	*	29.5008	*	28.3274	*	28	19	18	0	0	0	37.504	*	37.8514	*	36.0829	*	25.4951	*	25.7349	*	24.5333	*	29.2934	*	29.5422	*
25	#79	3665	TGACCCCGGCCCAGGTGGTTGCAAT	34	20	18	0	0	0	46.0686	*	43.9077	*	42.0034	*	28.3546	*	27.0446	*	25.8872	*	30.8222	*	29.5008	*	28.3274	*	28	18	18	0	0	0	37.504	*	37.8514	*	36.0829	*	24.1229	*	24.3452	*	23.2118	*	29.2934	*	29.5422	*
25	#79	3666	GACCCCGGCCCAGGTGGTTGCAATC	34	21	18	0	0	0	46.0686	*	43.9077	*	42.0034	*	29.8088	*	28.4305	*	27.2145	*	30.8222	*	29.5008	*	28.3274	*	28	18	18	0	0	0	37.504	*	37.8514	*	36.0829	*	24.1229	*	24.3452	*	23.2118	*	29.2934	*	29.5422	*
25	#79	3667	ACCCCGGCCCAGGTGGTTGCAATCG	34	21	18	0	0	0	46.0686	*	43.9077	*	42.0034	*	29.8088	*	28.4305	*	27.2145	*	30.8222	*	29.5008	*	28.3274	*	28	18	18	0	0	0	37.504	*	37.8514	*	36.0829	*	24.1229	*	24.3452	*	23.2118	*	29.2934	*	29.5422	*
25	#79	3668	CCCCGGCCCAGGTGGTTGCAATCGC	34	20	18	0	0	0	46.0686	*	43.9077	*	42.0034	*	28.3546	*	27.0446	*	25.8872	*	30.8222	*	29.5008	*	28.3274	*	28	18	18	0	0	0	37.504	*	37.8514	*	36.0829	*	24.1229	*	24.3452	*	23.2118	*	29.2934	*	29.5422	*
25	#79	3669	CCCGGCCCAGGTGGTTGCAATCGCG	34	19	17	0	0	0	46.0686	*	43.9077	*	42.0034	*	26.9043	*	25.6549	*	24.5599	*	29.062	*	27.8166	*	26.7095	*	28	17	17	0	0	0	37.504	*	37.8514	*	36.0829	*	22.7432	*	22.9576	*	21.8867	*	27.6229	*	27.8561	*
25	#79	3670	CCGGCCCAGGTGGTTGCAATCGCGT	34	19	19	0	0	0	46.0686	*	43.9077	*	42.0034	*	26.9043	*	25.6549	*	24.5599	*	32.5864	*	31.1813	*	29.9415	*	28	17	19	0	0	0	37.504	*	37.8514	*	36.0829	*	22.7432	*	22.9576	*	21.8867	*	30.966	*	31.2323	*
25	#79	3671	CGGCCCAGGTGGTTGCAATCGCGTC	34	19	19	0	0	0	46.0686	*	43.9077	*	42.0034	*	26.9043	*	25.6549	*	24.5599	*	32.5864	*	31.1813	*	29.9415	*	28	17	19	0	0	0	37.504	*	37.8514	*	36.0829	*	22.7432	*	22.9576	*	21.8867	*	30.966	*	31.2323	*
25	#79	3672	GGCCCAGGTGGTTGCAATCGCGTCA	34	19	20	0	0	0	46.0686	*	43.9077	*	42.0034	*	26.9043	*	25.6549	*	24.5599	*	34.347	*	32.8677	*	31.5577	*	28	17	20	0	0	0	37.504	*	37.8514	*	36.0829	*	22.7432	*	22.9576	*	21.8867	*	32.6388	*	32.9149	*
25	#79	3673	GCCCAGGTGGTTGCAATCGCGTCAC	31	18	20	0	0	0	41.9465	*	39.975	*	38.2426	*	25.4483	*	24.273	*	23.2404	*	34.347	*	32.8677	*	31.5577	*	25	16	20	0	0	0	33.4156	*	33.7258	*	32.1468	*	21.3712	*	21.5701	*	20.5655	*	32.6388	*	32.9149	*
25	#79	3674	CCCAGGTGGTTGCAATCGCGTCACA	27	18	22	0	0	0	36.4461	*	34.7344	*	33.2284	*	25.4483	*	24.273	*	23.2404	*	37.8665	*	36.2368	*	34.7941	*	21	16	22	0	0	0	27.9649	*	28.2225	*	26.907	*	21.3712	*	21.5701	*	20.5655	*	35.9845	*	36.2918	*
25	#79	3675	CCAGGTGGTTGCAATCGCGTCACAC	45	43	36	0	0	0	61.1912	*	58.3156	*	55.7864	*	61.7651	*	58.9107	*	56.3942	*	62.5244	*	59.8308	*	57.4393	*	39	40	36	0	0	0	52.4968	*	52.9847	*	50.5094	*	54.4136	*	54.917	*	52.3584	*	59.4106	*	59.919	*
25	#79	3676	CAGGTGGTTGCAATCGCGTCACACG	43	43	36	0	0	0	58.4415	*	55.6948	*	53.2789	*	61.7651	*	58.9107	*	56.3942	*	62.5244	*	59.8308	*	57.4393	*	37	40	36	0	0	0	49.7726	*	50.2333	*	47.8868	*	54.4136	*	54.917	*	52.3584	*	59.4106	*	59.919	*
25	#79	3677	AGGTGGTTGCAATCGCGTCACACGA	43	41	35	0	0	0	58.4415	*	55.6948	*	53.2789	*	58.8574	*	56.1415	*	53.7422	*	60.763	*	58.1437	*	55.8225	*	37	38	35	0	0	0	49.7726	*	50.2333	*	47.8868	*	51.6582	*	52.1382	*	49.7122	*	57.7391	*	58.2318	*
25	#79	3678	GGTGGTTGCAATCGCGTCACACGAT	43	39	35	0	0	0	58.4415	*	55.6948	*	53.2789	*	55.9573	*	53.3685	*	51.0903	*	60.763	*	58.1437	*	55.8225	*	37	36	35	0	0	0	49.7726	*	50.2333	*	47.8868	*	48.9047	*	49.3594	*	47.0565	*	57.7391	*	58.2318	*
25	#79	3679	GTGGTTGCAATCGCGTCACACGATG	42	38	35	0	0	0	57.0686	*	54.3825	*	52.0252	*	54.5045	*	51.984	*	49.7643	*	60.763	*	58.1437	*	55.8225	*	36	35	35	0	0	0	48.4076	*	48.8566	*	46.5726	*	47.5261	*	47.969	*	45.7287	*	57.7391	*	58.2318	*
25	#79	3680	TGGTTGCAATCGCGTCACACGATGG	40	38	35	0	0	0	54.3132	*	51.7657	*	49.5177	*	54.5045	*	51.984	*	49.7643	*	60.763	*	58.1437	*	55.8225	*	34	35	35	0	0	0	45.6855	*	46.1052	*	43.952	*	47.5261	*	47.969	*	45.7287	*	57.7391	*	58.2318	*
25	#79	3681	GGTTGCAATCGCGTCACACGATGGG	39	38	34	0	0	0	52.9423	*	50.4573	*	48.264	*	54.5045	*	51.984	*	49.7643	*	59.0036	*	56.4604	*	54.2018	*	33	35	34	0	0	0	44.3186	*	44.7266	*	42.6398	*	47.5261	*	47.969	*	45.7287	*	56.0598	*	56.5466	*
25	#79	3682	GTTGCAATCGCGTCACACGATGGGG	39	39	36	0	0	0	52.9423	*	50.4573	*	48.264	*	55.9573	*	53.3685	*	51.0903	*	62.5244	*	59.8308	*	57.4393	*	33	36	36	0	0	0	44.3186	*	44.7266	*	42.6398	*	48.9047	*	49.3594	*	47.0565	*	59.4106	*	59.919	*
25	#79	3683	TTGCAATCGCGTCACACGATGGGGG	37	38	35	0	0	0	50.1947	*	47.8366	*	45.7605	*	54.5045	*	51.984	*	49.7643	*	60.763	*	58.1437	*	55.8225	*	31	35	35	0	0	0	41.5927	*	41.9811	*	40.0193	*	47.5261	*	47.969	*	45.7287	*	57.7391	*	58.2318	*
25	#79	3684	TGCAATCGCGTCACACGATGGGGGA	38	37	35	0	0	0	51.5695	*	49.145	*	47.0142	*	53.0497	*	50.5994	*	48.4345	*	60.763	*	58.1437	*	55.8225	*	32	35	35	0	0	0	42.9576	*	43.3557	*	41.3295	*	47.5261	*	47.969	*	45.7287	*	57.7391	*	58.2318	*
25	#79	3685	GCAATCGCGTCACACGATGGGGGAA	39	37	35	0	0	0	52.9423	*	50.4573	*	48.264	*	53.0497	*	50.5994	*	48.4345	*	60.763	*	58.1437	*	55.8225	*	33	35	35	0	0	0	44.3186	*	44.7266	*	42.6398	*	47.5261	*	47.969	*	45.7287	*	57.7391	*	58.2318	*
25	#79	3686	CAATCGCGTCACACGATGGGGGAAA	38	38	35	0	0	0	51.5695	*	49.145	*	47.0142	*	54.5045	*	51.984	*	49.7643	*	60.763	*	58.1437	*	55.8225	*	32	36	35	0	0	0	42.9576	*	43.3557	*	41.3295	*	48.9047	*	49.3594	*	47.0565	*	57.7391	*	58.2318	*
25	#79	3687	AATCGCGTCACACGATGGGGGAAAG	37	37	35	0	0	0	50.1947	*	47.8366	*	45.7605	*	53.0497	*	50.5994	*	48.4345	*	60.763	*	58.1437	*	55.8225	*	31	35	35	0	0	0	41.5927	*	41.9811	*	40.0193	*	47.5261	*	47.969	*	45.7287	*	57.7391	*	58.2318	*
25	#79	3688	ATCGCGTCACACGATGGGGGAAAGC	36	36	35	0	0	0	48.82	*	46.5244	*	44.5069	*	51.5949	*	49.2149	*	47.1086	*	60.763	*	58.1437	*	55.8225	*	30	35	35	0	0	0	40.2336	*	40.6026	*	38.7072	*	47.5261	*	47.969	*	45.7287	*	57.7391	*	58.2318	*
25	#79	3689	TCGCGTCACACGATGGGGGAAAGCA	36	36	35	0	0	0	48.82	*	46.5244	*	44.5069	*	51.5949	*	49.2149	*	47.1086	*	60.763	*	58.1437	*	55.8225	*	30	35	35	0	0	0	40.2336	*	40.6026	*	38.7072	*	47.5261	*	47.969	*	45.7287	*	57.7391	*	58.2318	*
25	#79	3690	CGCGTCACACGATGGGGGAAAGCAG	36	36	36	0	0	0	48.82	*	46.5244	*	44.5069	*	51.5949	*	49.2149	*	47.1086	*	62.5244	*	59.8308	*	57.4393	*	30	35	36	0	0	0	40.2336	*	40.6026	*	38.7072	*	47.5261	*	47.969	*	45.7287	*	59.4106	*	59.919	*
25	#79	3691	GCGTCACACGATGGGGGAAAGCAGG	36	35	37	0	0	0	48.82	*	46.5244	*	44.5069	*	50.1401	*	47.8227	*	45.7827	*	64.2896	*	61.5141	*	59.0562	*	30	35	37	0	0	0	40.2336	*	40.6026	*	38.7072	*	47.5261	*	47.969	*	45.7287	*	61.0841	*	61.6081	*
25	#79	3692	CGTCACACGATGGGGGAAAGCAGGC	36	35	37	0	0	0	48.82	*	46.5244	*	44.5069	*	50.1401	*	47.8227	*	45.7827	*	64.2896	*	61.5141	*	59.0562	*	30	35	37	0	0	0	40.2336	*	40.6026	*	38.7072	*	47.5261	*	47.969	*	45.7287	*	61.0841	*	61.6081	*
25	#79	3693	GTCACACGATGGGGGAAAGCAGGCC	35	35	37	0	0	0	47.4433	*	45.216	*	43.2532	*	50.1401	*	47.8227	*	45.7827	*	64.2896	*	61.5141	*	59.0562	*	29	35	37	0	0	0	38.8669	*	39.2241	*	37.395	*	47.5261	*	47.969	*	45.7287	*	61.0841	*	61.6081	*
25	#79	3694	TCACACGATGGGGGAAAGCAGGCCC	35	33	36	0	0	0	47.4433	*	45.216	*	43.2532	*	47.2364	*	45.0575	*	43.1309	*	62.5244	*	59.8308	*	57.4393	*	29	33	36	0	0	0	38.8669	*	39.2241	*	37.395	*	44.7747	*	45.1884	*	43.0827	*	59.4106	*	59.919	*
25	#79	3695	CACACGATGGGGGAAAGCAGGCCCT	34	32	36	0	0	0	46.0686	*	43.9077	*	42.0034	*	45.7836	*	43.6692	*	41.8011	*	62.5244	*	59.8308	*	57.4393	*	29	32	36	0	0	0	38.8669	*	39.2241	*	37.395	*	43.3981	*	43.7981	*	41.7569	*	59.4106	*	59.919	*
25	#79	3696	ACACGATGGGGGAAAGCAGGCCCTA	33	33	35	0	0	0	44.6939	*	42.5974	*	40.7479	*	47.2364	*	45.0575	*	43.1309	*	60.763	*	58.1437	*	55.8225	*	29	33	35	0	0	0	38.8669	*	39.2241	*	37.395	*	44.7747	*	45.1884	*	43.0827	*	57.7391	*	58.2318	*
25	#79	3697	CACGATGGGGGAAAGCAGGCCCTAG	35	32	34	0	0	0	47.4433	*	45.216	*	43.2532	*	45.7836	*	43.6692	*	41.8011	*	59.0036	*	56.4604	*	54.2018	*	30	32	34	0	0	0	40.2336	*	40.6026	*	38.7072	*	43.3981	*	43.7981	*	41.7569	*	56.0598	*	56.5466	*
25	#79	3698	ACGATGGGGGAAAGCAGGCCCTAGA	35	32	34	0	0	0	47.4433	*	45.216	*	43.2532	*	45.7836	*	43.6692	*	41.8011	*	59.0036	*	56.4604	*	54.2018	*	30	32	34	0	0	0	40.2336	*	40.6026	*	38.7072	*	43.3981	*	43.7981	*	41.7569	*	56.0598	*	56.5466	*
25	#79	3699	CGATGGGGGAAAGCAGGCCCTAGAA	35	32	34	0	0	0	47.4433	*	45.216	*	43.2532	*	45.7836	*	43.6692	*	41.8011	*	59.0036	*	56.4604	*	54.2018	*	30	32	34	0	0	0	40.2336	*	40.6026	*	38.7072	*	43.3981	*	43.7981	*	41.7569	*	56.0598	*	56.5466	*
25	#79	3700	GATGGGGGAAAGCAGGCCCTAGAAA	35	30	33	0	0	0	47.4433	*	45.216	*	43.2532	*	42.8781	*	40.8984	*	39.1514	*	57.2404	*	54.7733	*	52.5849	*	30	30	33	0	0	0	40.2336	*	40.6026	*	38.7072	*	40.6448	*	41.0175	*	39.1091	*	54.3883	*	54.8556	*
25	#79	3701	ATGGGGGAAAGCAGGCCCTAGAAAC	37	30	33	0	0	0	50.1947	*	47.8366	*	45.7605	*	42.8781	*	40.8984	*	39.1514	*	57.2404	*	54.7733	*	52.5849	*	32	30	33	0	0	0	42.9576	*	43.3557	*	41.3295	*	40.6448	*	41.0175	*	39.1091	*	54.3883	*	54.8556	*
25	#79	3702	TGGGGGAAAGCAGGCCCTAGAAACC	38	30	33	0	0	0	51.5695	*	49.145	*	47.0142	*	42.8781	*	40.8984	*	39.1514	*	57.2404	*	54.7733	*	52.5849	*	33	30	33	0	0	0	44.3186	*	44.7266	*	42.6398	*	40.6448	*	41.0175	*	39.1091	*	54.3883	*	54.8556	*
25	#79	3703	GGGGGAAAGCAGGCCCTAGAAACCG	39	29	33	0	0	0	52.9423	*	50.4573	*	48.264	*	41.4273	*	39.5121	*	37.8236	*	57.2404	*	54.7733	*	52.5849	*	33	29	33	0	0	0	44.3186	*	44.7266	*	42.6398	*	39.2683	*	39.6312	*	37.7833	*	54.3883	*	54.8556	*
25	#79	3704	GGGGAAAGCAGGCCCTAGAAACCGT	38	30	32	0	0	0	51.5695	*	49.145	*	47.0142	*	42.8781	*	40.8984	*	39.1514	*	55.481	*	53.0862	*	50.9681	*	32	30	32	0	0	0	42.9576	*	43.3557	*	41.3295	*	40.6448	*	41.0175	*	39.1091	*	52.7187	*	53.1724	*
25	#79	3705	GGGAAAGCAGGCCCTAGAAACCGTT	37	29	32	0	0	0	50.1947	*	47.8366	*	45.7605	*	41.4273	*	39.5121	*	37.8236	*	55.481	*	53.0862	*	50.9681	*	32	29	32	0	0	0	42.9576	*	43.3557	*	41.3295	*	39.2683	*	39.6312	*	37.7833	*	52.7187	*	53.1724	*
25	#79	3706	GGAAAGCAGGCCCTAGAAACCGTTC	37	30	30	0	0	0	50.1947	*	47.8366	*	45.7605	*	42.8781	*	40.8984	*	39.1514	*	51.9566	*	49.7141	*	47.7326	*	32	30	30	0	0	0	42.9576	*	43.3557	*	41.3295	*	40.6448	*	41.0175	*	39.1091	*	49.37	*	49.7925	*
25	#79	3707	GAAAGCAGGCCCTAGAAACCGTTCA	36	31	30	0	0	0	48.82	*	46.5244	*	44.5069	*	44.3347	*	42.2809	*	40.4753	*	51.9566	*	49.7141	*	47.7326	*	32	31	30	0	0	0	42.9576	*	43.3557	*	41.3295	*	42.0195	*	42.4078	*	40.433	*	49.37	*	49.7925	*
25	#79	3708	AAAGCAGGCCCTAGAAACCGTTCAG	37	30	29	0	0	0	50.1947	*	47.8366	*	45.7605	*	42.8781	*	40.8984	*	39.1514	*	50.1954	*	48.031	*	46.1159	*	33	30	29	0	0	0	44.3186	*	44.7266	*	42.6398	*	40.6448	*	41.0175	*	39.1091	*	47.6986	*	48.1074	*
25	#79	3709	AAGCAGGCCCTAGAAACCGTTCAGC	38	31	29	0	0	0	51.5695	*	49.145	*	47.0142	*	44.3347	*	42.2809	*	40.4753	*	50.1954	*	48.031	*	46.1159	*	34	30	29	0	0	0	45.6855	*	46.1052	*	43.952	*	40.6448	*	41.0175	*	39.1091	*	47.6986	*	48.1074	*
25	#79	3710	AGCAGGCCCTAGAAACCGTTCAGCG	36	31	29	0	0	0	48.82	*	46.5244	*	44.5069	*	44.3347	*	42.2809	*	40.4753	*	50.1954	*	48.031	*	46.1159	*	32	31	29	0	0	0	42.9576	*	43.3557	*	41.3295	*	42.0195	*	42.4078	*	40.433	*	47.6986	*	48.1074	*
25	#79	3711	GCAGGCCCTAGAAACCGTTCAGCGA	35	30	29	0	0	0	47.4433	*	45.216	*	43.2532	*	42.8781	*	40.8984	*	39.1514	*	50.1954	*	48.031	*	46.1159	*	31	30	29	0	0	0	41.5927	*	41.9811	*	40.0193	*	40.6448	*	41.0175	*	39.1091	*	47.6986	*	48.1074	*
25	#79	3712	CAGGCCCTAGAAACCGTTCAGCGAC	35	30	30	0	0	0	47.4433	*	45.216	*	43.2532	*	42.8781	*	40.8984	*	39.1514	*	51.9566	*	49.7141	*	47.7326	*	31	30	30	0	0	0	41.5927	*	41.9811	*	40.0193	*	40.6448	*	41.0175	*	39.1091	*	49.37	*	49.7925	*
25	#79	3713	AGGCCCTAGAAACCGTTCAGCGACT	38	31	30	0	0	0	51.5695	*	49.145	*	47.0142	*	44.3347	*	42.2809	*	40.4753	*	51.9566	*	49.7141	*	47.7326	*	33	31	30	0	0	0	44.3186	*	44.7266	*	42.6398	*	42.0195	*	42.4078	*	40.433	*	49.37	*	49.7925	*
25	#79	3714	GGCCCTAGAAACCGTTCAGCGACTC	38	31	30	0	0	0	51.5695	*	49.145	*	47.0142	*	44.3347	*	42.2809	*	40.4753	*	51.9566	*	49.7141	*	47.7326	*	33	31	30	0	0	0	44.3186	*	44.7266	*	42.6398	*	42.0195	*	42.4078	*	40.433	*	49.37	*	49.7925	*
25	#79	3715	GCCCTAGAAACCGTTCAGCGACTCC	38	31	30	0	0	0	51.5695	*	49.145	*	47.0142	*	44.3347	*	42.2809	*	40.4753	*	51.9566	*	49.7141	*	47.7326	*	33	31	30	0	0	0	44.3186	*	44.7266	*	42.6398	*	42.0195	*	42.4078	*	40.433	*	49.37	*	49.7925	*
25	#79	3716	CCCTAGAAACCGTTCAGCGACTCCT	37	32	31	0	0	0	50.1947	*	47.8366	*	45.7605	*	45.7836	*	43.6692	*	41.8011	*	53.7217	*	51.4011	*	49.3532	*	32	31	31	0	0	0	42.9576	*	43.3557	*	41.3295	*	42.0195	*	42.4078	*	40.433	*	51.0434	*	51.4815	*
25	#79	3717	CCTAGAAACCGTTCAGCGACTCCTG	37	31	31	0	0	0	50.1947	*	47.8366	*	45.7605	*	44.3347	*	42.2809	*	40.4753	*	53.7217	*	51.4011	*	49.3532	*	32	30	31	0	0	0	42.9576	*	43.3557	*	41.3295	*	40.6448	*	41.0175	*	39.1091	*	51.0434	*	51.4815	*
25	#79	3718	CTAGAAACCGTTCAGCGACTCCTGC	41	31	30	0	0	0	55.6919	*	53.0741	*	50.7715	*	44.3347	*	42.2809	*	40.4753	*	51.9566	*	49.7141	*	47.7326	*	35	30	30	0	0	0	47.0408	*	47.4799	*	45.2604	*	40.6448	*	41.0175	*	39.1091	*	49.37	*	49.7925	*
25	#79	3719	TAGAAACCGTTCAGCGACTCCTGCC	39	31	31	0	0	0	52.9423	*	50.4573	*	48.264	*	44.3347	*	42.2809	*	40.4753	*	53.7217	*	51.4011	*	49.3532	*	33	30	31	0	0	0	44.3186	*	44.7266	*	42.6398	*	40.6448	*	41.0175	*	39.1091	*	51.0434	*	51.4815	*
25	#79	3720	AGAAACCGTTCAGCGACTCCTGCCC	39	31	31	0	0	0	52.9423	*	50.4573	*	48.264	*	44.3347	*	42.2809	*	40.4753	*	53.7217	*	51.4011	*	49.3532	*	34	30	31	0	0	0	45.6855	*	46.1052	*	43.952	*	40.6448	*	41.0175	*	39.1091	*	51.0434	*	51.4815	*
25	#79	3721	GAAACCGTTCAGCGACTCCTGCCCG	39	35	30	0	0	0	52.9423	*	50.4573	*	48.264	*	50.1401	*	47.8227	*	45.7827	*	51.9566	*	49.7141	*	47.7326	*	34	34	30	0	0	0	45.6855	*	46.1052	*	43.952	*	46.1494	*	46.5787	*	44.4067	*	49.37	*	49.7925	*
25	#79	3722	AAACCGTTCAGCGACTCCTGCCCGT	38	35	30	0	0	0	51.5695	*	49.145	*	47.0142	*	50.1401	*	47.8227	*	45.7827	*	51.9566	*	49.7141	*	47.7326	*	33	34	30	0	0	0	44.3186	*	44.7266	*	42.6398	*	46.1494	*	46.5787	*	44.4067	*	49.37	*	49.7925	*
25	#79	3723	AACCGTTCAGCGACTCCTGCCCGTC	38	34	30	0	0	0	51.5695	*	49.145	*	47.0142	*	48.6892	*	46.442	*	44.4568	*	51.9566	*	49.7141	*	47.7326	*	33	33	30	0	0	0	44.3186	*	44.7266	*	42.6398	*	44.7747	*	45.1884	*	43.0827	*	49.37	*	49.7925	*
25	#79	3724	ACCGTTCAGCGACTCCTGCCCGTCC	37	35	31	0	0	0	50.1947	*	47.8366	*	45.7605	*	50.1401	*	47.8227	*	45.7827	*	53.7217	*	51.4011	*	49.3532	*	32	34	31	0	0	0	42.9576	*	43.3557	*	41.3295	*	46.1494	*	46.5787	*	44.4067	*	51.0434	*	51.4815	*
25	#79	3725	CCGTTCAGCGACTCCTGCCCGTCCT	36	36	31	0	0	0	48.82	*	46.5244	*	44.5069	*	51.5949	*	49.2149	*	47.1086	*	53.7217	*	51.4011	*	49.3532	*	32	35	31	0	0	0	42.9576	*	43.3557	*	41.3295	*	47.5261	*	47.969	*	45.7287	*	51.0434	*	51.4815	*
25	#79	3726	CGTTCAGCGACTCCTGCCCGTCCTG	36	34	31	0	0	0	48.82	*	46.5244	*	44.5069	*	48.6892	*	46.442	*	44.4568	*	53.7217	*	51.4011	*	49.3532	*	32	33	31	0	0	0	42.9576	*	43.3557	*	41.3295	*	44.7747	*	45.1884	*	43.0827	*	51.0434	*	51.4815	*
25	#79	3727	GTTCAGCGACTCCTGCCCGTCCTGT	36	34	31	0	0	0	48.82	*	46.5244	*	44.5069	*	48.6892	*	46.442	*	44.4568	*	53.7217	*	51.4011	*	49.3532	*	32	33	31	0	0	0	42.9576	*	43.3557	*	41.3295	*	44.7747	*	45.1884	*	43.0827	*	51.0434	*	51.4815	*
25	#79	3728	TTCAGCGACTCCTGCCCGTCCTGTG	36	34	32	0	0	0	48.82	*	46.5244	*	44.5069	*	48.6892	*	46.442	*	44.4568	*	55.481	*	53.0862	*	50.9681	*	32	33	31	0	0	0	42.9576	*	43.3557	*	41.3295	*	44.7747	*	45.1884	*	43.0827	*	51.0434	*	51.4815	*
25	#79	3729	TCAGCGACTCCTGCCCGTCCTGTGC	38	35	32	0	0	0	51.5695	*	49.145	*	47.0142	*	50.1401	*	47.8227	*	45.7827	*	55.481	*	53.0862	*	50.9681	*	34	34	31	0	0	0	45.6855	*	46.1052	*	43.952	*	46.1494	*	46.5787	*	44.4067	*	51.0434	*	51.4815	*
25	#79	3730	CAGCGACTCCTGCCCGTCCTGTGCC	38	36	32	0	0	0	51.5695	*	49.145	*	47.0142	*	51.5949	*	49.2149	*	47.1086	*	55.481	*	53.0862	*	50.9681	*	34	35	31	0	0	0	45.6855	*	46.1052	*	43.952	*	47.5261	*	47.969	*	45.7287	*	51.0434	*	51.4815	*
25	#79	3731	AGCGACTCCTGCCCGTCCTGTGCCA	38	36	31	0	0	0	51.5695	*	49.145	*	47.0142	*	51.5949	*	49.2149	*	47.1086	*	53.7217	*	51.4011	*	49.3532	*	34	35	31	0	0	0	45.6855	*	46.1052	*	43.952	*	47.5261	*	47.969	*	45.7287	*	51.0434	*	51.4815	*
25	#79	3732	GCGACTCCTGCCCGTCCTGTGCCAG	38	37	31	0	0	0	51.5695	*	49.145	*	47.0142	*	53.0497	*	50.5994	*	48.4345	*	53.7217	*	51.4011	*	49.3532	*	34	36	31	0	0	0	45.6855	*	46.1052	*	43.952	*	48.9047	*	49.3594	*	47.0565	*	51.0434	*	51.4815	*
25	#79	3733	CGACTCCTGCCCGTCCTGTGCCAGG	38	37	30	0	0	0	51.5695	*	49.145	*	47.0142	*	53.0497	*	50.5994	*	48.4345	*	51.9566	*	49.7141	*	47.7326	*	34	36	30	0	0	0	45.6855	*	46.1052	*	43.952	*	48.9047	*	49.3594	*	47.0565	*	49.37	*	49.7925	*
25	#79	3734	GACTCCTGCCCGTCCTGTGCCAGGA	17	16	19	0	0	0	22.7033	*	21.6396	*	20.696	*	22.5445	*	21.5038	*	20.5845	*	32.5864	*	31.1813	*	29.9415	*	14	15	19	0	0	0	18.4258	*	18.5956	*	17.727	*	19.9918	*	20.1751	*	19.2369	*	30.966	*	31.2323	*
25	#79	3735	ACTCCTGCCCGTCCTGTGCCAGGAC	17	16	19	0	0	0	22.7033	*	21.6396	*	20.696	*	22.5445	*	21.5038	*	20.5845	*	32.5864	*	31.1813	*	29.9415	*	14	15	19	0	0	0	18.4258	*	18.5956	*	17.727	*	19.9918	*	20.1751	*	19.2369	*	30.966	*	31.2323	*
25	#79	3736	CTCCTGCCCGTCCTGTGCCAGGACC	18	16	19	0	0	0	24.0811	*	22.9491	*	21.9509	*	22.5445	*	21.5038	*	20.5845	*	32.5864	*	31.1813	*	29.9415	*	15	15	19	0	0	0	19.7913	*	19.9729	*	19.038	*	19.9918	*	20.1751	*	19.2369	*	30.966	*	31.2323	*
25	#79	3737	TCCTGCCCGTCCTGTGCCAGGACCA	17	16	19	0	0	0	22.7033	*	21.6396	*	20.696	*	22.5445	*	21.5038	*	20.5845	*	32.5864	*	31.1813	*	29.9415	*	14	15	19	0	0	0	18.4258	*	18.5956	*	17.727	*	19.9918	*	20.1751	*	19.2369	*	30.966	*	31.2323	*
25	#79	3738	CCTGCCCGTCCTGTGCCAGGACCAC	17	16	19	0	0	0	22.7033	*	21.6396	*	20.696	*	22.5445	*	21.5038	*	20.5845	*	32.5864	*	31.1813	*	29.9415	*	14	15	19	0	0	0	18.4258	*	18.5956	*	17.727	*	19.9918	*	20.1751	*	19.2369	*	30.966	*	31.2323	*
25	#79	3739	CTGCCCGTCCTGTGCCAGGACCACG	17	15	19	0	0	0	22.7033	*	21.6396	*	20.696	*	21.0928	*	20.1184	*	19.2577	*	32.5864	*	31.1813	*	29.9415	*	14	14	19	0	0	0	18.4258	*	18.5956	*	17.727	*	18.6145	*	18.7918	*	17.9141	*	30.966	*	31.2323	*
25	#79	3740	TGCCCGTCCTGTGCCAGGACCACGG	16	15	19	0	0	0	21.3314	*	20.3283	*	19.4433	*	21.0928	*	20.1184	*	19.2577	*	32.5864	*	31.1813	*	29.9415	*	13	14	19	0	0	0	17.0661	*	17.2261	*	16.4181	*	18.6145	*	18.7918	*	17.9141	*	30.966	*	31.2323	*
25	#79	3741	GCCCGTCCTGTGCCAGGACCACGGC	17	15	19	0	0	0	22.7033	*	21.6396	*	20.696	*	21.0928	*	20.1184	*	19.2577	*	32.5864	*	31.1813	*	29.9415	*	14	14	19	0	0	0	18.4258	*	18.5956	*	17.727	*	18.6145	*	18.7918	*	17.9141	*	30.966	*	31.2323	*
25	#79	3742	CCCGTCCTGTGCCAGGACCACGGCC	17	16	19	0	0	0	22.7033	*	21.6396	*	20.696	*	22.5445	*	21.5038	*	20.5845	*	32.5864	*	31.1813	*	29.9415	*	14	15	19	0	0	0	18.4258	*	18.5956	*	17.727	*	19.9918	*	20.1751	*	19.2369	*	30.966	*	31.2323	*
25	#79	3743	CCGTCCTGTGCCAGGACCACGGCCT	17	16	19	0	0	0	22.7033	*	21.6396	*	20.696	*	22.5445	*	21.5038	*	20.5845	*	32.5864	*	31.1813	*	29.9415	*	14	15	19	0	0	0	18.4258	*	18.5956	*	17.727	*	19.9918	*	20.1751	*	19.2369	*	30.966	*	31.2323	*
25	#79	3744	CGTCCTGTGCCAGGACCACGGCCTG	17	16	19	0	0	0	22.7033	*	21.6396	*	20.696	*	22.5445	*	21.5038	*	20.5845	*	32.5864	*	31.1813	*	29.9415	*	14	15	19	0	0	0	18.4258	*	18.5956	*	17.727	*	19.9918	*	20.1751	*	19.2369	*	30.966	*	31.2323	*
25	#79	3745	GTCCTGTGCCAGGACCACGGCCTGA	18	17	18	0	0	0	24.0811	*	22.9491	*	21.9509	*	23.9963	*	22.8893	*	21.9114	*	30.8222	*	29.5008	*	28.3274	*	15	16	18	0	0	0	19.7913	*	19.9729	*	19.038	*	21.3712	*	21.5701	*	20.5655	*	29.2934	*	29.5422	*
25	#79	3746	TCCTGTGCCAGGACCACGGCCTGAC	18	16	18	0	0	0	24.0811	*	22.9491	*	21.9509	*	22.5445	*	21.5038	*	20.5845	*	30.8222	*	29.5008	*	28.3274	*	15	15	18	0	0	0	19.7913	*	19.9729	*	19.038	*	19.9918	*	20.1751	*	19.2369	*	29.2934	*	29.5422	*
25	#79	3747	CCTGTGCCAGGACCACGGCCTGACC	18	15	18	0	0	0	24.0811	*	22.9491	*	21.9509	*	21.0928	*	20.1184	*	19.2577	*	30.8222	*	29.5008	*	28.3274	*	15	14	18	0	0	0	19.7913	*	19.9729	*	19.038	*	18.6145	*	18.7918	*	17.9141	*	29.2934	*	29.5422	*
25	#79	3748	CTGTGCCAGGACCACGGCCTGACCC	18	15	18	0	0	0	24.0811	*	22.9491	*	21.9509	*	21.0928	*	20.1184	*	19.2577	*	30.8222	*	29.5008	*	28.3274	*	15	14	18	0	0	0	19.7913	*	19.9729	*	19.038	*	18.6145	*	18.7918	*	17.9141	*	29.2934	*	29.5422	*
25	#79	3749	TGTGCCAGGACCACGGCCTGACCCC	20	16	20	0	0	0	26.8254	*	25.5647	*	24.457	*	22.5445	*	21.5038	*	20.5845	*	34.347	*	32.8677	*	31.5577	*	17	15	20	0	0	0	22.5154	*	22.7223	*	21.6605	*	19.9918	*	20.1751	*	19.2369	*	32.6388	*	32.9149	*
25	#79	3750	GTGCCAGGACCACGGCCTGACCCCC	20	16	20	0	0	0	26.8254	*	25.5647	*	24.457	*	22.5445	*	21.5038	*	20.5845	*	34.347	*	32.8677	*	31.5577	*	17	15	20	0	0	0	22.5154	*	22.7223	*	21.6605	*	19.9918	*	20.1751	*	19.2369	*	32.6388	*	32.9149	*
25	#79	3751	TGCCAGGACCACGGCCTGACCCCCG	19	16	19	0	0	0	25.4513	*	24.2531	*	23.2039	*	22.5445	*	21.5038	*	20.5845	*	32.5864	*	31.1813	*	29.9415	*	16	15	19	0	0	0	21.1495	*	21.3522	*	20.3492	*	19.9918	*	20.1751	*	19.2369	*	30.966	*	31.2323	*
25	#79	3752	GCCAGGACCACGGCCTGACCCCCGA	19	16	21	0	0	0	25.4513	*	24.2531	*	23.2039	*	22.5445	*	21.5038	*	20.5845	*	36.1057	*	34.5541	*	33.1778	*	16	15	21	0	0	0	21.1495	*	21.3522	*	20.3492	*	19.9918	*	20.1751	*	19.2369	*	34.3135	*	34.6071	*
25	#79	3753	CCAGGACCACGGCCTGACCCCCGAC	17	16	21	0	0	0	22.7033	*	21.6396	*	20.696	*	22.5445	*	21.5038	*	20.5845	*	36.1057	*	34.5541	*	33.1778	*	14	15	21	0	0	0	18.4258	*	18.5956	*	17.727	*	19.9918	*	20.1751	*	19.2369	*	34.3135	*	34.6071	*
25	#79	3754	CAGGACCACGGCCTGACCCCCGACC	35	34	42	0	0	0	47.4433	*	45.216	*	43.2532	*	48.6892	*	46.442	*	44.4568	*	73.0967	*	69.9385	*	67.1448	*	31	32	42	0	0	0	41.5927	*	41.9811	*	40.0193	*	43.3981	*	43.7981	*	41.7569	*	69.4519	*	70.0481	*
25	#79	3755	AGGACCACGGCCTGACCCCCGACCA	33	34	41	0	0	0	44.6939	*	42.5974	*	40.7479	*	48.6892	*	46.442	*	44.4568	*	71.3314	*	68.2532	*	65.5259	*	29	31	41	0	0	0	38.8669	*	39.2241	*	37.395	*	42.0195	*	42.4078	*	40.433	*	67.7764	*	68.3589	*
25	#79	3756	GGACCACGGCCTGACCCCCGACCAG	33	33	41	0	0	0	44.6939	*	42.5974	*	40.7479	*	47.2364	*	45.0575	*	43.1309	*	71.3314	*	68.2532	*	65.5259	*	29	31	41	0	0	0	38.8669	*	39.2241	*	37.395	*	42.0195	*	42.4078	*	40.433	*	67.7764	*	68.3589	*
25	#79	3757	GACCACGGCCTGACCCCCGACCAGG	33	30	41	0	0	0	44.6939	*	42.5974	*	40.7479	*	42.8781	*	40.8984	*	39.1514	*	71.3314	*	68.2532	*	65.5259	*	29	28	41	0	0	0	38.8669	*	39.2241	*	37.395	*	37.8879	*	38.241	*	36.4575	*	67.7764	*	68.3589	*
25	#79	3758	ACCACGGCCTGACCCCCGACCAGGT	34	30	41	0	0	0	46.0686	*	43.9077	*	42.0034	*	42.8781	*	40.8984	*	39.1514	*	71.3314	*	68.2532	*	65.5259	*	30	28	41	0	0	0	40.2336	*	40.6026	*	38.7072	*	37.8879	*	38.241	*	36.4575	*	67.7764	*	68.3589	*
25	#79	3759	CCACGGCCTGACCCCCGACCAGGTT	35	31	40	0	0	0	47.4433	*	45.216	*	43.2532	*	44.3347	*	42.2809	*	40.4753	*	69.57	*	66.5699	*	63.9128	*	31	28	40	0	0	0	41.5927	*	41.9811	*	40.0193	*	37.8879	*	38.241	*	36.4575	*	66.1009	*	66.6736	*
25	#79	3760	CACGGCCTGACCCCCGACCAGGTTG	35	32	40	0	0	0	47.4433	*	45.216	*	43.2532	*	45.7836	*	43.6692	*	41.8011	*	69.57	*	66.5699	*	63.9128	*	31	29	40	0	0	0	41.5927	*	41.9811	*	40.0193	*	39.2683	*	39.6312	*	37.7833	*	66.1009	*	66.6736	*
25	#79	3761	ACGGCCTGACCCCCGACCAGGTTGT	34	31	39	0	0	0	46.0686	*	43.9077	*	42.0034	*	44.3347	*	42.2809	*	40.4753	*	67.8105	*	64.8846	*	62.2939	*	31	28	39	0	0	0	41.5927	*	41.9811	*	40.0193	*	37.8879	*	38.241	*	36.4575	*	64.4312	*	64.9825	*
25	#79	3762	CGGCCTGACCCCCGACCAGGTTGTC	34	30	36	0	0	0	46.0686	*	43.9077	*	42.0034	*	42.8781	*	40.8984	*	39.1514	*	62.5244	*	59.8308	*	57.4393	*	31	28	36	0	0	0	41.5927	*	41.9811	*	40.0193	*	37.8879	*	38.241	*	36.4575	*	59.4106	*	59.919	*
25	#79	3763	GGCCTGACCCCCGACCAGGTTGTCG	34	33	34	0	0	0	46.0686	*	43.9077	*	42.0034	*	47.2364	*	45.0575	*	43.1309	*	59.0036	*	56.4604	*	54.2018	*	30	28	34	0	0	0	40.2336	*	40.6026	*	38.7072	*	37.8879	*	38.241	*	36.4575	*	56.0598	*	56.5466	*
25	#79	3764	GCCTGACCCCCGACCAGGTTGTCGC	34	33	34	0	0	0	46.0686	*	43.9077	*	42.0034	*	47.2364	*	45.0575	*	43.1309	*	59.0036	*	56.4604	*	54.2018	*	31	28	34	0	0	0	41.5927	*	41.9811	*	40.0193	*	37.8879	*	38.241	*	36.4575	*	56.0598	*	56.5466	*
25	#79	3765	CCTGACCCCCGACCAGGTTGTCGCT	32	33	34	0	0	0	43.323	*	41.2853	*	39.4904	*	47.2364	*	45.0575	*	43.1309	*	59.0036	*	56.4604	*	54.2018	*	29	28	34	0	0	0	38.8669	*	39.2241	*	37.395	*	37.8879	*	38.241	*	36.4575	*	56.0598	*	56.5466	*
25	#79	3766	CTGACCCCCGACCAGGTTGTCGCTA	31	31	33	0	0	0	41.9465	*	39.975	*	38.2426	*	44.3347	*	42.2809	*	40.4753	*	57.2404	*	54.7733	*	52.5849	*	27	26	33	0	0	0	36.1411	*	36.4787	*	34.7709	*	35.1368	*	35.4606	*	33.808	*	54.3883	*	54.8556	*
25	#79	3767	TGACCCCCGACCAGGTTGTCGCTAT	30	28	33	0	0	0	40.5718	*	38.6668	*	36.9852	*	39.9765	*	38.1258	*	36.4998	*	57.2404	*	54.7733	*	52.5849	*	26	26	33	0	0	0	34.7783	*	35.1004	*	33.455	*	35.1368	*	35.4606	*	33.808	*	54.3883	*	54.8556	*
25	#79	3768	GACCCCCGACCAGGTTGTCGCTATT	29	28	33	0	0	0	39.1953	*	37.3547	*	35.7316	*	39.9765	*	38.1258	*	36.4998	*	57.2404	*	54.7733	*	52.5849	*	26	26	33	0	0	0	34.7783	*	35.1004	*	33.455	*	35.1368	*	35.4606	*	33.808	*	54.3883	*	54.8556	*
25	#79	3769	ACCCCCGACCAGGTTGTCGCTATTG	28	28	34	0	0	0	37.8207	*	36.0464	*	34.4781	*	39.9765	*	38.1258	*	36.4998	*	59.0036	*	56.4604	*	54.2018	*	26	26	34	0	0	0	34.7783	*	35.1004	*	33.455	*	35.1368	*	35.4606	*	33.808	*	56.0598	*	56.5466	*
25	#79	3770	CCCCCGACCAGGTTGTCGCTATTGC	28	27	34	0	0	0	37.8207	*	36.0464	*	34.4781	*	38.52	*	36.7434	*	35.1759	*	59.0036	*	56.4604	*	54.2018	*	26	25	34	0	0	0	34.7783	*	35.1004	*	33.455	*	33.7603	*	34.0686	*	32.4862	*	56.0598	*	56.5466	*
25	#79	3771	CCCCGACCAGGTTGTCGCTATTGCT	27	27	34	0	0	0	36.4461	*	34.7344	*	33.2284	*	38.52	*	36.7434	*	35.1759	*	59.0036	*	56.4604	*	54.2018	*	24	25	34	0	0	0	32.0528	*	32.3476	*	30.8387	*	33.7603	*	34.0686	*	32.4862	*	56.0598	*	56.5466	*
25	#79	3772	CCCGACCAGGTTGTCGCTATTGCTA	27	26	34	0	0	0	36.4461	*	34.7344	*	33.2284	*	37.0693	*	35.3533	*	33.8444	*	59.0036	*	56.4604	*	54.2018	*	24	25	34	0	0	0	32.0528	*	32.3476	*	30.8387	*	33.7603	*	34.0686	*	32.4862	*	56.0598	*	56.5466	*
25	#79	3773	CCGACCAGGTTGTCGCTATTGCTAG	28	26	32	0	0	0	37.8207	*	36.0464	*	34.4781	*	37.0693	*	35.3533	*	33.8444	*	55.481	*	53.0862	*	50.9681	*	25	25	32	0	0	0	33.4156	*	33.7258	*	32.1468	*	33.7603	*	34.0686	*	32.4862	*	52.7187	*	53.1724	*
25	#79	3774	CGACCAGGTTGTCGCTATTGCTAGT	28	28	32	0	0	0	37.8207	*	36.0464	*	34.4781	*	39.9765	*	38.1258	*	36.4998	*	55.481	*	53.0862	*	50.9681	*	25	27	32	0	0	0	33.4156	*	33.7258	*	32.1468	*	36.5113	*	36.8508	*	35.1356	*	52.7187	*	53.1724	*
25	#79	3775	GACCAGGTTGTCGCTATTGCTAGTA	26	28	32	0	0	0	35.0735	*	33.4262	*	31.975	*	39.9765	*	38.1258	*	36.4998	*	55.481	*	53.0862	*	50.9681	*	23	27	32	0	0	0	30.692	*	30.9731	*	29.5249	*	36.5113	*	36.8508	*	35.1356	*	52.7187	*	53.1724	*
25	#79	3776	ACCAGGTTGTCGCTATTGCTAGTAA	26	27	31	0	0	0	35.0735	*	33.4262	*	31.975	*	38.52	*	36.7434	*	35.1759	*	53.7217	*	51.4011	*	49.3532	*	23	26	31	0	0	0	30.692	*	30.9731	*	29.5249	*	35.1368	*	35.4606	*	33.808	*	51.0434	*	51.4815	*
25	#79	3777	CCAGGTTGTCGCTATTGCTAGTAAC	53	37	42	0	0	0	72.19	*	68.8008	*	65.8108	*	53.0497	*	50.5994	*	48.4345	*	73.0967	*	69.9385	*	67.1448	*	47	33	41	0	0	0	63.4016	*	63.9872	*	61.0002	*	44.7747	*	45.1884	*	43.0827	*	67.7764	*	68.3589	*
25	#79	3778	CAGGTTGTCGCTATTGCTAGTAACG	78	76	64	0	0	0	106.565	*	101.555	*	97.1468	*	109.719	*	104.642	*	100.172	*	111.855	*	107.017	*	102.739	*	70	70	63	0	0	0	94.7586	*	95.6352	*	91.1698	*	95.7303	*	96.6126	*	92.1166	*	104.595	*	105.498	*
25	#79	3779	AGGTTGTCGCTATTGCTAGTAACGG	79	76	65	0	0	0	107.938	*	102.869	*	98.4026	*	109.719	*	104.642	*	100.172	*	113.616	*	108.702	*	104.354	*	69	70	64	0	0	0	93.3954	*	94.2584	*	89.8574	*	95.7303	*	96.6126	*	92.1166	*	106.271	*	107.185	*
25	#79	3780	GGTTGTCGCTATTGCTAGTAACGGC	80	78	67	0	0	0	109.315	*	104.176	*	99.6545	*	112.623	*	107.415	*	102.828	*	117.139	*	112.075	*	107.59	*	70	71	66	0	0	0	94.7586	*	95.6352	*	91.1698	*	97.1091	*	98.0032	*	93.4407	*	109.618	*	110.564	*
25	#79	3781	GTTGTCGCTATTGCTAGTAACGGCG	80	77	67	0	0	0	109.315	*	104.176	*	99.6545	*	111.168	*	106.032	*	101.504	*	117.139	*	112.075	*	107.59	*	70	72	66	0	0	0	94.7586	*	95.6352	*	91.1698	*	98.4899	*	99.3937	*	94.7707	*	109.618	*	110.564	*
25	#79	3782	TTGTCGCTATTGCTAGTAACGGCGG	81	77	67	0	0	0	110.69	*	105.488	*	100.908	*	111.168	*	106.032	*	101.504	*	117.139	*	112.075	*	107.59	*	71	72	66	0	0	0	96.1218	*	97.0102	*	92.4822	*	98.4899	*	99.3937	*	94.7707	*	109.618	*	110.564	*
25	#79	3783	TGTCGCTATTGCTAGTAACGGCGGA	80	76	69	0	0	0	109.315	*	104.176	*	99.6545	*	109.719	*	104.642	*	100.172	*	120.667	*	115.448	*	110.83	*	70	72	67	0	0	0	94.7586	*	95.6352	*	91.1698	*	98.4899	*	99.3937	*	94.7707	*	111.292	*	112.249	*
25	#79	3784	GTCGCTATTGCTAGTAACGGCGGAG	81	77	72	0	0	0	110.69	*	105.488	*	100.908	*	111.168	*	106.032	*	101.504	*	125.951	*	120.503	*	115.682	*	70	73	71	0	0	0	94.7586	*	95.6352	*	91.1698	*	99.8648	*	100.786	*	96.0949	*	117.991	*	119.001	*
25	#79	3785	TCGCTATTGCTAGTAACGGCGGAGG	82	76	76	0	0	0	112.063	*	106.799	*	102.16	*	109.719	*	104.642	*	100.172	*	132.994	*	127.246	*	122.152	*	68	72	74	0	0	0	92.0283	*	92.8795	*	88.5488	*	98.4899	*	99.3937	*	94.7707	*	123.01	*	124.065	*
25	#79	3786	CGCTATTGCTAGTAACGGCGGAGGC	80	78	76	0	0	0	109.315	*	104.176	*	99.6545	*	112.623	*	107.415	*	102.828	*	132.994	*	127.246	*	122.152	*	67	74	76	0	0	0	90.667	*	91.5065	*	87.2345	*	101.238	*	102.175	*	97.4171	*	126.354	*	127.442	*
25	#79	3787	GCTATTGCTAGTAACGGCGGAGGCA	79	79	76	0	0	0	107.938	*	102.869	*	98.4026	*	114.074	*	108.802	*	104.156	*	132.994	*	127.246	*	122.152	*	67	74	76	0	0	0	90.667	*	91.5065	*	87.2345	*	101.238	*	102.175	*	97.4171	*	126.354	*	127.442	*
25	#79	3788	CTATTGCTAGTAACGGCGGAGGCAA	81	79	76	0	0	0	110.69	*	105.488	*	100.908	*	114.074	*	108.802	*	104.156	*	132.994	*	127.246	*	122.152	*	70	73	76	0	0	0	94.7586	*	95.6352	*	91.1698	*	99.8648	*	100.786	*	96.0949	*	126.354	*	127.442	*
25	#79	3789	TATTGCTAGTAACGGCGGAGGCAAA	83	76	75	0	0	0	113.44	*	108.105	*	103.416	*	109.719	*	104.642	*	100.172	*	131.236	*	125.559	*	120.539	*	72	70	74	0	0	0	97.4811	*	98.387	*	93.7908	*	95.7303	*	96.6126	*	92.1166	*	123.01	*	124.065	*
25	#79	3790	ATTGCTAGTAACGGCGGAGGCAAAC	84	76	74	0	0	0	114.815	*	109.418	*	104.666	*	109.719	*	104.642	*	100.172	*	129.475	*	123.873	*	118.92	*	72	70	73	0	0	0	97.4811	*	98.387	*	93.7908	*	95.7303	*	96.6126	*	92.1166	*	121.334	*	122.382	*
25	#79	3791	TTGCTAGTAACGGCGGAGGCAAACA	82	77	74	0	0	0	112.063	*	106.799	*	102.16	*	111.168	*	106.032	*	101.504	*	129.475	*	123.873	*	118.92	*	70	70	73	0	0	0	94.7586	*	95.6352	*	91.1698	*	95.7303	*	96.6126	*	92.1166	*	121.334	*	122.382	*
25	#79	3792	TGCTAGTAACGGCGGAGGCAAACAG	83	76	72	0	0	0	113.44	*	108.105	*	103.416	*	109.719	*	104.642	*	100.172	*	125.951	*	120.503	*	115.682	*	71	72	71	0	0	0	96.1218	*	97.0102	*	92.4822	*	98.4899	*	99.3937	*	94.7707	*	117.991	*	119.001	*
25	#79	3793	GCTAGTAACGGCGGAGGCAAACAGG	83	76	73	0	0	0	113.44	*	108.105	*	103.416	*	109.719	*	104.642	*	100.172	*	127.715	*	122.188	*	117.301	*	71	72	72	0	0	0	96.1218	*	97.0102	*	92.4822	*	98.4899	*	99.3937	*	94.7707	*	119.664	*	120.692	*
25	#79	3794	CTAGTAACGGCGGAGGCAAACAGGC	83	76	72	0	0	0	113.44	*	108.105	*	103.416	*	109.719	*	104.642	*	100.172	*	125.951	*	120.503	*	115.682	*	71	72	71	0	0	0	96.1218	*	97.0102	*	92.4822	*	98.4899	*	99.3937	*	94.7707	*	117.991	*	119.001	*
25	#79	3795	TAGTAACGGCGGAGGCAAACAGGCG	82	76	72	0	0	0	112.063	*	106.799	*	102.16	*	109.719	*	104.642	*	100.172	*	125.951	*	120.503	*	115.682	*	69	72	71	0	0	0	93.3954	*	94.2584	*	89.8574	*	98.4899	*	99.3937	*	94.7707	*	117.991	*	119.001	*
25	#79	3796	AGTAACGGCGGAGGCAAACAGGCGC	84	70	74	0	0	0	114.815	*	109.418	*	104.666	*	101	*	96.3295	*	92.2155	*	129.475	*	123.873	*	118.92	*	72	67	73	0	0	0	97.4811	*	98.387	*	93.7908	*	91.5996	*	92.441	*	88.1422	*	121.334	*	122.382	*
25	#79	3797	GTAACGGCGGAGGCAAACAGGCGCT	82	71	73	0	0	0	112.063	*	106.799	*	102.16	*	102.451	*	97.7123	*	93.5397	*	127.715	*	122.188	*	117.301	*	70	67	72	0	0	0	94.7586	*	95.6352	*	91.1698	*	91.5996	*	92.441	*	88.1422	*	119.664	*	120.692	*
25	#79	3798	TAACGGCGGAGGCAAACAGGCGCTG	84	71	72	0	0	0	114.815	*	109.418	*	104.666	*	102.451	*	97.7123	*	93.5397	*	125.951	*	120.503	*	115.682	*	72	67	71	0	0	0	97.4811	*	98.387	*	93.7908	*	91.5996	*	92.441	*	88.1422	*	117.991	*	119.001	*
25	#79	3799	AACGGCGGAGGCAAACAGGCGCTGG	86	73	71	0	0	0	117.561	*	112.039	*	107.174	*	105.355	*	100.489	*	96.1958	*	124.186	*	118.819	*	114.065	*	74	69	70	0	0	0	100.211	*	101.135	*	96.4156	*	94.3534	*	95.2221	*	90.7944	*	116.311	*	117.313	*
25	#79	3800	ACGGCGGAGGCAAACAGGCGCTGGA	87	72	72	0	0	0	118.938	*	113.347	*	108.428	*	103.902	*	99.0989	*	94.8716	*	125.951	*	120.503	*	115.682	*	75	69	70	0	0	0	101.575	*	102.514	*	97.7281	*	94.3534	*	95.2221	*	90.7944	*	116.311	*	117.313	*
25	#79	3801	CGGCGGAGGCAAACAGGCGCTGGAA	88	70	70	0	0	0	120.312	*	114.664	*	109.681	*	101	*	96.3295	*	92.2155	*	122.426	*	117.134	*	112.446	*	76	67	66	0	0	0	102.934	*	103.889	*	99.0405	*	91.5996	*	92.441	*	88.1422	*	109.618	*	110.564	*
25	#79	3802	GGCGGAGGCAAACAGGCGCTGGAAA	89	71	67	0	0	0	121.687	*	115.968	*	110.939	*	102.451	*	97.7123	*	93.5397	*	117.139	*	112.075	*	107.59	*	78	68	64	0	0	0	105.664	*	106.641	*	101.665	*	92.9784	*	93.8315	*	89.4702	*	106.271	*	107.185	*
25	#79	3803	GCGGAGGCAAACAGGCGCTGGAAAC	90	78	67	0	0	0	123.062	*	117.283	*	112.191	*	112.623	*	107.415	*	102.828	*	117.139	*	112.075	*	107.59	*	79	75	63	0	0	0	107.031	*	108.014	*	102.978	*	102.617	*	103.565	*	98.7452	*	104.595	*	105.498	*
25	#79	3804	CGGAGGCAAACAGGCGCTGGAAACA	91	79	67	0	0	0	124.437	*	118.589	*	113.443	*	114.074	*	108.802	*	104.156	*	117.139	*	112.075	*	107.59	*	81	75	63	0	0	0	109.752	*	110.767	*	105.601	*	102.617	*	103.565	*	98.7452	*	104.595	*	105.498	*
25	#79	3805	GGAGGCAAACAGGCGCTGGAAACAG	92	79	69	0	0	0	125.812	*	119.898	*	114.697	*	114.074	*	108.802	*	104.156	*	120.667	*	115.448	*	110.83	*	81	75	66	0	0	0	109.752	*	110.767	*	105.601	*	102.617	*	103.565	*	98.7452	*	109.618	*	110.564	*
25	#79	3806	GAGGCAAACAGGCGCTGGAAACAGT	91	78	69	0	0	0	124.437	*	118.589	*	113.443	*	112.623	*	107.415	*	102.828	*	120.667	*	115.448	*	110.83	*	80	74	66	0	0	0	108.391	*	109.392	*	104.286	*	101.238	*	102.175	*	97.4171	*	109.618	*	110.564	*
25	#79	3807	AGGCAAACAGGCGCTGGAAACAGTT	90	80	68	0	0	0	123.062	*	117.283	*	112.191	*	115.527	*	110.188	*	105.484	*	118.901	*	113.759	*	109.211	*	79	76	66	0	0	0	107.031	*	108.014	*	102.978	*	103.995	*	104.956	*	100.069	*	109.618	*	110.564	*
25	#79	3808	GGCAAACAGGCGCTGGAAACAGTTC	92	76	68	0	0	0	125.812	*	119.898	*	114.697	*	109.719	*	104.642	*	100.172	*	118.901	*	113.759	*	109.211	*	81	72	66	0	0	0	109.752	*	110.767	*	105.601	*	98.4899	*	99.3937	*	94.7707	*	109.618	*	110.564	*
25	#79	3809	GCAAACAGGCGCTGGAAACAGTTCA	90	76	68	0	0	0	123.062	*	117.283	*	112.191	*	109.719	*	104.642	*	100.172	*	118.901	*	113.759	*	109.211	*	79	72	66	0	0	0	107.031	*	108.014	*	102.978	*	98.4899	*	99.3937	*	94.7707	*	109.618	*	110.564	*
25	#79	3810	CAAACAGGCGCTGGAAACAGTTCAG	88	77	67	0	0	0	120.312	*	114.664	*	109.681	*	111.168	*	106.032	*	101.504	*	117.139	*	112.075	*	107.59	*	75	73	65	0	0	0	101.575	*	102.514	*	97.7281	*	99.8648	*	100.786	*	96.0949	*	107.946	*	108.876	*
25	#79	3811	AAACAGGCGCTGGAAACAGTTCAGC	86	77	67	0	0	0	117.561	*	112.039	*	107.174	*	111.168	*	106.032	*	101.504	*	117.139	*	112.075	*	107.59	*	75	72	65	0	0	0	101.575	*	102.514	*	97.7281	*	98.4899	*	99.3937	*	94.7707	*	107.946	*	108.876	*
25	#79	3812	AACAGGCGCTGGAAACAGTTCAGCG	86	77	66	0	0	0	117.561	*	112.039	*	107.174	*	111.168	*	106.032	*	101.504	*	115.378	*	110.388	*	105.973	*	75	72	64	0	0	0	101.575	*	102.514	*	97.7281	*	98.4899	*	99.3937	*	94.7707	*	106.271	*	107.185	*
25	#79	3813	ACAGGCGCTGGAAACAGTTCAGCGC	87	76	69	0	0	0	118.938	*	113.347	*	108.428	*	109.719	*	104.642	*	100.172	*	120.667	*	115.448	*	110.83	*	74	71	68	0	0	0	100.211	*	101.135	*	96.4156	*	97.1091	*	98.0032	*	93.4407	*	112.964	*	113.941	*
25	#79	3814	CAGGCGCTGGAAACAGTTCAGCGCC	88	78	71	0	0	0	120.312	*	114.664	*	109.681	*	112.623	*	107.415	*	102.828	*	124.186	*	118.819	*	114.065	*	77	74	70	0	0	0	104.301	*	105.264	*	100.353	*	101.238	*	102.175	*	97.4171	*	116.311	*	117.313	*
25	#79	3815	AGGCGCTGGAAACAGTTCAGCGCCT	87	79	71	0	0	0	118.938	*	113.347	*	108.428	*	114.074	*	108.802	*	104.156	*	124.186	*	118.819	*	114.065	*	76	76	70	0	0	0	102.934	*	103.889	*	99.0405	*	103.995	*	104.956	*	100.069	*	116.311	*	117.313	*
25	#79	3816	GGCGCTGGAAACAGTTCAGCGCCTC	88	81	71	0	0	0	120.312	*	114.664	*	109.681	*	116.98	*	111.575	*	106.809	*	124.186	*	118.819	*	114.065	*	77	76	70	0	0	0	104.301	*	105.264	*	100.353	*	103.995	*	104.956	*	100.069	*	116.311	*	117.313	*
25	#79	3817	GCGCTGGAAACAGTTCAGCGCCTCT	87	83	71	0	0	0	118.938	*	113.347	*	108.428	*	119.886	*	114.344	*	109.461	*	124.186	*	118.819	*	114.065	*	77	76	69	0	0	0	104.301	*	105.264	*	100.353	*	103.995	*	104.956	*	100.069	*	114.639	*	115.624	*
25	#79	3818	CGCTGGAAACAGTTCAGCGCCTCTT	87	82	71	0	0	0	118.938	*	113.347	*	108.428	*	118.433	*	112.958	*	108.137	*	124.186	*	118.819	*	114.065	*	77	75	68	0	0	0	104.301	*	105.264	*	100.353	*	102.617	*	103.565	*	98.7452	*	112.964	*	113.941	*
25	#79	3819	GCTGGAAACAGTTCAGCGCCTCTTG	85	87	71	0	0	0	116.19	*	110.73	*	105.924	*	125.695	*	119.887	*	114.769	*	124.186	*	118.819	*	114.065	*	75	81	68	0	0	0	101.575	*	102.514	*	97.7281	*	110.88	*	111.905	*	106.696	*	112.964	*	113.941	*
25	#79	3820	CTGGAAACAGTTCAGCGCCTCTTGC	83	88	74	0	0	0	113.44	*	108.105	*	103.416	*	127.152	*	121.274	*	116.097	*	129.475	*	123.873	*	118.92	*	73	82	72	0	0	0	98.8482	*	99.762	*	95.1032	*	112.261	*	113.295	*	108.022	*	119.664	*	120.692	*
25	#79	3821	TGGAAACAGTTCAGCGCCTCTTGCC	83	88	74	0	0	0	113.44	*	108.105	*	103.416	*	127.152	*	121.274	*	116.097	*	129.475	*	123.873	*	118.92	*	74	82	72	0	0	0	100.211	*	101.135	*	96.4156	*	112.261	*	113.295	*	108.022	*	119.664	*	120.692	*
25	#79	3822	GGAAACAGTTCAGCGCCTCTTGCCG	83	90	72	0	0	0	113.44	*	108.105	*	103.416	*	130.06	*	124.047	*	118.754	*	125.951	*	120.503	*	115.682	*	73	84	70	0	0	0	98.8482	*	99.762	*	95.1032	*	115.015	*	116.073	*	110.67	*	116.311	*	117.313	*
25	#79	3823	GAAACAGTTCAGCGCCTCTTGCCGG	83	91	73	0	0	0	113.44	*	108.105	*	103.416	*	131.511	*	125.432	*	120.076	*	127.715	*	122.188	*	117.301	*	73	85	71	0	0	0	98.8482	*	99.762	*	95.1032	*	116.388	*	117.463	*	111.997	*	117.991	*	119.001	*
25	#79	3824	AAACAGTTCAGCGCCTCTTGCCGGT	81	91	73	0	0	0	110.69	*	105.488	*	100.908	*	131.511	*	125.432	*	120.076	*	127.715	*	122.188	*	117.301	*	72	85	71	0	0	0	97.4811	*	98.387	*	93.7908	*	116.388	*	117.463	*	111.997	*	117.991	*	119.001	*
25	#79	3825	AACAGTTCAGCGCCTCTTGCCGGTC	80	91	73	0	0	0	109.315	*	104.176	*	99.6545	*	131.511	*	125.432	*	120.076	*	127.715	*	122.188	*	117.301	*	71	85	71	0	0	0	96.1218	*	97.0102	*	92.4822	*	116.388	*	117.463	*	111.997	*	117.991	*	119.001	*
25	#79	3826	ACAGTTCAGCGCCTCTTGCCGGTCT	80	91	69	0	0	0	109.315	*	104.176	*	99.6545	*	131.511	*	125.432	*	120.076	*	120.667	*	115.448	*	110.83	*	71	85	67	0	0	0	96.1218	*	97.0102	*	92.4822	*	116.388	*	117.463	*	111.997	*	111.292	*	112.249	*
25	#79	3827	CAGTTCAGCGCCTCTTGCCGGTCTT	80	91	71	0	0	0	109.315	*	104.176	*	99.6545	*	131.511	*	125.432	*	120.076	*	124.186	*	118.819	*	114.065	*	71	85	69	0	0	0	96.1218	*	97.0102	*	92.4822	*	116.388	*	117.463	*	111.997	*	114.639	*	115.624	*
25	#79	3828	AGTTCAGCGCCTCTTGCCGGTCTTG	80	89	71	0	0	0	109.315	*	104.176	*	99.6545	*	128.605	*	122.661	*	117.425	*	124.186	*	118.819	*	114.065	*	71	83	69	0	0	0	96.1218	*	97.0102	*	92.4822	*	113.638	*	114.682	*	109.344	*	114.639	*	115.624	*
25	#79	3829	GTTCAGCGCCTCTTGCCGGTCTTGT	80	90	72	0	0	0	109.315	*	104.176	*	99.6545	*	130.06	*	124.047	*	118.754	*	125.951	*	120.503	*	115.682	*	70	83	70	0	0	0	94.7586	*	95.6352	*	91.1698	*	113.638	*	114.682	*	109.344	*	116.311	*	117.313	*
25	#79	3830	TTCAGCGCCTCTTGCCGGTCTTGTG	80	91	70	0	0	0	109.315	*	104.176	*	99.6545	*	131.511	*	125.432	*	120.076	*	122.426	*	117.134	*	112.446	*	70	84	68	0	0	0	94.7586	*	95.6352	*	91.1698	*	115.015	*	116.073	*	110.67	*	112.964	*	113.941	*
25	#79	3831	TCAGCGCCTCTTGCCGGTCTTGTGT	80	91	70	0	0	0	109.315	*	104.176	*	99.6545	*	131.511	*	125.432	*	120.076	*	122.426	*	117.134	*	112.446	*	70	84	68	0	0	0	94.7586	*	95.6352	*	91.1698	*	115.015	*	116.073	*	110.67	*	112.964	*	113.941	*
25	#79	3832	CAGCGCCTCTTGCCGGTCTTGTGTC	79	91	70	0	0	0	107.938	*	102.869	*	98.4026	*	131.511	*	125.432	*	120.076	*	122.426	*	117.134	*	112.446	*	68	84	68	0	0	0	92.0283	*	92.8795	*	88.5488	*	115.015	*	116.073	*	110.67	*	112.964	*	113.941	*
25	#79	3833	AGCGCCTCTTGCCGGTCTTGTGTCA	80	91	70	0	0	0	109.315	*	104.176	*	99.6545	*	131.511	*	125.432	*	120.076	*	122.426	*	117.134	*	112.446	*	69	84	68	0	0	0	93.3954	*	94.2584	*	89.8574	*	115.015	*	116.073	*	110.67	*	112.964	*	113.941	*
25	#79	3834	GCGCCTCTTGCCGGTCTTGTGTCAG	80	90	70	0	0	0	109.315	*	104.176	*	99.6545	*	130.06	*	124.047	*	118.754	*	122.426	*	117.134	*	112.446	*	68	83	68	0	0	0	92.0283	*	92.8795	*	88.5488	*	113.638	*	114.682	*	109.344	*	112.964	*	113.941	*
25	#79	3835	CGCCTCTTGCCGGTCTTGTGTCAGG	78	89	72	0	0	0	106.565	*	101.555	*	97.1468	*	128.605	*	122.661	*	117.425	*	125.951	*	120.503	*	115.682	*	67	82	70	0	0	0	90.667	*	91.5065	*	87.2345	*	112.261	*	113.295	*	108.022	*	116.311	*	117.313	*
25	#79	3836	GCCTCTTGCCGGTCTTGTGTCAGGA	40	54	40	0	0	0	54.3132	*	51.7657	*	49.5177	*	77.7478	*	74.1552	*	70.9864	*	69.57	*	66.5699	*	63.9128	*	32	48	38	0	0	0	42.9576	*	43.3557	*	41.3295	*	65.4336	*	66.0367	*	62.9644	*	62.7577	*	63.2953	*
25	#79	3837	CCTCTTGCCGGTCTTGTGTCAGGAC	40	53	40	0	0	0	54.3132	*	51.7657	*	49.5177	*	76.291	*	72.7686	*	69.6623	*	69.57	*	66.5699	*	63.9128	*	32	48	38	0	0	0	42.9576	*	43.3557	*	41.3295	*	65.4336	*	66.0367	*	62.9644	*	62.7577	*	63.2953	*
25	#79	3838	CTCTTGCCGGTCTTGTGTCAGGACC	40	53	41	0	0	0	54.3132	*	51.7657	*	49.5177	*	76.291	*	72.7686	*	69.6623	*	71.3314	*	68.2532	*	65.5259	*	32	48	39	0	0	0	42.9576	*	43.3557	*	41.3295	*	65.4336	*	66.0367	*	62.9644	*	64.4312	*	64.9825	*
25	#79	3839	TCTTGCCGGTCTTGTGTCAGGACCA	40	53	41	0	0	0	54.3132	*	51.7657	*	49.5177	*	76.291	*	72.7686	*	69.6623	*	71.3314	*	68.2532	*	65.5259	*	33	48	39	0	0	0	44.3186	*	44.7266	*	42.6398	*	65.4336	*	66.0367	*	62.9644	*	64.4312	*	64.9825	*
25	#79	3840	CTTGCCGGTCTTGTGTCAGGACCAC	40	55	41	0	0	0	54.3132	*	51.7657	*	49.5177	*	79.1989	*	75.5379	*	72.3145	*	71.3314	*	68.2532	*	65.5259	*	33	49	40	0	0	0	44.3186	*	44.7266	*	42.6398	*	66.8085	*	67.4272	*	64.2885	*	66.1009	*	66.6736	*
25	#79	3841	TTGCCGGTCTTGTGTCAGGACCACG	39	54	41	0	0	0	52.9423	*	50.4573	*	48.264	*	77.7478	*	74.1552	*	70.9864	*	71.3314	*	68.2532	*	65.5259	*	33	48	40	0	0	0	44.3186	*	44.7266	*	42.6398	*	65.4336	*	66.0367	*	62.9644	*	66.1009	*	66.6736	*
25	#79	3842	TGCCGGTCTTGTGTCAGGACCACGG	41	54	41	0	0	0	55.6919	*	53.0741	*	50.7715	*	77.7478	*	74.1552	*	70.9864	*	71.3314	*	68.2532	*	65.5259	*	36	48	40	0	0	0	48.4076	*	48.8566	*	46.5726	*	65.4336	*	66.0367	*	62.9644	*	66.1009	*	66.6736	*
25	#79	3843	GCCGGTCTTGTGTCAGGACCACGGC	41	55	41	0	0	0	55.6919	*	53.0741	*	50.7715	*	79.1989	*	75.5379	*	72.3145	*	71.3314	*	68.2532	*	65.5259	*	36	49	40	0	0	0	48.4076	*	48.8566	*	46.5726	*	66.8085	*	67.4272	*	64.2885	*	66.1009	*	66.6736	*
25	#79	3844	CCGGTCTTGTGTCAGGACCACGGCC	39	54	43	0	0	0	52.9423	*	50.4573	*	48.264	*	77.7478	*	74.1552	*	70.9864	*	74.8582	*	71.6257	*	68.7656	*	34	48	42	0	0	0	45.6855	*	46.1052	*	43.952	*	65.4336	*	66.0367	*	62.9644	*	69.4519	*	70.0481	*
25	#79	3845	CGGTCTTGTGTCAGGACCACGGCCT	39	54	43	0	0	0	52.9423	*	50.4573	*	48.264	*	77.7478	*	74.1552	*	70.9864	*	74.8582	*	71.6257	*	68.7656	*	34	48	42	0	0	0	45.6855	*	46.1052	*	43.952	*	65.4336	*	66.0367	*	62.9644	*	69.4519	*	70.0481	*
25	#79	3846	GGTCTTGTGTCAGGACCACGGCCTG	39	58	44	0	0	0	52.9423	*	50.4573	*	48.264	*	83.5618	*	79.6977	*	76.2946	*	76.6196	*	73.3091	*	70.3826	*	34	53	43	0	0	0	45.6855	*	46.1052	*	43.952	*	72.3119	*	72.9853	*	69.5849	*	71.1255	*	71.7354	*
25	#79	3847	GTCTTGTGTCAGGACCACGGCCTGA	40	58	44	0	0	0	54.3132	*	51.7657	*	49.5177	*	83.5618	*	79.6977	*	76.2946	*	76.6196	*	73.3091	*	70.3826	*	36	53	43	0	0	0	48.4076	*	48.8566	*	46.5726	*	72.3119	*	72.9853	*	69.5849	*	71.1255	*	71.7354	*
25	#79	3848	TCTTGTGTCAGGACCACGGCCTGAC	40	59	45	0	0	0	54.3132	*	51.7657	*	49.5177	*	85.0148	*	81.0843	*	77.6188	*	78.3811	*	74.9964	*	71.9996	*	36	54	44	0	0	0	48.4076	*	48.8566	*	46.5726	*	73.6946	*	74.3758	*	70.9129	*	72.7991	*	73.4246	*
25	#79	3849	CTTGTGTCAGGACCACGGCCTGACC	42	58	45	0	0	0	57.0686	*	54.3825	*	52.0252	*	83.5618	*	79.6977	*	76.2946	*	78.3811	*	74.9964	*	71.9996	*	37	54	44	0	0	0	49.7726	*	50.2333	*	47.8868	*	73.6946	*	74.3758	*	70.9129	*	72.7991	*	73.4246	*
25	#79	3850	TTGTGTCAGGACCACGGCCTGACCC	41	58	45	0	0	0	55.6919	*	53.0741	*	50.7715	*	83.5618	*	79.6977	*	76.2946	*	78.3811	*	74.9964	*	71.9996	*	37	54	44	0	0	0	49.7726	*	50.2333	*	47.8868	*	73.6946	*	74.3758	*	70.9129	*	72.7991	*	73.4246	*
25	#79	3851	TGTGTCAGGACCACGGCCTGACCCC	42	59	45	0	0	0	57.0686	*	54.3825	*	52.0252	*	85.0148	*	81.0843	*	77.6188	*	78.3811	*	74.9964	*	71.9996	*	37	54	44	0	0	0	49.7726	*	50.2333	*	47.8868	*	73.6946	*	74.3758	*	70.9129	*	72.7991	*	73.4246	*
25	#79	3852	GTGTCAGGACCACGGCCTGACCCCC	41	54	43	0	0	0	55.6919	*	53.0741	*	50.7715	*	77.7478	*	74.1552	*	70.9864	*	74.8582	*	71.6257	*	68.7656	*	36	50	42	0	0	0	48.4076	*	48.8566	*	46.5726	*	68.1872	*	68.8157	*	65.6087	*	69.4519	*	70.0481	*
25	#79	3853	TGTCAGGACCACGGCCTGACCCCCG	41	54	43	0	0	0	55.6919	*	53.0741	*	50.7715	*	77.7478	*	74.1552	*	70.9864	*	74.8582	*	71.6257	*	68.7656	*	36	50	42	0	0	0	48.4076	*	48.8566	*	46.5726	*	68.1872	*	68.8157	*	65.6087	*	69.4519	*	70.0481	*
25	#79	3854	GTCAGGACCACGGCCTGACCCCCGA	39	54	43	0	0	0	52.9423	*	50.4573	*	48.264	*	77.7478	*	74.1552	*	70.9864	*	74.8582	*	71.6257	*	68.7656	*	35	50	42	0	0	0	47.0408	*	47.4799	*	45.2604	*	68.1872	*	68.8157	*	65.6087	*	69.4519	*	70.0481	*
25	#79	3855	TCAGGACCACGGCCTGACCCCCGAA	21	36	23	0	0	0	28.2035	*	26.8745	*	25.7083	*	51.5949	*	49.2149	*	47.1086	*	39.6292	*	37.9196	*	36.4105	*	18	33	22	0	0	0	23.8757	*	24.102	*	22.9739	*	44.7747	*	45.1884	*	43.0827	*	35.9845	*	36.2918	*
25	#79	3856	CAGGACCACGGCCTGACCCCCGAAC	23	36	25	0	0	0	30.9483	*	29.4981	*	28.2186	*	51.5949	*	49.2149	*	47.1086	*	43.1472	*	41.2912	*	39.6455	*	20	33	24	0	0	0	26.6024	*	26.8502	*	25.5952	*	44.7747	*	45.1884	*	43.0827	*	39.3306	*	39.671	*
25	#79	3857	AGGACCACGGCCTGACCCCCGAACA	23	36	25	0	0	0	30.9483	*	29.4981	*	28.2186	*	51.5949	*	49.2149	*	47.1086	*	43.1472	*	41.2912	*	39.6455	*	20	33	24	0	0	0	26.6024	*	26.8502	*	25.5952	*	44.7747	*	45.1884	*	43.0827	*	39.3306	*	39.671	*
25	#79	3858	GGACCACGGCCTGACCCCCGAACAG	23	37	25	0	0	0	30.9483	*	29.4981	*	28.2186	*	53.0497	*	50.5994	*	48.4345	*	43.1472	*	41.2912	*	39.6455	*	20	34	24	0	0	0	26.6024	*	26.8502	*	25.5952	*	46.1494	*	46.5787	*	44.4067	*	39.3306	*	39.671	*
25	#79	3859	GACCACGGCCTGACCCCCGAACAGG	24	37	25	0	0	0	32.3227	*	30.8061	*	29.4681	*	53.0497	*	50.5994	*	48.4345	*	43.1472	*	41.2912	*	39.6455	*	21	33	24	0	0	0	27.9649	*	28.2225	*	26.907	*	44.7747	*	45.1884	*	43.0827	*	39.3306	*	39.671	*
25	#79	3860	ACCACGGCCTGACCCCCGAACAGGT	26	37	25	0	0	0	35.0735	*	33.4262	*	31.975	*	53.0497	*	50.5994	*	48.4345	*	43.1472	*	41.2912	*	39.6455	*	24	33	24	0	0	0	32.0528	*	32.3476	*	30.8387	*	44.7747	*	45.1884	*	43.0827	*	39.3306	*	39.671	*
25	#79	3861	CCACGGCCTGACCCCCGAACAGGTT	26	37	26	0	0	0	35.0735	*	33.4262	*	31.975	*	53.0497	*	50.5994	*	48.4345	*	44.9102	*	42.9761	*	41.264	*	25	33	25	0	0	0	33.4156	*	33.7258	*	32.1468	*	44.7747	*	45.1884	*	43.0827	*	41.0056	*	41.3597	*
25	#79	3862	CACGGCCTGACCCCCGAACAGGTTG	27	36	27	0	0	0	36.4461	*	34.7344	*	33.2284	*	51.5949	*	49.2149	*	47.1086	*	46.6731	*	44.6629	*	42.8806	*	26	32	26	0	0	0	34.7783	*	35.1004	*	33.455	*	43.3981	*	43.7981	*	41.7569	*	42.6731	*	43.0408	*
25	#79	3863	ACGGCCTGACCCCCGAACAGGTTGT	27	36	26	0	0	0	36.4461	*	34.7344	*	33.2284	*	51.5949	*	49.2149	*	47.1086	*	44.9102	*	42.9761	*	41.264	*	26	32	25	0	0	0	34.7783	*	35.1004	*	33.455	*	43.3981	*	43.7981	*	41.7569	*	41.0056	*	41.3597	*
25	#79	3864	CGGCCTGACCCCCGAACAGGTTGTC	27	37	26	0	0	0	36.4461	*	34.7344	*	33.2284	*	53.0497	*	50.5994	*	48.4345	*	44.9102	*	42.9761	*	41.264	*	26	33	25	0	0	0	34.7783	*	35.1004	*	33.455	*	44.7747	*	45.1884	*	43.0827	*	41.0056	*	41.3597	*
25	#79	3865	GGCCTGACCCCCGAACAGGTTGTCG	28	37	26	0	0	0	37.8207	*	36.0464	*	34.4781	*	53.0497	*	50.5994	*	48.4345	*	44.9102	*	42.9761	*	41.264	*	27	33	25	0	0	0	36.1411	*	36.4787	*	34.7709	*	44.7747	*	45.1884	*	43.0827	*	41.0056	*	41.3597	*
25	#79	3866	GCCTGACCCCCGAACAGGTTGTCGC	27	38	26	0	0	0	36.4461	*	34.7344	*	33.2284	*	54.5045	*	51.984	*	49.7643	*	44.9102	*	42.9761	*	41.264	*	26	34	25	0	0	0	34.7783	*	35.1004	*	33.455	*	46.1494	*	46.5787	*	44.4067	*	41.0056	*	41.3597	*
25	#79	3867	CCTGACCCCCGAACAGGTTGTCGCT	27	38	25	0	0	0	36.4461	*	34.7344	*	33.2284	*	54.5045	*	51.984	*	49.7643	*	43.1472	*	41.2912	*	39.6455	*	26	34	25	0	0	0	34.7783	*	35.1004	*	33.455	*	46.1494	*	46.5787	*	44.4067	*	41.0056	*	41.3597	*
25	#79	3868	CTGACCCCCGAACAGGTTGTCGCTA	27	40	25	0	0	0	36.4461	*	34.7344	*	33.2284	*	57.4064	*	54.7512	*	52.4143	*	43.1472	*	41.2912	*	39.6455	*	26	36	25	0	0	0	34.7783	*	35.1004	*	33.455	*	48.9047	*	49.3594	*	47.0565	*	41.0056	*	41.3597	*
25	#79	3869	TGACCCCCGAACAGGTTGTCGCTAT	29	39	25	0	0	0	39.1953	*	37.3547	*	35.7316	*	55.9573	*	53.3685	*	51.0903	*	43.1472	*	41.2912	*	39.6455	*	28	36	25	0	0	0	37.504	*	37.8514	*	36.0829	*	48.9047	*	49.3594	*	47.0565	*	41.0056	*	41.3597	*
25	#79	3870	GACCCCCGAACAGGTTGTCGCTATT	31	37	25	0	0	0	41.9465	*	39.975	*	38.2426	*	53.0497	*	50.5994	*	48.4345	*	43.1472	*	41.2912	*	39.6455	*	30	35	25	0	0	0	40.2336	*	40.6026	*	38.7072	*	47.5261	*	47.969	*	45.7287	*	41.0056	*	41.3597	*
25	#79	3871	ACCCCCGAACAGGTTGTCGCTATTG	32	36	25	0	0	0	43.323	*	41.2853	*	39.4904	*	51.5949	*	49.2149	*	47.1086	*	43.1472	*	41.2912	*	39.6455	*	30	34	25	0	0	0	40.2336	*	40.6026	*	38.7072	*	46.1494	*	46.5787	*	44.4067	*	41.0056	*	41.3597	*
25	#79	3872	CCCCCGAACAGGTTGTCGCTATTGC	33	36	25	0	0	0	44.6939	*	42.5974	*	40.7479	*	51.5949	*	49.2149	*	47.1086	*	43.1472	*	41.2912	*	39.6455	*	30	34	25	0	0	0	40.2336	*	40.6026	*	38.7072	*	46.1494	*	46.5787	*	44.4067	*	41.0056	*	41.3597	*
25	#79	3873	CCCCGAACAGGTTGTCGCTATTGCT	33	37	27	0	0	0	44.6939	*	42.5974	*	40.7479	*	53.0497	*	50.5994	*	48.4345	*	46.6731	*	44.6629	*	42.8806	*	31	36	27	0	0	0	41.5927	*	41.9811	*	40.0193	*	48.9047	*	49.3594	*	47.0565	*	44.3501	*	44.7296	*
25	#79	3874	CCCGAACAGGTTGTCGCTATTGCTA	33	38	27	0	0	0	44.6939	*	42.5974	*	40.7479	*	54.5045	*	51.984	*	49.7643	*	46.6731	*	44.6629	*	42.8806	*	31	36	27	0	0	0	41.5927	*	41.9811	*	40.0193	*	48.9047	*	49.3594	*	47.0565	*	44.3501	*	44.7296	*
25	#79	3875	CCGAACAGGTTGTCGCTATTGCTAG	33	38	27	0	0	0	44.6939	*	42.5974	*	40.7479	*	54.5045	*	51.984	*	49.7643	*	46.6731	*	44.6629	*	42.8806	*	31	36	27	0	0	0	41.5927	*	41.9811	*	40.0193	*	48.9047	*	49.3594	*	47.0565	*	44.3501	*	44.7296	*
25	#79	3876	CGAACAGGTTGTCGCTATTGCTAGT	31	37	27	0	0	0	41.9465	*	39.975	*	38.2426	*	53.0497	*	50.5994	*	48.4345	*	46.6731	*	44.6629	*	42.8806	*	29	35	27	0	0	0	38.8669	*	39.2241	*	37.395	*	47.5261	*	47.969	*	45.7287	*	44.3501	*	44.7296	*
25	#79	3877	GAACAGGTTGTCGCTATTGCTAGTA	30	39	26	0	0	0	40.5718	*	38.6668	*	36.9852	*	55.9573	*	53.3685	*	51.0903	*	44.9102	*	42.9761	*	41.264	*	28	37	25	0	0	0	37.504	*	37.8514	*	36.0829	*	50.2834	*	50.7478	*	48.3844	*	41.0056	*	41.3597	*
25	#79	3878	AACAGGTTGTCGCTATTGCTAGTAA	28	39	26	0	0	0	37.8207	*	36.0464	*	34.4781	*	55.9573	*	53.3685	*	51.0903	*	44.9102	*	42.9761	*	41.264	*	26	37	26	0	0	0	34.7783	*	35.1004	*	33.455	*	50.2834	*	50.7478	*	48.3844	*	42.6731	*	43.0408	*
25	#79	3879	ACAGGTTGTCGCTATTGCTAGTAAC	28	38	25	0	0	0	37.8207	*	36.0464	*	34.4781	*	54.5045	*	51.984	*	49.7643	*	43.1472	*	41.2912	*	39.6455	*	26	36	25	0	0	0	34.7783	*	35.1004	*	33.455	*	48.9047	*	49.3594	*	47.0565	*	41.0056	*	41.3597	*
25	#79	3880	CAGGTTGTCGCTATTGCTAGTAACG	78	76	64	0	0	0	106.565	*	101.555	*	97.1468	*	109.719	*	104.642	*	100.172	*	111.855	*	107.017	*	102.739	*	70	70	63	0	0	0	94.7586	*	95.6352	*	91.1698	*	95.7303	*	96.6126	*	92.1166	*	104.595	*	105.498	*
25	#79	3881	AGGTTGTCGCTATTGCTAGTAACGG	79	76	65	0	0	0	107.938	*	102.869	*	98.4026	*	109.719	*	104.642	*	100.172	*	113.616	*	108.702	*	104.354	*	69	70	64	0	0	0	93.3954	*	94.2584	*	89.8574	*	95.7303	*	96.6126	*	92.1166	*	106.271	*	107.185	*
25	#79	3882	GGTTGTCGCTATTGCTAGTAACGGC	80	78	67	0	0	0	109.315	*	104.176	*	99.6545	*	112.623	*	107.415	*	102.828	*	117.139	*	112.075	*	107.59	*	70	71	66	0	0	0	94.7586	*	95.6352	*	91.1698	*	97.1091	*	98.0032	*	93.4407	*	109.618	*	110.564	*
25	#79	3883	GTTGTCGCTATTGCTAGTAACGGCG	80	77	67	0	0	0	109.315	*	104.176	*	99.6545	*	111.168	*	106.032	*	101.504	*	117.139	*	112.075	*	107.59	*	70	72	66	0	0	0	94.7586	*	95.6352	*	91.1698	*	98.4899	*	99.3937	*	94.7707	*	109.618	*	110.564	*
25	#79	3884	TTGTCGCTATTGCTAGTAACGGCGG	81	77	67	0	0	0	110.69	*	105.488	*	100.908	*	111.168	*	106.032	*	101.504	*	117.139	*	112.075	*	107.59	*	71	72	66	0	0	0	96.1218	*	97.0102	*	92.4822	*	98.4899	*	99.3937	*	94.7707	*	109.618	*	110.564	*
25	#79	3885	TGTCGCTATTGCTAGTAACGGCGGA	80	76	69	0	0	0	109.315	*	104.176	*	99.6545	*	109.719	*	104.642	*	100.172	*	120.667	*	115.448	*	110.83	*	70	72	67	0	0	0	94.7586	*	95.6352	*	91.1698	*	98.4899	*	99.3937	*	94.7707	*	111.292	*	112.249	*
25	#79	3886	GTCGCTATTGCTAGTAACGGCGGAG	81	77	72	0	0	0	110.69	*	105.488	*	100.908	*	111.168	*	106.032	*	101.504	*	125.951	*	120.503	*	115.682	*	70	73	71	0	0	0	94.7586	*	95.6352	*	91.1698	*	99.8648	*	100.786	*	96.0949	*	117.991	*	119.001	*
25	#79	3887	TCGCTATTGCTAGTAACGGCGGAGG	82	76	76	0	0	0	112.063	*	106.799	*	102.16	*	109.719	*	104.642	*	100.172	*	132.994	*	127.246	*	122.152	*	68	72	74	0	0	0	92.0283	*	92.8795	*	88.5488	*	98.4899	*	99.3937	*	94.7707	*	123.01	*	124.065	*
25	#79	3888	CGCTATTGCTAGTAACGGCGGAGGC	80	78	76	0	0	0	109.315	*	104.176	*	99.6545	*	112.623	*	107.415	*	102.828	*	132.994	*	127.246	*	122.152	*	67	74	76	0	0	0	90.667	*	91.5065	*	87.2345	*	101.238	*	102.175	*	97.4171	*	126.354	*	127.442	*
25	#79	3889	GCTATTGCTAGTAACGGCGGAGGCA	79	79	76	0	0	0	107.938	*	102.869	*	98.4026	*	114.074	*	108.802	*	104.156	*	132.994	*	127.246	*	122.152	*	67	74	76	0	0	0	90.667	*	91.5065	*	87.2345	*	101.238	*	102.175	*	97.4171	*	126.354	*	127.442	*
25	#79	3890	CTATTGCTAGTAACGGCGGAGGCAA	81	79	76	0	0	0	110.69	*	105.488	*	100.908	*	114.074	*	108.802	*	104.156	*	132.994	*	127.246	*	122.152	*	70	73	76	0	0	0	94.7586	*	95.6352	*	91.1698	*	99.8648	*	100.786	*	96.0949	*	126.354	*	127.442	*
25	#79	3891	TATTGCTAGTAACGGCGGAGGCAAA	83	76	75	0	0	0	113.44	*	108.105	*	103.416	*	109.719	*	104.642	*	100.172	*	131.236	*	125.559	*	120.539	*	72	70	74	0	0	0	97.4811	*	98.387	*	93.7908	*	95.7303	*	96.6126	*	92.1166	*	123.01	*	124.065	*
25	#79	3892	ATTGCTAGTAACGGCGGAGGCAAAC	84	76	74	0	0	0	114.815	*	109.418	*	104.666	*	109.719	*	104.642	*	100.172	*	129.475	*	123.873	*	118.92	*	72	70	73	0	0	0	97.4811	*	98.387	*	93.7908	*	95.7303	*	96.6126	*	92.1166	*	121.334	*	122.382	*
25	#79	3893	TTGCTAGTAACGGCGGAGGCAAACA	82	77	74	0	0	0	112.063	*	106.799	*	102.16	*	111.168	*	106.032	*	101.504	*	129.475	*	123.873	*	118.92	*	70	70	73	0	0	0	94.7586	*	95.6352	*	91.1698	*	95.7303	*	96.6126	*	92.1166	*	121.334	*	122.382	*
25	#79	3894	TGCTAGTAACGGCGGAGGCAAACAG	83	76	72	0	0	0	113.44	*	108.105	*	103.416	*	109.719	*	104.642	*	100.172	*	125.951	*	120.503	*	115.682	*	71	72	71	0	0	0	96.1218	*	97.0102	*	92.4822	*	98.4899	*	99.3937	*	94.7707	*	117.991	*	119.001	*
25	#79	3895	GCTAGTAACGGCGGAGGCAAACAGG	83	76	73	0	0	0	113.44	*	108.105	*	103.416	*	109.719	*	104.642	*	100.172	*	127.715	*	122.188	*	117.301	*	71	72	72	0	0	0	96.1218	*	97.0102	*	92.4822	*	98.4899	*	99.3937	*	94.7707	*	119.664	*	120.692	*
25	#79	3896	CTAGTAACGGCGGAGGCAAACAGGC	83	76	72	0	0	0	113.44	*	108.105	*	103.416	*	109.719	*	104.642	*	100.172	*	125.951	*	120.503	*	115.682	*	71	72	71	0	0	0	96.1218	*	97.0102	*	92.4822	*	98.4899	*	99.3937	*	94.7707	*	117.991	*	119.001	*
25	#79	3897	TAGTAACGGCGGAGGCAAACAGGCG	82	76	72	0	0	0	112.063	*	106.799	*	102.16	*	109.719	*	104.642	*	100.172	*	125.951	*	120.503	*	115.682	*	69	72	71	0	0	0	93.3954	*	94.2584	*	89.8574	*	98.4899	*	99.3937	*	94.7707	*	117.991	*	119.001	*
25	#79	3898	AGTAACGGCGGAGGCAAACAGGCGC	84	70	74	0	0	0	114.815	*	109.418	*	104.666	*	101	*	96.3295	*	92.2155	*	129.475	*	123.873	*	118.92	*	72	67	73	0	0	0	97.4811	*	98.387	*	93.7908	*	91.5996	*	92.441	*	88.1422	*	121.334	*	122.382	*
25	#79	3899	GTAACGGCGGAGGCAAACAGGCGCT	82	71	73	0	0	0	112.063	*	106.799	*	102.16	*	102.451	*	97.7123	*	93.5397	*	127.715	*	122.188	*	117.301	*	70	67	72	0	0	0	94.7586	*	95.6352	*	91.1698	*	91.5996	*	92.441	*	88.1422	*	119.664	*	120.692	*
25	#79	3900	TAACGGCGGAGGCAAACAGGCGCTG	84	71	72	0	0	0	114.815	*	109.418	*	104.666	*	102.451	*	97.7123	*	93.5397	*	125.951	*	120.503	*	115.682	*	72	67	71	0	0	0	97.4811	*	98.387	*	93.7908	*	91.5996	*	92.441	*	88.1422	*	117.991	*	119.001	*
25	#79	3901	AACGGCGGAGGCAAACAGGCGCTGG	86	73	71	0	0	0	117.561	*	112.039	*	107.174	*	105.355	*	100.489	*	96.1958	*	124.186	*	118.819	*	114.065	*	74	69	70	0	0	0	100.211	*	101.135	*	96.4156	*	94.3534	*	95.2221	*	90.7944	*	116.311	*	117.313	*
25	#79	3902	ACGGCGGAGGCAAACAGGCGCTGGA	87	72	72	0	0	0	118.938	*	113.347	*	108.428	*	103.902	*	99.0989	*	94.8716	*	125.951	*	120.503	*	115.682	*	75	69	70	0	0	0	101.575	*	102.514	*	97.7281	*	94.3534	*	95.2221	*	90.7944	*	116.311	*	117.313	*
25	#79	3903	CGGCGGAGGCAAACAGGCGCTGGAA	88	70	70	0	0	0	120.312	*	114.664	*	109.681	*	101	*	96.3295	*	92.2155	*	122.426	*	117.134	*	112.446	*	76	67	66	0	0	0	102.934	*	103.889	*	99.0405	*	91.5996	*	92.441	*	88.1422	*	109.618	*	110.564	*
25	#79	3904	GGCGGAGGCAAACAGGCGCTGGAAA	89	71	67	0	0	0	121.687	*	115.968	*	110.939	*	102.451	*	97.7123	*	93.5397	*	117.139	*	112.075	*	107.59	*	78	68	64	0	0	0	105.664	*	106.641	*	101.665	*	92.9784	*	93.8315	*	89.4702	*	106.271	*	107.185	*
25	#79	3905	GCGGAGGCAAACAGGCGCTGGAAAC	90	78	67	0	0	0	123.062	*	117.283	*	112.191	*	112.623	*	107.415	*	102.828	*	117.139	*	112.075	*	107.59	*	79	75	63	0	0	0	107.031	*	108.014	*	102.978	*	102.617	*	103.565	*	98.7452	*	104.595	*	105.498	*
25	#79	3906	CGGAGGCAAACAGGCGCTGGAAACA	91	79	67	0	0	0	124.437	*	118.589	*	113.443	*	114.074	*	108.802	*	104.156	*	117.139	*	112.075	*	107.59	*	81	75	63	0	0	0	109.752	*	110.767	*	105.601	*	102.617	*	103.565	*	98.7452	*	104.595	*	105.498	*
25	#79	3907	GGAGGCAAACAGGCGCTGGAAACAG	92	79	69	0	0	0	125.812	*	119.898	*	114.697	*	114.074	*	108.802	*	104.156	*	120.667	*	115.448	*	110.83	*	81	75	66	0	0	0	109.752	*	110.767	*	105.601	*	102.617	*	103.565	*	98.7452	*	109.618	*	110.564	*
25	#79	3908	GAGGCAAACAGGCGCTGGAAACAGT	91	78	69	0	0	0	124.437	*	118.589	*	113.443	*	112.623	*	107.415	*	102.828	*	120.667	*	115.448	*	110.83	*	80	74	66	0	0	0	108.391	*	109.392	*	104.286	*	101.238	*	102.175	*	97.4171	*	109.618	*	110.564	*
25	#79	3909	AGGCAAACAGGCGCTGGAAACAGTT	90	80	68	0	0	0	123.062	*	117.283	*	112.191	*	115.527	*	110.188	*	105.484	*	118.901	*	113.759	*	109.211	*	79	76	66	0	0	0	107.031	*	108.014	*	102.978	*	103.995	*	104.956	*	100.069	*	109.618	*	110.564	*
25	#79	3910	GGCAAACAGGCGCTGGAAACAGTTC	92	76	68	0	0	0	125.812	*	119.898	*	114.697	*	109.719	*	104.642	*	100.172	*	118.901	*	113.759	*	109.211	*	81	72	66	0	0	0	109.752	*	110.767	*	105.601	*	98.4899	*	99.3937	*	94.7707	*	109.618	*	110.564	*
25	#79	3911	GCAAACAGGCGCTGGAAACAGTTCA	90	76	68	0	0	0	123.062	*	117.283	*	112.191	*	109.719	*	104.642	*	100.172	*	118.901	*	113.759	*	109.211	*	79	72	66	0	0	0	107.031	*	108.014	*	102.978	*	98.4899	*	99.3937	*	94.7707	*	109.618	*	110.564	*
25	#79	3912	CAAACAGGCGCTGGAAACAGTTCAG	88	77	67	0	0	0	120.312	*	114.664	*	109.681	*	111.168	*	106.032	*	101.504	*	117.139	*	112.075	*	107.59	*	75	73	65	0	0	0	101.575	*	102.514	*	97.7281	*	99.8648	*	100.786	*	96.0949	*	107.946	*	108.876	*
25	#79	3913	AAACAGGCGCTGGAAACAGTTCAGC	86	77	67	0	0	0	117.561	*	112.039	*	107.174	*	111.168	*	106.032	*	101.504	*	117.139	*	112.075	*	107.59	*	75	72	65	0	0	0	101.575	*	102.514	*	97.7281	*	98.4899	*	99.3937	*	94.7707	*	107.946	*	108.876	*
25	#79	3914	AACAGGCGCTGGAAACAGTTCAGCG	86	77	66	0	0	0	117.561	*	112.039	*	107.174	*	111.168	*	106.032	*	101.504	*	115.378	*	110.388	*	105.973	*	75	72	64	0	0	0	101.575	*	102.514	*	97.7281	*	98.4899	*	99.3937	*	94.7707	*	106.271	*	107.185	*
25	#79	3915	ACAGGCGCTGGAAACAGTTCAGCGC	87	76	69	0	0	0	118.938	*	113.347	*	108.428	*	109.719	*	104.642	*	100.172	*	120.667	*	115.448	*	110.83	*	74	71	68	0	0	0	100.211	*	101.135	*	96.4156	*	97.1091	*	98.0032	*	93.4407	*	112.964	*	113.941	*
25	#79	3916	CAGGCGCTGGAAACAGTTCAGCGCC	88	78	71	0	0	0	120.312	*	114.664	*	109.681	*	112.623	*	107.415	*	102.828	*	124.186	*	118.819	*	114.065	*	77	74	70	0	0	0	104.301	*	105.264	*	100.353	*	101.238	*	102.175	*	97.4171	*	116.311	*	117.313	*
25	#79	3917	AGGCGCTGGAAACAGTTCAGCGCCT	87	79	71	0	0	0	118.938	*	113.347	*	108.428	*	114.074	*	108.802	*	104.156	*	124.186	*	118.819	*	114.065	*	76	76	70	0	0	0	102.934	*	103.889	*	99.0405	*	103.995	*	104.956	*	100.069	*	116.311	*	117.313	*
25	#79	3918	GGCGCTGGAAACAGTTCAGCGCCTC	88	81	71	0	0	0	120.312	*	114.664	*	109.681	*	116.98	*	111.575	*	106.809	*	124.186	*	118.819	*	114.065	*	77	76	70	0	0	0	104.301	*	105.264	*	100.353	*	103.995	*	104.956	*	100.069	*	116.311	*	117.313	*
25	#79	3919	GCGCTGGAAACAGTTCAGCGCCTCT	87	83	71	0	0	0	118.938	*	113.347	*	108.428	*	119.886	*	114.344	*	109.461	*	124.186	*	118.819	*	114.065	*	77	76	69	0	0	0	104.301	*	105.264	*	100.353	*	103.995	*	104.956	*	100.069	*	114.639	*	115.624	*
25	#79	3920	CGCTGGAAACAGTTCAGCGCCTCTT	87	82	71	0	0	0	118.938	*	113.347	*	108.428	*	118.433	*	112.958	*	108.137	*	124.186	*	118.819	*	114.065	*	77	75	68	0	0	0	104.301	*	105.264	*	100.353	*	102.617	*	103.565	*	98.7452	*	112.964	*	113.941	*
25	#79	3921	GCTGGAAACAGTTCAGCGCCTCTTG	85	87	71	0	0	0	116.19	*	110.73	*	105.924	*	125.695	*	119.887	*	114.769	*	124.186	*	118.819	*	114.065	*	75	81	68	0	0	0	101.575	*	102.514	*	97.7281	*	110.88	*	111.905	*	106.696	*	112.964	*	113.941	*
25	#79	3922	CTGGAAACAGTTCAGCGCCTCTTGC	83	88	74	0	0	0	113.44	*	108.105	*	103.416	*	127.152	*	121.274	*	116.097	*	129.475	*	123.873	*	118.92	*	73	82	72	0	0	0	98.8482	*	99.762	*	95.1032	*	112.261	*	113.295	*	108.022	*	119.664	*	120.692	*
25	#79	3923	TGGAAACAGTTCAGCGCCTCTTGCC	83	88	74	0	0	0	113.44	*	108.105	*	103.416	*	127.152	*	121.274	*	116.097	*	129.475	*	123.873	*	118.92	*	74	82	72	0	0	0	100.211	*	101.135	*	96.4156	*	112.261	*	113.295	*	108.022	*	119.664	*	120.692	*
25	#79	3924	GGAAACAGTTCAGCGCCTCTTGCCG	83	90	72	0	0	0	113.44	*	108.105	*	103.416	*	130.06	*	124.047	*	118.754	*	125.951	*	120.503	*	115.682	*	73	84	70	0	0	0	98.8482	*	99.762	*	95.1032	*	115.015	*	116.073	*	110.67	*	116.311	*	117.313	*
25	#79	3925	GAAACAGTTCAGCGCCTCTTGCCGG	83	91	73	0	0	0	113.44	*	108.105	*	103.416	*	131.511	*	125.432	*	120.076	*	127.715	*	122.188	*	117.301	*	73	85	71	0	0	0	98.8482	*	99.762	*	95.1032	*	116.388	*	117.463	*	111.997	*	117.991	*	119.001	*
25	#79	3926	AAACAGTTCAGCGCCTCTTGCCGGT	81	91	73	0	0	0	110.69	*	105.488	*	100.908	*	131.511	*	125.432	*	120.076	*	127.715	*	122.188	*	117.301	*	72	85	71	0	0	0	97.4811	*	98.387	*	93.7908	*	116.388	*	117.463	*	111.997	*	117.991	*	119.001	*
25	#79	3927	AACAGTTCAGCGCCTCTTGCCGGTC	80	91	73	0	0	0	109.315	*	104.176	*	99.6545	*	131.511	*	125.432	*	120.076	*	127.715	*	122.188	*	117.301	*	71	85	71	0	0	0	96.1218	*	97.0102	*	92.4822	*	116.388	*	117.463	*	111.997	*	117.991	*	119.001	*
25	#79	3928	ACAGTTCAGCGCCTCTTGCCGGTCT	80	91	69	0	0	0	109.315	*	104.176	*	99.6545	*	131.511	*	125.432	*	120.076	*	120.667	*	115.448	*	110.83	*	71	85	67	0	0	0	96.1218	*	97.0102	*	92.4822	*	116.388	*	117.463	*	111.997	*	111.292	*	112.249	*
25	#79	3929	CAGTTCAGCGCCTCTTGCCGGTCTT	80	91	71	0	0	0	109.315	*	104.176	*	99.6545	*	131.511	*	125.432	*	120.076	*	124.186	*	118.819	*	114.065	*	71	85	69	0	0	0	96.1218	*	97.0102	*	92.4822	*	116.388	*	117.463	*	111.997	*	114.639	*	115.624	*
25	#79	3930	AGTTCAGCGCCTCTTGCCGGTCTTG	80	89	71	0	0	0	109.315	*	104.176	*	99.6545	*	128.605	*	122.661	*	117.425	*	124.186	*	118.819	*	114.065	*	71	83	69	0	0	0	96.1218	*	97.0102	*	92.4822	*	113.638	*	114.682	*	109.344	*	114.639	*	115.624	*
25	#79	3931	GTTCAGCGCCTCTTGCCGGTCTTGT	80	90	72	0	0	0	109.315	*	104.176	*	99.6545	*	130.06	*	124.047	*	118.754	*	125.951	*	120.503	*	115.682	*	70	83	70	0	0	0	94.7586	*	95.6352	*	91.1698	*	113.638	*	114.682	*	109.344	*	116.311	*	117.313	*
25	#79	3932	TTCAGCGCCTCTTGCCGGTCTTGTG	80	91	70	0	0	0	109.315	*	104.176	*	99.6545	*	131.511	*	125.432	*	120.076	*	122.426	*	117.134	*	112.446	*	70	84	68	0	0	0	94.7586	*	95.6352	*	91.1698	*	115.015	*	116.073	*	110.67	*	112.964	*	113.941	*
25	#79	3933	TCAGCGCCTCTTGCCGGTCTTGTGT	80	91	70	0	0	0	109.315	*	104.176	*	99.6545	*	131.511	*	125.432	*	120.076	*	122.426	*	117.134	*	112.446	*	70	84	68	0	0	0	94.7586	*	95.6352	*	91.1698	*	115.015	*	116.073	*	110.67	*	112.964	*	113.941	*
25	#79	3934	CAGCGCCTCTTGCCGGTCTTGTGTC	79	91	70	0	0	0	107.938	*	102.869	*	98.4026	*	131.511	*	125.432	*	120.076	*	122.426	*	117.134	*	112.446	*	68	84	68	0	0	0	92.0283	*	92.8795	*	88.5488	*	115.015	*	116.073	*	110.67	*	112.964	*	113.941	*
25	#79	3935	AGCGCCTCTTGCCGGTCTTGTGTCA	80	91	70	0	0	0	109.315	*	104.176	*	99.6545	*	131.511	*	125.432	*	120.076	*	122.426	*	117.134	*	112.446	*	69	84	68	0	0	0	93.3954	*	94.2584	*	89.8574	*	115.015	*	116.073	*	110.67	*	112.964	*	113.941	*
25	#79	3936	GCGCCTCTTGCCGGTCTTGTGTCAG	80	90	70	0	0	0	109.315	*	104.176	*	99.6545	*	130.06	*	124.047	*	118.754	*	122.426	*	117.134	*	112.446	*	68	83	68	0	0	0	92.0283	*	92.8795	*	88.5488	*	113.638	*	114.682	*	109.344	*	112.964	*	113.941	*
25	#79	3937	CGCCTCTTGCCGGTCTTGTGTCAGG	78	89	72	0	0	0	106.565	*	101.555	*	97.1468	*	128.605	*	122.661	*	117.425	*	125.951	*	120.503	*	115.682	*	67	82	70	0	0	0	90.667	*	91.5065	*	87.2345	*	112.261	*	113.295	*	108.022	*	116.311	*	117.313	*
25	#79	3938	GCCTCTTGCCGGTCTTGTGTCAGGC	35	34	33	0	0	0	47.4433	*	45.216	*	43.2532	*	48.6892	*	46.442	*	44.4568	*	57.2404	*	54.7733	*	52.5849	*	32	33	33	0	0	0	42.9576	*	43.3557	*	41.3295	*	44.7747	*	45.1884	*	43.0827	*	54.3883	*	54.8556	*
25	#79	3939	CCTCTTGCCGGTCTTGTGTCAGGCC	35	34	33	0	0	0	47.4433	*	45.216	*	43.2532	*	48.6892	*	46.442	*	44.4568	*	57.2404	*	54.7733	*	52.5849	*	32	33	33	0	0	0	42.9576	*	43.3557	*	41.3295	*	44.7747	*	45.1884	*	43.0827	*	54.3883	*	54.8556	*
25	#79	3940	CTCTTGCCGGTCTTGTGTCAGGCCC	35	34	33	0	0	0	47.4433	*	45.216	*	43.2532	*	48.6892	*	46.442	*	44.4568	*	57.2404	*	54.7733	*	52.5849	*	32	33	33	0	0	0	42.9576	*	43.3557	*	41.3295	*	44.7747	*	45.1884	*	43.0827	*	54.3883	*	54.8556	*
25	#79	3941	TCTTGCCGGTCTTGTGTCAGGCCCA	35	33	33	0	0	0	47.4433	*	45.216	*	43.2532	*	47.2364	*	45.0575	*	43.1309	*	57.2404	*	54.7733	*	52.5849	*	32	32	33	0	0	0	42.9576	*	43.3557	*	41.3295	*	43.3981	*	43.7981	*	41.7569	*	54.3883	*	54.8556	*
25	#79	3942	CTTGCCGGTCTTGTGTCAGGCCCAC	36	35	34	0	0	0	48.82	*	46.5244	*	44.5069	*	50.1401	*	47.8227	*	45.7827	*	59.0036	*	56.4604	*	54.2018	*	33	34	34	0	0	0	44.3186	*	44.7266	*	42.6398	*	46.1494	*	46.5787	*	44.4067	*	56.0598	*	56.5466	*
25	#79	3943	TTGCCGGTCTTGTGTCAGGCCCACG	35	36	34	0	0	0	47.4433	*	45.216	*	43.2532	*	51.5949	*	49.2149	*	47.1086	*	59.0036	*	56.4604	*	54.2018	*	32	35	34	0	0	0	42.9576	*	43.3557	*	41.3295	*	47.5261	*	47.969	*	45.7287	*	56.0598	*	56.5466	*
25	#79	3944	TGCCGGTCTTGTGTCAGGCCCACGG	35	36	34	0	0	0	47.4433	*	45.216	*	43.2532	*	51.5949	*	49.2149	*	47.1086	*	59.0036	*	56.4604	*	54.2018	*	31	35	34	0	0	0	41.5927	*	41.9811	*	40.0193	*	47.5261	*	47.969	*	45.7287	*	56.0598	*	56.5466	*
25	#79	3945	GCCGGTCTTGTGTCAGGCCCACGGC	35	37	34	0	0	0	47.4433	*	45.216	*	43.2532	*	53.0497	*	50.5994	*	48.4345	*	59.0036	*	56.4604	*	54.2018	*	31	35	34	0	0	0	41.5927	*	41.9811	*	40.0193	*	47.5261	*	47.969	*	45.7287	*	56.0598	*	56.5466	*
25	#79	3946	CCGGTCTTGTGTCAGGCCCACGGCC	34	38	34	0	0	0	46.0686	*	43.9077	*	42.0034	*	54.5045	*	51.984	*	49.7643	*	59.0036	*	56.4604	*	54.2018	*	31	36	34	0	0	0	41.5927	*	41.9811	*	40.0193	*	48.9047	*	49.3594	*	47.0565	*	56.0598	*	56.5466	*
25	#79	3947	CGGTCTTGTGTCAGGCCCACGGCCT	35	37	34	0	0	0	47.4433	*	45.216	*	43.2532	*	53.0497	*	50.5994	*	48.4345	*	59.0036	*	56.4604	*	54.2018	*	32	35	34	0	0	0	42.9576	*	43.3557	*	41.3295	*	47.5261	*	47.969	*	45.7287	*	56.0598	*	56.5466	*
25	#79	3948	GGTCTTGTGTCAGGCCCACGGCCTG	33	39	35	0	0	0	44.6939	*	42.5974	*	40.7479	*	55.9573	*	53.3685	*	51.0903	*	60.763	*	58.1437	*	55.8225	*	30	37	35	0	0	0	40.2336	*	40.6026	*	38.7072	*	50.2834	*	50.7478	*	48.3844	*	57.7391	*	58.2318	*
25	#79	3949	GTCTTGTGTCAGGCCCACGGCCTGA	32	39	32	0	0	0	43.323	*	41.2853	*	39.4904	*	55.9573	*	53.3685	*	51.0903	*	55.481	*	53.0862	*	50.9681	*	28	37	32	0	0	0	37.504	*	37.8514	*	36.0829	*	50.2834	*	50.7478	*	48.3844	*	52.7187	*	53.1724	*
25	#79	3950	TCTTGTGTCAGGCCCACGGCCTGAC	33	39	32	0	0	0	44.6939	*	42.5974	*	40.7479	*	55.9573	*	53.3685	*	51.0903	*	55.481	*	53.0862	*	50.9681	*	29	37	32	0	0	0	38.8669	*	39.2241	*	37.395	*	50.2834	*	50.7478	*	48.3844	*	52.7187	*	53.1724	*
25	#79	3951	CTTGTGTCAGGCCCACGGCCTGACC	33	39	32	0	0	0	44.6939	*	42.5974	*	40.7479	*	55.9573	*	53.3685	*	51.0903	*	55.481	*	53.0862	*	50.9681	*	29	37	32	0	0	0	38.8669	*	39.2241	*	37.395	*	50.2834	*	50.7478	*	48.3844	*	52.7187	*	53.1724	*
25	#79	3952	TTGTGTCAGGCCCACGGCCTGACCC	33	39	32	0	0	0	44.6939	*	42.5974	*	40.7479	*	55.9573	*	53.3685	*	51.0903	*	55.481	*	53.0862	*	50.9681	*	29	37	32	0	0	0	38.8669	*	39.2241	*	37.395	*	50.2834	*	50.7478	*	48.3844	*	52.7187	*	53.1724	*
25	#79	3953	TGTGTCAGGCCCACGGCCTGACCCC	34	39	32	0	0	0	46.0686	*	43.9077	*	42.0034	*	55.9573	*	53.3685	*	51.0903	*	55.481	*	53.0862	*	50.9681	*	30	37	32	0	0	0	40.2336	*	40.6026	*	38.7072	*	50.2834	*	50.7478	*	48.3844	*	52.7187	*	53.1724	*
25	#79	3954	GTGTCAGGCCCACGGCCTGACCCCA	15	13	10	0	0	0	19.9559	*	19.0191	*	18.1925	*	18.19	*	17.3521	*	16.6085	*	16.748	*	16.0328	*	15.3974	*	14	11	10	0	0	0	18.4258	*	18.5956	*	17.727	*	14.4917	*	14.6281	*	13.9435	*	15.9228	*	16.0566	*
25	#79	3955	TGTCAGGCCCACGGCCTGACCCCAG	15	13	10	0	0	0	19.9559	*	19.0191	*	18.1925	*	18.19	*	17.3521	*	16.6085	*	16.748	*	16.0328	*	15.3974	*	14	11	10	0	0	0	18.4258	*	18.5956	*	17.727	*	14.4917	*	14.6281	*	13.9435	*	15.9228	*	16.0566	*
25	#79	3956	GTCAGGCCCACGGCCTGACCCCAGA	15	13	10	0	0	0	19.9559	*	19.0191	*	18.1925	*	18.19	*	17.3521	*	16.6085	*	16.748	*	16.0328	*	15.3974	*	14	11	10	0	0	0	18.4258	*	18.5956	*	17.727	*	14.4917	*	14.6281	*	13.9435	*	15.9228	*	16.0566	*
25	#79	3957	TCAGGCCCACGGCCTGACCCCAGAC	15	12	10	0	0	0	19.9559	*	19.0191	*	18.1925	*	16.7353	*	15.9656	*	15.2843	*	16.748	*	16.0328	*	15.3974	*	14	10	10	0	0	0	18.4258	*	18.5956	*	17.727	*	13.1157	*	13.2422	*	12.622	*	15.9228	*	16.0566	*
25	#79	3958	CAGGCCCACGGCCTGACCCCAGACC	17	12	10	0	0	0	22.7033	*	21.6396	*	20.696	*	16.7353	*	15.9656	*	15.2843	*	16.748	*	16.0328	*	15.3974	*	15	10	10	0	0	0	19.7913	*	19.9729	*	19.038	*	13.1157	*	13.2422	*	12.622	*	15.9228	*	16.0566	*
25	#79	3959	AGGCCCACGGCCTGACCCCAGACCA	17	11	10	0	0	0	22.7033	*	21.6396	*	20.696	*	15.2884	*	14.5851	*	13.9622	*	16.748	*	16.0328	*	15.3974	*	15	10	10	0	0	0	19.7913	*	19.9729	*	19.038	*	13.1157	*	13.2422	*	12.622	*	15.9228	*	16.0566	*
25	#79	3960	GGCCCACGGCCTGACCCCAGACCAA	16	12	10	0	0	0	21.3314	*	20.3283	*	19.4433	*	16.7353	*	15.9656	*	15.2843	*	16.748	*	16.0328	*	15.3974	*	14	10	10	0	0	0	18.4258	*	18.5956	*	17.727	*	13.1157	*	13.2422	*	12.622	*	15.9228	*	16.0566	*
25	#79	3961	GCCCACGGCCTGACCCCAGACCAAG	16	13	10	0	0	0	21.3314	*	20.3283	*	19.4433	*	18.19	*	17.3521	*	16.6085	*	16.748	*	16.0328	*	15.3974	*	14	11	10	0	0	0	18.4258	*	18.5956	*	17.727	*	14.4917	*	14.6281	*	13.9435	*	15.9228	*	16.0566	*
25	#79	3962	CCCACGGCCTGACCCCAGACCAAGT	16	14	9	0	0	0	21.3314	*	20.3283	*	19.4433	*	19.6413	*	18.7352	*	17.933	*	14.991	*	14.348	*	13.7825	*	14	11	9	0	0	0	18.4258	*	18.5956	*	17.727	*	14.4917	*	14.6281	*	13.9435	*	14.2496	*	14.3735	*
25	#79	3963	CCACGGCCTGACCCCAGACCAAGTT	15	13	8	0	0	0	19.9559	*	19.0191	*	18.1925	*	18.19	*	17.3521	*	16.6085	*	13.2352	*	12.6679	*	12.1723	*	14	11	8	0	0	0	18.4258	*	18.5956	*	17.727	*	14.4917	*	14.6281	*	13.9435	*	12.5831	*	12.6915	*
25	#79	3964	CACGGCCTGACCCCAGACCAAGTTG	15	13	8	0	0	0	19.9559	*	19.0191	*	18.1925	*	18.19	*	17.3521	*	16.6085	*	13.2352	*	12.6679	*	12.1723	*	14	11	8	0	0	0	18.4258	*	18.5956	*	17.727	*	14.4917	*	14.6281	*	13.9435	*	12.5831	*	12.6915	*
25	#79	3965	ACGGCCTGACCCCAGACCAAGTTGT	17	13	8	0	0	0	22.7033	*	21.6396	*	20.696	*	18.19	*	17.3521	*	16.6085	*	13.2352	*	12.6679	*	12.1723	*	16	11	8	0	0	0	21.1495	*	21.3522	*	20.3492	*	14.4917	*	14.6281	*	13.9435	*	12.5831	*	12.6915	*
25	#79	3966	CGGCCTGACCCCAGACCAAGTTGTC	17	13	8	0	0	0	22.7033	*	21.6396	*	20.696	*	18.19	*	17.3521	*	16.6085	*	13.2352	*	12.6679	*	12.1723	*	16	11	8	0	0	0	21.1495	*	21.3522	*	20.3492	*	14.4917	*	14.6281	*	13.9435	*	12.5831	*	12.6915	*
25	#79	3967	GGCCTGACCCCAGACCAAGTTGTCG	17	11	7	0	0	0	22.7033	*	21.6396	*	20.696	*	15.2884	*	14.5851	*	13.9622	*	11.4809	*	10.9948	*	10.5615	*	16	10	7	0	0	0	21.1495	*	21.3522	*	20.3492	*	13.1157	*	13.2422	*	12.622	*	10.9198	*	11.0109	*
25	#79	3968	GCCTGACCCCAGACCAAGTTGTCGC	17	11	6	0	0	0	22.7033	*	21.6396	*	20.696	*	15.2884	*	14.5851	*	13.9622	*	9.72887	*	9.31831	*	8.94742	*	16	10	6	0	0	0	21.1495	*	21.3522	*	20.3492	*	13.1157	*	13.2422	*	12.622	*	9.25131	*	9.33059	*
25	#79	3969	CCTGACCCCAGACCAAGTTGTCGCG	17	11	6	0	0	0	22.7033	*	21.6396	*	20.696	*	15.2884	*	14.5851	*	13.9622	*	9.72887	*	9.31831	*	8.94742	*	16	10	6	0	0	0	21.1495	*	21.3522	*	20.3492	*	13.1157	*	13.2422	*	12.622	*	9.25131	*	9.33059	*
25	#79	3970	CTGACCCCAGACCAAGTTGTCGCGA	17	12	6	0	0	0	22.7033	*	21.6396	*	20.696	*	16.7353	*	15.9656	*	15.2843	*	9.72887	*	9.31831	*	8.94742	*	16	11	6	0	0	0	21.1495	*	21.3522	*	20.3492	*	14.4917	*	14.6281	*	13.9435	*	9.25131	*	9.33059	*
25	#79	3971	TGACCCCAGACCAAGTTGTCGCGAT	17	12	6	0	0	0	22.7033	*	21.6396	*	20.696	*	16.7353	*	15.9656	*	15.2843	*	9.72887	*	9.31831	*	8.94742	*	16	11	6	0	0	0	21.1495	*	21.3522	*	20.3492	*	14.4917	*	14.6281	*	13.9435	*	9.25131	*	9.33059	*
25	#79	3972	GACCCCAGACCAAGTTGTCGCGATT	17	12	6	0	0	0	22.7033	*	21.6396	*	20.696	*	16.7353	*	15.9656	*	15.2843	*	9.72887	*	9.31831	*	8.94742	*	16	11	6	0	0	0	21.1495	*	21.3522	*	20.3492	*	14.4917	*	14.6281	*	13.9435	*	9.25131	*	9.33059	*
25	#79	3973	ACCCCAGACCAAGTTGTCGCGATTG	17	12	7	0	0	0	22.7033	*	21.6396	*	20.696	*	16.7353	*	15.9656	*	15.2843	*	11.4809	*	10.9948	*	10.5615	*	16	11	7	0	0	0	21.1495	*	21.3522	*	20.3492	*	14.4917	*	14.6281	*	13.9435	*	10.9198	*	11.0109	*
25	#79	3974	CCCCAGACCAAGTTGTCGCGATTGC	17	12	7	0	0	0	22.7033	*	21.6396	*	20.696	*	16.7353	*	15.9656	*	15.2843	*	11.4809	*	10.9948	*	10.5615	*	15	11	7	0	0	0	19.7913	*	19.9729	*	19.038	*	14.4917	*	14.6281	*	13.9435	*	10.9198	*	11.0109	*
25	#79	3975	CCCAGACCAAGTTGTCGCGATTGCA	16	13	7	0	0	0	21.3314	*	20.3283	*	19.4433	*	18.19	*	17.3521	*	16.6085	*	11.4809	*	10.9948	*	10.5615	*	14	12	7	0	0	0	18.4258	*	18.5956	*	17.727	*	15.8644	*	16.0144	*	15.2655	*	10.9198	*	11.0109	*
25	#79	3976	CCAGACCAAGTTGTCGCGATTGCAA	16	13	7	0	0	0	21.3314	*	20.3283	*	19.4433	*	18.19	*	17.3521	*	16.6085	*	11.4809	*	10.9948	*	10.5615	*	14	12	7	0	0	0	18.4258	*	18.5956	*	17.727	*	15.8644	*	16.0144	*	15.2655	*	10.9198	*	11.0109	*
25	#79	3977	CAGACCAAGTTGTCGCGATTGCAAG	17	13	8	0	0	0	22.7033	*	21.6396	*	20.696	*	18.19	*	17.3521	*	16.6085	*	13.2352	*	12.6679	*	12.1723	*	15	12	8	0	0	0	19.7913	*	19.9729	*	19.038	*	15.8644	*	16.0144	*	15.2655	*	12.5831	*	12.6915	*
25	#79	3978	AGACCAAGTTGTCGCGATTGCAAGC	18	11	8	0	0	0	24.0811	*	22.9491	*	21.9509	*	15.2884	*	14.5851	*	13.9622	*	13.2352	*	12.6679	*	12.1723	*	16	11	8	0	0	0	21.1495	*	21.3522	*	20.3492	*	14.4917	*	14.6281	*	13.9435	*	12.5831	*	12.6915	*
25	#79	3979	GACCAAGTTGTCGCGATTGCAAGCA	18	11	8	0	0	0	24.0811	*	22.9491	*	21.9509	*	15.2884	*	14.5851	*	13.9622	*	13.2352	*	12.6679	*	12.1723	*	16	11	8	0	0	0	21.1495	*	21.3522	*	20.3492	*	14.4917	*	14.6281	*	13.9435	*	12.5831	*	12.6915	*
25	#79	3980	ACCAAGTTGTCGCGATTGCAAGCAA	18	12	8	0	0	0	24.0811	*	22.9491	*	21.9509	*	16.7353	*	15.9656	*	15.2843	*	13.2352	*	12.6679	*	12.1723	*	16	12	8	0	0	0	21.1495	*	21.3522	*	20.3492	*	15.8644	*	16.0144	*	15.2655	*	12.5831	*	12.6915	*
25	#79	3981	CCAAGTTGTCGCGATTGCAAGCAAC	19	12	8	0	0	0	25.4513	*	24.2531	*	23.2039	*	16.7353	*	15.9656	*	15.2843	*	13.2352	*	12.6679	*	12.1723	*	17	12	8	0	0	0	22.5154	*	22.7223	*	21.6605	*	15.8644	*	16.0144	*	15.2655	*	12.5831	*	12.6915	*
25	#79	3982	CAAGTTGTCGCGATTGCAAGCAACA	18	11	8	0	0	0	24.0811	*	22.9491	*	21.9509	*	15.2884	*	14.5851	*	13.9622	*	13.2352	*	12.6679	*	12.1723	*	16	11	8	0	0	0	21.1495	*	21.3522	*	20.3492	*	14.4917	*	14.6281	*	13.9435	*	12.5831	*	12.6915	*
25	#79	3983	AAGTTGTCGCGATTGCAAGCAACAA	18	11	8	0	0	0	24.0811	*	22.9491	*	21.9509	*	15.2884	*	14.5851	*	13.9622	*	13.2352	*	12.6679	*	12.1723	*	16	11	8	0	0	0	21.1495	*	21.3522	*	20.3492	*	14.4917	*	14.6281	*	13.9435	*	12.5831	*	12.6915	*
25	#79	3984	AGTTGTCGCGATTGCAAGCAACAAC	18	11	8	0	0	0	24.0811	*	22.9491	*	21.9509	*	15.2884	*	14.5851	*	13.9622	*	13.2352	*	12.6679	*	12.1723	*	16	11	8	0	0	0	21.1495	*	21.3522	*	20.3492	*	14.4917	*	14.6281	*	13.9435	*	12.5831	*	12.6915	*
25	#79	3985	GTTGTCGCGATTGCAAGCAACAACG	18	11	8	0	0	0	24.0811	*	22.9491	*	21.9509	*	15.2884	*	14.5851	*	13.9622	*	13.2352	*	12.6679	*	12.1723	*	16	11	8	0	0	0	21.1495	*	21.3522	*	20.3492	*	14.4917	*	14.6281	*	13.9435	*	12.5831	*	12.6915	*
25	#79	3986	TTGTCGCGATTGCAAGCAACAACGG	19	11	8	0	0	0	25.4513	*	24.2531	*	23.2039	*	15.2884	*	14.5851	*	13.9622	*	13.2352	*	12.6679	*	12.1723	*	16	11	8	0	0	0	21.1495	*	21.3522	*	20.3492	*	14.4917	*	14.6281	*	13.9435	*	12.5831	*	12.6915	*
25	#79	3987	TGTCGCGATTGCAAGCAACAACGGA	19	11	8	0	0	0	25.4513	*	24.2531	*	23.2039	*	15.2884	*	14.5851	*	13.9622	*	13.2352	*	12.6679	*	12.1723	*	16	11	8	0	0	0	21.1495	*	21.3522	*	20.3492	*	14.4917	*	14.6281	*	13.9435	*	12.5831	*	12.6915	*
25	#79	3988	GTCGCGATTGCAAGCAACAACGGAG	19	11	8	0	0	0	25.4513	*	24.2531	*	23.2039	*	15.2884	*	14.5851	*	13.9622	*	13.2352	*	12.6679	*	12.1723	*	16	11	8	0	0	0	21.1495	*	21.3522	*	20.3492	*	14.4917	*	14.6281	*	13.9435	*	12.5831	*	12.6915	*
25	#79	3989	TCGCGATTGCAAGCAACAACGGAGG	18	11	7	0	0	0	24.0811	*	22.9491	*	21.9509	*	15.2884	*	14.5851	*	13.9622	*	11.4809	*	10.9948	*	10.5615	*	15	11	7	0	0	0	19.7913	*	19.9729	*	19.038	*	14.4917	*	14.6281	*	13.9435	*	10.9198	*	11.0109	*
25	#79	3990	CGCGATTGCAAGCAACAACGGAGGC	18	11	7	0	0	0	24.0811	*	22.9491	*	21.9509	*	15.2884	*	14.5851	*	13.9622	*	11.4809	*	10.9948	*	10.5615	*	16	11	7	0	0	0	21.1495	*	21.3522	*	20.3492	*	14.4917	*	14.6281	*	13.9435	*	10.9198	*	11.0109	*
25	#79	3991	GCGATTGCAAGCAACAACGGAGGCA	18	11	7	0	0	0	24.0811	*	22.9491	*	21.9509	*	15.2884	*	14.5851	*	13.9622	*	11.4809	*	10.9948	*	10.5615	*	16	11	7	0	0	0	21.1495	*	21.3522	*	20.3492	*	14.4917	*	14.6281	*	13.9435	*	10.9198	*	11.0109	*
25	#79	3992	CGATTGCAAGCAACAACGGAGGCAA	18	12	7	0	0	0	24.0811	*	22.9491	*	21.9509	*	16.7353	*	15.9656	*	15.2843	*	11.4809	*	10.9948	*	10.5615	*	15	12	7	0	0	0	19.7913	*	19.9729	*	19.038	*	15.8644	*	16.0144	*	15.2655	*	10.9198	*	11.0109	*
25	#79	3993	GATTGCAAGCAACAACGGAGGCAAA	19	13	8	0	0	0	25.4513	*	24.2531	*	23.2039	*	18.19	*	17.3521	*	16.6085	*	13.2352	*	12.6679	*	12.1723	*	15	13	8	0	0	0	19.7913	*	19.9729	*	19.038	*	17.2393	*	17.4029	*	16.5896	*	12.5831	*	12.6915	*
25	#79	3994	ATTGCAAGCAACAACGGAGGCAAAC	19	13	8	0	0	0	25.4513	*	24.2531	*	23.2039	*	18.19	*	17.3521	*	16.6085	*	13.2352	*	12.6679	*	12.1723	*	15	13	8	0	0	0	19.7913	*	19.9729	*	19.038	*	17.2393	*	17.4029	*	16.5896	*	12.5831	*	12.6915	*
25	#79	3995	TTGCAAGCAACAACGGAGGCAAACA	19	13	8	0	0	0	25.4513	*	24.2531	*	23.2039	*	18.19	*	17.3521	*	16.6085	*	13.2352	*	12.6679	*	12.1723	*	15	13	8	0	0	0	19.7913	*	19.9729	*	19.038	*	17.2393	*	17.4029	*	16.5896	*	12.5831	*	12.6915	*
25	#79	3996	TGCAAGCAACAACGGAGGCAAACAA	17	13	7	0	0	0	22.7033	*	21.6396	*	20.696	*	18.19	*	17.3521	*	16.6085	*	11.4809	*	10.9948	*	10.5615	*	14	13	7	0	0	0	18.4258	*	18.5956	*	17.727	*	17.2393	*	17.4029	*	16.5896	*	10.9198	*	11.0109	*
25	#79	3997	GCAAGCAACAACGGAGGCAAACAAG	15	13	7	0	0	0	19.9559	*	19.0191	*	18.1925	*	18.19	*	17.3521	*	16.6085	*	11.4809	*	10.9948	*	10.5615	*	13	13	7	0	0	0	17.0661	*	17.2261	*	16.4181	*	17.2393	*	17.4029	*	16.5896	*	10.9198	*	11.0109	*
25	#79	3998	CAAGCAACAACGGAGGCAAACAAGC	15	13	6	0	0	0	19.9559	*	19.0191	*	18.1925	*	18.19	*	17.3521	*	16.6085	*	9.72887	*	9.31831	*	8.94742	*	13	13	6	0	0	0	17.0661	*	17.2261	*	16.4181	*	17.2393	*	17.4029	*	16.5896	*	9.25131	*	9.33059	*
25	#79	3999	AAGCAACAACGGAGGCAAACAAGCC	16	14	6	0	0	0	21.3314	*	20.3283	*	19.4433	*	19.6413	*	18.7352	*	17.933	*	9.72887	*	9.31831	*	8.94742	*	14	14	6	0	0	0	18.4258	*	18.5956	*	17.727	*	18.6145	*	18.7918	*	17.9141	*	9.25131	*	9.33059	*
25	#79	4000	AGCAACAACGGAGGCAAACAAGCCT	15	14	6	0	0	0	19.9559	*	19.0191	*	18.1925	*	19.6413	*	18.7352	*	17.933	*	9.72887	*	9.31831	*	8.94742	*	13	14	6	0	0	0	17.0661	*	17.2261	*	16.4181	*	18.6145	*	18.7918	*	17.9141	*	9.25131	*	9.33059	*
25	#79	4001	GCAACAACGGAGGCAAACAAGCCTT	15	14	6	0	0	0	19.9559	*	19.0191	*	18.1925	*	19.6413	*	18.7352	*	17.933	*	9.72887	*	9.31831	*	8.94742	*	13	14	6	0	0	0	17.0661	*	17.2261	*	16.4181	*	18.6145	*	18.7918	*	17.9141	*	9.25131	*	9.33059	*
25	#79	4002	CAACAACGGAGGCAAACAAGCCTTA	15	14	7	0	0	0	19.9559	*	19.0191	*	18.1925	*	19.6413	*	18.7352	*	17.933	*	11.4809	*	10.9948	*	10.5615	*	13	14	7	0	0	0	17.0661	*	17.2261	*	16.4181	*	18.6145	*	18.7918	*	17.9141	*	10.9198	*	11.0109	*
25	#79	4003	AACAACGGAGGCAAACAAGCCTTAG	15	15	7	0	0	0	19.9559	*	19.0191	*	18.1925	*	21.0928	*	20.1184	*	19.2577	*	11.4809	*	10.9948	*	10.5615	*	13	15	7	0	0	0	17.0661	*	17.2261	*	16.4181	*	19.9918	*	20.1751	*	19.2369	*	10.9198	*	11.0109	*
25	#79	4004	ACAACGGAGGCAAACAAGCCTTAGA	15	15	7	0	0	0	19.9559	*	19.0191	*	18.1925	*	21.0928	*	20.1184	*	19.2577	*	11.4809	*	10.9948	*	10.5615	*	13	15	7	0	0	0	17.0661	*	17.2261	*	16.4181	*	19.9918	*	20.1751	*	19.2369	*	10.9198	*	11.0109	*
25	#79	4005	CAACGGAGGCAAACAAGCCTTAGAA	16	15	7	0	0	0	21.3314	*	20.3283	*	19.4433	*	21.0928	*	20.1184	*	19.2577	*	11.4809	*	10.9948	*	10.5615	*	13	15	7	0	0	0	17.0661	*	17.2261	*	16.4181	*	19.9918	*	20.1751	*	19.2369	*	10.9198	*	11.0109	*
25	#79	4006	AACGGAGGCAAACAAGCCTTAGAAA	16	15	7	0	0	0	21.3314	*	20.3283	*	19.4433	*	21.0928	*	20.1184	*	19.2577	*	11.4809	*	10.9948	*	10.5615	*	13	15	7	0	0	0	17.0661	*	17.2261	*	16.4181	*	19.9918	*	20.1751	*	19.2369	*	10.9198	*	11.0109	*
25	#79	4007	ACGGAGGCAAACAAGCCTTAGAAAC	16	15	7	0	0	0	21.3314	*	20.3283	*	19.4433	*	21.0928	*	20.1184	*	19.2577	*	11.4809	*	10.9948	*	10.5615	*	13	15	7	0	0	0	17.0661	*	17.2261	*	16.4181	*	19.9918	*	20.1751	*	19.2369	*	10.9198	*	11.0109	*
25	#79	4008	CGGAGGCAAACAAGCCTTAGAAACA	16	16	7	0	0	0	21.3314	*	20.3283	*	19.4433	*	22.5445	*	21.5038	*	20.5845	*	11.4809	*	10.9948	*	10.5615	*	13	16	7	0	0	0	17.0661	*	17.2261	*	16.4181	*	21.3712	*	21.5701	*	20.5655	*	10.9198	*	11.0109	*
25	#79	4009	GGAGGCAAACAAGCCTTAGAAACAG	14	16	7	0	0	0	18.5824	*	17.7062	*	16.9419	*	22.5445	*	21.5038	*	20.5845	*	11.4809	*	10.9948	*	10.5615	*	11	16	7	0	0	0	14.344	*	14.4767	*	13.8012	*	21.3712	*	21.5701	*	20.5655	*	10.9198	*	11.0109	*
25	#79	4010	GAGGCAAACAAGCCTTAGAAACAGT	14	16	7	0	0	0	18.5824	*	17.7062	*	16.9419	*	22.5445	*	21.5038	*	20.5845	*	11.4809	*	10.9948	*	10.5615	*	11	16	7	0	0	0	14.344	*	14.4767	*	13.8012	*	21.3712	*	21.5701	*	20.5655	*	10.9198	*	11.0109	*
25	#79	4011	AGGCAAACAAGCCTTAGAAACAGTC	15	16	7	0	0	0	19.9559	*	19.0191	*	18.1925	*	22.5445	*	21.5038	*	20.5845	*	11.4809	*	10.9948	*	10.5615	*	11	16	7	0	0	0	14.344	*	14.4767	*	13.8012	*	21.3712	*	21.5701	*	20.5655	*	10.9198	*	11.0109	*
25	#79	4012	GGCAAACAAGCCTTAGAAACAGTCC	15	16	7	0	0	0	19.9559	*	19.0191	*	18.1925	*	22.5445	*	21.5038	*	20.5845	*	11.4809	*	10.9948	*	10.5615	*	11	16	7	0	0	0	14.344	*	14.4767	*	13.8012	*	21.3712	*	21.5701	*	20.5655	*	10.9198	*	11.0109	*
25	#79	4013	GCAAACAAGCCTTAGAAACAGTCCA	16	16	7	0	0	0	21.3314	*	20.3283	*	19.4433	*	22.5445	*	21.5038	*	20.5845	*	11.4809	*	10.9948	*	10.5615	*	12	16	7	0	0	0	15.7049	*	15.8494	*	15.1076	*	21.3712	*	21.5701	*	20.5655	*	10.9198	*	11.0109	*
25	#79	4014	CAAACAAGCCTTAGAAACAGTCCAG	16	15	6	0	0	0	21.3314	*	20.3283	*	19.4433	*	21.0928	*	20.1184	*	19.2577	*	9.72887	*	9.31831	*	8.94742	*	12	15	6	0	0	0	15.7049	*	15.8494	*	15.1076	*	19.9918	*	20.1751	*	19.2369	*	9.25131	*	9.33059	*
25	#79	4015	AAACAAGCCTTAGAAACAGTCCAGA	17	15	6	0	0	0	22.7033	*	21.6396	*	20.696	*	21.0928	*	20.1184	*	19.2577	*	9.72887	*	9.31831	*	8.94742	*	13	15	6	0	0	0	17.0661	*	17.2261	*	16.4181	*	19.9918	*	20.1751	*	19.2369	*	9.25131	*	9.33059	*
25	#79	4016	AACAAGCCTTAGAAACAGTCCAGAG	17	15	6	0	0	0	22.7033	*	21.6396	*	20.696	*	21.0928	*	20.1184	*	19.2577	*	9.72887	*	9.31831	*	8.94742	*	13	15	6	0	0	0	17.0661	*	17.2261	*	16.4181	*	19.9918	*	20.1751	*	19.2369	*	9.25131	*	9.33059	*
25	#79	4017	ACAAGCCTTAGAAACAGTCCAGAGA	16	14	6	0	0	0	21.3314	*	20.3283	*	19.4433	*	19.6413	*	18.7352	*	17.933	*	9.72887	*	9.31831	*	8.94742	*	12	14	6	0	0	0	15.7049	*	15.8494	*	15.1076	*	18.6145	*	18.7918	*	17.9141	*	9.25131	*	9.33059	*
25	#79	4018	CAAGCCTTAGAAACAGTCCAGAGAT	16	13	6	0	0	0	21.3314	*	20.3283	*	19.4433	*	18.19	*	17.3521	*	16.6085	*	9.72887	*	9.31831	*	8.94742	*	12	13	6	0	0	0	15.7049	*	15.8494	*	15.1076	*	17.2393	*	17.4029	*	16.5896	*	9.25131	*	9.33059	*
25	#79	4019	AAGCCTTAGAAACAGTCCAGAGATT	16	13	7	0	0	0	21.3314	*	20.3283	*	19.4433	*	18.19	*	17.3521	*	16.6085	*	11.4809	*	10.9948	*	10.5615	*	12	13	7	0	0	0	15.7049	*	15.8494	*	15.1076	*	17.2393	*	17.4029	*	16.5896	*	10.9198	*	11.0109	*
25	#79	4020	AGCCTTAGAAACAGTCCAGAGATTG	16	15	6	0	0	0	21.3314	*	20.3283	*	19.4433	*	21.0928	*	20.1184	*	19.2577	*	9.72887	*	9.31831	*	8.94742	*	12	15	6	0	0	0	15.7049	*	15.8494	*	15.1076	*	19.9918	*	20.1751	*	19.2369	*	9.25131	*	9.33059	*
25	#79	4021	GCCTTAGAAACAGTCCAGAGATTGT	16	15	7	0	0	0	21.3314	*	20.3283	*	19.4433	*	21.0928	*	20.1184	*	19.2577	*	11.4809	*	10.9948	*	10.5615	*	10	15	7	0	0	0	12.9854	*	13.1045	*	12.4933	*	19.9918	*	20.1751	*	19.2369	*	10.9198	*	11.0109	*
25	#79	4022	CCTTAGAAACAGTCCAGAGATTGTT	16	15	7	0	0	0	21.3314	*	20.3283	*	19.4433	*	21.0928	*	20.1184	*	19.2577	*	11.4809	*	10.9948	*	10.5615	*	10	15	7	0	0	0	12.9854	*	13.1045	*	12.4933	*	19.9918	*	20.1751	*	19.2369	*	10.9198	*	11.0109	*
25	#79	4023	CTTAGAAACAGTCCAGAGATTGTTG	17	14	7	0	0	0	22.7033	*	21.6396	*	20.696	*	19.6413	*	18.7352	*	17.933	*	11.4809	*	10.9948	*	10.5615	*	11	14	7	0	0	0	14.344	*	14.4767	*	13.8012	*	18.6145	*	18.7918	*	17.9141	*	10.9198	*	11.0109	*
25	#79	4024	TTAGAAACAGTCCAGAGATTGTTGC	17	14	7	0	0	0	22.7033	*	21.6396	*	20.696	*	19.6413	*	18.7352	*	17.933	*	11.4809	*	10.9948	*	10.5615	*	11	14	7	0	0	0	14.344	*	14.4767	*	13.8012	*	18.6145	*	18.7918	*	17.9141	*	10.9198	*	11.0109	*
25	#79	4025	TAGAAACAGTCCAGAGATTGTTGCC	17	14	7	0	0	0	22.7033	*	21.6396	*	20.696	*	19.6413	*	18.7352	*	17.933	*	11.4809	*	10.9948	*	10.5615	*	11	14	7	0	0	0	14.344	*	14.4767	*	13.8012	*	18.6145	*	18.7918	*	17.9141	*	10.9198	*	11.0109	*
25	#79	4026	AGAAACAGTCCAGAGATTGTTGCCT	16	14	7	0	0	0	21.3314	*	20.3283	*	19.4433	*	19.6413	*	18.7352	*	17.933	*	11.4809	*	10.9948	*	10.5615	*	11	14	7	0	0	0	14.344	*	14.4767	*	13.8012	*	18.6145	*	18.7918	*	17.9141	*	10.9198	*	11.0109	*
25	#79	4027	GAAACAGTCCAGAGATTGTTGCCTG	16	14	7	0	0	0	21.3314	*	20.3283	*	19.4433	*	19.6413	*	18.7352	*	17.933	*	11.4809	*	10.9948	*	10.5615	*	12	14	7	0	0	0	15.7049	*	15.8494	*	15.1076	*	18.6145	*	18.7918	*	17.9141	*	10.9198	*	11.0109	*
25	#79	4028	AAACAGTCCAGAGATTGTTGCCTGT	16	14	7	0	0	0	21.3314	*	20.3283	*	19.4433	*	19.6413	*	18.7352	*	17.933	*	11.4809	*	10.9948	*	10.5615	*	12	14	7	0	0	0	15.7049	*	15.8494	*	15.1076	*	18.6145	*	18.7918	*	17.9141	*	10.9198	*	11.0109	*
25	#79	4029	AACAGTCCAGAGATTGTTGCCTGTG	16	13	7	0	0	0	21.3314	*	20.3283	*	19.4433	*	18.19	*	17.3521	*	16.6085	*	11.4809	*	10.9948	*	10.5615	*	12	13	7	0	0	0	15.7049	*	15.8494	*	15.1076	*	17.2393	*	17.4029	*	16.5896	*	10.9198	*	11.0109	*
25	#79	4030	ACAGTCCAGAGATTGTTGCCTGTGC	16	13	7	0	0	0	21.3314	*	20.3283	*	19.4433	*	18.19	*	17.3521	*	16.6085	*	11.4809	*	10.9948	*	10.5615	*	12	13	7	0	0	0	15.7049	*	15.8494	*	15.1076	*	17.2393	*	17.4029	*	16.5896	*	10.9198	*	11.0109	*
25	#79	4031	CAGTCCAGAGATTGTTGCCTGTGCT	16	13	7	0	0	0	21.3314	*	20.3283	*	19.4433	*	18.19	*	17.3521	*	16.6085	*	11.4809	*	10.9948	*	10.5615	*	12	13	7	0	0	0	15.7049	*	15.8494	*	15.1076	*	17.2393	*	17.4029	*	16.5896	*	10.9198	*	11.0109	*
25	#79	4032	AGTCCAGAGATTGTTGCCTGTGCTG	16	13	7	0	0	0	21.3314	*	20.3283	*	19.4433	*	18.19	*	17.3521	*	16.6085	*	11.4809	*	10.9948	*	10.5615	*	12	13	7	0	0	0	15.7049	*	15.8494	*	15.1076	*	17.2393	*	17.4029	*	16.5896	*	10.9198	*	11.0109	*
25	#79	4033	GTCCAGAGATTGTTGCCTGTGCTGT	16	13	7	0	0	0	21.3314	*	20.3283	*	19.4433	*	18.19	*	17.3521	*	16.6085	*	11.4809	*	10.9948	*	10.5615	*	12	13	7	0	0	0	15.7049	*	15.8494	*	15.1076	*	17.2393	*	17.4029	*	16.5896	*	10.9198	*	11.0109	*
25	#79	4034	TCCAGAGATTGTTGCCTGTGCTGTG	16	13	7	0	0	0	21.3314	*	20.3283	*	19.4433	*	18.19	*	17.3521	*	16.6085	*	11.4809	*	10.9948	*	10.5615	*	12	13	7	0	0	0	15.7049	*	15.8494	*	15.1076	*	17.2393	*	17.4029	*	16.5896	*	10.9198	*	11.0109	*
25	#79	4035	CCAGAGATTGTTGCCTGTGCTGTGC	17	13	7	0	0	0	22.7033	*	21.6396	*	20.696	*	18.19	*	17.3521	*	16.6085	*	11.4809	*	10.9948	*	10.5615	*	13	13	7	0	0	0	17.0661	*	17.2261	*	16.4181	*	17.2393	*	17.4029	*	16.5896	*	10.9198	*	11.0109	*
25	#79	4036	CAGAGATTGTTGCCTGTGCTGTGCC	19	14	7	0	0	0	25.4513	*	24.2531	*	23.2039	*	19.6413	*	18.7352	*	17.933	*	11.4809	*	10.9948	*	10.5615	*	15	14	7	0	0	0	19.7913	*	19.9729	*	19.038	*	18.6145	*	18.7918	*	17.9141	*	10.9198	*	11.0109	*
25	#79	4037	AGAGATTGTTGCCTGTGCTGTGCCA	19	14	7	0	0	0	25.4513	*	24.2531	*	23.2039	*	19.6413	*	18.7352	*	17.933	*	11.4809	*	10.9948	*	10.5615	*	15	14	7	0	0	0	19.7913	*	19.9729	*	19.038	*	18.6145	*	18.7918	*	17.9141	*	10.9198	*	11.0109	*
25	#79	4038	GAGATTGTTGCCTGTGCTGTGCCAA	18	12	6	0	0	0	24.0811	*	22.9491	*	21.9509	*	16.7353	*	15.9656	*	15.2843	*	9.72887	*	9.31831	*	8.94742	*	15	12	6	0	0	0	19.7913	*	19.9729	*	19.038	*	15.8644	*	16.0144	*	15.2655	*	9.25131	*	9.33059	*
25	#79	4039	AGATTGTTGCCTGTGCTGTGCCAAG	19	12	6	0	0	0	25.4513	*	24.2531	*	23.2039	*	16.7353	*	15.9656	*	15.2843	*	9.72887	*	9.31831	*	8.94742	*	16	12	6	0	0	0	21.1495	*	21.3522	*	20.3492	*	15.8644	*	16.0144	*	15.2655	*	9.25131	*	9.33059	*
25	#79	4040	GATTGTTGCCTGTGCTGTGCCAAGC	19	12	6	0	0	0	25.4513	*	24.2531	*	23.2039	*	16.7353	*	15.9656	*	15.2843	*	9.72887	*	9.31831	*	8.94742	*	16	12	6	0	0	0	21.1495	*	21.3522	*	20.3492	*	15.8644	*	16.0144	*	15.2655	*	9.25131	*	9.33059	*
25	#79	4041	ATTGTTGCCTGTGCTGTGCCAAGCC	21	12	6	0	0	0	28.2035	*	26.8745	*	25.7083	*	16.7353	*	15.9656	*	15.2843	*	9.72887	*	9.31831	*	8.94742	*	17	12	6	0	0	0	22.5154	*	22.7223	*	21.6605	*	15.8644	*	16.0144	*	15.2655	*	9.25131	*	9.33059	*
25	#79	4042	TTGTTGCCTGTGCTGTGCCAAGCCC	21	13	7	0	0	0	28.2035	*	26.8745	*	25.7083	*	18.19	*	17.3521	*	16.6085	*	11.4809	*	10.9948	*	10.5615	*	17	12	7	0	0	0	22.5154	*	22.7223	*	21.6605	*	15.8644	*	16.0144	*	15.2655	*	10.9198	*	11.0109	*
25	#79	4043	TGTTGCCTGTGCTGTGCCAAGCCCA	21	14	8	0	0	0	28.2035	*	26.8745	*	25.7083	*	19.6413	*	18.7352	*	17.933	*	13.2352	*	12.6679	*	12.1723	*	18	13	8	0	0	0	23.8757	*	24.102	*	22.9739	*	17.2393	*	17.4029	*	16.5896	*	12.5831	*	12.6915	*
25	#79	4044	GTTGCCTGTGCTGTGCCAAGCCCAC	21	14	10	0	0	0	28.2035	*	26.8745	*	25.7083	*	19.6413	*	18.7352	*	17.933	*	16.748	*	16.0328	*	15.3974	*	18	13	10	0	0	0	23.8757	*	24.102	*	22.9739	*	17.2393	*	17.4029	*	16.5896	*	15.9228	*	16.0566	*
25	#79	4045	TTGCCTGTGCTGTGCCAAGCCCACG	22	14	10	0	0	0	29.5777	*	28.1882	*	26.9634	*	19.6413	*	18.7352	*	17.933	*	16.748	*	16.0328	*	15.3974	*	19	13	10	0	0	0	25.24	*	25.4741	*	24.2836	*	17.2393	*	17.4029	*	16.5896	*	15.9228	*	16.0566	*
25	#79	4046	TGCCTGTGCTGTGCCAAGCCCACGG	22	14	10	0	0	0	29.5777	*	28.1882	*	26.9634	*	19.6413	*	18.7352	*	17.933	*	16.748	*	16.0328	*	15.3974	*	19	13	9	0	0	0	25.24	*	25.4741	*	24.2836	*	17.2393	*	17.4029	*	16.5896	*	14.2496	*	14.3735	*
25	#79	4047	GCCTGTGCTGTGCCAAGCCCACGGC	22	14	10	0	0	0	29.5777	*	28.1882	*	26.9634	*	19.6413	*	18.7352	*	17.933	*	16.748	*	16.0328	*	15.3974	*	19	13	9	0	0	0	25.24	*	25.4741	*	24.2836	*	17.2393	*	17.4029	*	16.5896	*	14.2496	*	14.3735	*
25	#79	4048	CCTGTGCTGTGCCAAGCCCACGGCC	23	14	10	0	0	0	30.9483	*	29.4981	*	28.2186	*	19.6413	*	18.7352	*	17.933	*	16.748	*	16.0328	*	15.3974	*	20	13	9	0	0	0	26.6024	*	26.8502	*	25.5952	*	17.2393	*	17.4029	*	16.5896	*	14.2496	*	14.3735	*
25	#79	4049	CTGTGCTGTGCCAAGCCCACGGCCT	23	14	10	0	0	0	30.9483	*	29.4981	*	28.2186	*	19.6413	*	18.7352	*	17.933	*	16.748	*	16.0328	*	15.3974	*	20	13	9	0	0	0	26.6024	*	26.8502	*	25.5952	*	17.2393	*	17.4029	*	16.5896	*	14.2496	*	14.3735	*
25	#79	4050	TGTGCTGTGCCAAGCCCACGGCCTG	23	14	9	0	0	0	30.9483	*	29.4981	*	28.2186	*	19.6413	*	18.7352	*	17.933	*	14.991	*	14.348	*	13.7825	*	20	12	8	0	0	0	26.6024	*	26.8502	*	25.5952	*	15.8644	*	16.0144	*	15.2655	*	12.5831	*	12.6915	*
25	#79	4051	GTGCTGTGCCAAGCCCACGGCCTGA	24	14	9	0	0	0	32.3227	*	30.8061	*	29.4681	*	19.6413	*	18.7352	*	17.933	*	14.991	*	14.348	*	13.7825	*	21	12	8	0	0	0	27.9649	*	28.2225	*	26.907	*	15.8644	*	16.0144	*	15.2655	*	12.5831	*	12.6915	*
25	#79	4052	TGCTGTGCCAAGCCCACGGCCTGAC	24	14	9	0	0	0	32.3227	*	30.8061	*	29.4681	*	19.6413	*	18.7352	*	17.933	*	14.991	*	14.348	*	13.7825	*	20	12	8	0	0	0	26.6024	*	26.8502	*	25.5952	*	15.8644	*	16.0144	*	15.2655	*	12.5831	*	12.6915	*
25	#79	4053	GCTGTGCCAAGCCCACGGCCTGACC	24	14	9	0	0	0	32.3227	*	30.8061	*	29.4681	*	19.6413	*	18.7352	*	17.933	*	14.991	*	14.348	*	13.7825	*	20	12	8	0	0	0	26.6024	*	26.8502	*	25.5952	*	15.8644	*	16.0144	*	15.2655	*	12.5831	*	12.6915	*
25	#79	4054	CTGTGCCAAGCCCACGGCCTGACCC	24	18	9	0	0	0	32.3227	*	30.8061	*	29.4681	*	25.4483	*	24.273	*	23.2404	*	14.991	*	14.348	*	13.7825	*	20	14	8	0	0	0	26.6024	*	26.8502	*	25.5952	*	18.6145	*	18.7918	*	17.9141	*	12.5831	*	12.6915	*
25	#79	4055	TGTGCCAAGCCCACGGCCTGACCCC	24	18	9	0	0	0	32.3227	*	30.8061	*	29.4681	*	25.4483	*	24.273	*	23.2404	*	14.991	*	14.348	*	13.7825	*	20	14	8	0	0	0	26.6024	*	26.8502	*	25.5952	*	18.6145	*	18.7918	*	17.9141	*	12.5831	*	12.6915	*
25	#79	4056	GTGCCAAGCCCACGGCCTGACCCCC	24	12	9	0	0	0	32.3227	*	30.8061	*	29.4681	*	16.7353	*	15.9656	*	15.2843	*	14.991	*	14.348	*	13.7825	*	20	10	8	0	0	0	26.6024	*	26.8502	*	25.5952	*	13.1157	*	13.2422	*	12.622	*	12.5831	*	12.6915	*
25	#79	4057	TGCCAAGCCCACGGCCTGACCCCCG	25	12	9	0	0	0	33.701	*	32.1162	*	30.7196	*	16.7353	*	15.9656	*	15.2843	*	14.991	*	14.348	*	13.7825	*	21	10	8	0	0	0	27.9649	*	28.2225	*	26.907	*	13.1157	*	13.2422	*	12.622	*	12.5831	*	12.6915	*
25	#79	4058	GCCAAGCCCACGGCCTGACCCCCGC	25	12	9	0	0	0	33.701	*	32.1162	*	30.7196	*	16.7353	*	15.9656	*	15.2843	*	14.991	*	14.348	*	13.7825	*	21	10	8	0	0	0	27.9649	*	28.2225	*	26.907	*	13.1157	*	13.2422	*	12.622	*	12.5831	*	12.6915	*
25	#79	4059	CCAAGCCCACGGCCTGACCCCCGCC	26	14	9	0	0	0	35.0735	*	33.4262	*	31.975	*	19.6413	*	18.7352	*	17.933	*	14.991	*	14.348	*	13.7825	*	21	10	8	0	0	0	27.9649	*	28.2225	*	26.907	*	13.1157	*	13.2422	*	12.622	*	12.5831	*	12.6915	*
25	#79	4060	CAAGCCCACGGCCTGACCCCCGCCC	26	14	9	0	0	0	35.0735	*	33.4262	*	31.975	*	19.6413	*	18.7352	*	17.933	*	14.991	*	14.348	*	13.7825	*	21	10	8	0	0	0	27.9649	*	28.2225	*	26.907	*	13.1157	*	13.2422	*	12.622	*	12.5831	*	12.6915	*
25	#79	4061	AAGCCCACGGCCTGACCCCCGCCCA	26	12	10	0	0	0	35.0735	*	33.4262	*	31.975	*	16.7353	*	15.9656	*	15.2843	*	16.748	*	16.0328	*	15.3974	*	21	9	9	0	0	0	27.9649	*	28.2225	*	26.907	*	11.7422	*	11.8551	*	11.2955	*	14.2496	*	14.3735	*
25	#79	4062	AGCCCACGGCCTGACCCCCGCCCAG	26	13	10	0	0	0	35.0735	*	33.4262	*	31.975	*	18.19	*	17.3521	*	16.6085	*	16.748	*	16.0328	*	15.3974	*	21	8	9	0	0	0	27.9649	*	28.2225	*	26.907	*	10.3695	*	10.4669	*	9.97719	*	14.2496	*	14.3735	*
25	#79	4063	GCCCACGGCCTGACCCCCGCCCAGG	27	15	11	0	0	0	36.4461	*	34.7344	*	33.2284	*	21.0928	*	20.1184	*	19.2577	*	18.5058	*	17.7128	*	17.0111	*	22	10	10	0	0	0	29.3256	*	29.5949	*	28.2168	*	13.1157	*	13.2422	*	12.622	*	15.9228	*	16.0566	*
25	#79	4064	CCCACGGCCTGACCCCCGCCCAGGT	26	14	12	0	0	0	35.0735	*	33.4262	*	31.975	*	19.6413	*	18.7352	*	17.933	*	20.2642	*	19.3971	*	18.6292	*	22	9	10	0	0	0	29.3256	*	29.5949	*	28.2168	*	11.7422	*	11.8551	*	11.2955	*	15.9228	*	16.0566	*
25	#79	4065	CCACGGCCTGACCCCCGCCCAGGTT	28	13	12	0	0	0	37.8207	*	36.0464	*	34.4781	*	18.19	*	17.3521	*	16.6085	*	20.2642	*	19.3971	*	18.6292	*	23	9	10	0	0	0	30.692	*	30.9731	*	29.5249	*	11.7422	*	11.8551	*	11.2955	*	15.9228	*	16.0566	*
25	#79	4066	CACGGCCTGACCCCCGCCCAGGTTG	28	13	12	0	0	0	37.8207	*	36.0464	*	34.4781	*	18.19	*	17.3521	*	16.6085	*	20.2642	*	19.3971	*	18.6292	*	23	9	10	0	0	0	30.692	*	30.9731	*	29.5249	*	11.7422	*	11.8551	*	11.2955	*	15.9228	*	16.0566	*
25	#79	4067	ACGGCCTGACCCCCGCCCAGGTTGT	28	13	12	0	0	0	37.8207	*	36.0464	*	34.4781	*	18.19	*	17.3521	*	16.6085	*	20.2642	*	19.3971	*	18.6292	*	23	9	10	0	0	0	30.692	*	30.9731	*	29.5249	*	11.7422	*	11.8551	*	11.2955	*	15.9228	*	16.0566	*
25	#79	4068	CGGCCTGACCCCCGCCCAGGTTGTC	28	13	13	0	0	0	37.8207	*	36.0464	*	34.4781	*	18.19	*	17.3521	*	16.6085	*	22.025	*	21.0782	*	20.244	*	23	10	10	0	0	0	30.692	*	30.9731	*	29.5249	*	13.1157	*	13.2422	*	12.622	*	15.9228	*	16.0566	*
25	#79	4069	GGCCTGACCCCCGCCCAGGTTGTCG	29	13	12	0	0	0	39.1953	*	37.3547	*	35.7316	*	18.19	*	17.3521	*	16.6085	*	20.2642	*	19.3971	*	18.6292	*	24	10	10	0	0	0	32.0528	*	32.3476	*	30.8387	*	13.1157	*	13.2422	*	12.622	*	15.9228	*	16.0566	*
25	#79	4070	GCCTGACCCCCGCCCAGGTTGTCGC	28	13	12	0	0	0	37.8207	*	36.0464	*	34.4781	*	18.19	*	17.3521	*	16.6085	*	20.2642	*	19.3971	*	18.6292	*	24	10	10	0	0	0	32.0528	*	32.3476	*	30.8387	*	13.1157	*	13.2422	*	12.622	*	15.9228	*	16.0566	*
25	#79	4071	CCTGACCCCCGCCCAGGTTGTCGCT	28	13	12	0	0	0	37.8207	*	36.0464	*	34.4781	*	18.19	*	17.3521	*	16.6085	*	20.2642	*	19.3971	*	18.6292	*	24	10	10	0	0	0	32.0528	*	32.3476	*	30.8387	*	13.1157	*	13.2422	*	12.622	*	15.9228	*	16.0566	*
25	#79	4072	CTGACCCCCGCCCAGGTTGTCGCTA	28	13	12	0	0	0	37.8207	*	36.0464	*	34.4781	*	18.19	*	17.3521	*	16.6085	*	20.2642	*	19.3971	*	18.6292	*	24	10	10	0	0	0	32.0528	*	32.3476	*	30.8387	*	13.1157	*	13.2422	*	12.622	*	15.9228	*	16.0566	*
25	#79	4073	TGACCCCCGCCCAGGTTGTCGCTAT	28	14	13	0	0	0	37.8207	*	36.0464	*	34.4781	*	19.6413	*	18.7352	*	17.933	*	22.025	*	21.0782	*	20.244	*	24	11	11	0	0	0	32.0528	*	32.3476	*	30.8387	*	14.4917	*	14.6281	*	13.9435	*	17.593	*	17.7404	*
25	#79	4074	GACCCCCGCCCAGGTTGTCGCTATT	28	15	12	0	0	0	37.8207	*	36.0464	*	34.4781	*	21.0928	*	20.1184	*	19.2577	*	20.2642	*	19.3971	*	18.6292	*	24	12	11	0	0	0	32.0528	*	32.3476	*	30.8387	*	15.8644	*	16.0144	*	15.2655	*	17.593	*	17.7404	*
25	#79	4075	ACCCCCGCCCAGGTTGTCGCTATTG	27	14	12	0	0	0	36.4461	*	34.7344	*	33.2284	*	19.6413	*	18.7352	*	17.933	*	20.2642	*	19.3971	*	18.6292	*	24	11	11	0	0	0	32.0528	*	32.3476	*	30.8387	*	14.4917	*	14.6281	*	13.9435	*	17.593	*	17.7404	*
25	#79	4076	CCCCCGCCCAGGTTGTCGCTATTGC	27	14	12	0	0	0	36.4461	*	34.7344	*	33.2284	*	19.6413	*	18.7352	*	17.933	*	20.2642	*	19.3971	*	18.6292	*	24	11	11	0	0	0	32.0528	*	32.3476	*	30.8387	*	14.4917	*	14.6281	*	13.9435	*	17.593	*	17.7404	*
25	#79	4077	CCCCGCCCAGGTTGTCGCTATTGCT	27	14	12	0	0	0	36.4461	*	34.7344	*	33.2284	*	19.6413	*	18.7352	*	17.933	*	20.2642	*	19.3971	*	18.6292	*	24	11	11	0	0	0	32.0528	*	32.3476	*	30.8387	*	14.4917	*	14.6281	*	13.9435	*	17.593	*	17.7404	*
25	#79	4078	CCCGCCCAGGTTGTCGCTATTGCTA	28	14	11	0	0	0	37.8207	*	36.0464	*	34.4781	*	19.6413	*	18.7352	*	17.933	*	18.5058	*	17.7128	*	17.0111	*	25	11	10	0	0	0	33.4156	*	33.7258	*	32.1468	*	14.4917	*	14.6281	*	13.9435	*	15.9228	*	16.0566	*
25	#79	4079	CCGCCCAGGTTGTCGCTATTGCTAG	28	14	11	0	0	0	37.8207	*	36.0464	*	34.4781	*	19.6413	*	18.7352	*	17.933	*	18.5058	*	17.7128	*	17.0111	*	25	11	10	0	0	0	33.4156	*	33.7258	*	32.1468	*	14.4917	*	14.6281	*	13.9435	*	15.9228	*	16.0566	*
25	#79	4080	CGCCCAGGTTGTCGCTATTGCTAGT	27	13	12	0	0	0	36.4461	*	34.7344	*	33.2284	*	18.19	*	17.3521	*	16.6085	*	20.2642	*	19.3971	*	18.6292	*	24	10	11	0	0	0	32.0528	*	32.3476	*	30.8387	*	13.1157	*	13.2422	*	12.622	*	17.593	*	17.7404	*
25	#79	4081	GCCCAGGTTGTCGCTATTGCTAGTA	27	14	12	0	0	0	36.4461	*	34.7344	*	33.2284	*	19.6413	*	18.7352	*	17.933	*	20.2642	*	19.3971	*	18.6292	*	24	11	11	0	0	0	32.0528	*	32.3476	*	30.8387	*	14.4917	*	14.6281	*	13.9435	*	17.593	*	17.7404	*
25	#79	4082	CCCAGGTTGTCGCTATTGCTAGTAA	27	13	12	0	0	0	36.4461	*	34.7344	*	33.2284	*	18.19	*	17.3521	*	16.6085	*	20.2642	*	19.3971	*	18.6292	*	24	10	11	0	0	0	32.0528	*	32.3476	*	30.8387	*	13.1157	*	13.2422	*	12.622	*	17.593	*	17.7404	*
25	#79	4083	CCAGGTTGTCGCTATTGCTAGTAAC	53	37	42	0	0	0	72.19	*	68.8008	*	65.8108	*	53.0497	*	50.5994	*	48.4345	*	73.0967	*	69.9385	*	67.1448	*	47	33	41	0	0	0	63.4016	*	63.9872	*	61.0002	*	44.7747	*	45.1884	*	43.0827	*	67.7764	*	68.3589	*
25	#79	4084	CAGGTTGTCGCTATTGCTAGTAACG	78	76	64	0	0	0	106.565	*	101.555	*	97.1468	*	109.719	*	104.642	*	100.172	*	111.855	*	107.017	*	102.739	*	70	70	63	0	0	0	94.7586	*	95.6352	*	91.1698	*	95.7303	*	96.6126	*	92.1166	*	104.595	*	105.498	*
25	#79	4085	AGGTTGTCGCTATTGCTAGTAACGG	79	76	65	0	0	0	107.938	*	102.869	*	98.4026	*	109.719	*	104.642	*	100.172	*	113.616	*	108.702	*	104.354	*	69	70	64	0	0	0	93.3954	*	94.2584	*	89.8574	*	95.7303	*	96.6126	*	92.1166	*	106.271	*	107.185	*
25	#79	4086	GGTTGTCGCTATTGCTAGTAACGGC	80	78	67	0	0	0	109.315	*	104.176	*	99.6545	*	112.623	*	107.415	*	102.828	*	117.139	*	112.075	*	107.59	*	70	71	66	0	0	0	94.7586	*	95.6352	*	91.1698	*	97.1091	*	98.0032	*	93.4407	*	109.618	*	110.564	*
25	#79	4087	GTTGTCGCTATTGCTAGTAACGGCG	80	77	67	0	0	0	109.315	*	104.176	*	99.6545	*	111.168	*	106.032	*	101.504	*	117.139	*	112.075	*	107.59	*	70	72	66	0	0	0	94.7586	*	95.6352	*	91.1698	*	98.4899	*	99.3937	*	94.7707	*	109.618	*	110.564	*
25	#79	4088	TTGTCGCTATTGCTAGTAACGGCGG	81	77	67	0	0	0	110.69	*	105.488	*	100.908	*	111.168	*	106.032	*	101.504	*	117.139	*	112.075	*	107.59	*	71	72	66	0	0	0	96.1218	*	97.0102	*	92.4822	*	98.4899	*	99.3937	*	94.7707	*	109.618	*	110.564	*
25	#79	4089	TGTCGCTATTGCTAGTAACGGCGGA	80	76	69	0	0	0	109.315	*	104.176	*	99.6545	*	109.719	*	104.642	*	100.172	*	120.667	*	115.448	*	110.83	*	70	72	67	0	0	0	94.7586	*	95.6352	*	91.1698	*	98.4899	*	99.3937	*	94.7707	*	111.292	*	112.249	*
25	#79	4090	GTCGCTATTGCTAGTAACGGCGGAG	81	77	72	0	0	0	110.69	*	105.488	*	100.908	*	111.168	*	106.032	*	101.504	*	125.951	*	120.503	*	115.682	*	70	73	71	0	0	0	94.7586	*	95.6352	*	91.1698	*	99.8648	*	100.786	*	96.0949	*	117.991	*	119.001	*
25	#79	4091	TCGCTATTGCTAGTAACGGCGGAGG	82	76	76	0	0	0	112.063	*	106.799	*	102.16	*	109.719	*	104.642	*	100.172	*	132.994	*	127.246	*	122.152	*	68	72	74	0	0	0	92.0283	*	92.8795	*	88.5488	*	98.4899	*	99.3937	*	94.7707	*	123.01	*	124.065	*
25	#79	4092	CGCTATTGCTAGTAACGGCGGAGGC	80	78	76	0	0	0	109.315	*	104.176	*	99.6545	*	112.623	*	107.415	*	102.828	*	132.994	*	127.246	*	122.152	*	67	74	76	0	0	0	90.667	*	91.5065	*	87.2345	*	101.238	*	102.175	*	97.4171	*	126.354	*	127.442	*
25	#79	4093	GCTATTGCTAGTAACGGCGGAGGCA	79	79	76	0	0	0	107.938	*	102.869	*	98.4026	*	114.074	*	108.802	*	104.156	*	132.994	*	127.246	*	122.152	*	67	74	76	0	0	0	90.667	*	91.5065	*	87.2345	*	101.238	*	102.175	*	97.4171	*	126.354	*	127.442	*
25	#79	4094	CTATTGCTAGTAACGGCGGAGGCAA	81	79	76	0	0	0	110.69	*	105.488	*	100.908	*	114.074	*	108.802	*	104.156	*	132.994	*	127.246	*	122.152	*	70	73	76	0	0	0	94.7586	*	95.6352	*	91.1698	*	99.8648	*	100.786	*	96.0949	*	126.354	*	127.442	*
25	#79	4095	TATTGCTAGTAACGGCGGAGGCAAA	83	76	75	0	0	0	113.44	*	108.105	*	103.416	*	109.719	*	104.642	*	100.172	*	131.236	*	125.559	*	120.539	*	72	70	74	0	0	0	97.4811	*	98.387	*	93.7908	*	95.7303	*	96.6126	*	92.1166	*	123.01	*	124.065	*
25	#79	4096	ATTGCTAGTAACGGCGGAGGCAAAC	84	76	74	0	0	0	114.815	*	109.418	*	104.666	*	109.719	*	104.642	*	100.172	*	129.475	*	123.873	*	118.92	*	72	70	73	0	0	0	97.4811	*	98.387	*	93.7908	*	95.7303	*	96.6126	*	92.1166	*	121.334	*	122.382	*
25	#79	4097	TTGCTAGTAACGGCGGAGGCAAACA	82	77	74	0	0	0	112.063	*	106.799	*	102.16	*	111.168	*	106.032	*	101.504	*	129.475	*	123.873	*	118.92	*	70	70	73	0	0	0	94.7586	*	95.6352	*	91.1698	*	95.7303	*	96.6126	*	92.1166	*	121.334	*	122.382	*
25	#79	4098	TGCTAGTAACGGCGGAGGCAAACAG	83	76	72	0	0	0	113.44	*	108.105	*	103.416	*	109.719	*	104.642	*	100.172	*	125.951	*	120.503	*	115.682	*	71	72	71	0	0	0	96.1218	*	97.0102	*	92.4822	*	98.4899	*	99.3937	*	94.7707	*	117.991	*	119.001	*
25	#79	4099	GCTAGTAACGGCGGAGGCAAACAGG	83	76	73	0	0	0	113.44	*	108.105	*	103.416	*	109.719	*	104.642	*	100.172	*	127.715	*	122.188	*	117.301	*	71	72	72	0	0	0	96.1218	*	97.0102	*	92.4822	*	98.4899	*	99.3937	*	94.7707	*	119.664	*	120.692	*
25	#79	4100	CTAGTAACGGCGGAGGCAAACAGGC	83	76	72	0	0	0	113.44	*	108.105	*	103.416	*	109.719	*	104.642	*	100.172	*	125.951	*	120.503	*	115.682	*	71	72	71	0	0	0	96.1218	*	97.0102	*	92.4822	*	98.4899	*	99.3937	*	94.7707	*	117.991	*	119.001	*
25	#79	4101	TAGTAACGGCGGAGGCAAACAGGCG	82	76	72	0	0	0	112.063	*	106.799	*	102.16	*	109.719	*	104.642	*	100.172	*	125.951	*	120.503	*	115.682	*	69	72	71	0	0	0	93.3954	*	94.2584	*	89.8574	*	98.4899	*	99.3937	*	94.7707	*	117.991	*	119.001	*
25	#79	4102	AGTAACGGCGGAGGCAAACAGGCGC	84	70	74	0	0	0	114.815	*	109.418	*	104.666	*	101	*	96.3295	*	92.2155	*	129.475	*	123.873	*	118.92	*	72	67	73	0	0	0	97.4811	*	98.387	*	93.7908	*	91.5996	*	92.441	*	88.1422	*	121.334	*	122.382	*
25	#79	4103	GTAACGGCGGAGGCAAACAGGCGCT	82	71	73	0	0	0	112.063	*	106.799	*	102.16	*	102.451	*	97.7123	*	93.5397	*	127.715	*	122.188	*	117.301	*	70	67	72	0	0	0	94.7586	*	95.6352	*	91.1698	*	91.5996	*	92.441	*	88.1422	*	119.664	*	120.692	*
25	#79	4104	TAACGGCGGAGGCAAACAGGCGCTG	84	71	72	0	0	0	114.815	*	109.418	*	104.666	*	102.451	*	97.7123	*	93.5397	*	125.951	*	120.503	*	115.682	*	72	67	71	0	0	0	97.4811	*	98.387	*	93.7908	*	91.5996	*	92.441	*	88.1422	*	117.991	*	119.001	*
25	#79	4105	AACGGCGGAGGCAAACAGGCGCTGG	86	73	71	0	0	0	117.561	*	112.039	*	107.174	*	105.355	*	100.489	*	96.1958	*	124.186	*	118.819	*	114.065	*	74	69	70	0	0	0	100.211	*	101.135	*	96.4156	*	94.3534	*	95.2221	*	90.7944	*	116.311	*	117.313	*
25	#79	4106	ACGGCGGAGGCAAACAGGCGCTGGA	87	72	72	0	0	0	118.938	*	113.347	*	108.428	*	103.902	*	99.0989	*	94.8716	*	125.951	*	120.503	*	115.682	*	75	69	70	0	0	0	101.575	*	102.514	*	97.7281	*	94.3534	*	95.2221	*	90.7944	*	116.311	*	117.313	*
25	#79	4107	CGGCGGAGGCAAACAGGCGCTGGAA	88	70	70	0	0	0	120.312	*	114.664	*	109.681	*	101	*	96.3295	*	92.2155	*	122.426	*	117.134	*	112.446	*	76	67	66	0	0	0	102.934	*	103.889	*	99.0405	*	91.5996	*	92.441	*	88.1422	*	109.618	*	110.564	*
25	#79	4108	GGCGGAGGCAAACAGGCGCTGGAAA	89	71	67	0	0	0	121.687	*	115.968	*	110.939	*	102.451	*	97.7123	*	93.5397	*	117.139	*	112.075	*	107.59	*	78	68	64	0	0	0	105.664	*	106.641	*	101.665	*	92.9784	*	93.8315	*	89.4702	*	106.271	*	107.185	*
25	#79	4109	GCGGAGGCAAACAGGCGCTGGAAAC	90	78	67	0	0	0	123.062	*	117.283	*	112.191	*	112.623	*	107.415	*	102.828	*	117.139	*	112.075	*	107.59	*	79	75	63	0	0	0	107.031	*	108.014	*	102.978	*	102.617	*	103.565	*	98.7452	*	104.595	*	105.498	*
25	#79	4110	CGGAGGCAAACAGGCGCTGGAAACA	91	79	67	0	0	0	124.437	*	118.589	*	113.443	*	114.074	*	108.802	*	104.156	*	117.139	*	112.075	*	107.59	*	81	75	63	0	0	0	109.752	*	110.767	*	105.601	*	102.617	*	103.565	*	98.7452	*	104.595	*	105.498	*
25	#79	4111	GGAGGCAAACAGGCGCTGGAAACAG	92	79	69	0	0	0	125.812	*	119.898	*	114.697	*	114.074	*	108.802	*	104.156	*	120.667	*	115.448	*	110.83	*	81	75	66	0	0	0	109.752	*	110.767	*	105.601	*	102.617	*	103.565	*	98.7452	*	109.618	*	110.564	*
25	#79	4112	GAGGCAAACAGGCGCTGGAAACAGT	91	78	69	0	0	0	124.437	*	118.589	*	113.443	*	112.623	*	107.415	*	102.828	*	120.667	*	115.448	*	110.83	*	80	74	66	0	0	0	108.391	*	109.392	*	104.286	*	101.238	*	102.175	*	97.4171	*	109.618	*	110.564	*
25	#79	4113	AGGCAAACAGGCGCTGGAAACAGTT	90	80	68	0	0	0	123.062	*	117.283	*	112.191	*	115.527	*	110.188	*	105.484	*	118.901	*	113.759	*	109.211	*	79	76	66	0	0	0	107.031	*	108.014	*	102.978	*	103.995	*	104.956	*	100.069	*	109.618	*	110.564	*
25	#79	4114	GGCAAACAGGCGCTGGAAACAGTTC	92	76	68	0	0	0	125.812	*	119.898	*	114.697	*	109.719	*	104.642	*	100.172	*	118.901	*	113.759	*	109.211	*	81	72	66	0	0	0	109.752	*	110.767	*	105.601	*	98.4899	*	99.3937	*	94.7707	*	109.618	*	110.564	*
25	#79	4115	GCAAACAGGCGCTGGAAACAGTTCA	90	76	68	0	0	0	123.062	*	117.283	*	112.191	*	109.719	*	104.642	*	100.172	*	118.901	*	113.759	*	109.211	*	79	72	66	0	0	0	107.031	*	108.014	*	102.978	*	98.4899	*	99.3937	*	94.7707	*	109.618	*	110.564	*
25	#79	4116	CAAACAGGCGCTGGAAACAGTTCAG	88	77	67	0	0	0	120.312	*	114.664	*	109.681	*	111.168	*	106.032	*	101.504	*	117.139	*	112.075	*	107.59	*	75	73	65	0	0	0	101.575	*	102.514	*	97.7281	*	99.8648	*	100.786	*	96.0949	*	107.946	*	108.876	*
25	#79	4117	AAACAGGCGCTGGAAACAGTTCAGC	86	77	67	0	0	0	117.561	*	112.039	*	107.174	*	111.168	*	106.032	*	101.504	*	117.139	*	112.075	*	107.59	*	75	72	65	0	0	0	101.575	*	102.514	*	97.7281	*	98.4899	*	99.3937	*	94.7707	*	107.946	*	108.876	*
25	#79	4118	AACAGGCGCTGGAAACAGTTCAGCG	86	77	66	0	0	0	117.561	*	112.039	*	107.174	*	111.168	*	106.032	*	101.504	*	115.378	*	110.388	*	105.973	*	75	72	64	0	0	0	101.575	*	102.514	*	97.7281	*	98.4899	*	99.3937	*	94.7707	*	106.271	*	107.185	*
25	#79	4119	ACAGGCGCTGGAAACAGTTCAGCGC	87	76	69	0	0	0	118.938	*	113.347	*	108.428	*	109.719	*	104.642	*	100.172	*	120.667	*	115.448	*	110.83	*	74	71	68	0	0	0	100.211	*	101.135	*	96.4156	*	97.1091	*	98.0032	*	93.4407	*	112.964	*	113.941	*
25	#79	4120	CAGGCGCTGGAAACAGTTCAGCGCC	88	78	71	0	0	0	120.312	*	114.664	*	109.681	*	112.623	*	107.415	*	102.828	*	124.186	*	118.819	*	114.065	*	77	74	70	0	0	0	104.301	*	105.264	*	100.353	*	101.238	*	102.175	*	97.4171	*	116.311	*	117.313	*
25	#79	4121	AGGCGCTGGAAACAGTTCAGCGCCT	87	79	71	0	0	0	118.938	*	113.347	*	108.428	*	114.074	*	108.802	*	104.156	*	124.186	*	118.819	*	114.065	*	76	76	70	0	0	0	102.934	*	103.889	*	99.0405	*	103.995	*	104.956	*	100.069	*	116.311	*	117.313	*
25	#79	4122	GGCGCTGGAAACAGTTCAGCGCCTC	88	81	71	0	0	0	120.312	*	114.664	*	109.681	*	116.98	*	111.575	*	106.809	*	124.186	*	118.819	*	114.065	*	77	76	70	0	0	0	104.301	*	105.264	*	100.353	*	103.995	*	104.956	*	100.069	*	116.311	*	117.313	*
25	#79	4123	GCGCTGGAAACAGTTCAGCGCCTCT	87	83	71	0	0	0	118.938	*	113.347	*	108.428	*	119.886	*	114.344	*	109.461	*	124.186	*	118.819	*	114.065	*	77	76	69	0	0	0	104.301	*	105.264	*	100.353	*	103.995	*	104.956	*	100.069	*	114.639	*	115.624	*
25	#79	4124	CGCTGGAAACAGTTCAGCGCCTCTT	87	82	71	0	0	0	118.938	*	113.347	*	108.428	*	118.433	*	112.958	*	108.137	*	124.186	*	118.819	*	114.065	*	77	75	68	0	0	0	104.301	*	105.264	*	100.353	*	102.617	*	103.565	*	98.7452	*	112.964	*	113.941	*
25	#79	4125	GCTGGAAACAGTTCAGCGCCTCTTG	85	87	71	0	0	0	116.19	*	110.73	*	105.924	*	125.695	*	119.887	*	114.769	*	124.186	*	118.819	*	114.065	*	75	81	68	0	0	0	101.575	*	102.514	*	97.7281	*	110.88	*	111.905	*	106.696	*	112.964	*	113.941	*
25	#79	4126	CTGGAAACAGTTCAGCGCCTCTTGC	83	88	74	0	0	0	113.44	*	108.105	*	103.416	*	127.152	*	121.274	*	116.097	*	129.475	*	123.873	*	118.92	*	73	82	72	0	0	0	98.8482	*	99.762	*	95.1032	*	112.261	*	113.295	*	108.022	*	119.664	*	120.692	*
25	#79	4127	TGGAAACAGTTCAGCGCCTCTTGCC	83	88	74	0	0	0	113.44	*	108.105	*	103.416	*	127.152	*	121.274	*	116.097	*	129.475	*	123.873	*	118.92	*	74	82	72	0	0	0	100.211	*	101.135	*	96.4156	*	112.261	*	113.295	*	108.022	*	119.664	*	120.692	*
25	#79	4128	GGAAACAGTTCAGCGCCTCTTGCCG	83	90	72	0	0	0	113.44	*	108.105	*	103.416	*	130.06	*	124.047	*	118.754	*	125.951	*	120.503	*	115.682	*	73	84	70	0	0	0	98.8482	*	99.762	*	95.1032	*	115.015	*	116.073	*	110.67	*	116.311	*	117.313	*
25	#79	4129	GAAACAGTTCAGCGCCTCTTGCCGG	83	91	73	0	0	0	113.44	*	108.105	*	103.416	*	131.511	*	125.432	*	120.076	*	127.715	*	122.188	*	117.301	*	73	85	71	0	0	0	98.8482	*	99.762	*	95.1032	*	116.388	*	117.463	*	111.997	*	117.991	*	119.001	*
25	#79	4130	AAACAGTTCAGCGCCTCTTGCCGGT	81	91	73	0	0	0	110.69	*	105.488	*	100.908	*	131.511	*	125.432	*	120.076	*	127.715	*	122.188	*	117.301	*	72	85	71	0	0	0	97.4811	*	98.387	*	93.7908	*	116.388	*	117.463	*	111.997	*	117.991	*	119.001	*
25	#79	4131	AACAGTTCAGCGCCTCTTGCCGGTC	80	91	73	0	0	0	109.315	*	104.176	*	99.6545	*	131.511	*	125.432	*	120.076	*	127.715	*	122.188	*	117.301	*	71	85	71	0	0	0	96.1218	*	97.0102	*	92.4822	*	116.388	*	117.463	*	111.997	*	117.991	*	119.001	*
25	#79	4132	ACAGTTCAGCGCCTCTTGCCGGTCT	80	91	69	0	0	0	109.315	*	104.176	*	99.6545	*	131.511	*	125.432	*	120.076	*	120.667	*	115.448	*	110.83	*	71	85	67	0	0	0	96.1218	*	97.0102	*	92.4822	*	116.388	*	117.463	*	111.997	*	111.292	*	112.249	*
25	#79	4133	CAGTTCAGCGCCTCTTGCCGGTCTT	80	91	71	0	0	0	109.315	*	104.176	*	99.6545	*	131.511	*	125.432	*	120.076	*	124.186	*	118.819	*	114.065	*	71	85	69	0	0	0	96.1218	*	97.0102	*	92.4822	*	116.388	*	117.463	*	111.997	*	114.639	*	115.624	*
25	#79	4134	AGTTCAGCGCCTCTTGCCGGTCTTG	80	89	71	0	0	0	109.315	*	104.176	*	99.6545	*	128.605	*	122.661	*	117.425	*	124.186	*	118.819	*	114.065	*	71	83	69	0	0	0	96.1218	*	97.0102	*	92.4822	*	113.638	*	114.682	*	109.344	*	114.639	*	115.624	*
25	#79	4135	GTTCAGCGCCTCTTGCCGGTCTTGT	80	90	72	0	0	0	109.315	*	104.176	*	99.6545	*	130.06	*	124.047	*	118.754	*	125.951	*	120.503	*	115.682	*	70	83	70	0	0	0	94.7586	*	95.6352	*	91.1698	*	113.638	*	114.682	*	109.344	*	116.311	*	117.313	*
25	#79	4136	TTCAGCGCCTCTTGCCGGTCTTGTG	80	91	70	0	0	0	109.315	*	104.176	*	99.6545	*	131.511	*	125.432	*	120.076	*	122.426	*	117.134	*	112.446	*	70	84	68	0	0	0	94.7586	*	95.6352	*	91.1698	*	115.015	*	116.073	*	110.67	*	112.964	*	113.941	*
25	#79	4137	TCAGCGCCTCTTGCCGGTCTTGTGT	80	91	70	0	0	0	109.315	*	104.176	*	99.6545	*	131.511	*	125.432	*	120.076	*	122.426	*	117.134	*	112.446	*	70	84	68	0	0	0	94.7586	*	95.6352	*	91.1698	*	115.015	*	116.073	*	110.67	*	112.964	*	113.941	*
25	#79	4138	CAGCGCCTCTTGCCGGTCTTGTGTC	79	91	70	0	0	0	107.938	*	102.869	*	98.4026	*	131.511	*	125.432	*	120.076	*	122.426	*	117.134	*	112.446	*	68	84	68	0	0	0	92.0283	*	92.8795	*	88.5488	*	115.015	*	116.073	*	110.67	*	112.964	*	113.941	*
25	#79	4139	AGCGCCTCTTGCCGGTCTTGTGTCA	80	91	70	0	0	0	109.315	*	104.176	*	99.6545	*	131.511	*	125.432	*	120.076	*	122.426	*	117.134	*	112.446	*	69	84	68	0	0	0	93.3954	*	94.2584	*	89.8574	*	115.015	*	116.073	*	110.67	*	112.964	*	113.941	*
25	#79	4140	GCGCCTCTTGCCGGTCTTGTGTCAG	80	90	70	0	0	0	109.315	*	104.176	*	99.6545	*	130.06	*	124.047	*	118.754	*	122.426	*	117.134	*	112.446	*	68	83	68	0	0	0	92.0283	*	92.8795	*	88.5488	*	113.638	*	114.682	*	109.344	*	112.964	*	113.941	*
25	#79	4141	CGCCTCTTGCCGGTCTTGTGTCAGG	78	89	72	0	0	0	106.565	*	101.555	*	97.1468	*	128.605	*	122.661	*	117.425	*	125.951	*	120.503	*	115.682	*	67	82	70	0	0	0	90.667	*	91.5065	*	87.2345	*	112.261	*	113.295	*	108.022	*	116.311	*	117.313	*
25	#79	4142	GCCTCTTGCCGGTCTTGTGTCAGGA	40	54	40	0	0	0	54.3132	*	51.7657	*	49.5177	*	77.7478	*	74.1552	*	70.9864	*	69.57	*	66.5699	*	63.9128	*	32	48	38	0	0	0	42.9576	*	43.3557	*	41.3295	*	65.4336	*	66.0367	*	62.9644	*	62.7577	*	63.2953	*
25	#79	4143	CCTCTTGCCGGTCTTGTGTCAGGAC	40	53	40	0	0	0	54.3132	*	51.7657	*	49.5177	*	76.291	*	72.7686	*	69.6623	*	69.57	*	66.5699	*	63.9128	*	32	48	38	0	0	0	42.9576	*	43.3557	*	41.3295	*	65.4336	*	66.0367	*	62.9644	*	62.7577	*	63.2953	*
25	#79	4144	CTCTTGCCGGTCTTGTGTCAGGACC	40	53	41	0	0	0	54.3132	*	51.7657	*	49.5177	*	76.291	*	72.7686	*	69.6623	*	71.3314	*	68.2532	*	65.5259	*	32	48	39	0	0	0	42.9576	*	43.3557	*	41.3295	*	65.4336	*	66.0367	*	62.9644	*	64.4312	*	64.9825	*
25	#79	4145	TCTTGCCGGTCTTGTGTCAGGACCA	40	53	41	0	0	0	54.3132	*	51.7657	*	49.5177	*	76.291	*	72.7686	*	69.6623	*	71.3314	*	68.2532	*	65.5259	*	33	48	39	0	0	0	44.3186	*	44.7266	*	42.6398	*	65.4336	*	66.0367	*	62.9644	*	64.4312	*	64.9825	*
25	#79	4146	CTTGCCGGTCTTGTGTCAGGACCAC	40	55	41	0	0	0	54.3132	*	51.7657	*	49.5177	*	79.1989	*	75.5379	*	72.3145	*	71.3314	*	68.2532	*	65.5259	*	33	49	40	0	0	0	44.3186	*	44.7266	*	42.6398	*	66.8085	*	67.4272	*	64.2885	*	66.1009	*	66.6736	*
25	#79	4147	TTGCCGGTCTTGTGTCAGGACCACG	39	54	41	0	0	0	52.9423	*	50.4573	*	48.264	*	77.7478	*	74.1552	*	70.9864	*	71.3314	*	68.2532	*	65.5259	*	33	48	40	0	0	0	44.3186	*	44.7266	*	42.6398	*	65.4336	*	66.0367	*	62.9644	*	66.1009	*	66.6736	*
25	#79	4148	TGCCGGTCTTGTGTCAGGACCACGG	41	54	41	0	0	0	55.6919	*	53.0741	*	50.7715	*	77.7478	*	74.1552	*	70.9864	*	71.3314	*	68.2532	*	65.5259	*	36	48	40	0	0	0	48.4076	*	48.8566	*	46.5726	*	65.4336	*	66.0367	*	62.9644	*	66.1009	*	66.6736	*
25	#79	4149	GCCGGTCTTGTGTCAGGACCACGGC	41	55	41	0	0	0	55.6919	*	53.0741	*	50.7715	*	79.1989	*	75.5379	*	72.3145	*	71.3314	*	68.2532	*	65.5259	*	36	49	40	0	0	0	48.4076	*	48.8566	*	46.5726	*	66.8085	*	67.4272	*	64.2885	*	66.1009	*	66.6736	*
25	#79	4150	CCGGTCTTGTGTCAGGACCACGGCC	39	54	43	0	0	0	52.9423	*	50.4573	*	48.264	*	77.7478	*	74.1552	*	70.9864	*	74.8582	*	71.6257	*	68.7656	*	34	48	42	0	0	0	45.6855	*	46.1052	*	43.952	*	65.4336	*	66.0367	*	62.9644	*	69.4519	*	70.0481	*
25	#79	4151	CGGTCTTGTGTCAGGACCACGGCCT	39	54	43	0	0	0	52.9423	*	50.4573	*	48.264	*	77.7478	*	74.1552	*	70.9864	*	74.8582	*	71.6257	*	68.7656	*	34	48	42	0	0	0	45.6855	*	46.1052	*	43.952	*	65.4336	*	66.0367	*	62.9644	*	69.4519	*	70.0481	*
25	#79	4152	GGTCTTGTGTCAGGACCACGGCCTG	39	58	44	0	0	0	52.9423	*	50.4573	*	48.264	*	83.5618	*	79.6977	*	76.2946	*	76.6196	*	73.3091	*	70.3826	*	34	53	43	0	0	0	45.6855	*	46.1052	*	43.952	*	72.3119	*	72.9853	*	69.5849	*	71.1255	*	71.7354	*
25	#79	4153	GTCTTGTGTCAGGACCACGGCCTGA	40	58	44	0	0	0	54.3132	*	51.7657	*	49.5177	*	83.5618	*	79.6977	*	76.2946	*	76.6196	*	73.3091	*	70.3826	*	36	53	43	0	0	0	48.4076	*	48.8566	*	46.5726	*	72.3119	*	72.9853	*	69.5849	*	71.1255	*	71.7354	*
25	#79	4154	TCTTGTGTCAGGACCACGGCCTGAC	40	59	45	0	0	0	54.3132	*	51.7657	*	49.5177	*	85.0148	*	81.0843	*	77.6188	*	78.3811	*	74.9964	*	71.9996	*	36	54	44	0	0	0	48.4076	*	48.8566	*	46.5726	*	73.6946	*	74.3758	*	70.9129	*	72.7991	*	73.4246	*
25	#79	4155	CTTGTGTCAGGACCACGGCCTGACC	42	58	45	0	0	0	57.0686	*	54.3825	*	52.0252	*	83.5618	*	79.6977	*	76.2946	*	78.3811	*	74.9964	*	71.9996	*	37	54	44	0	0	0	49.7726	*	50.2333	*	47.8868	*	73.6946	*	74.3758	*	70.9129	*	72.7991	*	73.4246	*
25	#79	4156	TTGTGTCAGGACCACGGCCTGACCC	41	58	45	0	0	0	55.6919	*	53.0741	*	50.7715	*	83.5618	*	79.6977	*	76.2946	*	78.3811	*	74.9964	*	71.9996	*	37	54	44	0	0	0	49.7726	*	50.2333	*	47.8868	*	73.6946	*	74.3758	*	70.9129	*	72.7991	*	73.4246	*
25	#79	4157	TGTGTCAGGACCACGGCCTGACCCC	42	59	45	0	0	0	57.0686	*	54.3825	*	52.0252	*	85.0148	*	81.0843	*	77.6188	*	78.3811	*	74.9964	*	71.9996	*	37	54	44	0	0	0	49.7726	*	50.2333	*	47.8868	*	73.6946	*	74.3758	*	70.9129	*	72.7991	*	73.4246	*
25	#79	4158	GTGTCAGGACCACGGCCTGACCCCC	41	54	43	0	0	0	55.6919	*	53.0741	*	50.7715	*	77.7478	*	74.1552	*	70.9864	*	74.8582	*	71.6257	*	68.7656	*	36	50	42	0	0	0	48.4076	*	48.8566	*	46.5726	*	68.1872	*	68.8157	*	65.6087	*	69.4519	*	70.0481	*
25	#79	4159	TGTCAGGACCACGGCCTGACCCCCG	41	54	43	0	0	0	55.6919	*	53.0741	*	50.7715	*	77.7478	*	74.1552	*	70.9864	*	74.8582	*	71.6257	*	68.7656	*	36	50	42	0	0	0	48.4076	*	48.8566	*	46.5726	*	68.1872	*	68.8157	*	65.6087	*	69.4519	*	70.0481	*
25	#79	4160	GTCAGGACCACGGCCTGACCCCCGA	39	54	43	0	0	0	52.9423	*	50.4573	*	48.264	*	77.7478	*	74.1552	*	70.9864	*	74.8582	*	71.6257	*	68.7656	*	35	50	42	0	0	0	47.0408	*	47.4799	*	45.2604	*	68.1872	*	68.8157	*	65.6087	*	69.4519	*	70.0481	*
25	#79	4161	TCAGGACCACGGCCTGACCCCCGAC	18	18	21	0	0	0	24.0811	*	22.9491	*	21.9509	*	25.4483	*	24.273	*	23.2404	*	36.1057	*	34.5541	*	33.1778	*	17	17	21	0	0	0	22.5154	*	22.7223	*	21.6605	*	22.7432	*	22.9576	*	21.8867	*	34.3135	*	34.6071	*
25	#79	4162	CAGGACCACGGCCTGACCCCCGACC	35	34	42	0	0	0	47.4433	*	45.216	*	43.2532	*	48.6892	*	46.442	*	44.4568	*	73.0967	*	69.9385	*	67.1448	*	31	32	42	0	0	0	41.5927	*	41.9811	*	40.0193	*	43.3981	*	43.7981	*	41.7569	*	69.4519	*	70.0481	*
25	#79	4163	AGGACCACGGCCTGACCCCCGACCA	33	34	41	0	0	0	44.6939	*	42.5974	*	40.7479	*	48.6892	*	46.442	*	44.4568	*	71.3314	*	68.2532	*	65.5259	*	29	31	41	0	0	0	38.8669	*	39.2241	*	37.395	*	42.0195	*	42.4078	*	40.433	*	67.7764	*	68.3589	*
25	#79	4164	GGACCACGGCCTGACCCCCGACCAG	33	33	41	0	0	0	44.6939	*	42.5974	*	40.7479	*	47.2364	*	45.0575	*	43.1309	*	71.3314	*	68.2532	*	65.5259	*	29	31	41	0	0	0	38.8669	*	39.2241	*	37.395	*	42.0195	*	42.4078	*	40.433	*	67.7764	*	68.3589	*
25	#79	4165	GACCACGGCCTGACCCCCGACCAGG	33	30	41	0	0	0	44.6939	*	42.5974	*	40.7479	*	42.8781	*	40.8984	*	39.1514	*	71.3314	*	68.2532	*	65.5259	*	29	28	41	0	0	0	38.8669	*	39.2241	*	37.395	*	37.8879	*	38.241	*	36.4575	*	67.7764	*	68.3589	*
25	#79	4166	ACCACGGCCTGACCCCCGACCAGGT	34	30	41	0	0	0	46.0686	*	43.9077	*	42.0034	*	42.8781	*	40.8984	*	39.1514	*	71.3314	*	68.2532	*	65.5259	*	30	28	41	0	0	0	40.2336	*	40.6026	*	38.7072	*	37.8879	*	38.241	*	36.4575	*	67.7764	*	68.3589	*
25	#79	4167	CCACGGCCTGACCCCCGACCAGGTT	35	31	40	0	0	0	47.4433	*	45.216	*	43.2532	*	44.3347	*	42.2809	*	40.4753	*	69.57	*	66.5699	*	63.9128	*	31	28	40	0	0	0	41.5927	*	41.9811	*	40.0193	*	37.8879	*	38.241	*	36.4575	*	66.1009	*	66.6736	*
25	#79	4168	CACGGCCTGACCCCCGACCAGGTTG	35	32	40	0	0	0	47.4433	*	45.216	*	43.2532	*	45.7836	*	43.6692	*	41.8011	*	69.57	*	66.5699	*	63.9128	*	31	29	40	0	0	0	41.5927	*	41.9811	*	40.0193	*	39.2683	*	39.6312	*	37.7833	*	66.1009	*	66.6736	*
25	#79	4169	ACGGCCTGACCCCCGACCAGGTTGT	34	31	39	0	0	0	46.0686	*	43.9077	*	42.0034	*	44.3347	*	42.2809	*	40.4753	*	67.8105	*	64.8846	*	62.2939	*	31	28	39	0	0	0	41.5927	*	41.9811	*	40.0193	*	37.8879	*	38.241	*	36.4575	*	64.4312	*	64.9825	*
25	#79	4170	CGGCCTGACCCCCGACCAGGTTGTC	34	30	36	0	0	0	46.0686	*	43.9077	*	42.0034	*	42.8781	*	40.8984	*	39.1514	*	62.5244	*	59.8308	*	57.4393	*	31	28	36	0	0	0	41.5927	*	41.9811	*	40.0193	*	37.8879	*	38.241	*	36.4575	*	59.4106	*	59.919	*
25	#79	4171	GGCCTGACCCCCGACCAGGTTGTCG	34	33	34	0	0	0	46.0686	*	43.9077	*	42.0034	*	47.2364	*	45.0575	*	43.1309	*	59.0036	*	56.4604	*	54.2018	*	30	28	34	0	0	0	40.2336	*	40.6026	*	38.7072	*	37.8879	*	38.241	*	36.4575	*	56.0598	*	56.5466	*
25	#79	4172	GCCTGACCCCCGACCAGGTTGTCGC	34	33	34	0	0	0	46.0686	*	43.9077	*	42.0034	*	47.2364	*	45.0575	*	43.1309	*	59.0036	*	56.4604	*	54.2018	*	31	28	34	0	0	0	41.5927	*	41.9811	*	40.0193	*	37.8879	*	38.241	*	36.4575	*	56.0598	*	56.5466	*
25	#79	4173	CCTGACCCCCGACCAGGTTGTCGCT	32	33	34	0	0	0	43.323	*	41.2853	*	39.4904	*	47.2364	*	45.0575	*	43.1309	*	59.0036	*	56.4604	*	54.2018	*	29	28	34	0	0	0	38.8669	*	39.2241	*	37.395	*	37.8879	*	38.241	*	36.4575	*	56.0598	*	56.5466	*
25	#79	4174	CTGACCCCCGACCAGGTTGTCGCTA	31	31	33	0	0	0	41.9465	*	39.975	*	38.2426	*	44.3347	*	42.2809	*	40.4753	*	57.2404	*	54.7733	*	52.5849	*	27	26	33	0	0	0	36.1411	*	36.4787	*	34.7709	*	35.1368	*	35.4606	*	33.808	*	54.3883	*	54.8556	*
25	#79	4175	TGACCCCCGACCAGGTTGTCGCTAT	30	28	33	0	0	0	40.5718	*	38.6668	*	36.9852	*	39.9765	*	38.1258	*	36.4998	*	57.2404	*	54.7733	*	52.5849	*	26	26	33	0	0	0	34.7783	*	35.1004	*	33.455	*	35.1368	*	35.4606	*	33.808	*	54.3883	*	54.8556	*
25	#79	4176	GACCCCCGACCAGGTTGTCGCTATT	29	28	33	0	0	0	39.1953	*	37.3547	*	35.7316	*	39.9765	*	38.1258	*	36.4998	*	57.2404	*	54.7733	*	52.5849	*	26	26	33	0	0	0	34.7783	*	35.1004	*	33.455	*	35.1368	*	35.4606	*	33.808	*	54.3883	*	54.8556	*
25	#79	4177	ACCCCCGACCAGGTTGTCGCTATTG	28	28	34	0	0	0	37.8207	*	36.0464	*	34.4781	*	39.9765	*	38.1258	*	36.4998	*	59.0036	*	56.4604	*	54.2018	*	26	26	34	0	0	0	34.7783	*	35.1004	*	33.455	*	35.1368	*	35.4606	*	33.808	*	56.0598	*	56.5466	*
25	#79	4178	CCCCCGACCAGGTTGTCGCTATTGC	28	27	34	0	0	0	37.8207	*	36.0464	*	34.4781	*	38.52	*	36.7434	*	35.1759	*	59.0036	*	56.4604	*	54.2018	*	26	25	34	0	0	0	34.7783	*	35.1004	*	33.455	*	33.7603	*	34.0686	*	32.4862	*	56.0598	*	56.5466	*
25	#79	4179	CCCCGACCAGGTTGTCGCTATTGCT	27	27	34	0	0	0	36.4461	*	34.7344	*	33.2284	*	38.52	*	36.7434	*	35.1759	*	59.0036	*	56.4604	*	54.2018	*	24	25	34	0	0	0	32.0528	*	32.3476	*	30.8387	*	33.7603	*	34.0686	*	32.4862	*	56.0598	*	56.5466	*
25	#79	4180	CCCGACCAGGTTGTCGCTATTGCTA	27	26	34	0	0	0	36.4461	*	34.7344	*	33.2284	*	37.0693	*	35.3533	*	33.8444	*	59.0036	*	56.4604	*	54.2018	*	24	25	34	0	0	0	32.0528	*	32.3476	*	30.8387	*	33.7603	*	34.0686	*	32.4862	*	56.0598	*	56.5466	*
25	#79	4181	CCGACCAGGTTGTCGCTATTGCTAG	28	26	32	0	0	0	37.8207	*	36.0464	*	34.4781	*	37.0693	*	35.3533	*	33.8444	*	55.481	*	53.0862	*	50.9681	*	25	25	32	0	0	0	33.4156	*	33.7258	*	32.1468	*	33.7603	*	34.0686	*	32.4862	*	52.7187	*	53.1724	*
25	#79	4182	CGACCAGGTTGTCGCTATTGCTAGT	28	28	32	0	0	0	37.8207	*	36.0464	*	34.4781	*	39.9765	*	38.1258	*	36.4998	*	55.481	*	53.0862	*	50.9681	*	25	27	32	0	0	0	33.4156	*	33.7258	*	32.1468	*	36.5113	*	36.8508	*	35.1356	*	52.7187	*	53.1724	*
25	#79	4183	GACCAGGTTGTCGCTATTGCTAGTA	26	28	32	0	0	0	35.0735	*	33.4262	*	31.975	*	39.9765	*	38.1258	*	36.4998	*	55.481	*	53.0862	*	50.9681	*	23	27	32	0	0	0	30.692	*	30.9731	*	29.5249	*	36.5113	*	36.8508	*	35.1356	*	52.7187	*	53.1724	*
25	#79	4184	ACCAGGTTGTCGCTATTGCTAGTAA	26	27	31	0	0	0	35.0735	*	33.4262	*	31.975	*	38.52	*	36.7434	*	35.1759	*	53.7217	*	51.4011	*	49.3532	*	23	26	31	0	0	0	30.692	*	30.9731	*	29.5249	*	35.1368	*	35.4606	*	33.808	*	51.0434	*	51.4815	*
25	#79	4185	CCAGGTTGTCGCTATTGCTAGTAAC	53	37	42	0	0	0	72.19	*	68.8008	*	65.8108	*	53.0497	*	50.5994	*	48.4345	*	73.0967	*	69.9385	*	67.1448	*	47	33	41	0	0	0	63.4016	*	63.9872	*	61.0002	*	44.7747	*	45.1884	*	43.0827	*	67.7764	*	68.3589	*
25	#79	4186	CAGGTTGTCGCTATTGCTAGTAACG	78	76	64	0	0	0	106.565	*	101.555	*	97.1468	*	109.719	*	104.642	*	100.172	*	111.855	*	107.017	*	102.739	*	70	70	63	0	0	0	94.7586	*	95.6352	*	91.1698	*	95.7303	*	96.6126	*	92.1166	*	104.595	*	105.498	*
25	#79	4187	AGGTTGTCGCTATTGCTAGTAACGG	79	76	65	0	0	0	107.938	*	102.869	*	98.4026	*	109.719	*	104.642	*	100.172	*	113.616	*	108.702	*	104.354	*	69	70	64	0	0	0	93.3954	*	94.2584	*	89.8574	*	95.7303	*	96.6126	*	92.1166	*	106.271	*	107.185	*
25	#79	4188	GGTTGTCGCTATTGCTAGTAACGGC	80	78	67	0	0	0	109.315	*	104.176	*	99.6545	*	112.623	*	107.415	*	102.828	*	117.139	*	112.075	*	107.59	*	70	71	66	0	0	0	94.7586	*	95.6352	*	91.1698	*	97.1091	*	98.0032	*	93.4407	*	109.618	*	110.564	*
25	#79	4189	GTTGTCGCTATTGCTAGTAACGGCG	80	77	67	0	0	0	109.315	*	104.176	*	99.6545	*	111.168	*	106.032	*	101.504	*	117.139	*	112.075	*	107.59	*	70	72	66	0	0	0	94.7586	*	95.6352	*	91.1698	*	98.4899	*	99.3937	*	94.7707	*	109.618	*	110.564	*
25	#79	4190	TTGTCGCTATTGCTAGTAACGGCGG	81	77	67	0	0	0	110.69	*	105.488	*	100.908	*	111.168	*	106.032	*	101.504	*	117.139	*	112.075	*	107.59	*	71	72	66	0	0	0	96.1218	*	97.0102	*	92.4822	*	98.4899	*	99.3937	*	94.7707	*	109.618	*	110.564	*
25	#79	4191	TGTCGCTATTGCTAGTAACGGCGGA	80	76	69	0	0	0	109.315	*	104.176	*	99.6545	*	109.719	*	104.642	*	100.172	*	120.667	*	115.448	*	110.83	*	70	72	67	0	0	0	94.7586	*	95.6352	*	91.1698	*	98.4899	*	99.3937	*	94.7707	*	111.292	*	112.249	*
25	#79	4192	GTCGCTATTGCTAGTAACGGCGGAG	81	77	72	0	0	0	110.69	*	105.488	*	100.908	*	111.168	*	106.032	*	101.504	*	125.951	*	120.503	*	115.682	*	70	73	71	0	0	0	94.7586	*	95.6352	*	91.1698	*	99.8648	*	100.786	*	96.0949	*	117.991	*	119.001	*
25	#79	4193	TCGCTATTGCTAGTAACGGCGGAGG	82	76	76	0	0	0	112.063	*	106.799	*	102.16	*	109.719	*	104.642	*	100.172	*	132.994	*	127.246	*	122.152	*	68	72	74	0	0	0	92.0283	*	92.8795	*	88.5488	*	98.4899	*	99.3937	*	94.7707	*	123.01	*	124.065	*
25	#79	4194	CGCTATTGCTAGTAACGGCGGAGGC	80	78	76	0	0	0	109.315	*	104.176	*	99.6545	*	112.623	*	107.415	*	102.828	*	132.994	*	127.246	*	122.152	*	67	74	76	0	0	0	90.667	*	91.5065	*	87.2345	*	101.238	*	102.175	*	97.4171	*	126.354	*	127.442	*
25	#79	4195	GCTATTGCTAGTAACGGCGGAGGCA	79	79	76	0	0	0	107.938	*	102.869	*	98.4026	*	114.074	*	108.802	*	104.156	*	132.994	*	127.246	*	122.152	*	67	74	76	0	0	0	90.667	*	91.5065	*	87.2345	*	101.238	*	102.175	*	97.4171	*	126.354	*	127.442	*
25	#79	4196	CTATTGCTAGTAACGGCGGAGGCAA	81	79	76	0	0	0	110.69	*	105.488	*	100.908	*	114.074	*	108.802	*	104.156	*	132.994	*	127.246	*	122.152	*	70	73	76	0	0	0	94.7586	*	95.6352	*	91.1698	*	99.8648	*	100.786	*	96.0949	*	126.354	*	127.442	*
25	#79	4197	TATTGCTAGTAACGGCGGAGGCAAA	83	76	75	0	0	0	113.44	*	108.105	*	103.416	*	109.719	*	104.642	*	100.172	*	131.236	*	125.559	*	120.539	*	72	70	74	0	0	0	97.4811	*	98.387	*	93.7908	*	95.7303	*	96.6126	*	92.1166	*	123.01	*	124.065	*
25	#79	4198	ATTGCTAGTAACGGCGGAGGCAAAC	84	76	74	0	0	0	114.815	*	109.418	*	104.666	*	109.719	*	104.642	*	100.172	*	129.475	*	123.873	*	118.92	*	72	70	73	0	0	0	97.4811	*	98.387	*	93.7908	*	95.7303	*	96.6126	*	92.1166	*	121.334	*	122.382	*
25	#79	4199	TTGCTAGTAACGGCGGAGGCAAACA	82	77	74	0	0	0	112.063	*	106.799	*	102.16	*	111.168	*	106.032	*	101.504	*	129.475	*	123.873	*	118.92	*	70	70	73	0	0	0	94.7586	*	95.6352	*	91.1698	*	95.7303	*	96.6126	*	92.1166	*	121.334	*	122.382	*
25	#79	4200	TGCTAGTAACGGCGGAGGCAAACAG	83	76	72	0	0	0	113.44	*	108.105	*	103.416	*	109.719	*	104.642	*	100.172	*	125.951	*	120.503	*	115.682	*	71	72	71	0	0	0	96.1218	*	97.0102	*	92.4822	*	98.4899	*	99.3937	*	94.7707	*	117.991	*	119.001	*
25	#79	4201	GCTAGTAACGGCGGAGGCAAACAGG	83	76	73	0	0	0	113.44	*	108.105	*	103.416	*	109.719	*	104.642	*	100.172	*	127.715	*	122.188	*	117.301	*	71	72	72	0	0	0	96.1218	*	97.0102	*	92.4822	*	98.4899	*	99.3937	*	94.7707	*	119.664	*	120.692	*
25	#79	4202	CTAGTAACGGCGGAGGCAAACAGGC	83	76	72	0	0	0	113.44	*	108.105	*	103.416	*	109.719	*	104.642	*	100.172	*	125.951	*	120.503	*	115.682	*	71	72	71	0	0	0	96.1218	*	97.0102	*	92.4822	*	98.4899	*	99.3937	*	94.7707	*	117.991	*	119.001	*
25	#79	4203	TAGTAACGGCGGAGGCAAACAGGCG	82	76	72	0	0	0	112.063	*	106.799	*	102.16	*	109.719	*	104.642	*	100.172	*	125.951	*	120.503	*	115.682	*	69	72	71	0	0	0	93.3954	*	94.2584	*	89.8574	*	98.4899	*	99.3937	*	94.7707	*	117.991	*	119.001	*
25	#79	4204	AGTAACGGCGGAGGCAAACAGGCGC	84	70	74	0	0	0	114.815	*	109.418	*	104.666	*	101	*	96.3295	*	92.2155	*	129.475	*	123.873	*	118.92	*	72	67	73	0	0	0	97.4811	*	98.387	*	93.7908	*	91.5996	*	92.441	*	88.1422	*	121.334	*	122.382	*
25	#79	4205	GTAACGGCGGAGGCAAACAGGCGCT	82	71	73	0	0	0	112.063	*	106.799	*	102.16	*	102.451	*	97.7123	*	93.5397	*	127.715	*	122.188	*	117.301	*	70	67	72	0	0	0	94.7586	*	95.6352	*	91.1698	*	91.5996	*	92.441	*	88.1422	*	119.664	*	120.692	*
25	#79	4206	TAACGGCGGAGGCAAACAGGCGCTG	84	71	72	0	0	0	114.815	*	109.418	*	104.666	*	102.451	*	97.7123	*	93.5397	*	125.951	*	120.503	*	115.682	*	72	67	71	0	0	0	97.4811	*	98.387	*	93.7908	*	91.5996	*	92.441	*	88.1422	*	117.991	*	119.001	*
25	#79	4207	AACGGCGGAGGCAAACAGGCGCTGG	86	73	71	0	0	0	117.561	*	112.039	*	107.174	*	105.355	*	100.489	*	96.1958	*	124.186	*	118.819	*	114.065	*	74	69	70	0	0	0	100.211	*	101.135	*	96.4156	*	94.3534	*	95.2221	*	90.7944	*	116.311	*	117.313	*
25	#79	4208	ACGGCGGAGGCAAACAGGCGCTGGA	87	72	72	0	0	0	118.938	*	113.347	*	108.428	*	103.902	*	99.0989	*	94.8716	*	125.951	*	120.503	*	115.682	*	75	69	70	0	0	0	101.575	*	102.514	*	97.7281	*	94.3534	*	95.2221	*	90.7944	*	116.311	*	117.313	*
25	#79	4209	CGGCGGAGGCAAACAGGCGCTGGAA	88	70	70	0	0	0	120.312	*	114.664	*	109.681	*	101	*	96.3295	*	92.2155	*	122.426	*	117.134	*	112.446	*	76	67	66	0	0	0	102.934	*	103.889	*	99.0405	*	91.5996	*	92.441	*	88.1422	*	109.618	*	110.564	*
25	#79	4210	GGCGGAGGCAAACAGGCGCTGGAAA	89	71	67	0	0	0	121.687	*	115.968	*	110.939	*	102.451	*	97.7123	*	93.5397	*	117.139	*	112.075	*	107.59	*	78	68	64	0	0	0	105.664	*	106.641	*	101.665	*	92.9784	*	93.8315	*	89.4702	*	106.271	*	107.185	*
25	#79	4211	GCGGAGGCAAACAGGCGCTGGAAAC	90	78	67	0	0	0	123.062	*	117.283	*	112.191	*	112.623	*	107.415	*	102.828	*	117.139	*	112.075	*	107.59	*	79	75	63	0	0	0	107.031	*	108.014	*	102.978	*	102.617	*	103.565	*	98.7452	*	104.595	*	105.498	*
25	#79	4212	CGGAGGCAAACAGGCGCTGGAAACA	91	79	67	0	0	0	124.437	*	118.589	*	113.443	*	114.074	*	108.802	*	104.156	*	117.139	*	112.075	*	107.59	*	81	75	63	0	0	0	109.752	*	110.767	*	105.601	*	102.617	*	103.565	*	98.7452	*	104.595	*	105.498	*
25	#79	4213	GGAGGCAAACAGGCGCTGGAAACAG	92	79	69	0	0	0	125.812	*	119.898	*	114.697	*	114.074	*	108.802	*	104.156	*	120.667	*	115.448	*	110.83	*	81	75	66	0	0	0	109.752	*	110.767	*	105.601	*	102.617	*	103.565	*	98.7452	*	109.618	*	110.564	*
25	#79	4214	GAGGCAAACAGGCGCTGGAAACAGT	91	78	69	0	0	0	124.437	*	118.589	*	113.443	*	112.623	*	107.415	*	102.828	*	120.667	*	115.448	*	110.83	*	80	74	66	0	0	0	108.391	*	109.392	*	104.286	*	101.238	*	102.175	*	97.4171	*	109.618	*	110.564	*
25	#79	4215	AGGCAAACAGGCGCTGGAAACAGTT	90	80	68	0	0	0	123.062	*	117.283	*	112.191	*	115.527	*	110.188	*	105.484	*	118.901	*	113.759	*	109.211	*	79	76	66	0	0	0	107.031	*	108.014	*	102.978	*	103.995	*	104.956	*	100.069	*	109.618	*	110.564	*
25	#79	4216	GGCAAACAGGCGCTGGAAACAGTTC	92	76	68	0	0	0	125.812	*	119.898	*	114.697	*	109.719	*	104.642	*	100.172	*	118.901	*	113.759	*	109.211	*	81	72	66	0	0	0	109.752	*	110.767	*	105.601	*	98.4899	*	99.3937	*	94.7707	*	109.618	*	110.564	*
25	#79	4217	GCAAACAGGCGCTGGAAACAGTTCA	90	76	68	0	0	0	123.062	*	117.283	*	112.191	*	109.719	*	104.642	*	100.172	*	118.901	*	113.759	*	109.211	*	79	72	66	0	0	0	107.031	*	108.014	*	102.978	*	98.4899	*	99.3937	*	94.7707	*	109.618	*	110.564	*
25	#79	4218	CAAACAGGCGCTGGAAACAGTTCAG	88	77	67	0	0	0	120.312	*	114.664	*	109.681	*	111.168	*	106.032	*	101.504	*	117.139	*	112.075	*	107.59	*	75	73	65	0	0	0	101.575	*	102.514	*	97.7281	*	99.8648	*	100.786	*	96.0949	*	107.946	*	108.876	*
25	#79	4219	AAACAGGCGCTGGAAACAGTTCAGC	86	77	67	0	0	0	117.561	*	112.039	*	107.174	*	111.168	*	106.032	*	101.504	*	117.139	*	112.075	*	107.59	*	75	72	65	0	0	0	101.575	*	102.514	*	97.7281	*	98.4899	*	99.3937	*	94.7707	*	107.946	*	108.876	*
25	#79	4220	AACAGGCGCTGGAAACAGTTCAGCG	86	77	66	0	0	0	117.561	*	112.039	*	107.174	*	111.168	*	106.032	*	101.504	*	115.378	*	110.388	*	105.973	*	75	72	64	0	0	0	101.575	*	102.514	*	97.7281	*	98.4899	*	99.3937	*	94.7707	*	106.271	*	107.185	*
25	#79	4221	ACAGGCGCTGGAAACAGTTCAGCGC	87	76	69	0	0	0	118.938	*	113.347	*	108.428	*	109.719	*	104.642	*	100.172	*	120.667	*	115.448	*	110.83	*	74	71	68	0	0	0	100.211	*	101.135	*	96.4156	*	97.1091	*	98.0032	*	93.4407	*	112.964	*	113.941	*
25	#79	4222	CAGGCGCTGGAAACAGTTCAGCGCC	88	78	71	0	0	0	120.312	*	114.664	*	109.681	*	112.623	*	107.415	*	102.828	*	124.186	*	118.819	*	114.065	*	77	74	70	0	0	0	104.301	*	105.264	*	100.353	*	101.238	*	102.175	*	97.4171	*	116.311	*	117.313	*
25	#79	4223	AGGCGCTGGAAACAGTTCAGCGCCT	87	79	71	0	0	0	118.938	*	113.347	*	108.428	*	114.074	*	108.802	*	104.156	*	124.186	*	118.819	*	114.065	*	76	76	70	0	0	0	102.934	*	103.889	*	99.0405	*	103.995	*	104.956	*	100.069	*	116.311	*	117.313	*
25	#79	4224	GGCGCTGGAAACAGTTCAGCGCCTC	88	81	71	0	0	0	120.312	*	114.664	*	109.681	*	116.98	*	111.575	*	106.809	*	124.186	*	118.819	*	114.065	*	77	76	70	0	0	0	104.301	*	105.264	*	100.353	*	103.995	*	104.956	*	100.069	*	116.311	*	117.313	*
25	#79	4225	GCGCTGGAAACAGTTCAGCGCCTCT	87	83	71	0	0	0	118.938	*	113.347	*	108.428	*	119.886	*	114.344	*	109.461	*	124.186	*	118.819	*	114.065	*	77	76	69	0	0	0	104.301	*	105.264	*	100.353	*	103.995	*	104.956	*	100.069	*	114.639	*	115.624	*
25	#79	4226	CGCTGGAAACAGTTCAGCGCCTCTT	87	82	71	0	0	0	118.938	*	113.347	*	108.428	*	118.433	*	112.958	*	108.137	*	124.186	*	118.819	*	114.065	*	77	75	68	0	0	0	104.301	*	105.264	*	100.353	*	102.617	*	103.565	*	98.7452	*	112.964	*	113.941	*
25	#79	4227	GCTGGAAACAGTTCAGCGCCTCTTG	85	87	71	0	0	0	116.19	*	110.73	*	105.924	*	125.695	*	119.887	*	114.769	*	124.186	*	118.819	*	114.065	*	75	81	68	0	0	0	101.575	*	102.514	*	97.7281	*	110.88	*	111.905	*	106.696	*	112.964	*	113.941	*
25	#79	4228	CTGGAAACAGTTCAGCGCCTCTTGC	83	88	74	0	0	0	113.44	*	108.105	*	103.416	*	127.152	*	121.274	*	116.097	*	129.475	*	123.873	*	118.92	*	73	82	72	0	0	0	98.8482	*	99.762	*	95.1032	*	112.261	*	113.295	*	108.022	*	119.664	*	120.692	*
25	#79	4229	TGGAAACAGTTCAGCGCCTCTTGCC	83	88	74	0	0	0	113.44	*	108.105	*	103.416	*	127.152	*	121.274	*	116.097	*	129.475	*	123.873	*	118.92	*	74	82	72	0	0	0	100.211	*	101.135	*	96.4156	*	112.261	*	113.295	*	108.022	*	119.664	*	120.692	*
25	#79	4230	GGAAACAGTTCAGCGCCTCTTGCCG	83	90	72	0	0	0	113.44	*	108.105	*	103.416	*	130.06	*	124.047	*	118.754	*	125.951	*	120.503	*	115.682	*	73	84	70	0	0	0	98.8482	*	99.762	*	95.1032	*	115.015	*	116.073	*	110.67	*	116.311	*	117.313	*
25	#79	4231	GAAACAGTTCAGCGCCTCTTGCCGG	83	91	73	0	0	0	113.44	*	108.105	*	103.416	*	131.511	*	125.432	*	120.076	*	127.715	*	122.188	*	117.301	*	73	85	71	0	0	0	98.8482	*	99.762	*	95.1032	*	116.388	*	117.463	*	111.997	*	117.991	*	119.001	*
25	#79	4232	AAACAGTTCAGCGCCTCTTGCCGGT	81	91	73	0	0	0	110.69	*	105.488	*	100.908	*	131.511	*	125.432	*	120.076	*	127.715	*	122.188	*	117.301	*	72	85	71	0	0	0	97.4811	*	98.387	*	93.7908	*	116.388	*	117.463	*	111.997	*	117.991	*	119.001	*
25	#79	4233	AACAGTTCAGCGCCTCTTGCCGGTC	80	91	73	0	0	0	109.315	*	104.176	*	99.6545	*	131.511	*	125.432	*	120.076	*	127.715	*	122.188	*	117.301	*	71	85	71	0	0	0	96.1218	*	97.0102	*	92.4822	*	116.388	*	117.463	*	111.997	*	117.991	*	119.001	*
25	#79	4234	ACAGTTCAGCGCCTCTTGCCGGTCT	80	91	69	0	0	0	109.315	*	104.176	*	99.6545	*	131.511	*	125.432	*	120.076	*	120.667	*	115.448	*	110.83	*	71	85	67	0	0	0	96.1218	*	97.0102	*	92.4822	*	116.388	*	117.463	*	111.997	*	111.292	*	112.249	*
25	#79	4235	CAGTTCAGCGCCTCTTGCCGGTCTT	80	91	71	0	0	0	109.315	*	104.176	*	99.6545	*	131.511	*	125.432	*	120.076	*	124.186	*	118.819	*	114.065	*	71	85	69	0	0	0	96.1218	*	97.0102	*	92.4822	*	116.388	*	117.463	*	111.997	*	114.639	*	115.624	*
25	#79	4236	AGTTCAGCGCCTCTTGCCGGTCTTG	80	89	71	0	0	0	109.315	*	104.176	*	99.6545	*	128.605	*	122.661	*	117.425	*	124.186	*	118.819	*	114.065	*	71	83	69	0	0	0	96.1218	*	97.0102	*	92.4822	*	113.638	*	114.682	*	109.344	*	114.639	*	115.624	*
25	#79	4237	GTTCAGCGCCTCTTGCCGGTCTTGT	80	90	72	0	0	0	109.315	*	104.176	*	99.6545	*	130.06	*	124.047	*	118.754	*	125.951	*	120.503	*	115.682	*	70	83	70	0	0	0	94.7586	*	95.6352	*	91.1698	*	113.638	*	114.682	*	109.344	*	116.311	*	117.313	*
25	#79	4238	TTCAGCGCCTCTTGCCGGTCTTGTG	80	91	70	0	0	0	109.315	*	104.176	*	99.6545	*	131.511	*	125.432	*	120.076	*	122.426	*	117.134	*	112.446	*	70	84	68	0	0	0	94.7586	*	95.6352	*	91.1698	*	115.015	*	116.073	*	110.67	*	112.964	*	113.941	*
25	#79	4239	TCAGCGCCTCTTGCCGGTCTTGTGT	80	91	70	0	0	0	109.315	*	104.176	*	99.6545	*	131.511	*	125.432	*	120.076	*	122.426	*	117.134	*	112.446	*	70	84	68	0	0	0	94.7586	*	95.6352	*	91.1698	*	115.015	*	116.073	*	110.67	*	112.964	*	113.941	*
25	#79	4240	CAGCGCCTCTTGCCGGTCTTGTGTC	79	91	70	0	0	0	107.938	*	102.869	*	98.4026	*	131.511	*	125.432	*	120.076	*	122.426	*	117.134	*	112.446	*	68	84	68	0	0	0	92.0283	*	92.8795	*	88.5488	*	115.015	*	116.073	*	110.67	*	112.964	*	113.941	*
25	#79	4241	AGCGCCTCTTGCCGGTCTTGTGTCA	80	91	70	0	0	0	109.315	*	104.176	*	99.6545	*	131.511	*	125.432	*	120.076	*	122.426	*	117.134	*	112.446	*	69	84	68	0	0	0	93.3954	*	94.2584	*	89.8574	*	115.015	*	116.073	*	110.67	*	112.964	*	113.941	*
25	#79	4242	GCGCCTCTTGCCGGTCTTGTGTCAG	80	90	70	0	0	0	109.315	*	104.176	*	99.6545	*	130.06	*	124.047	*	118.754	*	122.426	*	117.134	*	112.446	*	68	83	68	0	0	0	92.0283	*	92.8795	*	88.5488	*	113.638	*	114.682	*	109.344	*	112.964	*	113.941	*
25	#79	4243	CGCCTCTTGCCGGTCTTGTGTCAGG	78	89	72	0	0	0	106.565	*	101.555	*	97.1468	*	128.605	*	122.661	*	117.425	*	125.951	*	120.503	*	115.682	*	67	82	70	0	0	0	90.667	*	91.5065	*	87.2345	*	112.261	*	113.295	*	108.022	*	116.311	*	117.313	*
25	#79	4244	GCCTCTTGCCGGTCTTGTGTCAGGA	40	54	40	0	0	0	54.3132	*	51.7657	*	49.5177	*	77.7478	*	74.1552	*	70.9864	*	69.57	*	66.5699	*	63.9128	*	32	48	38	0	0	0	42.9576	*	43.3557	*	41.3295	*	65.4336	*	66.0367	*	62.9644	*	62.7577	*	63.2953	*
25	#79	4245	CCTCTTGCCGGTCTTGTGTCAGGAC	40	53	40	0	0	0	54.3132	*	51.7657	*	49.5177	*	76.291	*	72.7686	*	69.6623	*	69.57	*	66.5699	*	63.9128	*	32	48	38	0	0	0	42.9576	*	43.3557	*	41.3295	*	65.4336	*	66.0367	*	62.9644	*	62.7577	*	63.2953	*
25	#79	4246	CTCTTGCCGGTCTTGTGTCAGGACC	40	53	41	0	0	0	54.3132	*	51.7657	*	49.5177	*	76.291	*	72.7686	*	69.6623	*	71.3314	*	68.2532	*	65.5259	*	32	48	39	0	0	0	42.9576	*	43.3557	*	41.3295	*	65.4336	*	66.0367	*	62.9644	*	64.4312	*	64.9825	*
25	#79	4247	TCTTGCCGGTCTTGTGTCAGGACCA	40	53	41	0	0	0	54.3132	*	51.7657	*	49.5177	*	76.291	*	72.7686	*	69.6623	*	71.3314	*	68.2532	*	65.5259	*	33	48	39	0	0	0	44.3186	*	44.7266	*	42.6398	*	65.4336	*	66.0367	*	62.9644	*	64.4312	*	64.9825	*
25	#79	4248	CTTGCCGGTCTTGTGTCAGGACCAC	40	55	41	0	0	0	54.3132	*	51.7657	*	49.5177	*	79.1989	*	75.5379	*	72.3145	*	71.3314	*	68.2532	*	65.5259	*	33	49	40	0	0	0	44.3186	*	44.7266	*	42.6398	*	66.8085	*	67.4272	*	64.2885	*	66.1009	*	66.6736	*
25	#79	4249	TTGCCGGTCTTGTGTCAGGACCACG	39	54	41	0	0	0	52.9423	*	50.4573	*	48.264	*	77.7478	*	74.1552	*	70.9864	*	71.3314	*	68.2532	*	65.5259	*	33	48	40	0	0	0	44.3186	*	44.7266	*	42.6398	*	65.4336	*	66.0367	*	62.9644	*	66.1009	*	66.6736	*
25	#79	4250	TGCCGGTCTTGTGTCAGGACCACGG	41	54	41	0	0	0	55.6919	*	53.0741	*	50.7715	*	77.7478	*	74.1552	*	70.9864	*	71.3314	*	68.2532	*	65.5259	*	36	48	40	0	0	0	48.4076	*	48.8566	*	46.5726	*	65.4336	*	66.0367	*	62.9644	*	66.1009	*	66.6736	*
25	#79	4251	GCCGGTCTTGTGTCAGGACCACGGC	41	55	41	0	0	0	55.6919	*	53.0741	*	50.7715	*	79.1989	*	75.5379	*	72.3145	*	71.3314	*	68.2532	*	65.5259	*	36	49	40	0	0	0	48.4076	*	48.8566	*	46.5726	*	66.8085	*	67.4272	*	64.2885	*	66.1009	*	66.6736	*
25	#79	4252	CCGGTCTTGTGTCAGGACCACGGCC	39	54	43	0	0	0	52.9423	*	50.4573	*	48.264	*	77.7478	*	74.1552	*	70.9864	*	74.8582	*	71.6257	*	68.7656	*	34	48	42	0	0	0	45.6855	*	46.1052	*	43.952	*	65.4336	*	66.0367	*	62.9644	*	69.4519	*	70.0481	*
25	#79	4253	CGGTCTTGTGTCAGGACCACGGCCT	39	54	43	0	0	0	52.9423	*	50.4573	*	48.264	*	77.7478	*	74.1552	*	70.9864	*	74.8582	*	71.6257	*	68.7656	*	34	48	42	0	0	0	45.6855	*	46.1052	*	43.952	*	65.4336	*	66.0367	*	62.9644	*	69.4519	*	70.0481	*
25	#79	4254	GGTCTTGTGTCAGGACCACGGCCTG	39	58	44	0	0	0	52.9423	*	50.4573	*	48.264	*	83.5618	*	79.6977	*	76.2946	*	76.6196	*	73.3091	*	70.3826	*	34	53	43	0	0	0	45.6855	*	46.1052	*	43.952	*	72.3119	*	72.9853	*	69.5849	*	71.1255	*	71.7354	*
25	#79	4255	GTCTTGTGTCAGGACCACGGCCTGA	40	58	44	0	0	0	54.3132	*	51.7657	*	49.5177	*	83.5618	*	79.6977	*	76.2946	*	76.6196	*	73.3091	*	70.3826	*	36	53	43	0	0	0	48.4076	*	48.8566	*	46.5726	*	72.3119	*	72.9853	*	69.5849	*	71.1255	*	71.7354	*
25	#79	4256	TCTTGTGTCAGGACCACGGCCTGAC	40	59	45	0	0	0	54.3132	*	51.7657	*	49.5177	*	85.0148	*	81.0843	*	77.6188	*	78.3811	*	74.9964	*	71.9996	*	36	54	44	0	0	0	48.4076	*	48.8566	*	46.5726	*	73.6946	*	74.3758	*	70.9129	*	72.7991	*	73.4246	*
25	#79	4257	CTTGTGTCAGGACCACGGCCTGACC	42	58	45	0	0	0	57.0686	*	54.3825	*	52.0252	*	83.5618	*	79.6977	*	76.2946	*	78.3811	*	74.9964	*	71.9996	*	37	54	44	0	0	0	49.7726	*	50.2333	*	47.8868	*	73.6946	*	74.3758	*	70.9129	*	72.7991	*	73.4246	*
25	#79	4258	TTGTGTCAGGACCACGGCCTGACCC	41	58	45	0	0	0	55.6919	*	53.0741	*	50.7715	*	83.5618	*	79.6977	*	76.2946	*	78.3811	*	74.9964	*	71.9996	*	37	54	44	0	0	0	49.7726	*	50.2333	*	47.8868	*	73.6946	*	74.3758	*	70.9129	*	72.7991	*	73.4246	*
25	#79	4259	TGTGTCAGGACCACGGCCTGACCCC	42	59	45	0	0	0	57.0686	*	54.3825	*	52.0252	*	85.0148	*	81.0843	*	77.6188	*	78.3811	*	74.9964	*	71.9996	*	37	54	44	0	0	0	49.7726	*	50.2333	*	47.8868	*	73.6946	*	74.3758	*	70.9129	*	72.7991	*	73.4246	*
25	#79	4260	GTGTCAGGACCACGGCCTGACCCCC	41	54	43	0	0	0	55.6919	*	53.0741	*	50.7715	*	77.7478	*	74.1552	*	70.9864	*	74.8582	*	71.6257	*	68.7656	*	36	50	42	0	0	0	48.4076	*	48.8566	*	46.5726	*	68.1872	*	68.8157	*	65.6087	*	69.4519	*	70.0481	*
25	#79	4261	TGTCAGGACCACGGCCTGACCCCCG	41	54	43	0	0	0	55.6919	*	53.0741	*	50.7715	*	77.7478	*	74.1552	*	70.9864	*	74.8582	*	71.6257	*	68.7656	*	36	50	42	0	0	0	48.4076	*	48.8566	*	46.5726	*	68.1872	*	68.8157	*	65.6087	*	69.4519	*	70.0481	*
25	#79	4262	GTCAGGACCACGGCCTGACCCCCGA	39	54	43	0	0	0	52.9423	*	50.4573	*	48.264	*	77.7478	*	74.1552	*	70.9864	*	74.8582	*	71.6257	*	68.7656	*	35	50	42	0	0	0	47.0408	*	47.4799	*	45.2604	*	68.1872	*	68.8157	*	65.6087	*	69.4519	*	70.0481	*
25	#79	4263	TCAGGACCACGGCCTGACCCCCGAA	21	36	23	0	0	0	28.2035	*	26.8745	*	25.7083	*	51.5949	*	49.2149	*	47.1086	*	39.6292	*	37.9196	*	36.4105	*	18	33	22	0	0	0	23.8757	*	24.102	*	22.9739	*	44.7747	*	45.1884	*	43.0827	*	35.9845	*	36.2918	*
25	#79	4264	CAGGACCACGGCCTGACCCCCGAAC	23	36	25	0	0	0	30.9483	*	29.4981	*	28.2186	*	51.5949	*	49.2149	*	47.1086	*	43.1472	*	41.2912	*	39.6455	*	20	33	24	0	0	0	26.6024	*	26.8502	*	25.5952	*	44.7747	*	45.1884	*	43.0827	*	39.3306	*	39.671	*
25	#79	4265	AGGACCACGGCCTGACCCCCGAACA	23	36	25	0	0	0	30.9483	*	29.4981	*	28.2186	*	51.5949	*	49.2149	*	47.1086	*	43.1472	*	41.2912	*	39.6455	*	20	33	24	0	0	0	26.6024	*	26.8502	*	25.5952	*	44.7747	*	45.1884	*	43.0827	*	39.3306	*	39.671	*
25	#79	4266	GGACCACGGCCTGACCCCCGAACAG	23	37	25	0	0	0	30.9483	*	29.4981	*	28.2186	*	53.0497	*	50.5994	*	48.4345	*	43.1472	*	41.2912	*	39.6455	*	20	34	24	0	0	0	26.6024	*	26.8502	*	25.5952	*	46.1494	*	46.5787	*	44.4067	*	39.3306	*	39.671	*
25	#79	4267	GACCACGGCCTGACCCCCGAACAGG	24	37	25	0	0	0	32.3227	*	30.8061	*	29.4681	*	53.0497	*	50.5994	*	48.4345	*	43.1472	*	41.2912	*	39.6455	*	21	33	24	0	0	0	27.9649	*	28.2225	*	26.907	*	44.7747	*	45.1884	*	43.0827	*	39.3306	*	39.671	*
25	#79	4268	ACCACGGCCTGACCCCCGAACAGGT	26	37	25	0	0	0	35.0735	*	33.4262	*	31.975	*	53.0497	*	50.5994	*	48.4345	*	43.1472	*	41.2912	*	39.6455	*	24	33	24	0	0	0	32.0528	*	32.3476	*	30.8387	*	44.7747	*	45.1884	*	43.0827	*	39.3306	*	39.671	*
25	#79	4269	CCACGGCCTGACCCCCGAACAGGTT	26	37	26	0	0	0	35.0735	*	33.4262	*	31.975	*	53.0497	*	50.5994	*	48.4345	*	44.9102	*	42.9761	*	41.264	*	25	33	25	0	0	0	33.4156	*	33.7258	*	32.1468	*	44.7747	*	45.1884	*	43.0827	*	41.0056	*	41.3597	*
25	#79	4270	CACGGCCTGACCCCCGAACAGGTTG	27	36	27	0	0	0	36.4461	*	34.7344	*	33.2284	*	51.5949	*	49.2149	*	47.1086	*	46.6731	*	44.6629	*	42.8806	*	26	32	26	0	0	0	34.7783	*	35.1004	*	33.455	*	43.3981	*	43.7981	*	41.7569	*	42.6731	*	43.0408	*
25	#79	4271	ACGGCCTGACCCCCGAACAGGTTGT	27	36	26	0	0	0	36.4461	*	34.7344	*	33.2284	*	51.5949	*	49.2149	*	47.1086	*	44.9102	*	42.9761	*	41.264	*	26	32	25	0	0	0	34.7783	*	35.1004	*	33.455	*	43.3981	*	43.7981	*	41.7569	*	41.0056	*	41.3597	*
25	#79	4272	CGGCCTGACCCCCGAACAGGTTGTC	27	37	26	0	0	0	36.4461	*	34.7344	*	33.2284	*	53.0497	*	50.5994	*	48.4345	*	44.9102	*	42.9761	*	41.264	*	26	33	25	0	0	0	34.7783	*	35.1004	*	33.455	*	44.7747	*	45.1884	*	43.0827	*	41.0056	*	41.3597	*
25	#79	4273	GGCCTGACCCCCGAACAGGTTGTCG	28	37	26	0	0	0	37.8207	*	36.0464	*	34.4781	*	53.0497	*	50.5994	*	48.4345	*	44.9102	*	42.9761	*	41.264	*	27	33	25	0	0	0	36.1411	*	36.4787	*	34.7709	*	44.7747	*	45.1884	*	43.0827	*	41.0056	*	41.3597	*
25	#79	4274	GCCTGACCCCCGAACAGGTTGTCGC	27	38	26	0	0	0	36.4461	*	34.7344	*	33.2284	*	54.5045	*	51.984	*	49.7643	*	44.9102	*	42.9761	*	41.264	*	26	34	25	0	0	0	34.7783	*	35.1004	*	33.455	*	46.1494	*	46.5787	*	44.4067	*	41.0056	*	41.3597	*
25	#79	4275	CCTGACCCCCGAACAGGTTGTCGCT	27	38	25	0	0	0	36.4461	*	34.7344	*	33.2284	*	54.5045	*	51.984	*	49.7643	*	43.1472	*	41.2912	*	39.6455	*	26	34	25	0	0	0	34.7783	*	35.1004	*	33.455	*	46.1494	*	46.5787	*	44.4067	*	41.0056	*	41.3597	*
25	#79	4276	CTGACCCCCGAACAGGTTGTCGCTA	27	40	25	0	0	0	36.4461	*	34.7344	*	33.2284	*	57.4064	*	54.7512	*	52.4143	*	43.1472	*	41.2912	*	39.6455	*	26	36	25	0	0	0	34.7783	*	35.1004	*	33.455	*	48.9047	*	49.3594	*	47.0565	*	41.0056	*	41.3597	*
25	#79	4277	TGACCCCCGAACAGGTTGTCGCTAT	29	39	25	0	0	0	39.1953	*	37.3547	*	35.7316	*	55.9573	*	53.3685	*	51.0903	*	43.1472	*	41.2912	*	39.6455	*	28	36	25	0	0	0	37.504	*	37.8514	*	36.0829	*	48.9047	*	49.3594	*	47.0565	*	41.0056	*	41.3597	*
25	#79	4278	GACCCCCGAACAGGTTGTCGCTATT	31	37	25	0	0	0	41.9465	*	39.975	*	38.2426	*	53.0497	*	50.5994	*	48.4345	*	43.1472	*	41.2912	*	39.6455	*	30	35	25	0	0	0	40.2336	*	40.6026	*	38.7072	*	47.5261	*	47.969	*	45.7287	*	41.0056	*	41.3597	*
25	#79	4279	ACCCCCGAACAGGTTGTCGCTATTG	32	36	25	0	0	0	43.323	*	41.2853	*	39.4904	*	51.5949	*	49.2149	*	47.1086	*	43.1472	*	41.2912	*	39.6455	*	30	34	25	0	0	0	40.2336	*	40.6026	*	38.7072	*	46.1494	*	46.5787	*	44.4067	*	41.0056	*	41.3597	*
25	#79	4280	CCCCCGAACAGGTTGTCGCTATTGC	33	36	25	0	0	0	44.6939	*	42.5974	*	40.7479	*	51.5949	*	49.2149	*	47.1086	*	43.1472	*	41.2912	*	39.6455	*	30	34	25	0	0	0	40.2336	*	40.6026	*	38.7072	*	46.1494	*	46.5787	*	44.4067	*	41.0056	*	41.3597	*
25	#79	4281	CCCCGAACAGGTTGTCGCTATTGCT	33	37	27	0	0	0	44.6939	*	42.5974	*	40.7479	*	53.0497	*	50.5994	*	48.4345	*	46.6731	*	44.6629	*	42.8806	*	31	36	27	0	0	0	41.5927	*	41.9811	*	40.0193	*	48.9047	*	49.3594	*	47.0565	*	44.3501	*	44.7296	*
25	#79	4282	CCCGAACAGGTTGTCGCTATTGCTA	33	38	27	0	0	0	44.6939	*	42.5974	*	40.7479	*	54.5045	*	51.984	*	49.7643	*	46.6731	*	44.6629	*	42.8806	*	31	36	27	0	0	0	41.5927	*	41.9811	*	40.0193	*	48.9047	*	49.3594	*	47.0565	*	44.3501	*	44.7296	*
25	#79	4283	CCGAACAGGTTGTCGCTATTGCTAG	33	38	27	0	0	0	44.6939	*	42.5974	*	40.7479	*	54.5045	*	51.984	*	49.7643	*	46.6731	*	44.6629	*	42.8806	*	31	36	27	0	0	0	41.5927	*	41.9811	*	40.0193	*	48.9047	*	49.3594	*	47.0565	*	44.3501	*	44.7296	*
25	#79	4284	CGAACAGGTTGTCGCTATTGCTAGT	31	37	27	0	0	0	41.9465	*	39.975	*	38.2426	*	53.0497	*	50.5994	*	48.4345	*	46.6731	*	44.6629	*	42.8806	*	29	35	27	0	0	0	38.8669	*	39.2241	*	37.395	*	47.5261	*	47.969	*	45.7287	*	44.3501	*	44.7296	*
25	#79	4285	GAACAGGTTGTCGCTATTGCTAGTA	30	39	26	0	0	0	40.5718	*	38.6668	*	36.9852	*	55.9573	*	53.3685	*	51.0903	*	44.9102	*	42.9761	*	41.264	*	28	37	25	0	0	0	37.504	*	37.8514	*	36.0829	*	50.2834	*	50.7478	*	48.3844	*	41.0056	*	41.3597	*
25	#79	4286	AACAGGTTGTCGCTATTGCTAGTAA	28	39	26	0	0	0	37.8207	*	36.0464	*	34.4781	*	55.9573	*	53.3685	*	51.0903	*	44.9102	*	42.9761	*	41.264	*	26	37	26	0	0	0	34.7783	*	35.1004	*	33.455	*	50.2834	*	50.7478	*	48.3844	*	42.6731	*	43.0408	*
25	#79	4287	ACAGGTTGTCGCTATTGCTAGTAAC	28	38	25	0	0	0	37.8207	*	36.0464	*	34.4781	*	54.5045	*	51.984	*	49.7643	*	43.1472	*	41.2912	*	39.6455	*	26	36	25	0	0	0	34.7783	*	35.1004	*	33.455	*	48.9047	*	49.3594	*	47.0565	*	41.0056	*	41.3597	*
25	#79	4288	CAGGTTGTCGCTATTGCTAGTAACG	78	76	64	0	0	0	106.565	*	101.555	*	97.1468	*	109.719	*	104.642	*	100.172	*	111.855	*	107.017	*	102.739	*	70	70	63	0	0	0	94.7586	*	95.6352	*	91.1698	*	95.7303	*	96.6126	*	92.1166	*	104.595	*	105.498	*
25	#79	4289	AGGTTGTCGCTATTGCTAGTAACGG	79	76	65	0	0	0	107.938	*	102.869	*	98.4026	*	109.719	*	104.642	*	100.172	*	113.616	*	108.702	*	104.354	*	69	70	64	0	0	0	93.3954	*	94.2584	*	89.8574	*	95.7303	*	96.6126	*	92.1166	*	106.271	*	107.185	*
25	#79	4290	GGTTGTCGCTATTGCTAGTAACGGC	80	78	67	0	0	0	109.315	*	104.176	*	99.6545	*	112.623	*	107.415	*	102.828	*	117.139	*	112.075	*	107.59	*	70	71	66	0	0	0	94.7586	*	95.6352	*	91.1698	*	97.1091	*	98.0032	*	93.4407	*	109.618	*	110.564	*
25	#79	4291	GTTGTCGCTATTGCTAGTAACGGCG	80	77	67	0	0	0	109.315	*	104.176	*	99.6545	*	111.168	*	106.032	*	101.504	*	117.139	*	112.075	*	107.59	*	70	72	66	0	0	0	94.7586	*	95.6352	*	91.1698	*	98.4899	*	99.3937	*	94.7707	*	109.618	*	110.564	*
25	#79	4292	TTGTCGCTATTGCTAGTAACGGCGG	81	77	67	0	0	0	110.69	*	105.488	*	100.908	*	111.168	*	106.032	*	101.504	*	117.139	*	112.075	*	107.59	*	71	72	66	0	0	0	96.1218	*	97.0102	*	92.4822	*	98.4899	*	99.3937	*	94.7707	*	109.618	*	110.564	*
25	#79	4293	TGTCGCTATTGCTAGTAACGGCGGA	80	76	69	0	0	0	109.315	*	104.176	*	99.6545	*	109.719	*	104.642	*	100.172	*	120.667	*	115.448	*	110.83	*	70	72	67	0	0	0	94.7586	*	95.6352	*	91.1698	*	98.4899	*	99.3937	*	94.7707	*	111.292	*	112.249	*
25	#79	4294	GTCGCTATTGCTAGTAACGGCGGAG	81	77	72	0	0	0	110.69	*	105.488	*	100.908	*	111.168	*	106.032	*	101.504	*	125.951	*	120.503	*	115.682	*	70	73	71	0	0	0	94.7586	*	95.6352	*	91.1698	*	99.8648	*	100.786	*	96.0949	*	117.991	*	119.001	*
25	#79	4295	TCGCTATTGCTAGTAACGGCGGAGG	82	76	76	0	0	0	112.063	*	106.799	*	102.16	*	109.719	*	104.642	*	100.172	*	132.994	*	127.246	*	122.152	*	68	72	74	0	0	0	92.0283	*	92.8795	*	88.5488	*	98.4899	*	99.3937	*	94.7707	*	123.01	*	124.065	*
25	#79	4296	CGCTATTGCTAGTAACGGCGGAGGC	80	78	76	0	0	0	109.315	*	104.176	*	99.6545	*	112.623	*	107.415	*	102.828	*	132.994	*	127.246	*	122.152	*	67	74	76	0	0	0	90.667	*	91.5065	*	87.2345	*	101.238	*	102.175	*	97.4171	*	126.354	*	127.442	*
25	#79	4297	GCTATTGCTAGTAACGGCGGAGGCA	79	79	76	0	0	0	107.938	*	102.869	*	98.4026	*	114.074	*	108.802	*	104.156	*	132.994	*	127.246	*	122.152	*	67	74	76	0	0	0	90.667	*	91.5065	*	87.2345	*	101.238	*	102.175	*	97.4171	*	126.354	*	127.442	*
25	#79	4298	CTATTGCTAGTAACGGCGGAGGCAA	81	79	76	0	0	0	110.69	*	105.488	*	100.908	*	114.074	*	108.802	*	104.156	*	132.994	*	127.246	*	122.152	*	70	73	76	0	0	0	94.7586	*	95.6352	*	91.1698	*	99.8648	*	100.786	*	96.0949	*	126.354	*	127.442	*
25	#79	4299	TATTGCTAGTAACGGCGGAGGCAAA	83	76	75	0	0	0	113.44	*	108.105	*	103.416	*	109.719	*	104.642	*	100.172	*	131.236	*	125.559	*	120.539	*	72	70	74	0	0	0	97.4811	*	98.387	*	93.7908	*	95.7303	*	96.6126	*	92.1166	*	123.01	*	124.065	*
25	#79	4300	ATTGCTAGTAACGGCGGAGGCAAAC	84	76	74	0	0	0	114.815	*	109.418	*	104.666	*	109.719	*	104.642	*	100.172	*	129.475	*	123.873	*	118.92	*	72	70	73	0	0	0	97.4811	*	98.387	*	93.7908	*	95.7303	*	96.6126	*	92.1166	*	121.334	*	122.382	*
25	#79	4301	TTGCTAGTAACGGCGGAGGCAAACA	82	77	74	0	0	0	112.063	*	106.799	*	102.16	*	111.168	*	106.032	*	101.504	*	129.475	*	123.873	*	118.92	*	70	70	73	0	0	0	94.7586	*	95.6352	*	91.1698	*	95.7303	*	96.6126	*	92.1166	*	121.334	*	122.382	*
25	#79	4302	TGCTAGTAACGGCGGAGGCAAACAG	83	76	72	0	0	0	113.44	*	108.105	*	103.416	*	109.719	*	104.642	*	100.172	*	125.951	*	120.503	*	115.682	*	71	72	71	0	0	0	96.1218	*	97.0102	*	92.4822	*	98.4899	*	99.3937	*	94.7707	*	117.991	*	119.001	*
25	#79	4303	GCTAGTAACGGCGGAGGCAAACAGG	83	76	73	0	0	0	113.44	*	108.105	*	103.416	*	109.719	*	104.642	*	100.172	*	127.715	*	122.188	*	117.301	*	71	72	72	0	0	0	96.1218	*	97.0102	*	92.4822	*	98.4899	*	99.3937	*	94.7707	*	119.664	*	120.692	*
25	#79	4304	CTAGTAACGGCGGAGGCAAACAGGC	83	76	72	0	0	0	113.44	*	108.105	*	103.416	*	109.719	*	104.642	*	100.172	*	125.951	*	120.503	*	115.682	*	71	72	71	0	0	0	96.1218	*	97.0102	*	92.4822	*	98.4899	*	99.3937	*	94.7707	*	117.991	*	119.001	*
25	#79	4305	TAGTAACGGCGGAGGCAAACAGGCG	82	76	72	0	0	0	112.063	*	106.799	*	102.16	*	109.719	*	104.642	*	100.172	*	125.951	*	120.503	*	115.682	*	69	72	71	0	0	0	93.3954	*	94.2584	*	89.8574	*	98.4899	*	99.3937	*	94.7707	*	117.991	*	119.001	*
25	#79	4306	AGTAACGGCGGAGGCAAACAGGCGC	84	70	74	0	0	0	114.815	*	109.418	*	104.666	*	101	*	96.3295	*	92.2155	*	129.475	*	123.873	*	118.92	*	72	67	73	0	0	0	97.4811	*	98.387	*	93.7908	*	91.5996	*	92.441	*	88.1422	*	121.334	*	122.382	*
25	#79	4307	GTAACGGCGGAGGCAAACAGGCGCT	82	71	73	0	0	0	112.063	*	106.799	*	102.16	*	102.451	*	97.7123	*	93.5397	*	127.715	*	122.188	*	117.301	*	70	67	72	0	0	0	94.7586	*	95.6352	*	91.1698	*	91.5996	*	92.441	*	88.1422	*	119.664	*	120.692	*
25	#79	4308	TAACGGCGGAGGCAAACAGGCGCTG	84	71	72	0	0	0	114.815	*	109.418	*	104.666	*	102.451	*	97.7123	*	93.5397	*	125.951	*	120.503	*	115.682	*	72	67	71	0	0	0	97.4811	*	98.387	*	93.7908	*	91.5996	*	92.441	*	88.1422	*	117.991	*	119.001	*
25	#79	4309	AACGGCGGAGGCAAACAGGCGCTGG	86	73	71	0	0	0	117.561	*	112.039	*	107.174	*	105.355	*	100.489	*	96.1958	*	124.186	*	118.819	*	114.065	*	74	69	70	0	0	0	100.211	*	101.135	*	96.4156	*	94.3534	*	95.2221	*	90.7944	*	116.311	*	117.313	*
25	#79	4310	ACGGCGGAGGCAAACAGGCGCTGGA	87	72	72	0	0	0	118.938	*	113.347	*	108.428	*	103.902	*	99.0989	*	94.8716	*	125.951	*	120.503	*	115.682	*	75	69	70	0	0	0	101.575	*	102.514	*	97.7281	*	94.3534	*	95.2221	*	90.7944	*	116.311	*	117.313	*
25	#79	4311	CGGCGGAGGCAAACAGGCGCTGGAA	88	70	70	0	0	0	120.312	*	114.664	*	109.681	*	101	*	96.3295	*	92.2155	*	122.426	*	117.134	*	112.446	*	76	67	66	0	0	0	102.934	*	103.889	*	99.0405	*	91.5996	*	92.441	*	88.1422	*	109.618	*	110.564	*
25	#79	4312	GGCGGAGGCAAACAGGCGCTGGAAA	89	71	67	0	0	0	121.687	*	115.968	*	110.939	*	102.451	*	97.7123	*	93.5397	*	117.139	*	112.075	*	107.59	*	78	68	64	0	0	0	105.664	*	106.641	*	101.665	*	92.9784	*	93.8315	*	89.4702	*	106.271	*	107.185	*
25	#79	4313	GCGGAGGCAAACAGGCGCTGGAAAC	90	78	67	0	0	0	123.062	*	117.283	*	112.191	*	112.623	*	107.415	*	102.828	*	117.139	*	112.075	*	107.59	*	79	75	63	0	0	0	107.031	*	108.014	*	102.978	*	102.617	*	103.565	*	98.7452	*	104.595	*	105.498	*
25	#79	4314	CGGAGGCAAACAGGCGCTGGAAACA	91	79	67	0	0	0	124.437	*	118.589	*	113.443	*	114.074	*	108.802	*	104.156	*	117.139	*	112.075	*	107.59	*	81	75	63	0	0	0	109.752	*	110.767	*	105.601	*	102.617	*	103.565	*	98.7452	*	104.595	*	105.498	*
25	#79	4315	GGAGGCAAACAGGCGCTGGAAACAG	92	79	69	0	0	0	125.812	*	119.898	*	114.697	*	114.074	*	108.802	*	104.156	*	120.667	*	115.448	*	110.83	*	81	75	66	0	0	0	109.752	*	110.767	*	105.601	*	102.617	*	103.565	*	98.7452	*	109.618	*	110.564	*
25	#79	4316	GAGGCAAACAGGCGCTGGAAACAGT	91	78	69	0	0	0	124.437	*	118.589	*	113.443	*	112.623	*	107.415	*	102.828	*	120.667	*	115.448	*	110.83	*	80	74	66	0	0	0	108.391	*	109.392	*	104.286	*	101.238	*	102.175	*	97.4171	*	109.618	*	110.564	*
[truncated: 13,818 more rows]
[truncated: 2 more columns]
