# Supplementary material for: Foreign DNA detection in genome-edited potatoes by high-throughput sequencing
Source: Sci Rep. 2023 Aug 9;13:12246. doi: 10.1038/s41598-023-38897-x (PMC10412624; doi:10.1038/s41598-023-38897-x)
Supplement: Supplementary file 5 — Dataset S3. [file 41598_2023_38897_MOESM5_ESM.xlsx]

## Sheet: Sassy_NS_24_20mer
position in vector	Counts in mutant_1st	Counts in mutant_2nd	Counts in mutant_3rd	Counts in WT_1st	Counts in WT_2nd	Counts in WT_3rd	G-values (1st vs 1st)	* (if G > 6.634)	G-values (1st vs 2nd)	* (if G > 6.634)	G-values (1st vs 3rd)	* (if G > 6.634)	G-values (2nd vs 1st)	* (if G > 6.634)	G-values (2nd vs 2nd)	* (if G > 6.634)	G-values (2nd vs 3rd)	* (if G > 6.634)	G-values (3rd vs 1st)	* (if G > 6.634)	G-values (3rd vs 2nd)	* (if G > 6.634)	G-values (3rd vs 3rd)	* (if G > 6.634)	Counts in mutant_1st_preprocessed	Counts in mutant_2nd_preprocessed	Counts in mutant_3rd_preprocessed	Counts in WT_1st_preprocessed	Counts in WT_2nd_preprocessed	Counts in WT_3rd_preprocessed	G-values (1st vs 1st)_preprocessed	* (if G > 6.634)_preprocessed	G-values (1st vs 2nd)_preprocessed	* (if G > 6.634)_preprocessed	G-values (1st vs 3rd)_preprocessed	* (if G > 6.634)_preprocessed	G-values (2nd vs 1st)_preprocessed	* (if G > 6.634)_preprocessed	G-values (2nd vs 2nd)_preprocessed	* (if G > 6.634)_preprocessed	G-values (2nd vs 3rd)_preprocessed	* (if G > 6.634)_preprocessed	G-values (3rd vs 1st)_preprocessed	* (if G > 6.634)_preprocessed	G-values (3rd vs 2nd)_preprocessed	* (if G > 6.634)_preprocessed	G-values (3rd vs 3rd)_preprocessed	* (if G > 6.634)_preprocessed
1	0	0	NA	0	0	0	0.00195312		-0.00195312		0.00195312		0		0		0.00195312		NA	NA	NA	NA	NA	NA	0	0	NA	0	0	0	0		0		0.00195312		-0.00195312		-0.00195312		0.00195312		NA	NA	NA	NA	NA	NA
2	0	0	NA	0	0	0	0.00195312		-0.00195312		0.00195312		0		0		0.00195312		NA	NA	NA	NA	NA	NA	0	0	NA	0	0	0	0		0		0.00195312		-0.00195312		-0.00195312		0.00195312		NA	NA	NA	NA	NA	NA
3	0	0	NA	0	0	0	0.00195312		-0.00195312		0.00195312		0		0		0.00195312		NA	NA	NA	NA	NA	NA	0	0	NA	0	0	0	0		0		0.00195312		-0.00195312		-0.00195312		0.00195312		NA	NA	NA	NA	NA	NA
4	0	0	NA	0	0	0	0.00195312		-0.00195312		0.00195312		0		0		0.00195312		NA	NA	NA	NA	NA	NA	0	0	NA	0	0	0	0		0		0.00195312		-0.00195312		-0.00195312		0.00195312		NA	NA	NA	NA	NA	NA
5	0	0	NA	0	0	0	0.00195312		-0.00195312		0.00195312		0		0		0.00195312		NA	NA	NA	NA	NA	NA	0	0	NA	0	0	0	0		0		0.00195312		-0.00195312		-0.00195312		0.00195312		NA	NA	NA	NA	NA	NA
6	0	0	NA	0	0	0	0.00195312		-0.00195312		0.00195312		0		0		0.00195312		NA	NA	NA	NA	NA	NA	0	0	NA	0	0	0	0		0		0.00195312		-0.00195312		-0.00195312		0.00195312		NA	NA	NA	NA	NA	NA
7	0	0	NA	0	0	0	0.00195312		-0.00195312		0.00195312		0		0		0.00195312		NA	NA	NA	NA	NA	NA	0	0	NA	0	0	0	0		0		0.00195312		-0.00195312		-0.00195312		0.00195312		NA	NA	NA	NA	NA	NA
8	0	0	NA	0	0	0	0.00195312		-0.00195312		0.00195312		0		0		0.00195312		NA	NA	NA	NA	NA	NA	0	0	NA	0	0	0	0		0		0.00195312		-0.00195312		-0.00195312		0.00195312		NA	NA	NA	NA	NA	NA
9	0	0	NA	0	0	0	0.00195312		-0.00195312		0.00195312		0		0		0.00195312		NA	NA	NA	NA	NA	NA	0	0	NA	0	0	0	0		0		0.00195312		-0.00195312		-0.00195312		0.00195312		NA	NA	NA	NA	NA	NA
10	0	0	NA	0	0	0	0.00195312		-0.00195312		0.00195312		0		0		0.00195312		NA	NA	NA	NA	NA	NA	0	0	NA	0	0	0	0		0		0.00195312		-0.00195312		-0.00195312		0.00195312		NA	NA	NA	NA	NA	NA
11	0	0	NA	0	0	0	0.00195312		-0.00195312		0.00195312		0		0		0.00195312		NA	NA	NA	NA	NA	NA	0	0	NA	0	0	0	0		0		0.00195312		-0.00195312		-0.00195312		0.00195312		NA	NA	NA	NA	NA	NA
12	0	0	NA	0	0	0	0.00195312		-0.00195312		0.00195312		0		0		0.00195312		NA	NA	NA	NA	NA	NA	0	0	NA	0	0	0	0		0		0.00195312		-0.00195312		-0.00195312		0.00195312		NA	NA	NA	NA	NA	NA
13	0	0	NA	0	0	0	0.00195312		-0.00195312		0.00195312		0		0		0.00195312		NA	NA	NA	NA	NA	NA	0	0	NA	0	0	0	0		0		0.00195312		-0.00195312		-0.00195312		0.00195312		NA	NA	NA	NA	NA	NA
14	0	0	NA	0	0	0	0.00195312		-0.00195312		0.00195312		0		0		0.00195312		NA	NA	NA	NA	NA	NA	0	0	NA	0	0	0	0		0		0.00195312		-0.00195312		-0.00195312		0.00195312		NA	NA	NA	NA	NA	NA
15	0	0	NA	0	0	0	0.00195312		-0.00195312		0.00195312		0		0		0.00195312		NA	NA	NA	NA	NA	NA	0	0	NA	0	0	0	0		0		0.00195312		-0.00195312		-0.00195312		0.00195312		NA	NA	NA	NA	NA	NA
16	0	0	NA	0	0	0	0.00195312		-0.00195312		0.00195312		0		0		0.00195312		NA	NA	NA	NA	NA	NA	0	0	NA	0	0	0	0		0		0.00195312		-0.00195312		-0.00195312		0.00195312		NA	NA	NA	NA	NA	NA
17	0	0	NA	0	0	0	0.00195312		-0.00195312		0.00195312		0		0		0.00195312		NA	NA	NA	NA	NA	NA	0	0	NA	0	0	0	0		0		0.00195312		-0.00195312		-0.00195312		0.00195312		NA	NA	NA	NA	NA	NA
18	0	0	NA	0	0	0	0.00195312		-0.00195312		0.00195312		0		0		0.00195312		NA	NA	NA	NA	NA	NA	0	0	NA	0	0	0	0		0		0.00195312		-0.00195312		-0.00195312		0.00195312		NA	NA	NA	NA	NA	NA
19	0	0	NA	0	0	0	0.00195312		-0.00195312		0.00195312		0		0		0.00195312		NA	NA	NA	NA	NA	NA	0	0	NA	0	0	0	0		0		0.00195312		-0.00195312		-0.00195312		0.00195312		NA	NA	NA	NA	NA	NA
20	0	0	NA	0	0	0	0.00195312		-0.00195312		0.00195312		0		0		0.00195312		NA	NA	NA	NA	NA	NA	0	0	NA	0	0	0	0		0		0.00195312		-0.00195312		-0.00195312		0.00195312		NA	NA	NA	NA	NA	NA
21	0	0	NA	0	0	0	0.00195312		-0.00195312		0.00195312		0		0		0.00195312		NA	NA	NA	NA	NA	NA	0	0	NA	0	0	0	0		0		0.00195312		-0.00195312		-0.00195312		0.00195312		NA	NA	NA	NA	NA	NA
22	0	0	NA	0	0	0	0.00195312		-0.00195312		0.00195312		0		0		0.00195312		NA	NA	NA	NA	NA	NA	0	0	NA	0	0	0	0		0		0.00195312		-0.00195312		-0.00195312		0.00195312		NA	NA	NA	NA	NA	NA
23	0	0	NA	0	0	0	0.00195312		-0.00195312		0.00195312		0		0		0.00195312		NA	NA	NA	NA	NA	NA	0	0	NA	0	0	0	0		0		0.00195312		-0.00195312		-0.00195312		0.00195312		NA	NA	NA	NA	NA	NA
24	0	0	NA	0	0	0	0.00195312		-0.00195312		0.00195312		0		0		0.00195312		NA	NA	NA	NA	NA	NA	0	0	NA	0	0	0	0		0		0.00195312		-0.00195312		-0.00195312		0.00195312		NA	NA	NA	NA	NA	NA
25	0	0	NA	0	0	0	0.00195312		-0.00195312		0.00195312		0		0		0.00195312		NA	NA	NA	NA	NA	NA	0	0	NA	0	0	0	0		0		0.00195312		-0.00195312		-0.00195312		0.00195312		NA	NA	NA	NA	NA	NA
26	0	0	NA	0	0	0	0.00195312		-0.00195312		0.00195312		0		0		0.00195312		NA	NA	NA	NA	NA	NA	0	0	NA	0	0	0	0		0		0.00195312		-0.00195312		-0.00195312		0.00195312		NA	NA	NA	NA	NA	NA
27	0	0	NA	0	0	0	0.00195312		-0.00195312		0.00195312		0		0		0.00195312		NA	NA	NA	NA	NA	NA	0	0	NA	0	0	0	0		0		0.00195312		-0.00195312		-0.00195312		0.00195312		NA	NA	NA	NA	NA	NA
28	0	0	NA	0	0	0	0.00195312		-0.00195312		0.00195312		0		0		0.00195312		NA	NA	NA	NA	NA	NA	0	0	NA	0	0	0	0		0		0.00195312		-0.00195312		-0.00195312		0.00195312		NA	NA	NA	NA	NA	NA
29	0	0	NA	0	0	0	0.00195312		-0.00195312		0.00195312		0		0		0.00195312		NA	NA	NA	NA	NA	NA	0	0	NA	0	0	0	0		0		0.00195312		-0.00195312		-0.00195312		0.00195312		NA	NA	NA	NA	NA	NA
30	0	0	NA	0	0	0	0.00195312		-0.00195312		0.00195312		0		0		0.00195312		NA	NA	NA	NA	NA	NA	0	0	NA	0	0	0	0		0		0.00195312		-0.00195312		-0.00195312		0.00195312		NA	NA	NA	NA	NA	NA
31	0	0	NA	0	0	0	0.00195312		-0.00195312		0.00195312		0		0		0.00195312		NA	NA	NA	NA	NA	NA	0	0	NA	0	0	0	0		0		0.00195312		-0.00195312		-0.00195312		0.00195312		NA	NA	NA	NA	NA	NA
32	0	0	NA	0	0	0	0.00195312		-0.00195312		0.00195312		0		0		0.00195312		NA	NA	NA	NA	NA	NA	0	0	NA	0	0	0	0		0		0.00195312		-0.00195312		-0.00195312		0.00195312		NA	NA	NA	NA	NA	NA
33	0	0	NA	0	0	0	0.00195312		-0.00195312		0.00195312		0		0		0.00195312		NA	NA	NA	NA	NA	NA	0	0	NA	0	0	0	0		0		0.00195312		-0.00195312		-0.00195312		0.00195312		NA	NA	NA	NA	NA	NA
34	0	0	NA	0	0	0	0.00195312		-0.00195312		0.00195312		0		0		0.00195312		NA	NA	NA	NA	NA	NA	0	0	NA	0	0	0	0		0		0.00195312		-0.00195312		-0.00195312		0.00195312		NA	NA	NA	NA	NA	NA
35	0	0	NA	0	0	0	0.00195312		-0.00195312		0.00195312		0		0		0.00195312		NA	NA	NA	NA	NA	NA	0	0	NA	0	0	0	0		0		0.00195312		-0.00195312		-0.00195312		0.00195312		NA	NA	NA	NA	NA	NA
36	0	0	NA	0	0	0	0.00195312		-0.00195312		0.00195312		0		0		0.00195312		NA	NA	NA	NA	NA	NA	0	0	NA	0	0	0	0		0		0.00195312		-0.00195312		-0.00195312		0.00195312		NA	NA	NA	NA	NA	NA
37	0	0	NA	0	0	0	0.00195312		-0.00195312		0.00195312		0		0		0.00195312		NA	NA	NA	NA	NA	NA	0	0	NA	0	0	0	0		0		0.00195312		-0.00195312		-0.00195312		0.00195312		NA	NA	NA	NA	NA	NA
38	0	0	NA	0	0	0	0.00195312		-0.00195312		0.00195312		0		0		0.00195312		NA	NA	NA	NA	NA	NA	0	0	NA	0	0	0	0		0		0.00195312		-0.00195312		-0.00195312		0.00195312		NA	NA	NA	NA	NA	NA
39	0	0	NA	0	0	0	0.00195312		-0.00195312		0.00195312		0		0		0.00195312		NA	NA	NA	NA	NA	NA	0	0	NA	0	0	0	0		0		0.00195312		-0.00195312		-0.00195312		0.00195312		NA	NA	NA	NA	NA	NA
40	0	0	NA	0	0	0	0.00195312		-0.00195312		0.00195312		0		0		0.00195312		NA	NA	NA	NA	NA	NA	0	0	NA	0	0	0	0		0		0.00195312		-0.00195312		-0.00195312		0.00195312		NA	NA	NA	NA	NA	NA
41	0	0	NA	0	0	0	0.00195312		-0.00195312		0.00195312		0		0		0.00195312		NA	NA	NA	NA	NA	NA	0	0	NA	0	0	0	0		0		0.00195312		-0.00195312		-0.00195312		0.00195312		NA	NA	NA	NA	NA	NA
42	0	0	NA	0	0	0	0.00195312		-0.00195312		0.00195312		0		0		0.00195312		NA	NA	NA	NA	NA	NA	0	0	NA	0	0	0	0		0		0.00195312		-0.00195312		-0.00195312		0.00195312		NA	NA	NA	NA	NA	NA
43	0	0	NA	0	0	0	0.00195312		-0.00195312		0.00195312		0		0		0.00195312		NA	NA	NA	NA	NA	NA	0	0	NA	0	0	0	0		0		0.00195312		-0.00195312		-0.00195312		0.00195312		NA	NA	NA	NA	NA	NA
44	0	0	NA	0	0	0	0.00195312		-0.00195312		0.00195312		0		0		0.00195312		NA	NA	NA	NA	NA	NA	0	0	NA	0	0	0	0		0		0.00195312		-0.00195312		-0.00195312		0.00195312		NA	NA	NA	NA	NA	NA
45	0	0	NA	0	0	0	0.00195312		-0.00195312		0.00195312		0		0		0.00195312		NA	NA	NA	NA	NA	NA	0	0	NA	0	0	0	0		0		0.00195312		-0.00195312		-0.00195312		0.00195312		NA	NA	NA	NA	NA	NA
46	0	0	NA	0	0	0	0.00195312		-0.00195312		0.00195312		0		0		0.00195312		NA	NA	NA	NA	NA	NA	0	0	NA	0	0	0	0		0		0.00195312		-0.00195312		-0.00195312		0.00195312		NA	NA	NA	NA	NA	NA
47	0	0	NA	0	0	0	0.00195312		-0.00195312		0.00195312		0		0		0.00195312		NA	NA	NA	NA	NA	NA	0	0	NA	0	0	0	0		0		0.00195312		-0.00195312		-0.00195312		0.00195312		NA	NA	NA	NA	NA	NA
48	0	0	NA	0	0	0	0.00195312		-0.00195312		0.00195312		0		0		0.00195312		NA	NA	NA	NA	NA	NA	0	0	NA	0	0	0	0		0		0.00195312		-0.00195312		-0.00195312		0.00195312		NA	NA	NA	NA	NA	NA
49	0	0	NA	0	0	0	0.00195312		-0.00195312		0.00195312		0		0		0.00195312		NA	NA	NA	NA	NA	NA	0	0	NA	0	0	0	0		0		0.00195312		-0.00195312		-0.00195312		0.00195312		NA	NA	NA	NA	NA	NA
50	0	0	NA	0	0	0	0.00195312		-0.00195312		0.00195312		0		0		0.00195312		NA	NA	NA	NA	NA	NA	0	0	NA	0	0	0	0		0		0.00195312		-0.00195312		-0.00195312		0.00195312		NA	NA	NA	NA	NA	NA
51	0	0	NA	0	0	0	0.00195312		-0.00195312		0.00195312		0		0		0.00195312		NA	NA	NA	NA	NA	NA	0	0	NA	0	0	0	0		0		0.00195312		-0.00195312		-0.00195312		0.00195312		NA	NA	NA	NA	NA	NA
52	0	0	NA	0	0	0	0.00195312		-0.00195312		0.00195312		0		0		0.00195312		NA	NA	NA	NA	NA	NA	0	0	NA	0	0	0	0		0		0.00195312		-0.00195312		-0.00195312		0.00195312		NA	NA	NA	NA	NA	NA
53	0	0	NA	0	0	0	0.00195312		-0.00195312		0.00195312		0		0		0.00195312		NA	NA	NA	NA	NA	NA	0	0	NA	0	0	0	0		0		0.00195312		-0.00195312		-0.00195312		0.00195312		NA	NA	NA	NA	NA	NA
54	0	0	NA	0	0	0	0.00195312		-0.00195312		0.00195312		0		0		0.00195312		NA	NA	NA	NA	NA	NA	0	0	NA	0	0	0	0		0		0.00195312		-0.00195312		-0.00195312		0.00195312		NA	NA	NA	NA	NA	NA
55	0	0	NA	0	0	0	0.00195312		-0.00195312		0.00195312		0		0		0.00195312		NA	NA	NA	NA	NA	NA	0	0	NA	0	0	0	0		0		0.00195312		-0.00195312		-0.00195312		0.00195312		NA	NA	NA	NA	NA	NA
56	0	0	NA	0	0	0	0.00195312		-0.00195312		0.00195312		0		0		0.00195312		NA	NA	NA	NA	NA	NA	0	0	NA	0	0	0	0		0		0.00195312		-0.00195312		-0.00195312		0.00195312		NA	NA	NA	NA	NA	NA
57	0	0	NA	0	0	0	0.00195312		-0.00195312		0.00195312		0		0		0.00195312		NA	NA	NA	NA	NA	NA	0	0	NA	0	0	0	0		0		0.00195312		-0.00195312		-0.00195312		0.00195312		NA	NA	NA	NA	NA	NA
58	0	0	NA	0	0	0	0.00195312		-0.00195312		0.00195312		0		0		0.00195312		NA	NA	NA	NA	NA	NA	0	0	NA	0	0	0	0		0		0.00195312		-0.00195312		-0.00195312		0.00195312		NA	NA	NA	NA	NA	NA
59	0	0	NA	0	0	0	0.00195312		-0.00195312		0.00195312		0		0		0.00195312		NA	NA	NA	NA	NA	NA	0	0	NA	0	0	0	0		0		0.00195312		-0.00195312		-0.00195312		0.00195312		NA	NA	NA	NA	NA	NA
60	0	0	NA	0	0	0	0.00195312		-0.00195312		0.00195312		0		0		0.00195312		NA	NA	NA	NA	NA	NA	0	0	NA	0	0	0	0		0		0.00195312		-0.00195312		-0.00195312		0.00195312		NA	NA	NA	NA	NA	NA
61	0	0	NA	0	0	0	0.00195312		-0.00195312		0.00195312		0		0		0.00195312		NA	NA	NA	NA	NA	NA	0	0	NA	0	0	0	0		0		0.00195312		-0.00195312		-0.00195312		0.00195312		NA	NA	NA	NA	NA	NA
62	0	0	NA	0	0	0	0.00195312		-0.00195312		0.00195312		0		0		0.00195312		NA	NA	NA	NA	NA	NA	0	0	NA	0	0	0	0		0		0.00195312		-0.00195312		-0.00195312		0.00195312		NA	NA	NA	NA	NA	NA
63	0	0	NA	0	0	0	0.00195312		-0.00195312		0.00195312		0		0		0.00195312		NA	NA	NA	NA	NA	NA	0	0	NA	0	0	0	0		0		0.00195312		-0.00195312		-0.00195312		0.00195312		NA	NA	NA	NA	NA	NA
64	0	0	NA	0	0	0	0.00195312		-0.00195312		0.00195312		0		0		0.00195312		NA	NA	NA	NA	NA	NA	0	0	NA	0	0	0	0		0		0.00195312		-0.00195312		-0.00195312		0.00195312		NA	NA	NA	NA	NA	NA
65	0	0	NA	0	0	0	0.00195312		-0.00195312		0.00195312		0		0		0.00195312		NA	NA	NA	NA	NA	NA	0	0	NA	0	0	0	0		0		0.00195312		-0.00195312		-0.00195312		0.00195312		NA	NA	NA	NA	NA	NA
66	0	0	NA	0	0	0	0.00195312		-0.00195312		0.00195312		0		0		0.00195312		NA	NA	NA	NA	NA	NA	0	0	NA	0	0	0	0		0		0.00195312		-0.00195312		-0.00195312		0.00195312		NA	NA	NA	NA	NA	NA
67	1	0	NA	0	0	0	0.921873		0.877125		0.839562		0		0		0.00195312		NA	NA	NA	NA	NA	NA	0	0	NA	0	0	0	0		0		0.00195312		-0.00195312		-0.00195312		0.00195312		NA	NA	NA	NA	NA	NA
68	0	0	NA	0	0	0	0.00195312		-0.00195312		0.00195312		0		0		0.00195312		NA	NA	NA	NA	NA	NA	0	0	NA	0	0	0	0		0		0.00195312		-0.00195312		-0.00195312		0.00195312		NA	NA	NA	NA	NA	NA
69	0	0	NA	0	0	0	0.00195312		-0.00195312		0.00195312		0		0		0.00195312		NA	NA	NA	NA	NA	NA	0	0	NA	0	0	0	0		0		0.00195312		-0.00195312		-0.00195312		0.00195312		NA	NA	NA	NA	NA	NA
70	0	0	NA	0	0	0	0.00195312		-0.00195312		0.00195312		0		0		0.00195312		NA	NA	NA	NA	NA	NA	0	0	NA	0	0	0	0		0		0.00195312		-0.00195312		-0.00195312		0.00195312		NA	NA	NA	NA	NA	NA
71	0	0	NA	0	0	0	0.00195312		-0.00195312		0.00195312		0		0		0.00195312		NA	NA	NA	NA	NA	NA	0	0	NA	0	0	0	0		0		0.00195312		-0.00195312		-0.00195312		0.00195312		NA	NA	NA	NA	NA	NA
72	0	0	NA	0	0	0	0.00195312		-0.00195312		0.00195312		0		0		0.00195312		NA	NA	NA	NA	NA	NA	0	0	NA	0	0	0	0		0		0.00195312		-0.00195312		-0.00195312		0.00195312		NA	NA	NA	NA	NA	NA
73	0	0	NA	0	0	0	0.00195312		-0.00195312		0.00195312		0		0		0.00195312		NA	NA	NA	NA	NA	NA	0	0	NA	0	0	0	0		0		0.00195312		-0.00195312		-0.00195312		0.00195312		NA	NA	NA	NA	NA	NA
74	0	0	NA	0	0	0	0.00195312		-0.00195312		0.00195312		0		0		0.00195312		NA	NA	NA	NA	NA	NA	0	0	NA	0	0	0	0		0		0.00195312		-0.00195312		-0.00195312		0.00195312		NA	NA	NA	NA	NA	NA
75	0	0	NA	0	0	0	0.00195312		-0.00195312		0.00195312		0		0		0.00195312		NA	NA	NA	NA	NA	NA	0	0	NA	0	0	0	0		0		0.00195312		-0.00195312		-0.00195312		0.00195312		NA	NA	NA	NA	NA	NA
76	0	0	NA	0	0	0	0.00195312		-0.00195312		0.00195312		0		0		0.00195312		NA	NA	NA	NA	NA	NA	0	0	NA	0	0	0	0		0		0.00195312		-0.00195312		-0.00195312		0.00195312		NA	NA	NA	NA	NA	NA
77	0	0	NA	0	0	0	0.00195312		-0.00195312		0.00195312		0		0		0.00195312		NA	NA	NA	NA	NA	NA	0	0	NA	0	0	0	0		0		0.00195312		-0.00195312		-0.00195312		0.00195312		NA	NA	NA	NA	NA	NA
78	0	0	NA	0	0	0	0.00195312		-0.00195312		0.00195312		0		0		0.00195312		NA	NA	NA	NA	NA	NA	0	0	NA	0	0	0	0		0		0.00195312		-0.00195312		-0.00195312		0.00195312		NA	NA	NA	NA	NA	NA
79	0	0	NA	0	0	0	0.00195312		-0.00195312		0.00195312		0		0		0.00195312		NA	NA	NA	NA	NA	NA	0	0	NA	0	0	0	0		0		0.00195312		-0.00195312		-0.00195312		0.00195312		NA	NA	NA	NA	NA	NA
80	0	0	NA	0	0	0	0.00195312		-0.00195312		0.00195312		0		0		0.00195312		NA	NA	NA	NA	NA	NA	0	0	NA	0	0	0	0		0		0.00195312		-0.00195312		-0.00195312		0.00195312		NA	NA	NA	NA	NA	NA
81	0	0	NA	0	0	0	0.00195312		-0.00195312		0.00195312		0		0		0.00195312		NA	NA	NA	NA	NA	NA	0	0	NA	0	0	0	0		0		0.00195312		-0.00195312		-0.00195312		0.00195312		NA	NA	NA	NA	NA	NA
82	0	0	NA	0	0	0	0.00195312		-0.00195312		0.00195312		0		0		0.00195312		NA	NA	NA	NA	NA	NA	0	0	NA	0	0	0	0		0		0.00195312		-0.00195312		-0.00195312		0.00195312		NA	NA	NA	NA	NA	NA
83	0	0	NA	0	0	0	0.00195312		-0.00195312		0.00195312		0		0		0.00195312		NA	NA	NA	NA	NA	NA	0	0	NA	0	0	0	0		0		0.00195312		-0.00195312		-0.00195312		0.00195312		NA	NA	NA	NA	NA	NA
84	0	0	NA	0	0	0	0.00195312		-0.00195312		0.00195312		0		0		0.00195312		NA	NA	NA	NA	NA	NA	0	0	NA	0	0	0	0		0		0.00195312		-0.00195312		-0.00195312		0.00195312		NA	NA	NA	NA	NA	NA
85	0	0	NA	0	0	0	0.00195312		-0.00195312		0.00195312		0		0		0.00195312		NA	NA	NA	NA	NA	NA	0	0	NA	0	0	0	0		0		0.00195312		-0.00195312		-0.00195312		0.00195312		NA	NA	NA	NA	NA	NA
86	0	0	NA	0	0	0	0.00195312		-0.00195312		0.00195312		0		0		0.00195312		NA	NA	NA	NA	NA	NA	0	0	NA	0	0	0	0		0		0.00195312		-0.00195312		-0.00195312		0.00195312		NA	NA	NA	NA	NA	NA
87	0	0	NA	0	0	0	0.00195312		-0.00195312		0.00195312		0		0		0.00195312		NA	NA	NA	NA	NA	NA	0	0	NA	0	0	0	0		0		0.00195312		-0.00195312		-0.00195312		0.00195312		NA	NA	NA	NA	NA	NA
88	1	0	NA	0	0	0	0.921873		0.877125		0.839562		0		0		0.00195312		NA	NA	NA	NA	NA	NA	0	0	NA	0	0	0	0		0		0.00195312		-0.00195312		-0.00195312		0.00195312		NA	NA	NA	NA	NA	NA
89	1	0	NA	0	0	0	0.921873		0.877125		0.839562		0		0		0.00195312		NA	NA	NA	NA	NA	NA	0	0	NA	0	0	0	0		0		0.00195312		-0.00195312		-0.00195312		0.00195312		NA	NA	NA	NA	NA	NA
90	0	0	NA	0	0	0	0.00195312		-0.00195312		0.00195312		0		0		0.00195312		NA	NA	NA	NA	NA	NA	0	0	NA	0	0	0	0		0		0.00195312		-0.00195312		-0.00195312		0.00195312		NA	NA	NA	NA	NA	NA
91	0	0	NA	0	0	0	0.00195312		-0.00195312		0.00195312		0		0		0.00195312		NA	NA	NA	NA	NA	NA	0	0	NA	0	0	0	0		0		0.00195312		-0.00195312		-0.00195312		0.00195312		NA	NA	NA	NA	NA	NA
92	0	0	NA	0	0	0	0.00195312		-0.00195312		0.00195312		0		0		0.00195312		NA	NA	NA	NA	NA	NA	0	0	NA	0	0	0	0		0		0.00195312		-0.00195312		-0.00195312		0.00195312		NA	NA	NA	NA	NA	NA
93	0	0	NA	0	0	0	0.00195312		-0.00195312		0.00195312		0		0		0.00195312		NA	NA	NA	NA	NA	NA	0	0	NA	0	0	0	0		0		0.00195312		-0.00195312		-0.00195312		0.00195312		NA	NA	NA	NA	NA	NA
94	0	0	NA	0	0	0	0.00195312		-0.00195312		0.00195312		0		0		0.00195312		NA	NA	NA	NA	NA	NA	0	0	NA	0	0	0	0		0		0.00195312		-0.00195312		-0.00195312		0.00195312		NA	NA	NA	NA	NA	NA
95	0	0	NA	0	0	0	0.00195312		-0.00195312		0.00195312		0		0		0.00195312		NA	NA	NA	NA	NA	NA	0	0	NA	0	0	0	0		0		0.00195312		-0.00195312		-0.00195312		0.00195312		NA	NA	NA	NA	NA	NA
96	0	0	NA	0	0	0	0.00195312		-0.00195312		0.00195312		0		0		0.00195312		NA	NA	NA	NA	NA	NA	0	0	NA	0	0	0	0		0		0.00195312		-0.00195312		-0.00195312		0.00195312		NA	NA	NA	NA	NA	NA
97	0	0	NA	0	0	0	0.00195312		-0.00195312		0.00195312		0		0		0.00195312		NA	NA	NA	NA	NA	NA	0	0	NA	0	0	0	0		0		0.00195312		-0.00195312		-0.00195312		0.00195312		NA	NA	NA	NA	NA	NA
98	0	0	NA	0	0	0	0.00195312		-0.00195312		0.00195312		0		0		0.00195312		NA	NA	NA	NA	NA	NA	0	0	NA	0	0	0	0		0		0.00195312		-0.00195312		-0.00195312		0.00195312		NA	NA	NA	NA	NA	NA
99	0	0	NA	0	0	0	0.00195312		-0.00195312		0.00195312		0		0		0.00195312		NA	NA	NA	NA	NA	NA	0	0	NA	0	0	0	0		0		0.00195312		-0.00195312		-0.00195312		0.00195312		NA	NA	NA	NA	NA	NA
100	0	0	NA	0	0	0	0.00195312		-0.00195312		0.00195312		0		0		0.00195312		NA	NA	NA	NA	NA	NA	0	0	NA	0	0	0	0		0		0.00195312		-0.00195312		-0.00195312		0.00195312		NA	NA	NA	NA	NA	NA
101	0	0	NA	0	0	0	0.00195312		-0.00195312		0.00195312		0		0		0.00195312		NA	NA	NA	NA	NA	NA	0	0	NA	0	0	0	0		0		0.00195312		-0.00195312		-0.00195312		0.00195312		NA	NA	NA	NA	NA	NA
102	0	0	NA	0	0	0	0.00195312		-0.00195312		0.00195312		0		0		0.00195312		NA	NA	NA	NA	NA	NA	0	0	NA	0	0	0	0		0		0.00195312		-0.00195312		-0.00195312		0.00195312		NA	NA	NA	NA	NA	NA
103	0	0	NA	0	0	0	0.00195312		-0.00195312		0.00195312		0		0		0.00195312		NA	NA	NA	NA	NA	NA	0	0	NA	0	0	0	0		0		0.00195312		-0.00195312		-0.00195312		0.00195312		NA	NA	NA	NA	NA	NA
104	0	0	NA	0	0	0	0.00195312		-0.00195312		0.00195312		0		0		0.00195312		NA	NA	NA	NA	NA	NA	0	0	NA	0	0	0	0		0		0.00195312		-0.00195312		-0.00195312		0.00195312		NA	NA	NA	NA	NA	NA
105	0	0	NA	0	0	0	0.00195312		-0.00195312		0.00195312		0		0		0.00195312		NA	NA	NA	NA	NA	NA	0	0	NA	0	0	0	0		0		0.00195312		-0.00195312		-0.00195312		0.00195312		NA	NA	NA	NA	NA	NA
106	0	0	NA	0	0	0	0.00195312		-0.00195312		0.00195312		0		0		0.00195312		NA	NA	NA	NA	NA	NA	0	0	NA	0	0	0	0		0		0.00195312		-0.00195312		-0.00195312		0.00195312		NA	NA	NA	NA	NA	NA
107	0	0	NA	0	0	0	0.00195312		-0.00195312		0.00195312		0		0		0.00195312		NA	NA	NA	NA	NA	NA	0	0	NA	0	0	0	0		0		0.00195312		-0.00195312		-0.00195312		0.00195312		NA	NA	NA	NA	NA	NA
108	0	0	NA	0	0	0	0.00195312		-0.00195312		0.00195312		0		0		0.00195312		NA	NA	NA	NA	NA	NA	0	0	NA	0	0	0	0		0		0.00195312		-0.00195312		-0.00195312		0.00195312		NA	NA	NA	NA	NA	NA
109	0	0	NA	0	0	0	0.00195312		-0.00195312		0.00195312		0		0		0.00195312		NA	NA	NA	NA	NA	NA	0	0	NA	0	0	0	0		0		0.00195312		-0.00195312		-0.00195312		0.00195312		NA	NA	NA	NA	NA	NA
110	0	0	NA	0	0	0	0.00195312		-0.00195312		0.00195312		0		0		0.00195312		NA	NA	NA	NA	NA	NA	0	0	NA	0	0	0	0		0		0.00195312		-0.00195312		-0.00195312		0.00195312		NA	NA	NA	NA	NA	NA
111	0	0	NA	0	0	0	0.00195312		-0.00195312		0.00195312		0		0		0.00195312		NA	NA	NA	NA	NA	NA	0	0	NA	0	0	0	0		0		0.00195312		-0.00195312		-0.00195312		0.00195312		NA	NA	NA	NA	NA	NA
112	0	0	NA	0	0	0	0.00195312		-0.00195312		0.00195312		0		0		0.00195312		NA	NA	NA	NA	NA	NA	0	0	NA	0	0	0	0		0		0.00195312		-0.00195312		-0.00195312		0.00195312		NA	NA	NA	NA	NA	NA
113	0	0	NA	0	0	0	0.00195312		-0.00195312		0.00195312		0		0		0.00195312		NA	NA	NA	NA	NA	NA	0	0	NA	0	0	0	0		0		0.00195312		-0.00195312		-0.00195312		0.00195312		NA	NA	NA	NA	NA	NA
114	0	0	NA	0	0	0	0.00195312		-0.00195312		0.00195312		0		0		0.00195312		NA	NA	NA	NA	NA	NA	0	0	NA	0	0	0	0		0		0.00195312		-0.00195312		-0.00195312		0.00195312		NA	NA	NA	NA	NA	NA
115	0	0	NA	0	0	0	0.00195312		-0.00195312		0.00195312		0		0		0.00195312		NA	NA	NA	NA	NA	NA	0	0	NA	0	0	0	0		0		0.00195312		-0.00195312		-0.00195312		0.00195312		NA	NA	NA	NA	NA	NA
116	0	0	NA	0	0	0	0.00195312		-0.00195312		0.00195312		0		0		0.00195312		NA	NA	NA	NA	NA	NA	0	0	NA	0	0	0	0		0		0.00195312		-0.00195312		-0.00195312		0.00195312		NA	NA	NA	NA	NA	NA
117	0	0	NA	0	0	0	0.00195312		-0.00195312		0.00195312		0		0		0.00195312		NA	NA	NA	NA	NA	NA	0	0	NA	0	0	0	0		0		0.00195312		-0.00195312		-0.00195312		0.00195312		NA	NA	NA	NA	NA	NA
118	0	0	NA	0	0	0	0.00195312		-0.00195312		0.00195312		0		0		0.00195312		NA	NA	NA	NA	NA	NA	0	0	NA	0	0	0	0		0		0.00195312		-0.00195312		-0.00195312		0.00195312		NA	NA	NA	NA	NA	NA
119	0	0	NA	0	0	0	0.00195312		-0.00195312		0.00195312		0		0		0.00195312		NA	NA	NA	NA	NA	NA	0	0	NA	0	0	0	0		0		0.00195312		-0.00195312		-0.00195312		0.00195312		NA	NA	NA	NA	NA	NA
120	0	0	NA	0	0	0	0.00195312		-0.00195312		0.00195312		0		0		0.00195312		NA	NA	NA	NA	NA	NA	0	0	NA	0	0	0	0		0		0.00195312		-0.00195312		-0.00195312		0.00195312		NA	NA	NA	NA	NA	NA
121	0	0	NA	0	0	0	0.00195312		-0.00195312		0.00195312		0		0		0.00195312		NA	NA	NA	NA	NA	NA	0	0	NA	0	0	0	0		0		0.00195312		-0.00195312		-0.00195312		0.00195312		NA	NA	NA	NA	NA	NA
122	0	0	NA	0	0	1	0.00195312		-0.00195312		-1.01241		0		0		-0.836906		NA	NA	NA	NA	NA	NA	0	0	NA	0	0	1	0		0		-0.970906		-0.00195312		-0.00195312		-0.838237		NA	NA	NA	NA	NA	NA
123	0	0	NA	0	0	0	0.00195312		-0.00195312		0.00195312		0		0		0.00195312		NA	NA	NA	NA	NA	NA	0	0	NA	0	0	0	0		0		0.00195312		-0.00195312		-0.00195312		0.00195312		NA	NA	NA	NA	NA	NA
124	0	0	NA	0	0	0	0.00195312		-0.00195312		0.00195312		0		0		0.00195312		NA	NA	NA	NA	NA	NA	0	0	NA	0	0	0	0		0		0.00195312		-0.00195312		-0.00195312		0.00195312		NA	NA	NA	NA	NA	NA
125	0	0	NA	0	0	0	0.00195312		-0.00195312		0.00195312		0		0		0.00195312		NA	NA	NA	NA	NA	NA	0	0	NA	0	0	0	0		0		0.00195312		-0.00195312		-0.00195312		0.00195312		NA	NA	NA	NA	NA	NA
126	0	0	NA	0	0	0	0.00195312		-0.00195312		0.00195312		0		0		0.00195312		NA	NA	NA	NA	NA	NA	0	0	NA	0	0	0	0		0		0.00195312		-0.00195312		-0.00195312		0.00195312		NA	NA	NA	NA	NA	NA
127	0	0	NA	0	1	0	0.00195312		-0.969522		0.00195312		0		-0.79878		0.00195312		NA	NA	NA	NA	NA	NA	0	0	NA	0	1	0	0		-0.924479		0.00195312		-0.00195312		-0.79604		0.00195312		NA	NA	NA	NA	NA	NA
128	0	0	NA	0	0	0	0.00195312		-0.00195312		0.00195312		0		0		0.00195312		NA	NA	NA	NA	NA	NA	0	0	NA	0	0	0	0		0		0.00195312		-0.00195312		-0.00195312		0.00195312		NA	NA	NA	NA	NA	NA
129	0	0	NA	0	0	0	0.00195312		-0.00195312		0.00195312		0		0		0.00195312		NA	NA	NA	NA	NA	NA	0	0	NA	0	0	0	0		0		0.00195312		-0.00195312		-0.00195312		0.00195312		NA	NA	NA	NA	NA	NA
130	0	0	NA	0	0	0	0.00195312		-0.00195312		0.00195312		0		0		0.00195312		NA	NA	NA	NA	NA	NA	0	0	NA	0	0	0	0		0		0.00195312		-0.00195312		-0.00195312		0.00195312		NA	NA	NA	NA	NA	NA
131	1	0	NA	0	0	0	0.921873		0.877125		0.839562		0		0		0.00195312		NA	NA	NA	NA	NA	NA	0	0	NA	0	0	0	0		0		0.00195312		-0.00195312		-0.00195312		0.00195312		NA	NA	NA	NA	NA	NA
132	1	0	NA	0	0	0	0.921873		0.877125		0.839562		0		0		0.00195312		NA	NA	NA	NA	NA	NA	0	0	NA	0	0	0	0		0		0.00195312		-0.00195312		-0.00195312		0.00195312		NA	NA	NA	NA	NA	NA
133	0	0	NA	0	0	1	0.00195312		-0.00195312		-1.01241		0		0		-0.836906		NA	NA	NA	NA	NA	NA	0	0	NA	0	0	0	0		0		0.00195312		-0.00195312		-0.00195312		0.00195312		NA	NA	NA	NA	NA	NA
134	0	0	NA	0	0	1	0.00195312		-0.00195312		-1.01241		0		0		-0.836906		NA	NA	NA	NA	NA	NA	0	0	NA	0	0	0	0		0		0.00195312		-0.00195312		-0.00195312		0.00195312		NA	NA	NA	NA	NA	NA
135	1	0	NA	0	0	1	0.921873		0.877125		-0.0046822		0		0		-0.836906		NA	NA	NA	NA	NA	NA	0	0	NA	0	0	0	0		0		0.00195312		-0.00195312		-0.00195312		0.00195312		NA	NA	NA	NA	NA	NA
136	0	0	NA	1	0	0	-0.92578		-0.00195312		0.00195312		-0.757357		0		0.00195312		NA	NA	NA	NA	NA	NA	0	0	NA	1	0	0	-0.932278		0		0.00195312		-0.80555		-0.00195312		0.00195312		NA	NA	NA	NA	NA	NA
137	0	0	NA	0	0	0	0.00195312		-0.00195312		0.00195312		0		0		0.00195312		NA	NA	NA	NA	NA	NA	0	0	NA	0	0	0	0		0		0.00195312		-0.00195312		-0.00195312		0.00195312		NA	NA	NA	NA	NA	NA
138	0	0	NA	0	0	0	0.00195312		-0.00195312		0.00195312		0		0		0.00195312		NA	NA	NA	NA	NA	NA	0	0	NA	0	0	0	0		0		0.00195312		-0.00195312		-0.00195312		0.00195312		NA	NA	NA	NA	NA	NA
139	0	0	NA	0	0	0	0.00195312		-0.00195312		0.00195312		0		0		0.00195312		NA	NA	NA	NA	NA	NA	0	0	NA	0	0	0	0		0		0.00195312		-0.00195312		-0.00195312		0.00195312		NA	NA	NA	NA	NA	NA
140	0	0	NA	0	0	0	0.00195312		-0.00195312		0.00195312		0		0		0.00195312		NA	NA	NA	NA	NA	NA	0	0	NA	0	0	0	0		0		0.00195312		-0.00195312		-0.00195312		0.00195312		NA	NA	NA	NA	NA	NA
141	0	0	NA	0	0	0	0.00195312		-0.00195312		0.00195312		0		0		0.00195312		NA	NA	NA	NA	NA	NA	0	0	NA	0	0	0	0		0		0.00195312		-0.00195312		-0.00195312		0.00195312		NA	NA	NA	NA	NA	NA
142	0	0	NA	0	0	0	0.00195312		-0.00195312		0.00195312		0		0		0.00195312		NA	NA	NA	NA	NA	NA	0	0	NA	0	0	0	0		0		0.00195312		-0.00195312		-0.00195312		0.00195312		NA	NA	NA	NA	NA	NA
143	0	0	NA	0	0	0	0.00195312		-0.00195312		0.00195312		0		0		0.00195312		NA	NA	NA	NA	NA	NA	0	0	NA	0	0	0	0		0		0.00195312		-0.00195312		-0.00195312		0.00195312		NA	NA	NA	NA	NA	NA
144	0	0	NA	0	0	0	0.00195312		-0.00195312		0.00195312		0		0		0.00195312		NA	NA	NA	NA	NA	NA	0	0	NA	0	0	0	0		0		0.00195312		-0.00195312		-0.00195312		0.00195312		NA	NA	NA	NA	NA	NA
145	0	0	NA	0	0	0	0.00195312		-0.00195312		0.00195312		0		0		0.00195312		NA	NA	NA	NA	NA	NA	0	0	NA	0	0	0	0		0		0.00195312		-0.00195312		-0.00195312		0.00195312		NA	NA	NA	NA	NA	NA
146	0	0	NA	0	0	0	0.00195312		-0.00195312		0.00195312		0		0		0.00195312		NA	NA	NA	NA	NA	NA	0	0	NA	0	0	0	0		0		0.00195312		-0.00195312		-0.00195312		0.00195312		NA	NA	NA	NA	NA	NA
147	0	0	NA	0	0	0	0.00195312		-0.00195312		0.00195312		0		0		0.00195312		NA	NA	NA	NA	NA	NA	0	0	NA	0	0	0	0		0		0.00195312		-0.00195312		-0.00195312		0.00195312		NA	NA	NA	NA	NA	NA
148	0	0	NA	0	0	0	0.00195312		-0.00195312		0.00195312		0		0		0.00195312		NA	NA	NA	NA	NA	NA	0	0	NA	0	0	0	0		0		0.00195312		-0.00195312		-0.00195312		0.00195312		NA	NA	NA	NA	NA	NA
149	0	0	NA	0	0	0	0.00195312		-0.00195312		0.00195312		0		0		0.00195312		NA	NA	NA	NA	NA	NA	0	0	NA	0	0	0	0		0		0.00195312		-0.00195312		-0.00195312		0.00195312		NA	NA	NA	NA	NA	NA
150	0	0	NA	0	0	0	0.00195312		-0.00195312		0.00195312		0		0		0.00195312		NA	NA	NA	NA	NA	NA	0	0	NA	0	0	0	0		0		0.00195312		-0.00195312		-0.00195312		0.00195312		NA	NA	NA	NA	NA	NA
151	0	0	NA	0	0	0	0.00195312		-0.00195312		0.00195312		0		0		0.00195312		NA	NA	NA	NA	NA	NA	0	0	NA	0	0	0	0		0		0.00195312		-0.00195312		-0.00195312		0.00195312		NA	NA	NA	NA	NA	NA
152	0	0	NA	0	1	0	0.00195312		-0.969522		0.00195312		0		-0.79878		0.00195312		NA	NA	NA	NA	NA	NA	0	0	NA	0	0	0	0		0		0.00195312		-0.00195312		-0.00195312		0.00195312		NA	NA	NA	NA	NA	NA
153	0	0	NA	0	0	0	0.00195312		-0.00195312		0.00195312		0		0		0.00195312		NA	NA	NA	NA	NA	NA	0	0	NA	0	0	0	0		0		0.00195312		-0.00195312		-0.00195312		0.00195312		NA	NA	NA	NA	NA	NA
154	0	0	NA	0	0	0	0.00195312		-0.00195312		0.00195312		0		0		0.00195312		NA	NA	NA	NA	NA	NA	0	0	NA	0	0	0	0		0		0.00195312		-0.00195312		-0.00195312		0.00195312		NA	NA	NA	NA	NA	NA
155	0	0	NA	0	0	0	0.00195312		-0.00195312		0.00195312		0		0		0.00195312		NA	NA	NA	NA	NA	NA	0	0	NA	0	0	0	0		0		0.00195312		-0.00195312		-0.00195312		0.00195312		NA	NA	NA	NA	NA	NA
156	0	0	NA	0	0	0	0.00195312		-0.00195312		0.00195312		0		0		0.00195312		NA	NA	NA	NA	NA	NA	0	0	NA	0	0	0	0		0		0.00195312		-0.00195312		-0.00195312		0.00195312		NA	NA	NA	NA	NA	NA
157	0	0	NA	0	0	0	0.00195312		-0.00195312		0.00195312		0		0		0.00195312		NA	NA	NA	NA	NA	NA	0	0	NA	0	0	0	0		0		0.00195312		-0.00195312		-0.00195312		0.00195312		NA	NA	NA	NA	NA	NA
158	0	0	NA	0	0	0	0.00195312		-0.00195312		0.00195312		0		0		0.00195312		NA	NA	NA	NA	NA	NA	0	0	NA	0	0	0	0		0		0.00195312		-0.00195312		-0.00195312		0.00195312		NA	NA	NA	NA	NA	NA
159	0	0	NA	0	0	0	0.00195312		-0.00195312		0.00195312		0		0		0.00195312		NA	NA	NA	NA	NA	NA	0	0	NA	0	0	0	0		0		0.00195312		-0.00195312		-0.00195312		0.00195312		NA	NA	NA	NA	NA	NA
160	0	0	NA	0	0	0	0.00195312		-0.00195312		0.00195312		0		0		0.00195312		NA	NA	NA	NA	NA	NA	0	0	NA	0	0	0	0		0		0.00195312		-0.00195312		-0.00195312		0.00195312		NA	NA	NA	NA	NA	NA
161	0	0	NA	0	0	0	0.00195312		-0.00195312		0.00195312		0		0		0.00195312		NA	NA	NA	NA	NA	NA	0	0	NA	0	0	0	0		0		0.00195312		-0.00195312		-0.00195312		0.00195312		NA	NA	NA	NA	NA	NA
162	0	0	NA	0	0	0	0.00195312		-0.00195312		0.00195312		0		0		0.00195312		NA	NA	NA	NA	NA	NA	0	0	NA	0	0	0	0		0		0.00195312		-0.00195312		-0.00195312		0.00195312		NA	NA	NA	NA	NA	NA
163	0	0	NA	0	0	0	0.00195312		-0.00195312		0.00195312		0		0		0.00195312		NA	NA	NA	NA	NA	NA	0	0	NA	0	0	0	0		0		0.00195312		-0.00195312		-0.00195312		0.00195312		NA	NA	NA	NA	NA	NA
164	0	0	NA	0	0	0	0.00195312		-0.00195312		0.00195312		0		0		0.00195312		NA	NA	NA	NA	NA	NA	0	0	NA	0	0	0	0		0		0.00195312		-0.00195312		-0.00195312		0.00195312		NA	NA	NA	NA	NA	NA
165	0	0	NA	0	0	0	0.00195312		-0.00195312		0.00195312		0		0		0.00195312		NA	NA	NA	NA	NA	NA	0	0	NA	0	0	0	0		0		0.00195312		-0.00195312		-0.00195312		0.00195312		NA	NA	NA	NA	NA	NA
166	0	0	NA	0	0	0	0.00195312		-0.00195312		0.00195312		0		0		0.00195312		NA	NA	NA	NA	NA	NA	0	0	NA	0	0	0	0		0		0.00195312		-0.00195312		-0.00195312		0.00195312		NA	NA	NA	NA	NA	NA
167	0	0	NA	0	0	0	0.00195312		-0.00195312		0.00195312		0		0		0.00195312		NA	NA	NA	NA	NA	NA	0	0	NA	0	0	0	0		0		0.00195312		-0.00195312		-0.00195312		0.00195312		NA	NA	NA	NA	NA	NA
168	0	0	NA	0	0	0	0.00195312		-0.00195312		0.00195312		0		0		0.00195312		NA	NA	NA	NA	NA	NA	0	0	NA	0	0	0	0		0		0.00195312		-0.00195312		-0.00195312		0.00195312		NA	NA	NA	NA	NA	NA
169	0	0	NA	0	0	0	0.00195312		-0.00195312		0.00195312		0		0		0.00195312		NA	NA	NA	NA	NA	NA	0	0	NA	0	0	0	0		0		0.00195312		-0.00195312		-0.00195312		0.00195312		NA	NA	NA	NA	NA	NA
170	0	0	NA	0	0	0	0.00195312		-0.00195312		0.00195312		0		0		0.00195312		NA	NA	NA	NA	NA	NA	0	0	NA	0	0	0	0		0		0.00195312		-0.00195312		-0.00195312		0.00195312		NA	NA	NA	NA	NA	NA
171	0	0	NA	0	0	0	0.00195312		-0.00195312		0.00195312		0		0		0.00195312		NA	NA	NA	NA	NA	NA	0	0	NA	0	0	0	0		0		0.00195312		-0.00195312		-0.00195312		0.00195312		NA	NA	NA	NA	NA	NA
172	0	0	NA	0	0	0	0.00195312		-0.00195312		0.00195312		0		0		0.00195312		NA	NA	NA	NA	NA	NA	0	0	NA	0	0	0	0		0		0.00195312		-0.00195312		-0.00195312		0.00195312		NA	NA	NA	NA	NA	NA
173	0	0	NA	0	0	0	0.00195312		-0.00195312		0.00195312		0		0		0.00195312		NA	NA	NA	NA	NA	NA	0	0	NA	0	0	0	0		0		0.00195312		-0.00195312		-0.00195312		0.00195312		NA	NA	NA	NA	NA	NA
174	0	0	NA	0	0	0	0.00195312		-0.00195312		0.00195312		0		0		0.00195312		NA	NA	NA	NA	NA	NA	0	0	NA	0	0	0	0		0		0.00195312		-0.00195312		-0.00195312		0.00195312		NA	NA	NA	NA	NA	NA
175	0	0	NA	0	0	0	0.00195312		-0.00195312		0.00195312		0		0		0.00195312		NA	NA	NA	NA	NA	NA	0	0	NA	0	0	0	0		0		0.00195312		-0.00195312		-0.00195312		0.00195312		NA	NA	NA	NA	NA	NA
176	0	0	NA	0	0	0	0.00195312		-0.00195312		0.00195312		0		0		0.00195312		NA	NA	NA	NA	NA	NA	0	0	NA	0	0	0	0		0		0.00195312		-0.00195312		-0.00195312		0.00195312		NA	NA	NA	NA	NA	NA
177	0	0	NA	0	0	0	0.00195312		-0.00195312		0.00195312		0		0		0.00195312		NA	NA	NA	NA	NA	NA	0	0	NA	0	0	0	0		0		0.00195312		-0.00195312		-0.00195312		0.00195312		NA	NA	NA	NA	NA	NA
178	0	0	NA	0	0	0	0.00195312		-0.00195312		0.00195312		0		0		0.00195312		NA	NA	NA	NA	NA	NA	0	0	NA	0	0	0	0		0		0.00195312		-0.00195312		-0.00195312		0.00195312		NA	NA	NA	NA	NA	NA
179	0	0	NA	0	0	0	0.00195312		-0.00195312		0.00195312		0		0		0.00195312		NA	NA	NA	NA	NA	NA	0	0	NA	0	0	0	0		0		0.00195312		-0.00195312		-0.00195312		0.00195312		NA	NA	NA	NA	NA	NA
180	0	0	NA	0	0	0	0.00195312		-0.00195312		0.00195312		0		0		0.00195312		NA	NA	NA	NA	NA	NA	0	0	NA	0	0	0	0		0		0.00195312		-0.00195312		-0.00195312		0.00195312		NA	NA	NA	NA	NA	NA
181	0	0	NA	0	0	0	0.00195312		-0.00195312		0.00195312		0		0		0.00195312		NA	NA	NA	NA	NA	NA	0	0	NA	0	0	0	0		0		0.00195312		-0.00195312		-0.00195312		0.00195312		NA	NA	NA	NA	NA	NA
182	0	0	NA	0	0	0	0.00195312		-0.00195312		0.00195312		0		0		0.00195312		NA	NA	NA	NA	NA	NA	0	0	NA	0	0	0	0		0		0.00195312		-0.00195312		-0.00195312		0.00195312		NA	NA	NA	NA	NA	NA
183	0	0	NA	0	0	0	0.00195312		-0.00195312		0.00195312		0		0		0.00195312		NA	NA	NA	NA	NA	NA	0	0	NA	0	0	0	0		0		0.00195312		-0.00195312		-0.00195312		0.00195312		NA	NA	NA	NA	NA	NA
184	0	0	NA	0	0	0	0.00195312		-0.00195312		0.00195312		0		0		0.00195312		NA	NA	NA	NA	NA	NA	0	0	NA	0	0	0	0		0		0.00195312		-0.00195312		-0.00195312		0.00195312		NA	NA	NA	NA	NA	NA
185	0	0	NA	0	0	0	0.00195312		-0.00195312		0.00195312		0		0		0.00195312		NA	NA	NA	NA	NA	NA	0	0	NA	0	0	0	0		0		0.00195312		-0.00195312		-0.00195312		0.00195312		NA	NA	NA	NA	NA	NA
186	0	0	NA	0	0	0	0.00195312		-0.00195312		0.00195312		0		0		0.00195312		NA	NA	NA	NA	NA	NA	0	0	NA	0	0	0	0		0		0.00195312		-0.00195312		-0.00195312		0.00195312		NA	NA	NA	NA	NA	NA
187	0	0	NA	0	0	0	0.00195312		-0.00195312		0.00195312		0		0		0.00195312		NA	NA	NA	NA	NA	NA	0	0	NA	0	0	0	0		0		0.00195312		-0.00195312		-0.00195312		0.00195312		NA	NA	NA	NA	NA	NA
188	0	0	NA	0	0	0	0.00195312		-0.00195312		0.00195312		0		0		0.00195312		NA	NA	NA	NA	NA	NA	0	0	NA	0	0	0	0		0		0.00195312		-0.00195312		-0.00195312		0.00195312		NA	NA	NA	NA	NA	NA
189	0	0	NA	0	0	0	0.00195312		-0.00195312		0.00195312		0		0		0.00195312		NA	NA	NA	NA	NA	NA	0	0	NA	0	0	0	0		0		0.00195312		-0.00195312		-0.00195312		0.00195312		NA	NA	NA	NA	NA	NA
190	0	0	NA	0	0	0	0.00195312		-0.00195312		0.00195312		0		0		0.00195312		NA	NA	NA	NA	NA	NA	0	0	NA	0	0	0	0		0		0.00195312		-0.00195312		-0.00195312		0.00195312		NA	NA	NA	NA	NA	NA
191	0	0	NA	0	0	0	0.00195312		-0.00195312		0.00195312		0		0		0.00195312		NA	NA	NA	NA	NA	NA	0	0	NA	0	0	0	0		0		0.00195312		-0.00195312		-0.00195312		0.00195312		NA	NA	NA	NA	NA	NA
192	0	0	NA	0	0	0	0.00195312		-0.00195312		0.00195312		0		0		0.00195312		NA	NA	NA	NA	NA	NA	0	0	NA	0	0	0	0		0		0.00195312		-0.00195312		-0.00195312		0.00195312		NA	NA	NA	NA	NA	NA
193	0	0	NA	0	0	0	0.00195312		-0.00195312		0.00195312		0		0		0.00195312		NA	NA	NA	NA	NA	NA	0	0	NA	0	0	0	0		0		0.00195312		-0.00195312		-0.00195312		0.00195312		NA	NA	NA	NA	NA	NA
194	0	0	NA	0	0	0	0.00195312		-0.00195312		0.00195312		0		0		0.00195312		NA	NA	NA	NA	NA	NA	0	0	NA	0	0	0	0		0		0.00195312		-0.00195312		-0.00195312		0.00195312		NA	NA	NA	NA	NA	NA
195	0	0	NA	0	0	0	0.00195312		-0.00195312		0.00195312		0		0		0.00195312		NA	NA	NA	NA	NA	NA	0	0	NA	0	0	0	0		0		0.00195312		-0.00195312		-0.00195312		0.00195312		NA	NA	NA	NA	NA	NA
196	0	0	NA	0	0	0	0.00195312		-0.00195312		0.00195312		0		0		0.00195312		NA	NA	NA	NA	NA	NA	0	0	NA	0	0	0	0		0		0.00195312		-0.00195312		-0.00195312		0.00195312		NA	NA	NA	NA	NA	NA
197	0	0	NA	0	0	0	0.00195312		-0.00195312		0.00195312		0		0		0.00195312		NA	NA	NA	NA	NA	NA	0	0	NA	0	0	0	0		0		0.00195312		-0.00195312		-0.00195312		0.00195312		NA	NA	NA	NA	NA	NA
198	0	0	NA	0	0	0	0.00195312		-0.00195312		0.00195312		0		0		0.00195312		NA	NA	NA	NA	NA	NA	0	0	NA	0	0	0	0		0		0.00195312		-0.00195312		-0.00195312		0.00195312		NA	NA	NA	NA	NA	NA
199	0	0	NA	0	0	0	0.00195312		-0.00195312		0.00195312		0		0		0.00195312		NA	NA	NA	NA	NA	NA	0	0	NA	0	0	0	0		0		0.00195312		-0.00195312		-0.00195312		0.00195312		NA	NA	NA	NA	NA	NA
200	0	0	NA	0	0	0	0.00195312		-0.00195312		0.00195312		0		0		0.00195312		NA	NA	NA	NA	NA	NA	0	0	NA	0	0	0	0		0		0.00195312		-0.00195312		-0.00195312		0.00195312		NA	NA	NA	NA	NA	NA
201	0	0	NA	0	0	0	0.00195312		-0.00195312		0.00195312		0		0		0.00195312		NA	NA	NA	NA	NA	NA	0	0	NA	0	0	0	0		0		0.00195312		-0.00195312		-0.00195312		0.00195312		NA	NA	NA	NA	NA	NA
202	0	0	NA	0	0	0	0.00195312		-0.00195312		0.00195312		0		0		0.00195312		NA	NA	NA	NA	NA	NA	0	0	NA	0	0	0	0		0		0.00195312		-0.00195312		-0.00195312		0.00195312		NA	NA	NA	NA	NA	NA
203	0	0	NA	0	0	0	0.00195312		-0.00195312		0.00195312		0		0		0.00195312		NA	NA	NA	NA	NA	NA	0	0	NA	0	0	0	0		0		0.00195312		-0.00195312		-0.00195312		0.00195312		NA	NA	NA	NA	NA	NA
204	0	0	NA	0	0	0	0.00195312		-0.00195312		0.00195312		0		0		0.00195312		NA	NA	NA	NA	NA	NA	0	0	NA	0	0	0	0		0		0.00195312		-0.00195312		-0.00195312		0.00195312		NA	NA	NA	NA	NA	NA
205	0	0	NA	0	0	0	0.00195312		-0.00195312		0.00195312		0		0		0.00195312		NA	NA	NA	NA	NA	NA	0	0	NA	0	0	0	0		0		0.00195312		-0.00195312		-0.00195312		0.00195312		NA	NA	NA	NA	NA	NA
206	0	0	NA	0	0	0	0.00195312		-0.00195312		0.00195312		0		0		0.00195312		NA	NA	NA	NA	NA	NA	0	0	NA	0	0	0	0		0		0.00195312		-0.00195312		-0.00195312		0.00195312		NA	NA	NA	NA	NA	NA
207	0	0	NA	0	0	0	0.00195312		-0.00195312		0.00195312		0		0		0.00195312		NA	NA	NA	NA	NA	NA	0	0	NA	0	0	0	0		0		0.00195312		-0.00195312		-0.00195312		0.00195312		NA	NA	NA	NA	NA	NA
208	0	0	NA	0	0	0	0.00195312		-0.00195312		0.00195312		0		0		0.00195312		NA	NA	NA	NA	NA	NA	0	0	NA	0	0	0	0		0		0.00195312		-0.00195312		-0.00195312		0.00195312		NA	NA	NA	NA	NA	NA
209	0	0	NA	0	0	0	0.00195312		-0.00195312		0.00195312		0		0		0.00195312		NA	NA	NA	NA	NA	NA	0	0	NA	0	0	0	0		0		0.00195312		-0.00195312		-0.00195312		0.00195312		NA	NA	NA	NA	NA	NA
210	0	0	NA	0	0	0	0.00195312		-0.00195312		0.00195312		0		0		0.00195312		NA	NA	NA	NA	NA	NA	0	0	NA	0	0	0	0		0		0.00195312		-0.00195312		-0.00195312		0.00195312		NA	NA	NA	NA	NA	NA
211	0	0	NA	0	0	0	0.00195312		-0.00195312		0.00195312		0		0		0.00195312		NA	NA	NA	NA	NA	NA	0	0	NA	0	0	0	0		0		0.00195312		-0.00195312		-0.00195312		0.00195312		NA	NA	NA	NA	NA	NA
212	0	0	NA	0	0	0	0.00195312		-0.00195312		0.00195312		0		0		0.00195312		NA	NA	NA	NA	NA	NA	0	0	NA	0	0	0	0		0		0.00195312		-0.00195312		-0.00195312		0.00195312		NA	NA	NA	NA	NA	NA
213	0	0	NA	0	0	0	0.00195312		-0.00195312		0.00195312		0		0		0.00195312		NA	NA	NA	NA	NA	NA	0	0	NA	0	0	0	0		0		0.00195312		-0.00195312		-0.00195312		0.00195312		NA	NA	NA	NA	NA	NA
214	0	0	NA	0	0	0	0.00195312		-0.00195312		0.00195312		0		0		0.00195312		NA	NA	NA	NA	NA	NA	0	0	NA	0	0	0	0		0		0.00195312		-0.00195312		-0.00195312		0.00195312		NA	NA	NA	NA	NA	NA
215	0	0	NA	0	0	0	0.00195312		-0.00195312		0.00195312		0		0		0.00195312		NA	NA	NA	NA	NA	NA	0	0	NA	0	0	0	0		0		0.00195312		-0.00195312		-0.00195312		0.00195312		NA	NA	NA	NA	NA	NA
216	0	0	NA	0	0	0	0.00195312		-0.00195312		0.00195312		0		0		0.00195312		NA	NA	NA	NA	NA	NA	0	0	NA	0	0	0	0		0		0.00195312		-0.00195312		-0.00195312		0.00195312		NA	NA	NA	NA	NA	NA
217	0	0	NA	0	0	0	0.00195312		-0.00195312		0.00195312		0		0		0.00195312		NA	NA	NA	NA	NA	NA	0	0	NA	0	0	0	0		0		0.00195312		-0.00195312		-0.00195312		0.00195312		NA	NA	NA	NA	NA	NA
218	0	0	NA	0	0	0	0.00195312		-0.00195312		0.00195312		0		0		0.00195312		NA	NA	NA	NA	NA	NA	0	0	NA	0	0	0	0		0		0.00195312		-0.00195312		-0.00195312		0.00195312		NA	NA	NA	NA	NA	NA
219	1	0	NA	0	0	0	0.921873		0.877125		0.839562		0		0		0.00195312		NA	NA	NA	NA	NA	NA	0	0	NA	0	0	0	0		0		0.00195312		-0.00195312		-0.00195312		0.00195312		NA	NA	NA	NA	NA	NA
220	0	0	NA	0	0	0	0.00195312		-0.00195312		0.00195312		0		0		0.00195312		NA	NA	NA	NA	NA	NA	0	0	NA	0	0	0	0		0		0.00195312		-0.00195312		-0.00195312		0.00195312		NA	NA	NA	NA	NA	NA
221	0	0	NA	0	0	0	0.00195312		-0.00195312		0.00195312		0		0		0.00195312		NA	NA	NA	NA	NA	NA	0	0	NA	0	0	0	0		0		0.00195312		-0.00195312		-0.00195312		0.00195312		NA	NA	NA	NA	NA	NA
222	0	0	NA	0	0	0	0.00195312		-0.00195312		0.00195312		0		0		0.00195312		NA	NA	NA	NA	NA	NA	0	0	NA	0	0	0	0		0		0.00195312		-0.00195312		-0.00195312		0.00195312		NA	NA	NA	NA	NA	NA
223	0	0	NA	0	0	0	0.00195312		-0.00195312		0.00195312		0		0		0.00195312		NA	NA	NA	NA	NA	NA	0	0	NA	0	0	0	0		0		0.00195312		-0.00195312		-0.00195312		0.00195312		NA	NA	NA	NA	NA	NA
224	0	0	NA	0	0	0	0.00195312		-0.00195312		0.00195312		0		0		0.00195312		NA	NA	NA	NA	NA	NA	0	0	NA	0	0	0	0		0		0.00195312		-0.00195312		-0.00195312		0.00195312		NA	NA	NA	NA	NA	NA
225	0	0	NA	1	0	0	-0.92578		-0.00195312		0.00195312		-0.757357		0		0.00195312		NA	NA	NA	NA	NA	NA	0	0	NA	0	0	0	0		0		0.00195312		-0.00195312		-0.00195312		0.00195312		NA	NA	NA	NA	NA	NA
226	0	0	NA	1	0	0	-0.92578		-0.00195312		0.00195312		-0.757357		0		0.00195312		NA	NA	NA	NA	NA	NA	0	0	NA	0	0	0	0		0		0.00195312		-0.00195312		-0.00195312		0.00195312		NA	NA	NA	NA	NA	NA
227	0	0	NA	2	0	0	-2.22344		-0.00195312		0.00195312		-1.82307		0		0.00195312		NA	NA	NA	NA	NA	NA	0	0	NA	0	0	0	0		0		0.00195312		-0.00195312		-0.00195312		0.00195312		NA	NA	NA	NA	NA	NA
228	1	1	NA	1	0	0	-0.0015625		0.877125		0.839562		0.0279994		1.05553		1.01494		NA	NA	NA	NA	NA	NA	1	0	NA	1	0	0	0.00312497		0.924479		0.883707		-0.80555		-0.00195312		0.00195312		NA	NA	NA	NA	NA	NA
229	0	0	NA	0	0	0	0.00195312		-0.00195312		0.00195312		0		0		0.00195312		NA	NA	NA	NA	NA	NA	0	0	NA	0	0	0	0		0		0.00195312		-0.00195312		-0.00195312		0.00195312		NA	NA	NA	NA	NA	NA
230	0	0	NA	0	0	0	0.00195312		-0.00195312		0.00195312		0		0		0.00195312		NA	NA	NA	NA	NA	NA	0	0	NA	0	0	0	0		0		0.00195312		-0.00195312		-0.00195312		0.00195312		NA	NA	NA	NA	NA	NA
231	0	0	NA	1	0	0	-0.92578		-0.00195312		0.00195312		-0.757357		0		0.00195312		NA	NA	NA	NA	NA	NA	0	0	NA	0	0	0	0		0		0.00195312		-0.00195312		-0.00195312		0.00195312		NA	NA	NA	NA	NA	NA
232	1	1	NA	0	1	1	0.921873		0		-0.0046822		1.10114		0.0124691		0.00624268		NA	NA	NA	NA	NA	NA	0	1	NA	0	1	0	0		-0.924479		0.00195312		1.04942		0.0171431		1.01238		NA	NA	NA	NA	NA	NA
233	0	0	NA	0	0	0	0.00195312		-0.00195312		0.00195312		0		0		0.00195312		NA	NA	NA	NA	NA	NA	0	0	NA	0	0	0	0		0		0.00195312		-0.00195312		-0.00195312		0.00195312		NA	NA	NA	NA	NA	NA
234	0	0	NA	0	0	0	0.00195312		-0.00195312		0.00195312		0		0		0.00195312		NA	NA	NA	NA	NA	NA	0	0	NA	0	0	0	0		0		0.00195312		-0.00195312		-0.00195312		0.00195312		NA	NA	NA	NA	NA	NA
235	0	0	NA	0	0	0	0.00195312		-0.00195312		0.00195312		0		0		0.00195312		NA	NA	NA	NA	NA	NA	0	0	NA	0	0	0	0		0		0.00195312		-0.00195312		-0.00195312		0.00195312		NA	NA	NA	NA	NA	NA
236	0	0	NA	0	0	0	0.00195312		-0.00195312		0.00195312		0		0		0.00195312		NA	NA	NA	NA	NA	NA	0	0	NA	0	0	0	0		0		0.00195312		-0.00195312		-0.00195312		0.00195312		NA	NA	NA	NA	NA	NA
237	0	0	NA	0	0	0	0.00195312		-0.00195312		0.00195312		0		0		0.00195312		NA	NA	NA	NA	NA	NA	0	0	NA	0	0	0	0		0		0.00195312		-0.00195312		-0.00195312		0.00195312		NA	NA	NA	NA	NA	NA
238	0	0	NA	0	0	0	0.00195312		-0.00195312		0.00195312		0		0		0.00195312		NA	NA	NA	NA	NA	NA	0	0	NA	0	0	0	0		0		0.00195312		-0.00195312		-0.00195312		0.00195312		NA	NA	NA	NA	NA	NA
239	0	0	NA	0	0	0	0.00195312		-0.00195312		0.00195312		0		0		0.00195312		NA	NA	NA	NA	NA	NA	0	0	NA	0	0	0	0		0		0.00195312		-0.00195312		-0.00195312		0.00195312		NA	NA	NA	NA	NA	NA
240	0	0	NA	0	0	0	0.00195312		-0.00195312		0.00195312		0		0		0.00195312		NA	NA	NA	NA	NA	NA	0	0	NA	0	0	0	0		0		0.00195312		-0.00195312		-0.00195312		0.00195312		NA	NA	NA	NA	NA	NA
241	0	0	NA	0	0	0	0.00195312		-0.00195312		0.00195312		0		0		0.00195312		NA	NA	NA	NA	NA	NA	0	0	NA	0	0	0	0		0		0.00195312		-0.00195312		-0.00195312		0.00195312		NA	NA	NA	NA	NA	NA
242	0	0	NA	0	0	0	0.00195312		-0.00195312		0.00195312		0		0		0.00195312		NA	NA	NA	NA	NA	NA	0	0	NA	0	0	0	0		0		0.00195312		-0.00195312		-0.00195312		0.00195312		NA	NA	NA	NA	NA	NA
243	0	0	NA	0	0	0	0.00195312		-0.00195312		0.00195312		0		0		0.00195312		NA	NA	NA	NA	NA	NA	0	0	NA	0	0	0	0		0		0.00195312		-0.00195312		-0.00195312		0.00195312		NA	NA	NA	NA	NA	NA
244	0	0	NA	0	0	0	0.00195312		-0.00195312		0.00195312		0		0		0.00195312		NA	NA	NA	NA	NA	NA	0	0	NA	0	0	0	0		0		0.00195312		-0.00195312		-0.00195312		0.00195312		NA	NA	NA	NA	NA	NA
245	0	0	NA	0	0	0	0.00195312		-0.00195312		0.00195312		0		0		0.00195312		NA	NA	NA	NA	NA	NA	0	0	NA	0	0	0	0		0		0.00195312		-0.00195312		-0.00195312		0.00195312		NA	NA	NA	NA	NA	NA
246	0	0	NA	0	0	0	0.00195312		-0.00195312		0.00195312		0		0		0.00195312		NA	NA	NA	NA	NA	NA	0	0	NA	0	0	0	0		0		0.00195312		-0.00195312		-0.00195312		0.00195312		NA	NA	NA	NA	NA	NA
247	0	0	NA	0	0	0	0.00195312		-0.00195312		0.00195312		0		0		0.00195312		NA	NA	NA	NA	NA	NA	0	0	NA	0	0	0	0		0		0.00195312		-0.00195312		-0.00195312		0.00195312		NA	NA	NA	NA	NA	NA
248	1	0	NA	0	0	0	0.921873		0.877125		0.839562		0		0		0.00195312		NA	NA	NA	NA	NA	NA	1	0	NA	0	0	0	0.916653		0.924479		0.883707		-0.00195312		-0.00195312		0.00195312		NA	NA	NA	NA	NA	NA
249	0	0	NA	0	0	0	0.00195312		-0.00195312		0.00195312		0		0		0.00195312		NA	NA	NA	NA	NA	NA	0	0	NA	0	0	0	0		0		0.00195312		-0.00195312		-0.00195312		0.00195312		NA	NA	NA	NA	NA	NA
250	0	0	NA	0	0	0	0.00195312		-0.00195312		0.00195312		0		0		0.00195312		NA	NA	NA	NA	NA	NA	0	0	NA	0	0	0	0		0		0.00195312		-0.00195312		-0.00195312		0.00195312		NA	NA	NA	NA	NA	NA
251	0	0	NA	0	0	0	0.00195312		-0.00195312		0.00195312		0		0		0.00195312		NA	NA	NA	NA	NA	NA	0	0	NA	0	0	0	0		0		0.00195312		-0.00195312		-0.00195312		0.00195312		NA	NA	NA	NA	NA	NA
252	0	0	NA	0	0	0	0.00195312		-0.00195312		0.00195312		0		0		0.00195312		NA	NA	NA	NA	NA	NA	0	0	NA	0	0	0	0		0		0.00195312		-0.00195312		-0.00195312		0.00195312		NA	NA	NA	NA	NA	NA
253	0	0	NA	0	0	0	0.00195312		-0.00195312		0.00195312		0		0		0.00195312		NA	NA	NA	NA	NA	NA	0	0	NA	0	0	0	0		0		0.00195312		-0.00195312		-0.00195312		0.00195312		NA	NA	NA	NA	NA	NA
254	0	0	NA	0	0	0	0.00195312		-0.00195312		0.00195312		0		0		0.00195312		NA	NA	NA	NA	NA	NA	0	0	NA	0	0	0	0		0		0.00195312		-0.00195312		-0.00195312		0.00195312		NA	NA	NA	NA	NA	NA
255	0	0	NA	0	0	0	0.00195312		-0.00195312		0.00195312		0		0		0.00195312		NA	NA	NA	NA	NA	NA	0	0	NA	0	0	0	0		0		0.00195312		-0.00195312		-0.00195312		0.00195312		NA	NA	NA	NA	NA	NA
256	0	0	NA	0	0	0	0.00195312		-0.00195312		0.00195312		0		0		0.00195312		NA	NA	NA	NA	NA	NA	0	0	NA	0	0	0	0		0		0.00195312		-0.00195312		-0.00195312		0.00195312		NA	NA	NA	NA	NA	NA
257	0	0	NA	0	0	0	0.00195312		-0.00195312		0.00195312		0		0		0.00195312		NA	NA	NA	NA	NA	NA	0	0	NA	0	0	0	0		0		0.00195312		-0.00195312		-0.00195312		0.00195312		NA	NA	NA	NA	NA	NA
258	0	0	NA	0	0	0	0.00195312		-0.00195312		0.00195312		0		0		0.00195312		NA	NA	NA	NA	NA	NA	0	0	NA	0	0	0	0		0		0.00195312		-0.00195312		-0.00195312		0.00195312		NA	NA	NA	NA	NA	NA
259	0	0	NA	0	0	0	0.00195312		-0.00195312		0.00195312		0		0		0.00195312		NA	NA	NA	NA	NA	NA	0	0	NA	0	0	0	0		0		0.00195312		-0.00195312		-0.00195312		0.00195312		NA	NA	NA	NA	NA	NA
260	0	0	NA	0	0	0	0.00195312		-0.00195312		0.00195312		0		0		0.00195312		NA	NA	NA	NA	NA	NA	0	0	NA	0	0	0	0		0		0.00195312		-0.00195312		-0.00195312		0.00195312		NA	NA	NA	NA	NA	NA
261	0	0	NA	0	0	0	0.00195312		-0.00195312		0.00195312		0		0		0.00195312		NA	NA	NA	NA	NA	NA	0	0	NA	0	0	0	0		0		0.00195312		-0.00195312		-0.00195312		0.00195312		NA	NA	NA	NA	NA	NA
262	0	0	NA	0	0	0	0.00195312		-0.00195312		0.00195312		0		0		0.00195312		NA	NA	NA	NA	NA	NA	0	0	NA	0	0	0	0		0		0.00195312		-0.00195312		-0.00195312		0.00195312		NA	NA	NA	NA	NA	NA
263	0	0	NA	0	0	0	0.00195312		-0.00195312		0.00195312		0		0		0.00195312		NA	NA	NA	NA	NA	NA	0	0	NA	0	0	0	0		0		0.00195312		-0.00195312		-0.00195312		0.00195312		NA	NA	NA	NA	NA	NA
264	0	0	NA	0	0	0	0.00195312		-0.00195312		0.00195312		0		0		0.00195312		NA	NA	NA	NA	NA	NA	0	0	NA	0	0	0	0		0		0.00195312		-0.00195312		-0.00195312		0.00195312		NA	NA	NA	NA	NA	NA
265	0	0	NA	0	0	0	0.00195312		-0.00195312		0.00195312		0		0		0.00195312		NA	NA	NA	NA	NA	NA	0	0	NA	0	0	0	0		0		0.00195312		-0.00195312		-0.00195312		0.00195312		NA	NA	NA	NA	NA	NA
266	0	0	NA	0	0	0	0.00195312		-0.00195312		0.00195312		0		0		0.00195312		NA	NA	NA	NA	NA	NA	0	0	NA	0	0	0	0		0		0.00195312		-0.00195312		-0.00195312		0.00195312		NA	NA	NA	NA	NA	NA
267	0	0	NA	0	0	0	0.00195312		-0.00195312		0.00195312		0		0		0.00195312		NA	NA	NA	NA	NA	NA	0	0	NA	0	0	0	0		0		0.00195312		-0.00195312		-0.00195312		0.00195312		NA	NA	NA	NA	NA	NA
268	0	0	NA	0	0	0	0.00195312		-0.00195312		0.00195312		0		0		0.00195312		NA	NA	NA	NA	NA	NA	0	0	NA	0	0	0	0		0		0.00195312		-0.00195312		-0.00195312		0.00195312		NA	NA	NA	NA	NA	NA
269	0	0	NA	0	0	0	0.00195312		-0.00195312		0.00195312		0		0		0.00195312		NA	NA	NA	NA	NA	NA	0	0	NA	0	0	0	0		0		0.00195312		-0.00195312		-0.00195312		0.00195312		NA	NA	NA	NA	NA	NA
270	0	0	NA	0	0	0	0.00195312		-0.00195312		0.00195312		0		0		0.00195312		NA	NA	NA	NA	NA	NA	0	0	NA	0	0	0	0		0		0.00195312		-0.00195312		-0.00195312		0.00195312		NA	NA	NA	NA	NA	NA
271	0	0	NA	0	0	0	0.00195312		-0.00195312		0.00195312		0		0		0.00195312		NA	NA	NA	NA	NA	NA	0	0	NA	0	0	0	0		0		0.00195312		-0.00195312		-0.00195312		0.00195312		NA	NA	NA	NA	NA	NA
272	0	0	NA	0	0	0	0.00195312		-0.00195312		0.00195312		0		0		0.00195312		NA	NA	NA	NA	NA	NA	0	0	NA	0	0	0	0		0		0.00195312		-0.00195312		-0.00195312		0.00195312		NA	NA	NA	NA	NA	NA
273	0	0	NA	0	0	0	0.00195312		-0.00195312		0.00195312		0		0		0.00195312		NA	NA	NA	NA	NA	NA	0	0	NA	0	0	0	0		0		0.00195312		-0.00195312		-0.00195312		0.00195312		NA	NA	NA	NA	NA	NA
274	0	0	NA	0	0	0	0.00195312		-0.00195312		0.00195312		0		0		0.00195312		NA	NA	NA	NA	NA	NA	0	0	NA	0	0	0	0		0		0.00195312		-0.00195312		-0.00195312		0.00195312		NA	NA	NA	NA	NA	NA
275	0	0	NA	0	0	0	0.00195312		-0.00195312		0.00195312		0		0		0.00195312		NA	NA	NA	NA	NA	NA	0	0	NA	0	0	0	0		0		0.00195312		-0.00195312		-0.00195312		0.00195312		NA	NA	NA	NA	NA	NA
276	0	0	NA	0	0	0	0.00195312		-0.00195312		0.00195312		0		0		0.00195312		NA	NA	NA	NA	NA	NA	0	0	NA	0	0	0	0		0		0.00195312		-0.00195312		-0.00195312		0.00195312		NA	NA	NA	NA	NA	NA
277	0	0	NA	0	0	0	0.00195312		-0.00195312		0.00195312		0		0		0.00195312		NA	NA	NA	NA	NA	NA	0	0	NA	0	0	0	0		0		0.00195312		-0.00195312		-0.00195312		0.00195312		NA	NA	NA	NA	NA	NA
278	0	0	NA	0	0	0	0.00195312		-0.00195312		0.00195312		0		0		0.00195312		NA	NA	NA	NA	NA	NA	0	0	NA	0	0	0	0		0		0.00195312		-0.00195312		-0.00195312		0.00195312		NA	NA	NA	NA	NA	NA
279	0	0	NA	0	0	0	0.00195312		-0.00195312		0.00195312		0		0		0.00195312		NA	NA	NA	NA	NA	NA	0	0	NA	0	0	0	0		0		0.00195312		-0.00195312		-0.00195312		0.00195312		NA	NA	NA	NA	NA	NA
280	0	0	NA	0	0	0	0.00195312		-0.00195312		0.00195312		0		0		0.00195312		NA	NA	NA	NA	NA	NA	0	0	NA	0	0	0	0		0		0.00195312		-0.00195312		-0.00195312		0.00195312		NA	NA	NA	NA	NA	NA
281	1	0	NA	0	0	0	0.921873		0.877125		0.839562		0		0		0.00195312		NA	NA	NA	NA	NA	NA	0	0	NA	0	0	0	0		0		0.00195312		-0.00195312		-0.00195312		0.00195312		NA	NA	NA	NA	NA	NA
282	0	0	NA	0	0	0	0.00195312		-0.00195312		0.00195312		0		0		0.00195312		NA	NA	NA	NA	NA	NA	0	0	NA	0	0	0	0		0		0.00195312		-0.00195312		-0.00195312		0.00195312		NA	NA	NA	NA	NA	NA
283	0	0	NA	0	0	0	0.00195312		-0.00195312		0.00195312		0		0		0.00195312		NA	NA	NA	NA	NA	NA	0	0	NA	0	0	0	0		0		0.00195312		-0.00195312		-0.00195312		0.00195312		NA	NA	NA	NA	NA	NA
284	0	0	NA	0	0	0	0.00195312		-0.00195312		0.00195312		0		0		0.00195312		NA	NA	NA	NA	NA	NA	0	0	NA	0	0	0	0		0		0.00195312		-0.00195312		-0.00195312		0.00195312		NA	NA	NA	NA	NA	NA
285	0	0	NA	0	0	0	0.00195312		-0.00195312		0.00195312		0		0		0.00195312		NA	NA	NA	NA	NA	NA	0	0	NA	0	0	0	0		0		0.00195312		-0.00195312		-0.00195312		0.00195312		NA	NA	NA	NA	NA	NA
286	0	0	NA	0	0	0	0.00195312		-0.00195312		0.00195312		0		0		0.00195312		NA	NA	NA	NA	NA	NA	0	0	NA	0	0	0	0		0		0.00195312		-0.00195312		-0.00195312		0.00195312		NA	NA	NA	NA	NA	NA
287	0	0	NA	0	0	0	0.00195312		-0.00195312		0.00195312		0		0		0.00195312		NA	NA	NA	NA	NA	NA	0	0	NA	0	0	0	0		0		0.00195312		-0.00195312		-0.00195312		0.00195312		NA	NA	NA	NA	NA	NA
288	0	0	NA	0	0	0	0.00195312		-0.00195312		0.00195312		0		0		0.00195312		NA	NA	NA	NA	NA	NA	0	0	NA	0	0	0	0		0		0.00195312		-0.00195312		-0.00195312		0.00195312		NA	NA	NA	NA	NA	NA
289	0	0	NA	0	0	0	0.00195312		-0.00195312		0.00195312		0		0		0.00195312		NA	NA	NA	NA	NA	NA	0	0	NA	0	0	0	0		0		0.00195312		-0.00195312		-0.00195312		0.00195312		NA	NA	NA	NA	NA	NA
290	0	0	NA	0	0	0	0.00195312		-0.00195312		0.00195312		0		0		0.00195312		NA	NA	NA	NA	NA	NA	0	0	NA	0	0	0	0		0		0.00195312		-0.00195312		-0.00195312		0.00195312		NA	NA	NA	NA	NA	NA
291	0	0	NA	0	0	0	0.00195312		-0.00195312		0.00195312		0		0		0.00195312		NA	NA	NA	NA	NA	NA	0	0	NA	0	0	0	0		0		0.00195312		-0.00195312		-0.00195312		0.00195312		NA	NA	NA	NA	NA	NA
292	0	0	NA	0	0	0	0.00195312		-0.00195312		0.00195312		0		0		0.00195312		NA	NA	NA	NA	NA	NA	0	0	NA	0	0	0	0		0		0.00195312		-0.00195312		-0.00195312		0.00195312		NA	NA	NA	NA	NA	NA
293	0	0	NA	0	0	0	0.00195312		-0.00195312		0.00195312		0		0		0.00195312		NA	NA	NA	NA	NA	NA	0	0	NA	0	0	0	0		0		0.00195312		-0.00195312		-0.00195312		0.00195312		NA	NA	NA	NA	NA	NA
294	0	0	NA	0	0	0	0.00195312		-0.00195312		0.00195312		0		0		0.00195312		NA	NA	NA	NA	NA	NA	0	0	NA	0	0	0	0		0		0.00195312		-0.00195312		-0.00195312		0.00195312		NA	NA	NA	NA	NA	NA
295	0	0	NA	0	0	0	0.00195312		-0.00195312		0.00195312		0		0		0.00195312		NA	NA	NA	NA	NA	NA	0	0	NA	0	0	0	0		0		0.00195312		-0.00195312		-0.00195312		0.00195312		NA	NA	NA	NA	NA	NA
296	0	0	NA	0	0	0	0.00195312		-0.00195312		0.00195312		0		0		0.00195312		NA	NA	NA	NA	NA	NA	0	0	NA	0	0	0	0		0		0.00195312		-0.00195312		-0.00195312		0.00195312		NA	NA	NA	NA	NA	NA
297	0	0	NA	0	0	0	0.00195312		-0.00195312		0.00195312		0		0		0.00195312		NA	NA	NA	NA	NA	NA	0	0	NA	0	0	0	0		0		0.00195312		-0.00195312		-0.00195312		0.00195312		NA	NA	NA	NA	NA	NA
298	0	0	NA	0	0	0	0.00195312		-0.00195312		0.00195312		0		0		0.00195312		NA	NA	NA	NA	NA	NA	0	0	NA	0	0	0	0		0		0.00195312		-0.00195312		-0.00195312		0.00195312		NA	NA	NA	NA	NA	NA
299	0	0	NA	0	0	0	0.00195312		-0.00195312		0.00195312		0		0		0.00195312		NA	NA	NA	NA	NA	NA	0	0	NA	0	0	0	0		0		0.00195312		-0.00195312		-0.00195312		0.00195312		NA	NA	NA	NA	NA	NA
300	0	0	NA	0	0	0	0.00195312		-0.00195312		0.00195312		0		0		0.00195312		NA	NA	NA	NA	NA	NA	0	0	NA	0	0	0	0		0		0.00195312		-0.00195312		-0.00195312		0.00195312		NA	NA	NA	NA	NA	NA
301	0	0	NA	0	0	0	0.00195312		-0.00195312		0.00195312		0		0		0.00195312		NA	NA	NA	NA	NA	NA	0	0	NA	0	0	0	0		0		0.00195312		-0.00195312		-0.00195312		0.00195312		NA	NA	NA	NA	NA	NA
302	0	0	NA	0	0	0	0.00195312		-0.00195312		0.00195312		0		0		0.00195312		NA	NA	NA	NA	NA	NA	0	0	NA	0	0	0	0		0		0.00195312		-0.00195312		-0.00195312		0.00195312		NA	NA	NA	NA	NA	NA
303	0	0	NA	0	0	0	0.00195312		-0.00195312		0.00195312		0		0		0.00195312		NA	NA	NA	NA	NA	NA	0	0	NA	0	0	0	0		0		0.00195312		-0.00195312		-0.00195312		0.00195312		NA	NA	NA	NA	NA	NA
304	0	0	NA	0	0	0	0.00195312		-0.00195312		0.00195312		0		0		0.00195312		NA	NA	NA	NA	NA	NA	0	0	NA	0	0	0	0		0		0.00195312		-0.00195312		-0.00195312		0.00195312		NA	NA	NA	NA	NA	NA
305	0	0	NA	0	0	0	0.00195312		-0.00195312		0.00195312		0		0		0.00195312		NA	NA	NA	NA	NA	NA	0	0	NA	0	0	0	0		0		0.00195312		-0.00195312		-0.00195312		0.00195312		NA	NA	NA	NA	NA	NA
306	0	0	NA	0	0	0	0.00195312		-0.00195312		0.00195312		0		0		0.00195312		NA	NA	NA	NA	NA	NA	0	0	NA	0	0	0	0		0		0.00195312		-0.00195312		-0.00195312		0.00195312		NA	NA	NA	NA	NA	NA
307	0	0	NA	0	0	0	0.00195312		-0.00195312		0.00195312		0		0		0.00195312		NA	NA	NA	NA	NA	NA	0	0	NA	0	0	0	0		0		0.00195312		-0.00195312		-0.00195312		0.00195312		NA	NA	NA	NA	NA	NA
308	0	0	NA	0	0	0	0.00195312		-0.00195312		0.00195312		0		0		0.00195312		NA	NA	NA	NA	NA	NA	0	0	NA	0	0	0	0		0		0.00195312		-0.00195312		-0.00195312		0.00195312		NA	NA	NA	NA	NA	NA
309	0	0	NA	0	0	0	0.00195312		-0.00195312		0.00195312		0		0		0.00195312		NA	NA	NA	NA	NA	NA	0	0	NA	0	0	0	0		0		0.00195312		-0.00195312		-0.00195312		0.00195312		NA	NA	NA	NA	NA	NA
310	0	0	NA	0	0	0	0.00195312		-0.00195312		0.00195312		0		0		0.00195312		NA	NA	NA	NA	NA	NA	0	0	NA	0	0	0	0		0		0.00195312		-0.00195312		-0.00195312		0.00195312		NA	NA	NA	NA	NA	NA
311	1	0	NA	0	0	0	0.921873		0.877125		0.839562		0		0		0.00195312		NA	NA	NA	NA	NA	NA	0	0	NA	0	0	0	0		0		0.00195312		-0.00195312		-0.00195312		0.00195312		NA	NA	NA	NA	NA	NA
312	0	0	NA	0	0	0	0.00195312		-0.00195312		0.00195312		0		0		0.00195312		NA	NA	NA	NA	NA	NA	0	0	NA	0	0	0	0		0		0.00195312		-0.00195312		-0.00195312		0.00195312		NA	NA	NA	NA	NA	NA
313	0	0	NA	0	0	0	0.00195312		-0.00195312		0.00195312		0		0		0.00195312		NA	NA	NA	NA	NA	NA	0	0	NA	0	0	0	0		0		0.00195312		-0.00195312		-0.00195312		0.00195312		NA	NA	NA	NA	NA	NA
314	0	0	NA	0	0	0	0.00195312		-0.00195312		0.00195312		0		0		0.00195312		NA	NA	NA	NA	NA	NA	0	0	NA	0	0	0	0		0		0.00195312		-0.00195312		-0.00195312		0.00195312		NA	NA	NA	NA	NA	NA
315	0	0	NA	0	0	0	0.00195312		-0.00195312		0.00195312		0		0		0.00195312		NA	NA	NA	NA	NA	NA	0	0	NA	0	0	0	0		0		0.00195312		-0.00195312		-0.00195312		0.00195312		NA	NA	NA	NA	NA	NA
316	0	0	NA	0	0	0	0.00195312		-0.00195312		0.00195312		0		0		0.00195312		NA	NA	NA	NA	NA	NA	0	0	NA	0	0	0	0		0		0.00195312		-0.00195312		-0.00195312		0.00195312		NA	NA	NA	NA	NA	NA
317	0	0	NA	0	0	0	0.00195312		-0.00195312		0.00195312		0		0		0.00195312		NA	NA	NA	NA	NA	NA	0	0	NA	0	0	0	0		0		0.00195312		-0.00195312		-0.00195312		0.00195312		NA	NA	NA	NA	NA	NA
318	0	0	NA	0	0	0	0.00195312		-0.00195312		0.00195312		0		0		0.00195312		NA	NA	NA	NA	NA	NA	0	0	NA	0	0	0	0		0		0.00195312		-0.00195312		-0.00195312		0.00195312		NA	NA	NA	NA	NA	NA
319	0	0	NA	0	0	0	0.00195312		-0.00195312		0.00195312		0		0		0.00195312		NA	NA	NA	NA	NA	NA	0	0	NA	0	0	0	0		0		0.00195312		-0.00195312		-0.00195312		0.00195312		NA	NA	NA	NA	NA	NA
320	0	0	NA	0	0	0	0.00195312		-0.00195312		0.00195312		0		0		0.00195312		NA	NA	NA	NA	NA	NA	0	0	NA	0	0	0	0		0		0.00195312		-0.00195312		-0.00195312		0.00195312		NA	NA	NA	NA	NA	NA
321	0	0	NA	0	0	0	0.00195312		-0.00195312		0.00195312		0		0		0.00195312		NA	NA	NA	NA	NA	NA	0	0	NA	0	0	0	0		0		0.00195312		-0.00195312		-0.00195312		0.00195312		NA	NA	NA	NA	NA	NA
322	0	0	NA	0	0	0	0.00195312		-0.00195312		0.00195312		0		0		0.00195312		NA	NA	NA	NA	NA	NA	0	0	NA	0	0	0	0		0		0.00195312		-0.00195312		-0.00195312		0.00195312		NA	NA	NA	NA	NA	NA
323	0	0	NA	0	0	0	0.00195312		-0.00195312		0.00195312		0		0		0.00195312		NA	NA	NA	NA	NA	NA	0	0	NA	0	0	0	0		0		0.00195312		-0.00195312		-0.00195312		0.00195312		NA	NA	NA	NA	NA	NA
324	0	0	NA	0	0	0	0.00195312		-0.00195312		0.00195312		0		0		0.00195312		NA	NA	NA	NA	NA	NA	0	0	NA	0	0	0	0		0		0.00195312		-0.00195312		-0.00195312		0.00195312		NA	NA	NA	NA	NA	NA
325	0	0	NA	0	0	0	0.00195312		-0.00195312		0.00195312		0		0		0.00195312		NA	NA	NA	NA	NA	NA	0	0	NA	0	0	0	0		0		0.00195312		-0.00195312		-0.00195312		0.00195312		NA	NA	NA	NA	NA	NA
326	0	0	NA	0	0	0	0.00195312		-0.00195312		0.00195312		0		0		0.00195312		NA	NA	NA	NA	NA	NA	0	0	NA	0	0	0	0		0		0.00195312		-0.00195312		-0.00195312		0.00195312		NA	NA	NA	NA	NA	NA
327	0	0	NA	0	0	0	0.00195312		-0.00195312		0.00195312		0		0		0.00195312		NA	NA	NA	NA	NA	NA	0	0	NA	0	0	0	0		0		0.00195312		-0.00195312		-0.00195312		0.00195312		NA	NA	NA	NA	NA	NA
328	0	0	NA	0	0	1	0.00195312		-0.00195312		-1.01241		0		0		-0.836906		NA	NA	NA	NA	NA	NA	0	0	NA	0	0	1	0		0		-0.970906		-0.00195312		-0.00195312		-0.838237		NA	NA	NA	NA	NA	NA
329	0	0	NA	0	0	0	0.00195312		-0.00195312		0.00195312		0		0		0.00195312		NA	NA	NA	NA	NA	NA	0	0	NA	0	0	0	0		0		0.00195312		-0.00195312		-0.00195312		0.00195312		NA	NA	NA	NA	NA	NA
330	0	0	NA	0	0	0	0.00195312		-0.00195312		0.00195312		0		0		0.00195312		NA	NA	NA	NA	NA	NA	0	0	NA	0	0	0	0		0		0.00195312		-0.00195312		-0.00195312		0.00195312		NA	NA	NA	NA	NA	NA
331	0	0	NA	0	0	0	0.00195312		-0.00195312		0.00195312		0		0		0.00195312		NA	NA	NA	NA	NA	NA	0	0	NA	0	0	0	0		0		0.00195312		-0.00195312		-0.00195312		0.00195312		NA	NA	NA	NA	NA	NA
332	0	0	NA	0	0	0	0.00195312		-0.00195312		0.00195312		0		0		0.00195312		NA	NA	NA	NA	NA	NA	0	0	NA	0	0	0	0		0		0.00195312		-0.00195312		-0.00195312		0.00195312		NA	NA	NA	NA	NA	NA
333	0	0	NA	0	0	0	0.00195312		-0.00195312		0.00195312		0		0		0.00195312		NA	NA	NA	NA	NA	NA	0	0	NA	0	0	0	0		0		0.00195312		-0.00195312		-0.00195312		0.00195312		NA	NA	NA	NA	NA	NA
334	0	1	NA	0	0	0	0.00195312		-0.00195312		0.00195312		1.10114		1.05553		1.01494		NA	NA	NA	NA	NA	NA	0	0	NA	0	0	0	0		0		0.00195312		-0.00195312		-0.00195312		0.00195312		NA	NA	NA	NA	NA	NA
335	0	0	NA	0	0	0	0.00195312		-0.00195312		0.00195312		0		0		0.00195312		NA	NA	NA	NA	NA	NA	0	0	NA	0	0	0	0		0		0.00195312		-0.00195312		-0.00195312		0.00195312		NA	NA	NA	NA	NA	NA
336	97	75	NA	94	135	113	0.0350645		-9.18525		-4.18334		0.0428392		-7.75474		-3.51014		NA	NA	NA	NA	NA	NA	90	72	NA	89	132	112	0		-7.92746		-4.01933		-0.0292051		-8.05227		-4.2949		NA	NA	NA	NA	NA	NA
337	1	0	NA	0	0	0	0.921873		0.877125		0.839562		0		0		0.00195312		NA	NA	NA	NA	NA	NA	0	0	NA	0	0	0	0		0		0.00195312		-0.00195312		-0.00195312		0.00195312		NA	NA	NA	NA	NA	NA
338	1	0	NA	0	0	0	0.921873		0.877125		0.839562		0		0		0.00195312		NA	NA	NA	NA	NA	NA	0	0	NA	0	0	0	0		0		0.00195312		-0.00195312		-0.00195312		0.00195312		NA	NA	NA	NA	NA	NA
339	0	0	NA	0	0	0	0.00195312		-0.00195312		0.00195312		0		0		0.00195312		NA	NA	NA	NA	NA	NA	0	0	NA	0	0	0	0		0		0.00195312		-0.00195312		-0.00195312		0.00195312		NA	NA	NA	NA	NA	NA
340	0	0	NA	0	1	0	0.00195312		-0.969522		0.00195312		0		-0.79878		0.00195312		NA	NA	NA	NA	NA	NA	0	0	NA	0	0	0	0		0		0.00195312		-0.00195312		-0.00195312		0.00195312		NA	NA	NA	NA	NA	NA
341	0	0	NA	0	0	0	0.00195312		-0.00195312		0.00195312		0		0		0.00195312		NA	NA	NA	NA	NA	NA	0	0	NA	0	0	0	0		0		0.00195312		-0.00195312		-0.00195312		0.00195312		NA	NA	NA	NA	NA	NA
342	0	0	NA	0	0	0	0.00195312		-0.00195312		0.00195312		0		0		0.00195312		NA	NA	NA	NA	NA	NA	0	0	NA	0	0	0	0		0		0.00195312		-0.00195312		-0.00195312		0.00195312		NA	NA	NA	NA	NA	NA
343	0	0	NA	2	0	0	-2.22344		-0.00195312		0.00195312		-1.82307		0		0.00195312		NA	NA	NA	NA	NA	NA	0	0	NA	0	0	0	0		0		0.00195312		-0.00195312		-0.00195312		0.00195312		NA	NA	NA	NA	NA	NA
344	0	0	NA	1	0	0	-0.92578		-0.00195312		0.00195312		-0.757357		0		0.00195312		NA	NA	NA	NA	NA	NA	0	0	NA	0	0	0	0		0		0.00195312		-0.00195312		-0.00195312		0.00195312		NA	NA	NA	NA	NA	NA
345	0	1	NA	1	0	0	-0.92578		-0.00195312		0.00195312		0.0279994		1.05553		1.01494		NA	NA	NA	NA	NA	NA	0	1	NA	0	0	0	0		0		0.00195312		1.04942		1.05663		1.01238		NA	NA	NA	NA	NA	NA
346	0	1	NA	1	0	0	-0.92578		-0.00195312		0.00195312		0.0279994		1.05553		1.01494		NA	NA	NA	NA	NA	NA	0	1	NA	0	0	0	0		0		0.00195312		1.04942		1.05663		1.01238		NA	NA	NA	NA	NA	NA
347	0	0	NA	0	0	0	0.00195312		-0.00195312		0.00195312		0		0		0.00195312		NA	NA	NA	NA	NA	NA	0	0	NA	0	0	0	0		0		0.00195312		-0.00195312		-0.00195312		0.00195312		NA	NA	NA	NA	NA	NA
348	0	0	NA	0	0	0	0.00195312		-0.00195312		0.00195312		0		0		0.00195312		NA	NA	NA	NA	NA	NA	0	0	NA	0	0	0	0		0		0.00195312		-0.00195312		-0.00195312		0.00195312		NA	NA	NA	NA	NA	NA
349	0	0	NA	0	0	0	0.00195312		-0.00195312		0.00195312		0		0		0.00195312		NA	NA	NA	NA	NA	NA	0	0	NA	0	0	0	0		0		0.00195312		-0.00195312		-0.00195312		0.00195312		NA	NA	NA	NA	NA	NA
350	0	0	NA	0	0	0	0.00195312		-0.00195312		0.00195312		0		0		0.00195312		NA	NA	NA	NA	NA	NA	0	0	NA	0	0	0	0		0		0.00195312		-0.00195312		-0.00195312		0.00195312		NA	NA	NA	NA	NA	NA
351	0	0	NA	0	0	0	0.00195312		-0.00195312		0.00195312		0		0		0.00195312		NA	NA	NA	NA	NA	NA	0	0	NA	0	0	0	0		0		0.00195312		-0.00195312		-0.00195312		0.00195312		NA	NA	NA	NA	NA	NA
352	0	0	NA	0	0	0	0.00195312		-0.00195312		0.00195312		0		0		0.00195312		NA	NA	NA	NA	NA	NA	0	0	NA	0	0	0	0		0		0.00195312		-0.00195312		-0.00195312		0.00195312		NA	NA	NA	NA	NA	NA
353	0	0	NA	0	0	0	0.00195312		-0.00195312		0.00195312		0		0		0.00195312		NA	NA	NA	NA	NA	NA	0	0	NA	0	0	0	0		0		0.00195312		-0.00195312		-0.00195312		0.00195312		NA	NA	NA	NA	NA	NA
354	0	0	NA	0	0	0	0.00195312		-0.00195312		0.00195312		0		0		0.00195312		NA	NA	NA	NA	NA	NA	0	0	NA	0	0	0	0		0		0.00195312		-0.00195312		-0.00195312		0.00195312		NA	NA	NA	NA	NA	NA
355	0	0	NA	0	0	0	0.00195312		-0.00195312		0.00195312		0		0		0.00195312		NA	NA	NA	NA	NA	NA	0	0	NA	0	0	0	0		0		0.00195312		-0.00195312		-0.00195312		0.00195312		NA	NA	NA	NA	NA	NA
356	0	0	NA	0	0	0	0.00195312		-0.00195312		0.00195312		0		0		0.00195312		NA	NA	NA	NA	NA	NA	0	0	NA	0	0	0	0		0		0.00195312		-0.00195312		-0.00195312		0.00195312		NA	NA	NA	NA	NA	NA
357	0	1	NA	0	0	0	0.00195312		-0.00195312		0.00195312		1.10114		1.05553		1.01494		NA	NA	NA	NA	NA	NA	0	0	NA	0	0	0	0		0		0.00195312		-0.00195312		-0.00195312		0.00195312		NA	NA	NA	NA	NA	NA
358	0	0	NA	0	0	0	0.00195312		-0.00195312		0.00195312		0		0		0.00195312		NA	NA	NA	NA	NA	NA	0	0	NA	0	0	0	0		0		0.00195312		-0.00195312		-0.00195312		0.00195312		NA	NA	NA	NA	NA	NA
359	0	0	NA	2	1	1	-2.22344		-0.969522		-1.01241		-1.82307		-0.79878		-0.836906		NA	NA	NA	NA	NA	NA	0	0	NA	0	0	0	0		0		0.00195312		-0.00195312		-0.00195312		0.00195312		NA	NA	NA	NA	NA	NA
360	0	0	NA	1	0	2	-0.92578		-0.00195312		-2.4285		-0.757357		0		-2.00858		NA	NA	NA	NA	NA	NA	0	0	NA	0	0	1	0		0		-0.970906		-0.00195312		-0.00195312		-0.838237		NA	NA	NA	NA	NA	NA
361	0	0	NA	1	0	0	-0.92578		-0.00195312		0.00195312		-0.757357		0		0.00195312		NA	NA	NA	NA	NA	NA	0	0	NA	0	0	0	0		0		0.00195312		-0.00195312		-0.00195312		0.00195312		NA	NA	NA	NA	NA	NA
362	0	1	NA	0	0	0	0.00195312		-0.00195312		0.00195312		1.10114		1.05553		1.01494		NA	NA	NA	NA	NA	NA	0	1	NA	0	0	0	0		0		0.00195312		1.04942		1.05663		1.01238		NA	NA	NA	NA	NA	NA
363	0	1	NA	0	0	0	0.00195312		-0.00195312		0.00195312		1.10114		1.05553		1.01494		NA	NA	NA	NA	NA	NA	0	1	NA	0	0	0	0		0		0.00195312		1.04942		1.05663		1.01238		NA	NA	NA	NA	NA	NA
364	0	1	NA	0	0	0	0.00195312		-0.00195312		0.00195312		1.10114		1.05553		1.01494		NA	NA	NA	NA	NA	NA	0	0	NA	0	0	0	0		0		0.00195312		-0.00195312		-0.00195312		0.00195312		NA	NA	NA	NA	NA	NA
365	0	0	NA	0	0	0	0.00195312		-0.00195312		0.00195312		0		0		0.00195312		NA	NA	NA	NA	NA	NA	0	0	NA	0	0	0	0		0		0.00195312		-0.00195312		-0.00195312		0.00195312		NA	NA	NA	NA	NA	NA
366	0	0	NA	0	0	0	0.00195312		-0.00195312		0.00195312		0		0		0.00195312		NA	NA	NA	NA	NA	NA	0	0	NA	0	0	0	0		0		0.00195312		-0.00195312		-0.00195312		0.00195312		NA	NA	NA	NA	NA	NA
367	1	0	NA	0	0	0	0.921873		0.877125		0.839562		0		0		0.00195312		NA	NA	NA	NA	NA	NA	0	0	NA	0	0	0	0		0		0.00195312		-0.00195312		-0.00195312		0.00195312		NA	NA	NA	NA	NA	NA
368	0	0	NA	0	0	0	0.00195312		-0.00195312		0.00195312		0		0		0.00195312		NA	NA	NA	NA	NA	NA	0	0	NA	0	0	0	0		0		0.00195312		-0.00195312		-0.00195312		0.00195312		NA	NA	NA	NA	NA	NA
369	0	0	NA	0	0	0	0.00195312		-0.00195312		0.00195312		0		0		0.00195312		NA	NA	NA	NA	NA	NA	0	0	NA	0	0	0	0		0		0.00195312		-0.00195312		-0.00195312		0.00195312		NA	NA	NA	NA	NA	NA
370	0	0	NA	0	0	0	0.00195312		-0.00195312		0.00195312		0		0		0.00195312		NA	NA	NA	NA	NA	NA	0	0	NA	0	0	0	0		0		0.00195312		-0.00195312		-0.00195312		0.00195312		NA	NA	NA	NA	NA	NA
371	0	0	NA	0	0	0	0.00195312		-0.00195312		0.00195312		0		0		0.00195312		NA	NA	NA	NA	NA	NA	0	0	NA	0	0	0	0		0		0.00195312		-0.00195312		-0.00195312		0.00195312		NA	NA	NA	NA	NA	NA
372	0	0	NA	0	0	0	0.00195312		-0.00195312		0.00195312		0		0		0.00195312		NA	NA	NA	NA	NA	NA	0	0	NA	0	0	0	0		0		0.00195312		-0.00195312		-0.00195312		0.00195312		NA	NA	NA	NA	NA	NA
373	0	0	NA	0	0	0	0.00195312		-0.00195312		0.00195312		0		0		0.00195312		NA	NA	NA	NA	NA	NA	0	0	NA	0	0	0	0		0		0.00195312		-0.00195312		-0.00195312		0.00195312		NA	NA	NA	NA	NA	NA
374	0	0	NA	0	0	0	0.00195312		-0.00195312		0.00195312		0		0		0.00195312		NA	NA	NA	NA	NA	NA	0	0	NA	0	0	0	0		0		0.00195312		-0.00195312		-0.00195312		0.00195312		NA	NA	NA	NA	NA	NA
375	0	0	NA	0	0	0	0.00195312		-0.00195312		0.00195312		0		0		0.00195312		NA	NA	NA	NA	NA	NA	0	0	NA	0	0	0	0		0		0.00195312		-0.00195312		-0.00195312		0.00195312		NA	NA	NA	NA	NA	NA
376	0	0	NA	0	0	0	0.00195312		-0.00195312		0.00195312		0		0		0.00195312		NA	NA	NA	NA	NA	NA	0	0	NA	0	0	0	0		0		0.00195312		-0.00195312		-0.00195312		0.00195312		NA	NA	NA	NA	NA	NA
377	0	0	NA	0	0	0	0.00195312		-0.00195312		0.00195312		0		0		0.00195312		NA	NA	NA	NA	NA	NA	0	0	NA	0	0	0	0		0		0.00195312		-0.00195312		-0.00195312		0.00195312		NA	NA	NA	NA	NA	NA
378	0	0	NA	0	0	0	0.00195312		-0.00195312		0.00195312		0		0		0.00195312		NA	NA	NA	NA	NA	NA	0	0	NA	0	0	0	0		0		0.00195312		-0.00195312		-0.00195312		0.00195312		NA	NA	NA	NA	NA	NA
379	0	0	NA	0	0	0	0.00195312		-0.00195312		0.00195312		0		0		0.00195312		NA	NA	NA	NA	NA	NA	0	0	NA	0	0	0	0		0		0.00195312		-0.00195312		-0.00195312		0.00195312		NA	NA	NA	NA	NA	NA
380	0	0	NA	0	0	0	0.00195312		-0.00195312		0.00195312		0		0		0.00195312		NA	NA	NA	NA	NA	NA	0	0	NA	0	0	0	0		0		0.00195312		-0.00195312		-0.00195312		0.00195312		NA	NA	NA	NA	NA	NA
381	0	0	NA	0	0	0	0.00195312		-0.00195312		0.00195312		0		0		0.00195312		NA	NA	NA	NA	NA	NA	0	0	NA	0	0	0	0		0		0.00195312		-0.00195312		-0.00195312		0.00195312		NA	NA	NA	NA	NA	NA
382	0	0	NA	0	0	0	0.00195312		-0.00195312		0.00195312		0		0		0.00195312		NA	NA	NA	NA	NA	NA	0	0	NA	0	0	0	0		0		0.00195312		-0.00195312		-0.00195312		0.00195312		NA	NA	NA	NA	NA	NA
383	0	0	NA	0	0	0	0.00195312		-0.00195312		0.00195312		0		0		0.00195312		NA	NA	NA	NA	NA	NA	0	0	NA	0	0	0	0		0		0.00195312		-0.00195312		-0.00195312		0.00195312		NA	NA	NA	NA	NA	NA
384	0	0	NA	0	0	0	0.00195312		-0.00195312		0.00195312		0		0		0.00195312		NA	NA	NA	NA	NA	NA	0	0	NA	0	0	0	0		0		0.00195312		-0.00195312		-0.00195312		0.00195312		NA	NA	NA	NA	NA	NA
385	0	0	NA	0	1	0	0.00195312		-0.969522		0.00195312		0		-0.79878		0.00195312		NA	NA	NA	NA	NA	NA	0	0	NA	0	0	0	0		0		0.00195312		-0.00195312		-0.00195312		0.00195312		NA	NA	NA	NA	NA	NA
386	0	0	NA	0	1	0	0.00195312		-0.969522		0.00195312		0		-0.79878		0.00195312		NA	NA	NA	NA	NA	NA	0	0	NA	0	0	0	0		0		0.00195312		-0.00195312		-0.00195312		0.00195312		NA	NA	NA	NA	NA	NA
387	0	0	NA	0	0	0	0.00195312		-0.00195312		0.00195312		0		0		0.00195312		NA	NA	NA	NA	NA	NA	0	0	NA	0	0	0	0		0		0.00195312		-0.00195312		-0.00195312		0.00195312		NA	NA	NA	NA	NA	NA
388	0	0	NA	0	0	0	0.00195312		-0.00195312		0.00195312		0		0		0.00195312		NA	NA	NA	NA	NA	NA	0	0	NA	0	0	0	0		0		0.00195312		-0.00195312		-0.00195312		0.00195312		NA	NA	NA	NA	NA	NA
389	0	0	NA	0	0	0	0.00195312		-0.00195312		0.00195312		0		0		0.00195312		NA	NA	NA	NA	NA	NA	0	0	NA	0	0	0	0		0		0.00195312		-0.00195312		-0.00195312		0.00195312		NA	NA	NA	NA	NA	NA
390	0	0	NA	0	0	0	0.00195312		-0.00195312		0.00195312		0		0		0.00195312		NA	NA	NA	NA	NA	NA	0	0	NA	0	0	0	0		0		0.00195312		-0.00195312		-0.00195312		0.00195312		NA	NA	NA	NA	NA	NA
391	0	0	NA	0	0	0	0.00195312		-0.00195312		0.00195312		0		0		0.00195312		NA	NA	NA	NA	NA	NA	0	0	NA	0	0	0	0		0		0.00195312		-0.00195312		-0.00195312		0.00195312		NA	NA	NA	NA	NA	NA
392	0	0	NA	0	0	0	0.00195312		-0.00195312		0.00195312		0		0		0.00195312		NA	NA	NA	NA	NA	NA	0	0	NA	0	0	0	0		0		0.00195312		-0.00195312		-0.00195312		0.00195312		NA	NA	NA	NA	NA	NA
393	59	46	NA	63	68	62	-0.145886		-1.41629		-0.974466		-0.0855363		-1.08503		-0.730971		NA	NA	NA	NA	NA	NA	55	46	NA	57	68	61	-0.0602778		-1.36165		-0.812898		-0.0213794		-1.04224		-0.596805		NA	NA	NA	NA	NA	NA
394	1	0	NA	0	0	0	0.921873		0.877125		0.839562		0		0		0.00195312		NA	NA	NA	NA	NA	NA	0	0	NA	0	0	0	0		0		0.00195312		-0.00195312		-0.00195312		0.00195312		NA	NA	NA	NA	NA	NA
395	1	0	NA	1	0	0	-0.0015625		0.877125		0.839562		-0.757357		0		0.00195312		NA	NA	NA	NA	NA	NA	0	0	NA	0	0	0	0		0		0.00195312		-0.00195312		-0.00195312		0.00195312		NA	NA	NA	NA	NA	NA
396	0	0	NA	0	1	1	0.00195312		-0.969522		-1.01241		0		-0.79878		-0.836906		NA	NA	NA	NA	NA	NA	0	0	NA	0	0	0	0		0		0.00195312		-0.00195312		-0.00195312		0.00195312		NA	NA	NA	NA	NA	NA
397	0	0	NA	0	1	1	0.00195312		-0.969522		-1.01241		0		-0.79878		-0.836906		NA	NA	NA	NA	NA	NA	0	0	NA	0	0	0	0		0		0.00195312		-0.00195312		-0.00195312		0.00195312		NA	NA	NA	NA	NA	NA
398	0	0	NA	0	1	1	0.00195312		-0.969522		-1.01241		0		-0.79878		-0.836906		NA	NA	NA	NA	NA	NA	0	0	NA	0	0	0	0		0		0.00195312		-0.00195312		-0.00195312		0.00195312		NA	NA	NA	NA	NA	NA
399	0	0	NA	0	0	0	0.00195312		-0.00195312		0.00195312		0		0		0.00195312		NA	NA	NA	NA	NA	NA	0	0	NA	0	0	0	0		0		0.00195312		-0.00195312		-0.00195312		0.00195312		NA	NA	NA	NA	NA	NA
400	0	0	NA	0	0	0	0.00195312		-0.00195312		0.00195312		0		0		0.00195312		NA	NA	NA	NA	NA	NA	0	0	NA	0	0	0	0		0		0.00195312		-0.00195312		-0.00195312		0.00195312		NA	NA	NA	NA	NA	NA
401	0	0	NA	0	0	0	0.00195312		-0.00195312		0.00195312		0		0		0.00195312		NA	NA	NA	NA	NA	NA	0	0	NA	0	0	0	0		0		0.00195312		-0.00195312		-0.00195312		0.00195312		NA	NA	NA	NA	NA	NA
402	0	0	NA	0	0	0	0.00195312		-0.00195312		0.00195312		0		0		0.00195312		NA	NA	NA	NA	NA	NA	0	0	NA	0	0	0	0		0		0.00195312		-0.00195312		-0.00195312		0.00195312		NA	NA	NA	NA	NA	NA
403	0	0	NA	0	0	0	0.00195312		-0.00195312		0.00195312		0		0		0.00195312		NA	NA	NA	NA	NA	NA	0	0	NA	0	0	0	0		0		0.00195312		-0.00195312		-0.00195312		0.00195312		NA	NA	NA	NA	NA	NA
404	0	0	NA	0	0	0	0.00195312		-0.00195312		0.00195312		0		0		0.00195312		NA	NA	NA	NA	NA	NA	0	0	NA	0	0	0	0		0		0.00195312		-0.00195312		-0.00195312		0.00195312		NA	NA	NA	NA	NA	NA
405	0	0	NA	0	0	0	0.00195312		-0.00195312		0.00195312		0		0		0.00195312		NA	NA	NA	NA	NA	NA	0	0	NA	0	0	0	0		0		0.00195312		-0.00195312		-0.00195312		0.00195312		NA	NA	NA	NA	NA	NA
406	0	0	NA	0	0	0	0.00195312		-0.00195312		0.00195312		0		0		0.00195312		NA	NA	NA	NA	NA	NA	0	0	NA	0	0	0	0		0		0.00195312		-0.00195312		-0.00195312		0.00195312		NA	NA	NA	NA	NA	NA
407	0	0	NA	0	0	0	0.00195312		-0.00195312		0.00195312		0		0		0.00195312		NA	NA	NA	NA	NA	NA	0	0	NA	0	0	0	0		0		0.00195312		-0.00195312		-0.00195312		0.00195312		NA	NA	NA	NA	NA	NA
408	0	0	NA	0	0	0	0.00195312		-0.00195312		0.00195312		0		0		0.00195312		NA	NA	NA	NA	NA	NA	0	0	NA	0	0	0	0		0		0.00195312		-0.00195312		-0.00195312		0.00195312		NA	NA	NA	NA	NA	NA
409	0	0	NA	0	0	0	0.00195312		-0.00195312		0.00195312		0		0		0.00195312		NA	NA	NA	NA	NA	NA	0	0	NA	0	0	0	0		0		0.00195312		-0.00195312		-0.00195312		0.00195312		NA	NA	NA	NA	NA	NA
410	0	0	NA	0	0	0	0.00195312		-0.00195312		0.00195312		0		0		0.00195312		NA	NA	NA	NA	NA	NA	0	0	NA	0	0	0	0		0		0.00195312		-0.00195312		-0.00195312		0.00195312		NA	NA	NA	NA	NA	NA
411	0	0	NA	0	0	0	0.00195312		-0.00195312		0.00195312		0		0		0.00195312		NA	NA	NA	NA	NA	NA	0	0	NA	0	0	0	0		0		0.00195312		-0.00195312		-0.00195312		0.00195312		NA	NA	NA	NA	NA	NA
412	0	0	NA	0	0	0	0.00195312		-0.00195312		0.00195312		0		0		0.00195312		NA	NA	NA	NA	NA	NA	0	0	NA	0	0	0	0		0		0.00195312		-0.00195312		-0.00195312		0.00195312		NA	NA	NA	NA	NA	NA
413	0	0	NA	0	0	0	0.00195312		-0.00195312		0.00195312		0		0		0.00195312		NA	NA	NA	NA	NA	NA	0	0	NA	0	0	0	0		0		0.00195312		-0.00195312		-0.00195312		0.00195312		NA	NA	NA	NA	NA	NA
414	0	0	NA	0	0	0	0.00195312		-0.00195312		0.00195312		0		0		0.00195312		NA	NA	NA	NA	NA	NA	0	0	NA	0	0	0	0		0		0.00195312		-0.00195312		-0.00195312		0.00195312		NA	NA	NA	NA	NA	NA
415	0	0	NA	0	0	0	0.00195312		-0.00195312		0.00195312		0		0		0.00195312		NA	NA	NA	NA	NA	NA	0	0	NA	0	0	0	0		0		0.00195312		-0.00195312		-0.00195312		0.00195312		NA	NA	NA	NA	NA	NA
416	0	0	NA	0	0	0	0.00195312		-0.00195312		0.00195312		0		0		0.00195312		NA	NA	NA	NA	NA	NA	0	0	NA	0	0	0	0		0		0.00195312		-0.00195312		-0.00195312		0.00195312		NA	NA	NA	NA	NA	NA
417	0	0	NA	0	0	0	0.00195312		-0.00195312		0.00195312		0		0		0.00195312		NA	NA	NA	NA	NA	NA	0	0	NA	0	0	0	0		0		0.00195312		-0.00195312		-0.00195312		0.00195312		NA	NA	NA	NA	NA	NA
418	0	0	NA	0	0	0	0.00195312		-0.00195312		0.00195312		0		0		0.00195312		NA	NA	NA	NA	NA	NA	0	0	NA	0	0	0	0		0		0.00195312		-0.00195312		-0.00195312		0.00195312		NA	NA	NA	NA	NA	NA
419	0	0	NA	0	0	0	0.00195312		-0.00195312		0.00195312		0		0		0.00195312		NA	NA	NA	NA	NA	NA	0	0	NA	0	0	0	0		0		0.00195312		-0.00195312		-0.00195312		0.00195312		NA	NA	NA	NA	NA	NA
420	0	0	NA	0	0	0	0.00195312		-0.00195312		0.00195312		0		0		0.00195312		NA	NA	NA	NA	NA	NA	0	0	NA	0	0	0	0		0		0.00195312		-0.00195312		-0.00195312		0.00195312		NA	NA	NA	NA	NA	NA
421	0	0	NA	0	0	0	0.00195312		-0.00195312		0.00195312		0		0		0.00195312		NA	NA	NA	NA	NA	NA	0	0	NA	0	0	0	0		0		0.00195312		-0.00195312		-0.00195312		0.00195312		NA	NA	NA	NA	NA	NA
422	0	0	NA	0	0	0	0.00195312		-0.00195312		0.00195312		0		0		0.00195312		NA	NA	NA	NA	NA	NA	0	0	NA	0	0	0	0		0		0.00195312		-0.00195312		-0.00195312		0.00195312		NA	NA	NA	NA	NA	NA
423	0	0	NA	0	0	0	0.00195312		-0.00195312		0.00195312		0		0		0.00195312		NA	NA	NA	NA	NA	NA	0	0	NA	0	0	0	0		0		0.00195312		-0.00195312		-0.00195312		0.00195312		NA	NA	NA	NA	NA	NA
424	0	0	NA	0	0	0	0.00195312		-0.00195312		0.00195312		0		0		0.00195312		NA	NA	NA	NA	NA	NA	0	0	NA	0	0	0	0		0		0.00195312		-0.00195312		-0.00195312		0.00195312		NA	NA	NA	NA	NA	NA
425	0	0	NA	0	0	0	0.00195312		-0.00195312		0.00195312		0		0		0.00195312		NA	NA	NA	NA	NA	NA	0	0	NA	0	0	0	0		0		0.00195312		-0.00195312		-0.00195312		0.00195312		NA	NA	NA	NA	NA	NA
426	0	0	NA	0	0	0	0.00195312		-0.00195312		0.00195312		0		0		0.00195312		NA	NA	NA	NA	NA	NA	0	0	NA	0	0	0	0		0		0.00195312		-0.00195312		-0.00195312		0.00195312		NA	NA	NA	NA	NA	NA
427	0	0	NA	0	0	0	0.00195312		-0.00195312		0.00195312		0		0		0.00195312		NA	NA	NA	NA	NA	NA	0	0	NA	0	0	0	0		0		0.00195312		-0.00195312		-0.00195312		0.00195312		NA	NA	NA	NA	NA	NA
428	0	0	NA	0	0	0	0.00195312		-0.00195312		0.00195312		0		0		0.00195312		NA	NA	NA	NA	NA	NA	0	0	NA	0	0	0	0		0		0.00195312		-0.00195312		-0.00195312		0.00195312		NA	NA	NA	NA	NA	NA
429	0	0	NA	0	0	0	0.00195312		-0.00195312		0.00195312		0		0		0.00195312		NA	NA	NA	NA	NA	NA	0	0	NA	0	0	0	0		0		0.00195312		-0.00195312		-0.00195312		0.00195312		NA	NA	NA	NA	NA	NA
430	0	0	NA	0	0	0	0.00195312		-0.00195312		0.00195312		0		0		0.00195312		NA	NA	NA	NA	NA	NA	0	0	NA	0	0	0	0		0		0.00195312		-0.00195312		-0.00195312		0.00195312		NA	NA	NA	NA	NA	NA
431	0	0	NA	0	0	0	0.00195312		-0.00195312		0.00195312		0		0		0.00195312		NA	NA	NA	NA	NA	NA	0	0	NA	0	0	0	0		0		0.00195312		-0.00195312		-0.00195312		0.00195312		NA	NA	NA	NA	NA	NA
432	0	0	NA	0	0	0	0.00195312		-0.00195312		0.00195312		0		0		0.00195312		NA	NA	NA	NA	NA	NA	0	0	NA	0	0	0	0		0		0.00195312		-0.00195312		-0.00195312		0.00195312		NA	NA	NA	NA	NA	NA
433	0	0	NA	0	0	0	0.00195312		-0.00195312		0.00195312		0		0		0.00195312		NA	NA	NA	NA	NA	NA	0	0	NA	0	0	0	0		0		0.00195312		-0.00195312		-0.00195312		0.00195312		NA	NA	NA	NA	NA	NA
434	0	0	NA	0	0	0	0.00195312		-0.00195312		0.00195312		0		0		0.00195312		NA	NA	NA	NA	NA	NA	0	0	NA	0	0	0	0		0		0.00195312		-0.00195312		-0.00195312		0.00195312		NA	NA	NA	NA	NA	NA
435	0	0	NA	0	0	0	0.00195312		-0.00195312		0.00195312		0		0		0.00195312		NA	NA	NA	NA	NA	NA	0	0	NA	0	0	0	0		0		0.00195312		-0.00195312		-0.00195312		0.00195312		NA	NA	NA	NA	NA	NA
436	0	0	NA	0	0	0	0.00195312		-0.00195312		0.00195312		0		0		0.00195312		NA	NA	NA	NA	NA	NA	0	0	NA	0	0	0	0		0		0.00195312		-0.00195312		-0.00195312		0.00195312		NA	NA	NA	NA	NA	NA
437	0	0	NA	0	0	0	0.00195312		-0.00195312		0.00195312		0		0		0.00195312		NA	NA	NA	NA	NA	NA	0	0	NA	0	0	0	0		0		0.00195312		-0.00195312		-0.00195312		0.00195312		NA	NA	NA	NA	NA	NA
438	0	0	NA	0	0	0	0.00195312		-0.00195312		0.00195312		0		0		0.00195312		NA	NA	NA	NA	NA	NA	0	0	NA	0	0	0	0		0		0.00195312		-0.00195312		-0.00195312		0.00195312		NA	NA	NA	NA	NA	NA
439	0	0	NA	0	0	0	0.00195312		-0.00195312		0.00195312		0		0		0.00195312		NA	NA	NA	NA	NA	NA	0	0	NA	0	0	0	0		0		0.00195312		-0.00195312		-0.00195312		0.00195312		NA	NA	NA	NA	NA	NA
440	0	0	NA	0	0	0	0.00195312		-0.00195312		0.00195312		0		0		0.00195312		NA	NA	NA	NA	NA	NA	0	0	NA	0	0	0	0		0		0.00195312		-0.00195312		-0.00195312		0.00195312		NA	NA	NA	NA	NA	NA
441	0	0	NA	0	0	0	0.00195312		-0.00195312		0.00195312		0		0		0.00195312		NA	NA	NA	NA	NA	NA	0	0	NA	0	0	0	0		0		0.00195312		-0.00195312		-0.00195312		0.00195312		NA	NA	NA	NA	NA	NA
442	0	0	NA	0	0	0	0.00195312		-0.00195312		0.00195312		0		0		0.00195312		NA	NA	NA	NA	NA	NA	0	0	NA	0	0	0	0		0		0.00195312		-0.00195312		-0.00195312		0.00195312		NA	NA	NA	NA	NA	NA
443	0	0	NA	0	0	0	0.00195312		-0.00195312		0.00195312		0		0		0.00195312		NA	NA	NA	NA	NA	NA	0	0	NA	0	0	0	0		0		0.00195312		-0.00195312		-0.00195312		0.00195312		NA	NA	NA	NA	NA	NA
444	0	0	NA	0	0	0	0.00195312		-0.00195312		0.00195312		0		0		0.00195312		NA	NA	NA	NA	NA	NA	0	0	NA	0	0	0	0		0		0.00195312		-0.00195312		-0.00195312		0.00195312		NA	NA	NA	NA	NA	NA
445	0	0	NA	0	0	0	0.00195312		-0.00195312		0.00195312		0		0		0.00195312		NA	NA	NA	NA	NA	NA	0	0	NA	0	0	0	0		0		0.00195312		-0.00195312		-0.00195312		0.00195312		NA	NA	NA	NA	NA	NA
446	0	0	NA	0	0	0	0.00195312		-0.00195312		0.00195312		0		0		0.00195312		NA	NA	NA	NA	NA	NA	0	0	NA	0	0	0	0		0		0.00195312		-0.00195312		-0.00195312		0.00195312		NA	NA	NA	NA	NA	NA
447	0	0	NA	0	0	0	0.00195312		-0.00195312		0.00195312		0		0		0.00195312		NA	NA	NA	NA	NA	NA	0	0	NA	0	0	0	0		0		0.00195312		-0.00195312		-0.00195312		0.00195312		NA	NA	NA	NA	NA	NA
448	0	0	NA	0	0	0	0.00195312		-0.00195312		0.00195312		0		0		0.00195312		NA	NA	NA	NA	NA	NA	0	0	NA	0	0	0	0		0		0.00195312		-0.00195312		-0.00195312		0.00195312		NA	NA	NA	NA	NA	NA
449	0	0	NA	0	0	0	0.00195312		-0.00195312		0.00195312		0		0		0.00195312		NA	NA	NA	NA	NA	NA	0	0	NA	0	0	0	0		0		0.00195312		-0.00195312		-0.00195312		0.00195312		NA	NA	NA	NA	NA	NA
450	0	0	NA	0	0	0	0.00195312		-0.00195312		0.00195312		0		0		0.00195312		NA	NA	NA	NA	NA	NA	0	0	NA	0	0	0	0		0		0.00195312		-0.00195312		-0.00195312		0.00195312		NA	NA	NA	NA	NA	NA
451	0	0	NA	0	0	0	0.00195312		-0.00195312		0.00195312		0		0		0.00195312		NA	NA	NA	NA	NA	NA	0	0	NA	0	0	0	0		0		0.00195312		-0.00195312		-0.00195312		0.00195312		NA	NA	NA	NA	NA	NA
452	0	0	NA	0	0	0	0.00195312		-0.00195312		0.00195312		0		0		0.00195312		NA	NA	NA	NA	NA	NA	0	0	NA	0	0	0	0		0		0.00195312		-0.00195312		-0.00195312		0.00195312		NA	NA	NA	NA	NA	NA
453	0	0	NA	0	0	0	0.00195312		-0.00195312		0.00195312		0		0		0.00195312		NA	NA	NA	NA	NA	NA	0	0	NA	0	0	0	0		0		0.00195312		-0.00195312		-0.00195312		0.00195312		NA	NA	NA	NA	NA	NA
454	0	0	NA	0	0	0	0.00195312		-0.00195312		0.00195312		0		0		0.00195312		NA	NA	NA	NA	NA	NA	0	0	NA	0	0	0	0		0		0.00195312		-0.00195312		-0.00195312		0.00195312		NA	NA	NA	NA	NA	NA
455	0	0	NA	0	0	0	0.00195312		-0.00195312		0.00195312		0		0		0.00195312		NA	NA	NA	NA	NA	NA	0	0	NA	0	0	0	0		0		0.00195312		-0.00195312		-0.00195312		0.00195312		NA	NA	NA	NA	NA	NA
456	0	0	NA	0	0	0	0.00195312		-0.00195312		0.00195312		0		0		0.00195312		NA	NA	NA	NA	NA	NA	0	0	NA	0	0	0	0		0		0.00195312		-0.00195312		-0.00195312		0.00195312		NA	NA	NA	NA	NA	NA
457	0	0	NA	0	0	0	0.00195312		-0.00195312		0.00195312		0		0		0.00195312		NA	NA	NA	NA	NA	NA	0	0	NA	0	0	0	0		0		0.00195312		-0.00195312		-0.00195312		0.00195312		NA	NA	NA	NA	NA	NA
458	0	0	NA	0	0	0	0.00195312		-0.00195312		0.00195312		0		0		0.00195312		NA	NA	NA	NA	NA	NA	0	0	NA	0	0	0	0		0		0.00195312		-0.00195312		-0.00195312		0.00195312		NA	NA	NA	NA	NA	NA
459	0	0	NA	0	0	0	0.00195312		-0.00195312		0.00195312		0		0		0.00195312		NA	NA	NA	NA	NA	NA	0	0	NA	0	0	0	0		0		0.00195312		-0.00195312		-0.00195312		0.00195312		NA	NA	NA	NA	NA	NA
460	0	0	NA	0	0	0	0.00195312		-0.00195312		0.00195312		0		0		0.00195312		NA	NA	NA	NA	NA	NA	0	0	NA	0	0	0	0		0		0.00195312		-0.00195312		-0.00195312		0.00195312		NA	NA	NA	NA	NA	NA
461	0	0	NA	0	0	0	0.00195312		-0.00195312		0.00195312		0		0		0.00195312		NA	NA	NA	NA	NA	NA	0	0	NA	0	0	0	0		0		0.00195312		-0.00195312		-0.00195312		0.00195312		NA	NA	NA	NA	NA	NA
462	0	0	NA	0	0	0	0.00195312		-0.00195312		0.00195312		0		0		0.00195312		NA	NA	NA	NA	NA	NA	0	0	NA	0	0	0	0		0		0.00195312		-0.00195312		-0.00195312		0.00195312		NA	NA	NA	NA	NA	NA
463	0	0	NA	0	0	0	0.00195312		-0.00195312		0.00195312		0		0		0.00195312		NA	NA	NA	NA	NA	NA	0	0	NA	0	0	0	0		0		0.00195312		-0.00195312		-0.00195312		0.00195312		NA	NA	NA	NA	NA	NA
464	0	0	NA	0	0	0	0.00195312		-0.00195312		0.00195312		0		0		0.00195312		NA	NA	NA	NA	NA	NA	0	0	NA	0	0	0	0		0		0.00195312		-0.00195312		-0.00195312		0.00195312		NA	NA	NA	NA	NA	NA
465	0	0	NA	0	0	0	0.00195312		-0.00195312		0.00195312		0		0		0.00195312		NA	NA	NA	NA	NA	NA	0	0	NA	0	0	0	0		0		0.00195312		-0.00195312		-0.00195312		0.00195312		NA	NA	NA	NA	NA	NA
466	0	0	NA	0	1	0	0.00195312		-0.969522		0.00195312		0		-0.79878		0.00195312		NA	NA	NA	NA	NA	NA	0	0	NA	0	1	0	0		-0.924479		0.00195312		-0.00195312		-0.79604		0.00195312		NA	NA	NA	NA	NA	NA
467	0	0	NA	0	0	0	0.00195312		-0.00195312		0.00195312		0		0		0.00195312		NA	NA	NA	NA	NA	NA	0	0	NA	0	0	0	0		0		0.00195312		-0.00195312		-0.00195312		0.00195312		NA	NA	NA	NA	NA	NA
468	0	0	NA	1	0	0	-0.92578		-0.00195312		0.00195312		-0.757357		0		0.00195312		NA	NA	NA	NA	NA	NA	0	0	NA	1	0	0	-0.932278		0		0.00195312		-0.80555		-0.00195312		0.00195312		NA	NA	NA	NA	NA	NA
469	0	0	NA	1	0	0	-0.92578		-0.00195312		0.00195312		-0.757357		0		0.00195312		NA	NA	NA	NA	NA	NA	0	0	NA	1	0	0	-0.932278		0		0.00195312		-0.80555		-0.00195312		0.00195312		NA	NA	NA	NA	NA	NA
470	0	0	NA	0	0	0	0.00195312		-0.00195312		0.00195312		0		0		0.00195312		NA	NA	NA	NA	NA	NA	0	0	NA	0	0	0	0		0		0.00195312		-0.00195312		-0.00195312		0.00195312		NA	NA	NA	NA	NA	NA
471	0	0	NA	0	0	0	0.00195312		-0.00195312		0.00195312		0		0		0.00195312		NA	NA	NA	NA	NA	NA	0	0	NA	0	0	0	0		0		0.00195312		-0.00195312		-0.00195312		0.00195312		NA	NA	NA	NA	NA	NA
472	0	0	NA	0	0	0	0.00195312		-0.00195312		0.00195312		0		0		0.00195312		NA	NA	NA	NA	NA	NA	0	0	NA	0	0	0	0		0		0.00195312		-0.00195312		-0.00195312		0.00195312		NA	NA	NA	NA	NA	NA
473	0	0	NA	0	1	0	0.00195312		-0.969522		0.00195312		0		-0.79878		0.00195312		NA	NA	NA	NA	NA	NA	0	0	NA	0	0	0	0		0		0.00195312		-0.00195312		-0.00195312		0.00195312		NA	NA	NA	NA	NA	NA
474	0	0	NA	0	1	0	0.00195312		-0.969522		0.00195312		0		-0.79878		0.00195312		NA	NA	NA	NA	NA	NA	0	0	NA	0	0	0	0		0		0.00195312		-0.00195312		-0.00195312		0.00195312		NA	NA	NA	NA	NA	NA
475	0	0	NA	0	1	0	0.00195312		-0.969522		0.00195312		0		-0.79878		0.00195312		NA	NA	NA	NA	NA	NA	0	0	NA	0	0	0	0		0		0.00195312		-0.00195312		-0.00195312		0.00195312		NA	NA	NA	NA	NA	NA
476	0	1	NA	0	1	0	0.00195312		-0.969522		0.00195312		1.10114		0.0124691		1.01494		NA	NA	NA	NA	NA	NA	0	0	NA	0	0	0	0		0		0.00195312		-0.00195312		-0.00195312		0.00195312		NA	NA	NA	NA	NA	NA
477	0	0	NA	0	0	0	0.00195312		-0.00195312		0.00195312		0		0		0.00195312		NA	NA	NA	NA	NA	NA	0	0	NA	0	0	0	0		0		0.00195312		-0.00195312		-0.00195312		0.00195312		NA	NA	NA	NA	NA	NA
478	0	0	NA	0	0	0	0.00195312		-0.00195312		0.00195312		0		0		0.00195312		NA	NA	NA	NA	NA	NA	0	0	NA	0	0	0	0		0		0.00195312		-0.00195312		-0.00195312		0.00195312		NA	NA	NA	NA	NA	NA
479	0	0	NA	0	0	0	0.00195312		-0.00195312		0.00195312		0		0		0.00195312		NA	NA	NA	NA	NA	NA	0	0	NA	0	0	0	0		0		0.00195312		-0.00195312		-0.00195312		0.00195312		NA	NA	NA	NA	NA	NA
480	0	0	NA	0	0	0	0.00195312		-0.00195312		0.00195312		0		0		0.00195312		NA	NA	NA	NA	NA	NA	0	0	NA	0	0	0	0		0		0.00195312		-0.00195312		-0.00195312		0.00195312		NA	NA	NA	NA	NA	NA
481	2	0	NA	2	0	0	-0.00173611		2.10556		2.01335		-1.82307		0		0.00195312		NA	NA	NA	NA	NA	NA	0	0	NA	1	0	0	-0.932278		0		0.00195312		-0.80555		-0.00195312		0.00195312		NA	NA	NA	NA	NA	NA
482	0	0	NA	1	0	1	-0.92578		-0.00195312		-1.01241		-0.757357		0		-0.836906		NA	NA	NA	NA	NA	NA	0	0	NA	0	0	1	0		0		-0.970906		-0.00195312		-0.00195312		-0.838237		NA	NA	NA	NA	NA	NA
483	0	0	NA	1	0	1	-0.92578		-0.00195312		-1.01241		-0.757357		0		-0.836906		NA	NA	NA	NA	NA	NA	0	0	NA	0	0	1	0		0		-0.970906		-0.00195312		-0.00195312		-0.838237		NA	NA	NA	NA	NA	NA
484	0	0	NA	0	2	2	0.00195312		-2.32892		-2.4285		0		-1.91712		-2.00858		NA	NA	NA	NA	NA	NA	0	0	NA	0	2	2	0		-2.21562		-2.32279		-0.00195312		-1.91379		-2.01175		NA	NA	NA	NA	NA	NA
485	0	0	NA	0	1	0	0.00195312		-0.969522		0.00195312		0		-0.79878		0.00195312		NA	NA	NA	NA	NA	NA	0	0	NA	0	1	0	0		-0.924479		0.00195312		-0.00195312		-0.79604		0.00195312		NA	NA	NA	NA	NA	NA
486	0	0	NA	0	0	0	0.00195312		-0.00195312		0.00195312		0		0		0.00195312		NA	NA	NA	NA	NA	NA	0	0	NA	0	0	0	0		0		0.00195312		-0.00195312		-0.00195312		0.00195312		NA	NA	NA	NA	NA	NA
487	0	0	NA	0	0	0	0.00195312		-0.00195312		0.00195312		0		0		0.00195312		NA	NA	NA	NA	NA	NA	0	0	NA	0	0	0	0		0		0.00195312		-0.00195312		-0.00195312		0.00195312		NA	NA	NA	NA	NA	NA
488	0	0	NA	0	0	0	0.00195312		-0.00195312		0.00195312		0		0		0.00195312		NA	NA	NA	NA	NA	NA	0	0	NA	0	0	0	0		0		0.00195312		-0.00195312		-0.00195312		0.00195312		NA	NA	NA	NA	NA	NA
489	0	0	NA	0	0	0	0.00195312		-0.00195312		0.00195312		0		0		0.00195312		NA	NA	NA	NA	NA	NA	0	0	NA	0	0	0	0		0		0.00195312		-0.00195312		-0.00195312		0.00195312		NA	NA	NA	NA	NA	NA
490	0	0	NA	0	0	0	0.00195312		-0.00195312		0.00195312		0		0		0.00195312		NA	NA	NA	NA	NA	NA	0	0	NA	0	0	0	0		0		0.00195312		-0.00195312		-0.00195312		0.00195312		NA	NA	NA	NA	NA	NA
491	0	0	NA	0	0	0	0.00195312		-0.00195312		0.00195312		0		0		0.00195312		NA	NA	NA	NA	NA	NA	0	0	NA	0	0	0	0		0		0.00195312		-0.00195312		-0.00195312		0.00195312		NA	NA	NA	NA	NA	NA
492	0	1	NA	0	0	0	0.00195312		-0.00195312		0.00195312		1.10114		1.05553		1.01494		NA	NA	NA	NA	NA	NA	0	0	NA	0	0	0	0		0		0.00195312		-0.00195312		-0.00195312		0.00195312		NA	NA	NA	NA	NA	NA
493	0	0	NA	0	0	0	0.00195312		-0.00195312		0.00195312		0		0		0.00195312		NA	NA	NA	NA	NA	NA	0	0	NA	0	0	0	0		0		0.00195312		-0.00195312		-0.00195312		0.00195312		NA	NA	NA	NA	NA	NA
494	0	0	NA	0	0	0	0.00195312		-0.00195312		0.00195312		0		0		0.00195312		NA	NA	NA	NA	NA	NA	0	0	NA	0	0	0	0		0		0.00195312		-0.00195312		-0.00195312		0.00195312		NA	NA	NA	NA	NA	NA
495	0	0	NA	0	0	0	0.00195312		-0.00195312		0.00195312		0		0		0.00195312		NA	NA	NA	NA	NA	NA	0	0	NA	0	0	0	0		0		0.00195312		-0.00195312		-0.00195312		0.00195312		NA	NA	NA	NA	NA	NA
496	0	0	NA	0	0	0	0.00195312		-0.00195312		0.00195312		0		0		0.00195312		NA	NA	NA	NA	NA	NA	0	0	NA	0	0	0	0		0		0.00195312		-0.00195312		-0.00195312		0.00195312		NA	NA	NA	NA	NA	NA
497	0	0	NA	0	0	0	0.00195312		-0.00195312		0.00195312		0		0		0.00195312		NA	NA	NA	NA	NA	NA	0	0	NA	0	0	0	0		0		0.00195312		-0.00195312		-0.00195312		0.00195312		NA	NA	NA	NA	NA	NA
498	0	0	NA	0	0	0	0.00195312		-0.00195312		0.00195312		0		0		0.00195312		NA	NA	NA	NA	NA	NA	0	0	NA	0	0	0	0		0		0.00195312		-0.00195312		-0.00195312		0.00195312		NA	NA	NA	NA	NA	NA
499	0	0	NA	0	0	0	0.00195312		-0.00195312		0.00195312		0		0		0.00195312		NA	NA	NA	NA	NA	NA	0	0	NA	0	0	0	0		0		0.00195312		-0.00195312		-0.00195312		0.00195312		NA	NA	NA	NA	NA	NA
500	0	0	NA	0	0	0	0.00195312		-0.00195312		0.00195312		0		0		0.00195312		NA	NA	NA	NA	NA	NA	0	0	NA	0	0	0	0		0		0.00195312		-0.00195312		-0.00195312		0.00195312		NA	NA	NA	NA	NA	NA
501	0	0	NA	0	0	0	0.00195312		-0.00195312		0.00195312		0		0		0.00195312		NA	NA	NA	NA	NA	NA	0	0	NA	0	0	0	0		0		0.00195312		-0.00195312		-0.00195312		0.00195312		NA	NA	NA	NA	NA	NA
502	0	0	NA	0	0	0	0.00195312		-0.00195312		0.00195312		0		0		0.00195312		NA	NA	NA	NA	NA	NA	0	0	NA	0	0	0	0		0		0.00195312		-0.00195312		-0.00195312		0.00195312		NA	NA	NA	NA	NA	NA
503	0	0	NA	0	0	0	0.00195312		-0.00195312		0.00195312		0		0		0.00195312		NA	NA	NA	NA	NA	NA	0	0	NA	0	0	0	0		0		0.00195312		-0.00195312		-0.00195312		0.00195312		NA	NA	NA	NA	NA	NA
504	0	0	NA	0	0	0	0.00195312		-0.00195312		0.00195312		0		0		0.00195312		NA	NA	NA	NA	NA	NA	0	0	NA	0	0	0	0		0		0.00195312		-0.00195312		-0.00195312		0.00195312		NA	NA	NA	NA	NA	NA
505	0	0	NA	0	0	0	0.00195312		-0.00195312		0.00195312		0		0		0.00195312		NA	NA	NA	NA	NA	NA	0	0	NA	0	0	0	0		0		0.00195312		-0.00195312		-0.00195312		0.00195312		NA	NA	NA	NA	NA	NA
506	0	0	NA	0	0	0	0.00195312		-0.00195312		0.00195312		0		0		0.00195312		NA	NA	NA	NA	NA	NA	0	0	NA	0	0	0	0		0		0.00195312		-0.00195312		-0.00195312		0.00195312		NA	NA	NA	NA	NA	NA
507	0	0	NA	0	0	0	0.00195312		-0.00195312		0.00195312		0		0		0.00195312		NA	NA	NA	NA	NA	NA	0	0	NA	0	0	0	0		0		0.00195312		-0.00195312		-0.00195312		0.00195312		NA	NA	NA	NA	NA	NA
508	0	0	NA	0	0	0	0.00195312		-0.00195312		0.00195312		0		0		0.00195312		NA	NA	NA	NA	NA	NA	0	0	NA	0	0	0	0		0		0.00195312		-0.00195312		-0.00195312		0.00195312		NA	NA	NA	NA	NA	NA
509	0	0	NA	0	0	0	0.00195312		-0.00195312		0.00195312		0		0		0.00195312		NA	NA	NA	NA	NA	NA	0	0	NA	0	0	0	0		0		0.00195312		-0.00195312		-0.00195312		0.00195312		NA	NA	NA	NA	NA	NA
510	0	0	NA	0	0	0	0.00195312		-0.00195312		0.00195312		0		0		0.00195312		NA	NA	NA	NA	NA	NA	0	0	NA	0	0	0	0		0		0.00195312		-0.00195312		-0.00195312		0.00195312		NA	NA	NA	NA	NA	NA
511	0	0	NA	0	0	0	0.00195312		-0.00195312		0.00195312		0		0		0.00195312		NA	NA	NA	NA	NA	NA	0	0	NA	0	0	0	0		0		0.00195312		-0.00195312		-0.00195312		0.00195312		NA	NA	NA	NA	NA	NA
512	0	0	NA	0	0	0	0.00195312		-0.00195312		0.00195312		0		0		0.00195312		NA	NA	NA	NA	NA	NA	0	0	NA	0	0	0	0		0		0.00195312		-0.00195312		-0.00195312		0.00195312		NA	NA	NA	NA	NA	NA
513	0	0	NA	0	0	0	0.00195312		-0.00195312		0.00195312		0		0		0.00195312		NA	NA	NA	NA	NA	NA	0	0	NA	0	0	0	0		0		0.00195312		-0.00195312		-0.00195312		0.00195312		NA	NA	NA	NA	NA	NA
514	0	0	NA	0	0	0	0.00195312		-0.00195312		0.00195312		0		0		0.00195312		NA	NA	NA	NA	NA	NA	0	0	NA	0	0	0	0		0		0.00195312		-0.00195312		-0.00195312		0.00195312		NA	NA	NA	NA	NA	NA
515	0	0	NA	0	0	0	0.00195312		-0.00195312		0.00195312		0		0		0.00195312		NA	NA	NA	NA	NA	NA	0	0	NA	0	0	0	0		0		0.00195312		-0.00195312		-0.00195312		0.00195312		NA	NA	NA	NA	NA	NA
516	0	0	NA	0	0	0	0.00195312		-0.00195312		0.00195312		0		0		0.00195312		NA	NA	NA	NA	NA	NA	0	0	NA	0	0	0	0		0		0.00195312		-0.00195312		-0.00195312		0.00195312		NA	NA	NA	NA	NA	NA
517	0	0	NA	0	0	0	0.00195312		-0.00195312		0.00195312		0		0		0.00195312		NA	NA	NA	NA	NA	NA	0	0	NA	0	0	0	0		0		0.00195312		-0.00195312		-0.00195312		0.00195312		NA	NA	NA	NA	NA	NA
518	0	0	NA	0	0	0	0.00195312		-0.00195312		0.00195312		0		0		0.00195312		NA	NA	NA	NA	NA	NA	0	0	NA	0	0	0	0		0		0.00195312		-0.00195312		-0.00195312		0.00195312		NA	NA	NA	NA	NA	NA
519	0	0	NA	0	0	0	0.00195312		-0.00195312		0.00195312		0		0		0.00195312		NA	NA	NA	NA	NA	NA	0	0	NA	0	0	0	0		0		0.00195312		-0.00195312		-0.00195312		0.00195312		NA	NA	NA	NA	NA	NA
520	0	0	NA	0	0	0	0.00195312		-0.00195312		0.00195312		0		0		0.00195312		NA	NA	NA	NA	NA	NA	0	0	NA	0	0	0	0		0		0.00195312		-0.00195312		-0.00195312		0.00195312		NA	NA	NA	NA	NA	NA
521	0	0	NA	0	0	0	0.00195312		-0.00195312		0.00195312		0		0		0.00195312		NA	NA	NA	NA	NA	NA	0	0	NA	0	0	0	0		0		0.00195312		-0.00195312		-0.00195312		0.00195312		NA	NA	NA	NA	NA	NA
522	0	0	NA	0	0	0	0.00195312		-0.00195312		0.00195312		0		0		0.00195312		NA	NA	NA	NA	NA	NA	0	0	NA	0	0	0	0		0		0.00195312		-0.00195312		-0.00195312		0.00195312		NA	NA	NA	NA	NA	NA
523	0	0	NA	0	0	0	0.00195312		-0.00195312		0.00195312		0		0		0.00195312		NA	NA	NA	NA	NA	NA	0	0	NA	0	0	0	0		0		0.00195312		-0.00195312		-0.00195312		0.00195312		NA	NA	NA	NA	NA	NA
524	0	0	NA	0	0	0	0.00195312		-0.00195312		0.00195312		0		0		0.00195312		NA	NA	NA	NA	NA	NA	0	0	NA	0	0	0	0		0		0.00195312		-0.00195312		-0.00195312		0.00195312		NA	NA	NA	NA	NA	NA
525	0	0	NA	0	0	0	0.00195312		-0.00195312		0.00195312		0		0		0.00195312		NA	NA	NA	NA	NA	NA	0	0	NA	0	0	0	0		0		0.00195312		-0.00195312		-0.00195312		0.00195312		NA	NA	NA	NA	NA	NA
526	0	0	NA	0	0	0	0.00195312		-0.00195312		0.00195312		0		0		0.00195312		NA	NA	NA	NA	NA	NA	0	0	NA	0	0	0	0		0		0.00195312		-0.00195312		-0.00195312		0.00195312		NA	NA	NA	NA	NA	NA
527	0	0	NA	0	0	0	0.00195312		-0.00195312		0.00195312		0		0		0.00195312		NA	NA	NA	NA	NA	NA	0	0	NA	0	0	0	0		0		0.00195312		-0.00195312		-0.00195312		0.00195312		NA	NA	NA	NA	NA	NA
528	0	0	NA	0	0	0	0.00195312		-0.00195312		0.00195312		0		0		0.00195312		NA	NA	NA	NA	NA	NA	0	0	NA	0	0	0	0		0		0.00195312		-0.00195312		-0.00195312		0.00195312		NA	NA	NA	NA	NA	NA
529	0	0	NA	0	0	0	0.00195312		-0.00195312		0.00195312		0		0		0.00195312		NA	NA	NA	NA	NA	NA	0	0	NA	0	0	0	0		0		0.00195312		-0.00195312		-0.00195312		0.00195312		NA	NA	NA	NA	NA	NA
530	0	0	NA	0	0	0	0.00195312		-0.00195312		0.00195312		0		0		0.00195312		NA	NA	NA	NA	NA	NA	0	0	NA	0	0	0	0		0		0.00195312		-0.00195312		-0.00195312		0.00195312		NA	NA	NA	NA	NA	NA
531	0	0	NA	0	0	0	0.00195312		-0.00195312		0.00195312		0		0		0.00195312		NA	NA	NA	NA	NA	NA	0	0	NA	0	0	0	0		0		0.00195312		-0.00195312		-0.00195312		0.00195312		NA	NA	NA	NA	NA	NA
532	0	0	NA	0	0	0	0.00195312		-0.00195312		0.00195312		0		0		0.00195312		NA	NA	NA	NA	NA	NA	0	0	NA	0	0	0	0		0		0.00195312		-0.00195312		-0.00195312		0.00195312		NA	NA	NA	NA	NA	NA
533	0	0	NA	0	0	0	0.00195312		-0.00195312		0.00195312		0		0		0.00195312		NA	NA	NA	NA	NA	NA	0	0	NA	0	0	0	0		0		0.00195312		-0.00195312		-0.00195312		0.00195312		NA	NA	NA	NA	NA	NA
534	0	0	NA	0	0	0	0.00195312		-0.00195312		0.00195312		0		0		0.00195312		NA	NA	NA	NA	NA	NA	0	0	NA	0	0	0	0		0		0.00195312		-0.00195312		-0.00195312		0.00195312		NA	NA	NA	NA	NA	NA
535	0	0	NA	0	0	0	0.00195312		-0.00195312		0.00195312		0		0		0.00195312		NA	NA	NA	NA	NA	NA	0	0	NA	0	0	0	0		0		0.00195312		-0.00195312		-0.00195312		0.00195312		NA	NA	NA	NA	NA	NA
536	0	0	NA	0	0	0	0.00195312		-0.00195312		0.00195312		0		0		0.00195312		NA	NA	NA	NA	NA	NA	0	0	NA	0	0	0	0		0		0.00195312		-0.00195312		-0.00195312		0.00195312		NA	NA	NA	NA	NA	NA
537	0	0	NA	0	0	0	0.00195312		-0.00195312		0.00195312		0		0		0.00195312		NA	NA	NA	NA	NA	NA	0	0	NA	0	0	0	0		0		0.00195312		-0.00195312		-0.00195312		0.00195312		NA	NA	NA	NA	NA	NA
538	1	0	NA	0	0	0	0.921873		0.877125		0.839562		0		0		0.00195312		NA	NA	NA	NA	NA	NA	0	0	NA	0	0	0	0		0		0.00195312		-0.00195312		-0.00195312		0.00195312		NA	NA	NA	NA	NA	NA
539	0	0	NA	0	0	0	0.00195312		-0.00195312		0.00195312		0		0		0.00195312		NA	NA	NA	NA	NA	NA	0	0	NA	0	0	0	0		0		0.00195312		-0.00195312		-0.00195312		0.00195312		NA	NA	NA	NA	NA	NA
540	0	0	NA	0	0	0	0.00195312		-0.00195312		0.00195312		0		0		0.00195312		NA	NA	NA	NA	NA	NA	0	0	NA	0	0	0	0		0		0.00195312		-0.00195312		-0.00195312		0.00195312		NA	NA	NA	NA	NA	NA
541	0	0	NA	0	0	0	0.00195312		-0.00195312		0.00195312		0		0		0.00195312		NA	NA	NA	NA	NA	NA	0	0	NA	0	0	0	0		0		0.00195312		-0.00195312		-0.00195312		0.00195312		NA	NA	NA	NA	NA	NA
542	0	0	NA	0	0	0	0.00195312		-0.00195312		0.00195312		0		0		0.00195312		NA	NA	NA	NA	NA	NA	0	0	NA	0	0	0	0		0		0.00195312		-0.00195312		-0.00195312		0.00195312		NA	NA	NA	NA	NA	NA
543	0	0	NA	0	0	0	0.00195312		-0.00195312		0.00195312		0		0		0.00195312		NA	NA	NA	NA	NA	NA	0	0	NA	0	0	0	0		0		0.00195312		-0.00195312		-0.00195312		0.00195312		NA	NA	NA	NA	NA	NA
544	0	0	NA	0	0	0	0.00195312		-0.00195312		0.00195312		0		0		0.00195312		NA	NA	NA	NA	NA	NA	0	0	NA	0	0	0	0		0		0.00195312		-0.00195312		-0.00195312		0.00195312		NA	NA	NA	NA	NA	NA
545	0	0	NA	0	0	0	0.00195312		-0.00195312		0.00195312		0		0		0.00195312		NA	NA	NA	NA	NA	NA	0	0	NA	0	0	0	0		0		0.00195312		-0.00195312		-0.00195312		0.00195312		NA	NA	NA	NA	NA	NA
546	0	0	NA	0	0	0	0.00195312		-0.00195312		0.00195312		0		0		0.00195312		NA	NA	NA	NA	NA	NA	0	0	NA	0	0	0	0		0		0.00195312		-0.00195312		-0.00195312		0.00195312		NA	NA	NA	NA	NA	NA
547	0	0	NA	0	0	0	0.00195312		-0.00195312		0.00195312		0		0		0.00195312		NA	NA	NA	NA	NA	NA	0	0	NA	0	0	0	0		0		0.00195312		-0.00195312		-0.00195312		0.00195312		NA	NA	NA	NA	NA	NA
548	0	0	NA	0	0	0	0.00195312		-0.00195312		0.00195312		0		0		0.00195312		NA	NA	NA	NA	NA	NA	0	0	NA	0	0	0	0		0		0.00195312		-0.00195312		-0.00195312		0.00195312		NA	NA	NA	NA	NA	NA
549	0	0	NA	0	0	0	0.00195312		-0.00195312		0.00195312		0		0		0.00195312		NA	NA	NA	NA	NA	NA	0	0	NA	0	0	0	0		0		0.00195312		-0.00195312		-0.00195312		0.00195312		NA	NA	NA	NA	NA	NA
550	0	0	NA	0	0	0	0.00195312		-0.00195312		0.00195312		0		0		0.00195312		NA	NA	NA	NA	NA	NA	0	0	NA	0	0	0	0		0		0.00195312		-0.00195312		-0.00195312		0.00195312		NA	NA	NA	NA	NA	NA
551	0	0	NA	0	0	0	0.00195312		-0.00195312		0.00195312		0		0		0.00195312		NA	NA	NA	NA	NA	NA	0	0	NA	0	0	0	0		0		0.00195312		-0.00195312		-0.00195312		0.00195312		NA	NA	NA	NA	NA	NA
552	0	0	NA	0	0	0	0.00195312		-0.00195312		0.00195312		0		0		0.00195312		NA	NA	NA	NA	NA	NA	0	0	NA	0	0	0	0		0		0.00195312		-0.00195312		-0.00195312		0.00195312		NA	NA	NA	NA	NA	NA
553	0	0	NA	0	0	0	0.00195312		-0.00195312		0.00195312		0		0		0.00195312		NA	NA	NA	NA	NA	NA	0	0	NA	0	0	0	0		0		0.00195312		-0.00195312		-0.00195312		0.00195312		NA	NA	NA	NA	NA	NA
554	0	0	NA	0	0	0	0.00195312		-0.00195312		0.00195312		0		0		0.00195312		NA	NA	NA	NA	NA	NA	0	0	NA	0	0	0	0		0		0.00195312		-0.00195312		-0.00195312		0.00195312		NA	NA	NA	NA	NA	NA
555	0	0	NA	0	0	0	0.00195312		-0.00195312		0.00195312		0		0		0.00195312		NA	NA	NA	NA	NA	NA	0	0	NA	0	0	0	0		0		0.00195312		-0.00195312		-0.00195312		0.00195312		NA	NA	NA	NA	NA	NA
556	0	0	NA	0	0	0	0.00195312		-0.00195312		0.00195312		0		0		0.00195312		NA	NA	NA	NA	NA	NA	0	0	NA	0	0	0	0		0		0.00195312		-0.00195312		-0.00195312		0.00195312		NA	NA	NA	NA	NA	NA
557	0	0	NA	0	0	0	0.00195312		-0.00195312		0.00195312		0		0		0.00195312		NA	NA	NA	NA	NA	NA	0	0	NA	0	0	0	0		0		0.00195312		-0.00195312		-0.00195312		0.00195312		NA	NA	NA	NA	NA	NA
558	0	0	NA	0	0	0	0.00195312		-0.00195312		0.00195312		0		0		0.00195312		NA	NA	NA	NA	NA	NA	0	0	NA	0	0	0	0		0		0.00195312		-0.00195312		-0.00195312		0.00195312		NA	NA	NA	NA	NA	NA
559	0	0	NA	0	0	0	0.00195312		-0.00195312		0.00195312		0		0		0.00195312		NA	NA	NA	NA	NA	NA	0	0	NA	0	0	0	0		0		0.00195312		-0.00195312		-0.00195312		0.00195312		NA	NA	NA	NA	NA	NA
560	0	0	NA	0	0	0	0.00195312		-0.00195312		0.00195312		0		0		0.00195312		NA	NA	NA	NA	NA	NA	0	0	NA	0	0	0	0		0		0.00195312		-0.00195312		-0.00195312		0.00195312		NA	NA	NA	NA	NA	NA
561	0	0	NA	0	0	0	0.00195312		-0.00195312		0.00195312		0		0		0.00195312		NA	NA	NA	NA	NA	NA	0	0	NA	0	0	0	0		0		0.00195312		-0.00195312		-0.00195312		0.00195312		NA	NA	NA	NA	NA	NA
562	0	0	NA	0	0	0	0.00195312		-0.00195312		0.00195312		0		0		0.00195312		NA	NA	NA	NA	NA	NA	0	0	NA	0	0	0	0		0		0.00195312		-0.00195312		-0.00195312		0.00195312		NA	NA	NA	NA	NA	NA
563	0	0	NA	0	0	0	0.00195312		-0.00195312		0.00195312		0		0		0.00195312		NA	NA	NA	NA	NA	NA	0	0	NA	0	0	0	0		0		0.00195312		-0.00195312		-0.00195312		0.00195312		NA	NA	NA	NA	NA	NA
564	0	0	NA	0	0	0	0.00195312		-0.00195312		0.00195312		0		0		0.00195312		NA	NA	NA	NA	NA	NA	0	0	NA	0	0	0	0		0		0.00195312		-0.00195312		-0.00195312		0.00195312		NA	NA	NA	NA	NA	NA
565	0	0	NA	0	0	0	0.00195312		-0.00195312		0.00195312		0		0		0.00195312		NA	NA	NA	NA	NA	NA	0	0	NA	0	0	0	0		0		0.00195312		-0.00195312		-0.00195312		0.00195312		NA	NA	NA	NA	NA	NA
566	0	0	NA	0	0	0	0.00195312		-0.00195312		0.00195312		0		0		0.00195312		NA	NA	NA	NA	NA	NA	0	0	NA	0	0	0	0		0		0.00195312		-0.00195312		-0.00195312		0.00195312		NA	NA	NA	NA	NA	NA
567	0	0	NA	0	0	0	0.00195312		-0.00195312		0.00195312		0		0		0.00195312		NA	NA	NA	NA	NA	NA	0	0	NA	0	0	0	0		0		0.00195312		-0.00195312		-0.00195312		0.00195312		NA	NA	NA	NA	NA	NA
568	0	0	NA	0	0	0	0.00195312		-0.00195312		0.00195312		0		0		0.00195312		NA	NA	NA	NA	NA	NA	0	0	NA	0	0	0	0		0		0.00195312		-0.00195312		-0.00195312		0.00195312		NA	NA	NA	NA	NA	NA
569	0	0	NA	0	0	0	0.00195312		-0.00195312		0.00195312		0		0		0.00195312		NA	NA	NA	NA	NA	NA	0	0	NA	0	0	0	0		0		0.00195312		-0.00195312		-0.00195312		0.00195312		NA	NA	NA	NA	NA	NA
570	0	0	NA	0	0	0	0.00195312		-0.00195312		0.00195312		0		0		0.00195312		NA	NA	NA	NA	NA	NA	0	0	NA	0	0	0	0		0		0.00195312		-0.00195312		-0.00195312		0.00195312		NA	NA	NA	NA	NA	NA
571	0	0	NA	0	0	0	0.00195312		-0.00195312		0.00195312		0		0		0.00195312		NA	NA	NA	NA	NA	NA	0	0	NA	0	0	0	0		0		0.00195312		-0.00195312		-0.00195312		0.00195312		NA	NA	NA	NA	NA	NA
572	0	0	NA	0	0	0	0.00195312		-0.00195312		0.00195312		0		0		0.00195312		NA	NA	NA	NA	NA	NA	0	0	NA	0	0	0	0		0		0.00195312		-0.00195312		-0.00195312		0.00195312		NA	NA	NA	NA	NA	NA
573	0	0	NA	0	0	0	0.00195312		-0.00195312		0.00195312		0		0		0.00195312		NA	NA	NA	NA	NA	NA	0	0	NA	0	0	0	0		0		0.00195312		-0.00195312		-0.00195312		0.00195312		NA	NA	NA	NA	NA	NA
574	0	0	NA	0	0	0	0.00195312		-0.00195312		0.00195312		0		0		0.00195312		NA	NA	NA	NA	NA	NA	0	0	NA	0	0	0	0		0		0.00195312		-0.00195312		-0.00195312		0.00195312		NA	NA	NA	NA	NA	NA
575	0	0	NA	0	0	0	0.00195312		-0.00195312		0.00195312		0		0		0.00195312		NA	NA	NA	NA	NA	NA	0	0	NA	0	0	0	0		0		0.00195312		-0.00195312		-0.00195312		0.00195312		NA	NA	NA	NA	NA	NA
576	0	0	NA	0	0	0	0.00195312		-0.00195312		0.00195312		0		0		0.00195312		NA	NA	NA	NA	NA	NA	0	0	NA	0	0	0	0		0		0.00195312		-0.00195312		-0.00195312		0.00195312		NA	NA	NA	NA	NA	NA
577	0	0	NA	0	0	0	0.00195312		-0.00195312		0.00195312		0		0		0.00195312		NA	NA	NA	NA	NA	NA	0	0	NA	0	0	0	0		0		0.00195312		-0.00195312		-0.00195312		0.00195312		NA	NA	NA	NA	NA	NA
578	0	0	NA	0	0	0	0.00195312		-0.00195312		0.00195312		0		0		0.00195312		NA	NA	NA	NA	NA	NA	0	0	NA	0	0	0	0		0		0.00195312		-0.00195312		-0.00195312		0.00195312		NA	NA	NA	NA	NA	NA
579	0	0	NA	0	0	0	0.00195312		-0.00195312		0.00195312		0		0		0.00195312		NA	NA	NA	NA	NA	NA	0	0	NA	0	0	0	0		0		0.00195312		-0.00195312		-0.00195312		0.00195312		NA	NA	NA	NA	NA	NA
580	0	0	NA	0	0	0	0.00195312		-0.00195312		0.00195312		0		0		0.00195312		NA	NA	NA	NA	NA	NA	0	0	NA	0	0	0	0		0		0.00195312		-0.00195312		-0.00195312		0.00195312		NA	NA	NA	NA	NA	NA
581	0	0	NA	0	0	0	0.00195312		-0.00195312		0.00195312		0		0		0.00195312		NA	NA	NA	NA	NA	NA	0	0	NA	0	0	0	0		0		0.00195312		-0.00195312		-0.00195312		0.00195312		NA	NA	NA	NA	NA	NA
582	0	0	NA	0	0	0	0.00195312		-0.00195312		0.00195312		0		0		0.00195312		NA	NA	NA	NA	NA	NA	0	0	NA	0	0	0	0		0		0.00195312		-0.00195312		-0.00195312		0.00195312		NA	NA	NA	NA	NA	NA
583	0	0	NA	0	0	0	0.00195312		-0.00195312		0.00195312		0		0		0.00195312		NA	NA	NA	NA	NA	NA	0	0	NA	0	0	0	0		0		0.00195312		-0.00195312		-0.00195312		0.00195312		NA	NA	NA	NA	NA	NA
584	0	0	NA	0	0	0	0.00195312		-0.00195312		0.00195312		0		0		0.00195312		NA	NA	NA	NA	NA	NA	0	0	NA	0	0	0	0		0		0.00195312		-0.00195312		-0.00195312		0.00195312		NA	NA	NA	NA	NA	NA
585	0	0	NA	0	0	0	0.00195312		-0.00195312		0.00195312		0		0		0.00195312		NA	NA	NA	NA	NA	NA	0	0	NA	0	0	0	0		0		0.00195312		-0.00195312		-0.00195312		0.00195312		NA	NA	NA	NA	NA	NA
586	0	0	NA	0	0	0	0.00195312		-0.00195312		0.00195312		0		0		0.00195312		NA	NA	NA	NA	NA	NA	0	0	NA	0	0	0	0		0		0.00195312		-0.00195312		-0.00195312		0.00195312		NA	NA	NA	NA	NA	NA
587	0	0	NA	0	0	0	0.00195312		-0.00195312		0.00195312		0		0		0.00195312		NA	NA	NA	NA	NA	NA	0	0	NA	0	0	0	0		0		0.00195312		-0.00195312		-0.00195312		0.00195312		NA	NA	NA	NA	NA	NA
588	0	0	NA	0	0	0	0.00195312		-0.00195312		0.00195312		0		0		0.00195312		NA	NA	NA	NA	NA	NA	0	0	NA	0	0	0	0		0		0.00195312		-0.00195312		-0.00195312		0.00195312		NA	NA	NA	NA	NA	NA
589	0	0	NA	0	0	0	0.00195312		-0.00195312		0.00195312		0		0		0.00195312		NA	NA	NA	NA	NA	NA	0	0	NA	0	0	0	0		0		0.00195312		-0.00195312		-0.00195312		0.00195312		NA	NA	NA	NA	NA	NA
590	0	0	NA	0	0	0	0.00195312		-0.00195312		0.00195312		0		0		0.00195312		NA	NA	NA	NA	NA	NA	0	0	NA	0	0	0	0		0		0.00195312		-0.00195312		-0.00195312		0.00195312		NA	NA	NA	NA	NA	NA
591	0	0	NA	0	0	0	0.00195312		-0.00195312		0.00195312		0		0		0.00195312		NA	NA	NA	NA	NA	NA	0	0	NA	0	0	0	0		0		0.00195312		-0.00195312		-0.00195312		0.00195312		NA	NA	NA	NA	NA	NA
592	0	0	NA	0	0	0	0.00195312		-0.00195312		0.00195312		0		0		0.00195312		NA	NA	NA	NA	NA	NA	0	0	NA	0	0	0	0		0		0.00195312		-0.00195312		-0.00195312		0.00195312		NA	NA	NA	NA	NA	NA
593	0	0	NA	0	0	0	0.00195312		-0.00195312		0.00195312		0		0		0.00195312		NA	NA	NA	NA	NA	NA	0	0	NA	0	0	0	0		0		0.00195312		-0.00195312		-0.00195312		0.00195312		NA	NA	NA	NA	NA	NA
594	0	0	NA	0	0	0	0.00195312		-0.00195312		0.00195312		0		0		0.00195312		NA	NA	NA	NA	NA	NA	0	0	NA	0	0	0	0		0		0.00195312		-0.00195312		-0.00195312		0.00195312		NA	NA	NA	NA	NA	NA
595	0	0	NA	0	0	0	0.00195312		-0.00195312		0.00195312		0		0		0.00195312		NA	NA	NA	NA	NA	NA	0	0	NA	0	0	0	0		0		0.00195312		-0.00195312		-0.00195312		0.00195312		NA	NA	NA	NA	NA	NA
596	0	0	NA	0	0	0	0.00195312		-0.00195312		0.00195312		0		0		0.00195312		NA	NA	NA	NA	NA	NA	0	0	NA	0	0	0	0		0		0.00195312		-0.00195312		-0.00195312		0.00195312		NA	NA	NA	NA	NA	NA
597	0	0	NA	0	0	0	0.00195312		-0.00195312		0.00195312		0		0		0.00195312		NA	NA	NA	NA	NA	NA	0	0	NA	0	0	0	0		0		0.00195312		-0.00195312		-0.00195312		0.00195312		NA	NA	NA	NA	NA	NA
598	0	0	NA	0	0	0	0.00195312		-0.00195312		0.00195312		0		0		0.00195312		NA	NA	NA	NA	NA	NA	0	0	NA	0	0	0	0		0		0.00195312		-0.00195312		-0.00195312		0.00195312		NA	NA	NA	NA	NA	NA
599	0	0	NA	0	0	0	0.00195312		-0.00195312		0.00195312		0		0		0.00195312		NA	NA	NA	NA	NA	NA	0	0	NA	0	0	0	0		0		0.00195312		-0.00195312		-0.00195312		0.00195312		NA	NA	NA	NA	NA	NA
600	0	0	NA	0	0	0	0.00195312		-0.00195312		0.00195312		0		0		0.00195312		NA	NA	NA	NA	NA	NA	0	0	NA	0	0	0	0		0		0.00195312		-0.00195312		-0.00195312		0.00195312		NA	NA	NA	NA	NA	NA
601	0	0	NA	0	0	0	0.00195312		-0.00195312		0.00195312		0		0		0.00195312		NA	NA	NA	NA	NA	NA	0	0	NA	0	0	0	0		0		0.00195312		-0.00195312		-0.00195312		0.00195312		NA	NA	NA	NA	NA	NA
602	0	0	NA	0	0	0	0.00195312		-0.00195312		0.00195312		0		0		0.00195312		NA	NA	NA	NA	NA	NA	0	0	NA	0	0	0	0		0		0.00195312		-0.00195312		-0.00195312		0.00195312		NA	NA	NA	NA	NA	NA
603	0	0	NA	0	0	0	0.00195312		-0.00195312		0.00195312		0		0		0.00195312		NA	NA	NA	NA	NA	NA	0	0	NA	0	0	0	0		0		0.00195312		-0.00195312		-0.00195312		0.00195312		NA	NA	NA	NA	NA	NA
604	0	0	NA	0	0	0	0.00195312		-0.00195312		0.00195312		0		0		0.00195312		NA	NA	NA	NA	NA	NA	0	0	NA	0	0	0	0		0		0.00195312		-0.00195312		-0.00195312		0.00195312		NA	NA	NA	NA	NA	NA
605	0	0	NA	0	0	0	0.00195312		-0.00195312		0.00195312		0		0		0.00195312		NA	NA	NA	NA	NA	NA	0	0	NA	0	0	0	0		0		0.00195312		-0.00195312		-0.00195312		0.00195312		NA	NA	NA	NA	NA	NA
606	0	0	NA	0	0	0	0.00195312		-0.00195312		0.00195312		0		0		0.00195312		NA	NA	NA	NA	NA	NA	0	0	NA	0	0	0	0		0		0.00195312		-0.00195312		-0.00195312		0.00195312		NA	NA	NA	NA	NA	NA
607	0	0	NA	0	0	0	0.00195312		-0.00195312		0.00195312		0		0		0.00195312		NA	NA	NA	NA	NA	NA	0	0	NA	0	0	0	0		0		0.00195312		-0.00195312		-0.00195312		0.00195312		NA	NA	NA	NA	NA	NA
608	0	0	NA	0	0	0	0.00195312		-0.00195312		0.00195312		0		0		0.00195312		NA	NA	NA	NA	NA	NA	0	0	NA	0	0	0	0		0		0.00195312		-0.00195312		-0.00195312		0.00195312		NA	NA	NA	NA	NA	NA
609	0	0	NA	0	0	0	0.00195312		-0.00195312		0.00195312		0		0		0.00195312		NA	NA	NA	NA	NA	NA	0	0	NA	0	0	0	0		0		0.00195312		-0.00195312		-0.00195312		0.00195312		NA	NA	NA	NA	NA	NA
610	0	0	NA	0	0	0	0.00195312		-0.00195312		0.00195312		0		0		0.00195312		NA	NA	NA	NA	NA	NA	0	0	NA	0	0	0	0		0		0.00195312		-0.00195312		-0.00195312		0.00195312		NA	NA	NA	NA	NA	NA
611	0	0	NA	0	0	0	0.00195312		-0.00195312		0.00195312		0		0		0.00195312		NA	NA	NA	NA	NA	NA	0	0	NA	0	0	0	0		0		0.00195312		-0.00195312		-0.00195312		0.00195312		NA	NA	NA	NA	NA	NA
612	0	0	NA	0	0	0	0.00195312		-0.00195312		0.00195312		0		0		0.00195312		NA	NA	NA	NA	NA	NA	0	0	NA	0	0	0	0		0		0.00195312		-0.00195312		-0.00195312		0.00195312		NA	NA	NA	NA	NA	NA
613	0	0	NA	0	0	0	0.00195312		-0.00195312		0.00195312		0		0		0.00195312		NA	NA	NA	NA	NA	NA	0	0	NA	0	0	0	0		0		0.00195312		-0.00195312		-0.00195312		0.00195312		NA	NA	NA	NA	NA	NA
614	0	0	NA	0	0	0	0.00195312		-0.00195312		0.00195312		0		0		0.00195312		NA	NA	NA	NA	NA	NA	0	0	NA	0	0	0	0		0		0.00195312		-0.00195312		-0.00195312		0.00195312		NA	NA	NA	NA	NA	NA
615	0	0	NA	0	0	0	0.00195312		-0.00195312		0.00195312		0		0		0.00195312		NA	NA	NA	NA	NA	NA	0	0	NA	0	0	0	0		0		0.00195312		-0.00195312		-0.00195312		0.00195312		NA	NA	NA	NA	NA	NA
616	0	0	NA	0	0	0	0.00195312		-0.00195312		0.00195312		0		0		0.00195312		NA	NA	NA	NA	NA	NA	0	0	NA	0	0	0	0		0		0.00195312		-0.00195312		-0.00195312		0.00195312		NA	NA	NA	NA	NA	NA
617	0	0	NA	0	0	0	0.00195312		-0.00195312		0.00195312		0		0		0.00195312		NA	NA	NA	NA	NA	NA	0	0	NA	0	0	0	0		0		0.00195312		-0.00195312		-0.00195312		0.00195312		NA	NA	NA	NA	NA	NA
618	0	0	NA	0	0	0	0.00195312		-0.00195312		0.00195312		0		0		0.00195312		NA	NA	NA	NA	NA	NA	0	0	NA	0	0	0	0		0		0.00195312		-0.00195312		-0.00195312		0.00195312		NA	NA	NA	NA	NA	NA
619	0	0	NA	0	0	0	0.00195312		-0.00195312		0.00195312		0		0		0.00195312		NA	NA	NA	NA	NA	NA	0	0	NA	0	0	0	0		0		0.00195312		-0.00195312		-0.00195312		0.00195312		NA	NA	NA	NA	NA	NA
620	0	0	NA	0	0	0	0.00195312		-0.00195312		0.00195312		0		0		0.00195312		NA	NA	NA	NA	NA	NA	0	0	NA	0	0	0	0		0		0.00195312		-0.00195312		-0.00195312		0.00195312		NA	NA	NA	NA	NA	NA
621	0	0	NA	0	0	0	0.00195312		-0.00195312		0.00195312		0		0		0.00195312		NA	NA	NA	NA	NA	NA	0	0	NA	0	0	0	0		0		0.00195312		-0.00195312		-0.00195312		0.00195312		NA	NA	NA	NA	NA	NA
622	0	0	NA	0	0	0	0.00195312		-0.00195312		0.00195312		0		0		0.00195312		NA	NA	NA	NA	NA	NA	0	0	NA	0	0	0	0		0		0.00195312		-0.00195312		-0.00195312		0.00195312		NA	NA	NA	NA	NA	NA
623	0	0	NA	0	0	0	0.00195312		-0.00195312		0.00195312		0		0		0.00195312		NA	NA	NA	NA	NA	NA	0	0	NA	0	0	0	0		0		0.00195312		-0.00195312		-0.00195312		0.00195312		NA	NA	NA	NA	NA	NA
624	0	0	NA	0	0	0	0.00195312		-0.00195312		0.00195312		0		0		0.00195312		NA	NA	NA	NA	NA	NA	0	0	NA	0	0	0	0		0		0.00195312		-0.00195312		-0.00195312		0.00195312		NA	NA	NA	NA	NA	NA
625	0	0	NA	0	0	0	0.00195312		-0.00195312		0.00195312		0		0		0.00195312		NA	NA	NA	NA	NA	NA	0	0	NA	0	0	0	0		0		0.00195312		-0.00195312		-0.00195312		0.00195312		NA	NA	NA	NA	NA	NA
626	0	0	NA	0	0	0	0.00195312		-0.00195312		0.00195312		0		0		0.00195312		NA	NA	NA	NA	NA	NA	0	0	NA	0	0	0	0		0		0.00195312		-0.00195312		-0.00195312		0.00195312		NA	NA	NA	NA	NA	NA
627	0	0	NA	0	0	0	0.00195312		-0.00195312		0.00195312		0		0		0.00195312		NA	NA	NA	NA	NA	NA	0	0	NA	0	0	0	0		0		0.00195312		-0.00195312		-0.00195312		0.00195312		NA	NA	NA	NA	NA	NA
628	0	0	NA	0	0	0	0.00195312		-0.00195312		0.00195312		0		0		0.00195312		NA	NA	NA	NA	NA	NA	0	0	NA	0	0	0	0		0		0.00195312		-0.00195312		-0.00195312		0.00195312		NA	NA	NA	NA	NA	NA
629	0	0	NA	0	0	0	0.00195312		-0.00195312		0.00195312		0		0		0.00195312		NA	NA	NA	NA	NA	NA	0	0	NA	0	0	0	0		0		0.00195312		-0.00195312		-0.00195312		0.00195312		NA	NA	NA	NA	NA	NA
630	0	0	NA	0	0	0	0.00195312		-0.00195312		0.00195312		0		0		0.00195312		NA	NA	NA	NA	NA	NA	0	0	NA	0	0	0	0		0		0.00195312		-0.00195312		-0.00195312		0.00195312		NA	NA	NA	NA	NA	NA
631	0	0	NA	0	0	0	0.00195312		-0.00195312		0.00195312		0		0		0.00195312		NA	NA	NA	NA	NA	NA	0	0	NA	0	0	0	0		0		0.00195312		-0.00195312		-0.00195312		0.00195312		NA	NA	NA	NA	NA	NA
632	0	0	NA	0	0	0	0.00195312		-0.00195312		0.00195312		0		0		0.00195312		NA	NA	NA	NA	NA	NA	0	0	NA	0	0	0	0		0		0.00195312		-0.00195312		-0.00195312		0.00195312		NA	NA	NA	NA	NA	NA
633	0	0	NA	0	0	0	0.00195312		-0.00195312		0.00195312		0		0		0.00195312		NA	NA	NA	NA	NA	NA	0	0	NA	0	0	0	0		0		0.00195312		-0.00195312		-0.00195312		0.00195312		NA	NA	NA	NA	NA	NA
634	0	0	NA	0	0	0	0.00195312		-0.00195312		0.00195312		0		0		0.00195312		NA	NA	NA	NA	NA	NA	0	0	NA	0	0	0	0		0		0.00195312		-0.00195312		-0.00195312		0.00195312		NA	NA	NA	NA	NA	NA
635	0	0	NA	0	0	0	0.00195312		-0.00195312		0.00195312		0		0		0.00195312		NA	NA	NA	NA	NA	NA	0	0	NA	0	0	0	0		0		0.00195312		-0.00195312		-0.00195312		0.00195312		NA	NA	NA	NA	NA	NA
636	0	0	NA	0	0	0	0.00195312		-0.00195312		0.00195312		0		0		0.00195312		NA	NA	NA	NA	NA	NA	0	0	NA	0	0	0	0		0		0.00195312		-0.00195312		-0.00195312		0.00195312		NA	NA	NA	NA	NA	NA
637	0	0	NA	0	0	0	0.00195312		-0.00195312		0.00195312		0		0		0.00195312		NA	NA	NA	NA	NA	NA	0	0	NA	0	0	0	0		0		0.00195312		-0.00195312		-0.00195312		0.00195312		NA	NA	NA	NA	NA	NA
638	0	0	NA	0	0	0	0.00195312		-0.00195312		0.00195312		0		0		0.00195312		NA	NA	NA	NA	NA	NA	0	0	NA	0	0	0	0		0		0.00195312		-0.00195312		-0.00195312		0.00195312		NA	NA	NA	NA	NA	NA
639	0	0	NA	0	0	0	0.00195312		-0.00195312		0.00195312		0		0		0.00195312		NA	NA	NA	NA	NA	NA	0	0	NA	0	0	0	0		0		0.00195312		-0.00195312		-0.00195312		0.00195312		NA	NA	NA	NA	NA	NA
640	0	0	NA	0	0	0	0.00195312		-0.00195312		0.00195312		0		0		0.00195312		NA	NA	NA	NA	NA	NA	0	0	NA	0	0	0	0		0		0.00195312		-0.00195312		-0.00195312		0.00195312		NA	NA	NA	NA	NA	NA
641	0	0	NA	0	0	0	0.00195312		-0.00195312		0.00195312		0		0		0.00195312		NA	NA	NA	NA	NA	NA	0	0	NA	0	0	0	0		0		0.00195312		-0.00195312		-0.00195312		0.00195312		NA	NA	NA	NA	NA	NA
642	0	0	NA	0	0	0	0.00195312		-0.00195312		0.00195312		0		0		0.00195312		NA	NA	NA	NA	NA	NA	0	0	NA	0	0	0	0		0		0.00195312		-0.00195312		-0.00195312		0.00195312		NA	NA	NA	NA	NA	NA
643	0	0	NA	0	0	0	0.00195312		-0.00195312		0.00195312		0		0		0.00195312		NA	NA	NA	NA	NA	NA	0	0	NA	0	0	0	0		0		0.00195312		-0.00195312		-0.00195312		0.00195312		NA	NA	NA	NA	NA	NA
644	0	0	NA	0	0	0	0.00195312		-0.00195312		0.00195312		0		0		0.00195312		NA	NA	NA	NA	NA	NA	0	0	NA	0	0	0	0		0		0.00195312		-0.00195312		-0.00195312		0.00195312		NA	NA	NA	NA	NA	NA
645	0	0	NA	0	0	0	0.00195312		-0.00195312		0.00195312		0		0		0.00195312		NA	NA	NA	NA	NA	NA	0	0	NA	0	0	0	0		0		0.00195312		-0.00195312		-0.00195312		0.00195312		NA	NA	NA	NA	NA	NA
646	0	0	NA	0	0	0	0.00195312		-0.00195312		0.00195312		0		0		0.00195312		NA	NA	NA	NA	NA	NA	0	0	NA	0	0	0	0		0		0.00195312		-0.00195312		-0.00195312		0.00195312		NA	NA	NA	NA	NA	NA
647	0	0	NA	0	0	0	0.00195312		-0.00195312		0.00195312		0		0		0.00195312		NA	NA	NA	NA	NA	NA	0	0	NA	0	0	0	0		0		0.00195312		-0.00195312		-0.00195312		0.00195312		NA	NA	NA	NA	NA	NA
648	0	0	NA	0	0	0	0.00195312		-0.00195312		0.00195312		0		0		0.00195312		NA	NA	NA	NA	NA	NA	0	0	NA	0	0	0	0		0		0.00195312		-0.00195312		-0.00195312		0.00195312		NA	NA	NA	NA	NA	NA
649	0	0	NA	0	0	0	0.00195312		-0.00195312		0.00195312		0		0		0.00195312		NA	NA	NA	NA	NA	NA	0	0	NA	0	0	0	0		0		0.00195312		-0.00195312		-0.00195312		0.00195312		NA	NA	NA	NA	NA	NA
650	0	0	NA	0	0	0	0.00195312		-0.00195312		0.00195312		0		0		0.00195312		NA	NA	NA	NA	NA	NA	0	0	NA	0	0	0	0		0		0.00195312		-0.00195312		-0.00195312		0.00195312		NA	NA	NA	NA	NA	NA
651	0	0	NA	0	0	0	0.00195312		-0.00195312		0.00195312		0		0		0.00195312		NA	NA	NA	NA	NA	NA	0	0	NA	0	0	0	0		0		0.00195312		-0.00195312		-0.00195312		0.00195312		NA	NA	NA	NA	NA	NA
652	0	0	NA	0	0	0	0.00195312		-0.00195312		0.00195312		0		0		0.00195312		NA	NA	NA	NA	NA	NA	0	0	NA	0	0	0	0		0		0.00195312		-0.00195312		-0.00195312		0.00195312		NA	NA	NA	NA	NA	NA
653	0	0	NA	0	0	0	0.00195312		-0.00195312		0.00195312		0		0		0.00195312		NA	NA	NA	NA	NA	NA	0	0	NA	0	0	0	0		0		0.00195312		-0.00195312		-0.00195312		0.00195312		NA	NA	NA	NA	NA	NA
654	0	0	NA	0	0	0	0.00195312		-0.00195312		0.00195312		0		0		0.00195312		NA	NA	NA	NA	NA	NA	0	0	NA	0	0	0	0		0		0.00195312		-0.00195312		-0.00195312		0.00195312		NA	NA	NA	NA	NA	NA
655	0	0	NA	0	0	0	0.00195312		-0.00195312		0.00195312		0		0		0.00195312		NA	NA	NA	NA	NA	NA	0	0	NA	0	0	0	0		0		0.00195312		-0.00195312		-0.00195312		0.00195312		NA	NA	NA	NA	NA	NA
656	0	0	NA	0	0	0	0.00195312		-0.00195312		0.00195312		0		0		0.00195312		NA	NA	NA	NA	NA	NA	0	0	NA	0	0	0	0		0		0.00195312		-0.00195312		-0.00195312		0.00195312		NA	NA	NA	NA	NA	NA
657	0	0	NA	0	0	0	0.00195312		-0.00195312		0.00195312		0		0		0.00195312		NA	NA	NA	NA	NA	NA	0	0	NA	0	0	0	0		0		0.00195312		-0.00195312		-0.00195312		0.00195312		NA	NA	NA	NA	NA	NA
658	0	0	NA	0	0	0	0.00195312		-0.00195312		0.00195312		0		0		0.00195312		NA	NA	NA	NA	NA	NA	0	0	NA	0	0	0	0		0		0.00195312		-0.00195312		-0.00195312		0.00195312		NA	NA	NA	NA	NA	NA
659	0	0	NA	0	0	0	0.00195312		-0.00195312		0.00195312		0		0		0.00195312		NA	NA	NA	NA	NA	NA	0	0	NA	0	0	0	0		0		0.00195312		-0.00195312		-0.00195312		0.00195312		NA	NA	NA	NA	NA	NA
660	0	0	NA	0	0	0	0.00195312		-0.00195312		0.00195312		0		0		0.00195312		NA	NA	NA	NA	NA	NA	0	0	NA	0	0	0	0		0		0.00195312		-0.00195312		-0.00195312		0.00195312		NA	NA	NA	NA	NA	NA
661	0	0	NA	0	0	0	0.00195312		-0.00195312		0.00195312		0		0		0.00195312		NA	NA	NA	NA	NA	NA	0	0	NA	0	0	0	0		0		0.00195312		-0.00195312		-0.00195312		0.00195312		NA	NA	NA	NA	NA	NA
662	0	0	NA	0	0	0	0.00195312		-0.00195312		0.00195312		0		0		0.00195312		NA	NA	NA	NA	NA	NA	0	0	NA	0	0	0	0		0		0.00195312		-0.00195312		-0.00195312		0.00195312		NA	NA	NA	NA	NA	NA
663	0	0	NA	0	0	0	0.00195312		-0.00195312		0.00195312		0		0		0.00195312		NA	NA	NA	NA	NA	NA	0	0	NA	0	0	0	0		0		0.00195312		-0.00195312		-0.00195312		0.00195312		NA	NA	NA	NA	NA	NA
664	0	0	NA	0	0	0	0.00195312		-0.00195312		0.00195312		0		0		0.00195312		NA	NA	NA	NA	NA	NA	0	0	NA	0	0	0	0		0		0.00195312		-0.00195312		-0.00195312		0.00195312		NA	NA	NA	NA	NA	NA
665	0	0	NA	0	0	0	0.00195312		-0.00195312		0.00195312		0		0		0.00195312		NA	NA	NA	NA	NA	NA	0	0	NA	0	0	0	0		0		0.00195312		-0.00195312		-0.00195312		0.00195312		NA	NA	NA	NA	NA	NA
666	0	0	NA	0	0	0	0.00195312		-0.00195312		0.00195312		0		0		0.00195312		NA	NA	NA	NA	NA	NA	0	0	NA	0	0	0	0		0		0.00195312		-0.00195312		-0.00195312		0.00195312		NA	NA	NA	NA	NA	NA
667	0	0	NA	0	0	0	0.00195312		-0.00195312		0.00195312		0		0		0.00195312		NA	NA	NA	NA	NA	NA	0	0	NA	0	0	0	0		0		0.00195312		-0.00195312		-0.00195312		0.00195312		NA	NA	NA	NA	NA	NA
668	0	0	NA	0	0	0	0.00195312		-0.00195312		0.00195312		0		0		0.00195312		NA	NA	NA	NA	NA	NA	0	0	NA	0	0	0	0		0		0.00195312		-0.00195312		-0.00195312		0.00195312		NA	NA	NA	NA	NA	NA
669	0	0	NA	0	0	0	0.00195312		-0.00195312		0.00195312		0		0		0.00195312		NA	NA	NA	NA	NA	NA	0	0	NA	0	0	0	0		0		0.00195312		-0.00195312		-0.00195312		0.00195312		NA	NA	NA	NA	NA	NA
670	0	0	NA	0	0	0	0.00195312		-0.00195312		0.00195312		0		0		0.00195312		NA	NA	NA	NA	NA	NA	0	0	NA	0	0	0	0		0		0.00195312		-0.00195312		-0.00195312		0.00195312		NA	NA	NA	NA	NA	NA
671	0	0	NA	0	0	0	0.00195312		-0.00195312		0.00195312		0		0		0.00195312		NA	NA	NA	NA	NA	NA	0	0	NA	0	0	0	0		0		0.00195312		-0.00195312		-0.00195312		0.00195312		NA	NA	NA	NA	NA	NA
672	0	0	NA	0	0	0	0.00195312		-0.00195312		0.00195312		0		0		0.00195312		NA	NA	NA	NA	NA	NA	0	0	NA	0	0	0	0		0		0.00195312		-0.00195312		-0.00195312		0.00195312		NA	NA	NA	NA	NA	NA
673	0	0	NA	0	0	0	0.00195312		-0.00195312		0.00195312		0		0		0.00195312		NA	NA	NA	NA	NA	NA	0	0	NA	0	0	0	0		0		0.00195312		-0.00195312		-0.00195312		0.00195312		NA	NA	NA	NA	NA	NA
674	0	0	NA	0	0	0	0.00195312		-0.00195312		0.00195312		0		0		0.00195312		NA	NA	NA	NA	NA	NA	0	0	NA	0	0	0	0		0		0.00195312		-0.00195312		-0.00195312		0.00195312		NA	NA	NA	NA	NA	NA
675	0	0	NA	0	0	0	0.00195312		-0.00195312		0.00195312		0		0		0.00195312		NA	NA	NA	NA	NA	NA	0	0	NA	0	0	0	0		0		0.00195312		-0.00195312		-0.00195312		0.00195312		NA	NA	NA	NA	NA	NA
676	0	0	NA	0	0	0	0.00195312		-0.00195312		0.00195312		0		0		0.00195312		NA	NA	NA	NA	NA	NA	0	0	NA	0	0	0	0		0		0.00195312		-0.00195312		-0.00195312		0.00195312		NA	NA	NA	NA	NA	NA
677	0	0	NA	0	0	0	0.00195312		-0.00195312		0.00195312		0		0		0.00195312		NA	NA	NA	NA	NA	NA	0	0	NA	0	0	0	0		0		0.00195312		-0.00195312		-0.00195312		0.00195312		NA	NA	NA	NA	NA	NA
678	0	0	NA	0	0	0	0.00195312		-0.00195312		0.00195312		0		0		0.00195312		NA	NA	NA	NA	NA	NA	0	0	NA	0	0	0	0		0		0.00195312		-0.00195312		-0.00195312		0.00195312		NA	NA	NA	NA	NA	NA
679	0	0	NA	0	0	0	0.00195312		-0.00195312		0.00195312		0		0		0.00195312		NA	NA	NA	NA	NA	NA	0	0	NA	0	0	0	0		0		0.00195312		-0.00195312		-0.00195312		0.00195312		NA	NA	NA	NA	NA	NA
680	0	0	NA	0	0	0	0.00195312		-0.00195312		0.00195312		0		0		0.00195312		NA	NA	NA	NA	NA	NA	0	0	NA	0	0	0	0		0		0.00195312		-0.00195312		-0.00195312		0.00195312		NA	NA	NA	NA	NA	NA
681	0	0	NA	0	0	0	0.00195312		-0.00195312		0.00195312		0		0		0.00195312		NA	NA	NA	NA	NA	NA	0	0	NA	0	0	0	0		0		0.00195312		-0.00195312		-0.00195312		0.00195312		NA	NA	NA	NA	NA	NA
682	0	0	NA	0	0	0	0.00195312		-0.00195312		0.00195312		0		0		0.00195312		NA	NA	NA	NA	NA	NA	0	0	NA	0	0	0	0		0		0.00195312		-0.00195312		-0.00195312		0.00195312		NA	NA	NA	NA	NA	NA
683	0	0	NA	0	0	0	0.00195312		-0.00195312		0.00195312		0		0		0.00195312		NA	NA	NA	NA	NA	NA	0	0	NA	0	0	0	0		0		0.00195312		-0.00195312		-0.00195312		0.00195312		NA	NA	NA	NA	NA	NA
684	0	0	NA	0	0	0	0.00195312		-0.00195312		0.00195312		0		0		0.00195312		NA	NA	NA	NA	NA	NA	0	0	NA	0	0	0	0		0		0.00195312		-0.00195312		-0.00195312		0.00195312		NA	NA	NA	NA	NA	NA
685	0	0	NA	0	0	0	0.00195312		-0.00195312		0.00195312		0		0		0.00195312		NA	NA	NA	NA	NA	NA	0	0	NA	0	0	0	0		0		0.00195312		-0.00195312		-0.00195312		0.00195312		NA	NA	NA	NA	NA	NA
686	1	0	NA	0	0	0	0.921873		0.877125		0.839562		0		0		0.00195312		NA	NA	NA	NA	NA	NA	1	0	NA	0	0	0	0.916653		0.924479		0.883707		-0.00195312		-0.00195312		0.00195312		NA	NA	NA	NA	NA	NA
687	0	0	NA	0	0	0	0.00195312		-0.00195312		0.00195312		0		0		0.00195312		NA	NA	NA	NA	NA	NA	0	0	NA	0	0	0	0		0		0.00195312		-0.00195312		-0.00195312		0.00195312		NA	NA	NA	NA	NA	NA
688	0	0	NA	0	0	0	0.00195312		-0.00195312		0.00195312		0		0		0.00195312		NA	NA	NA	NA	NA	NA	0	0	NA	0	0	0	0		0		0.00195312		-0.00195312		-0.00195312		0.00195312		NA	NA	NA	NA	NA	NA
689	0	0	NA	0	0	0	0.00195312		-0.00195312		0.00195312		0		0		0.00195312		NA	NA	NA	NA	NA	NA	0	0	NA	0	0	0	0		0		0.00195312		-0.00195312		-0.00195312		0.00195312		NA	NA	NA	NA	NA	NA
690	0	0	NA	0	0	0	0.00195312		-0.00195312		0.00195312		0		0		0.00195312		NA	NA	NA	NA	NA	NA	0	0	NA	0	0	0	0		0		0.00195312		-0.00195312		-0.00195312		0.00195312		NA	NA	NA	NA	NA	NA
691	0	0	NA	0	0	0	0.00195312		-0.00195312		0.00195312		0		0		0.00195312		NA	NA	NA	NA	NA	NA	0	0	NA	0	0	0	0		0		0.00195312		-0.00195312		-0.00195312		0.00195312		NA	NA	NA	NA	NA	NA
692	0	0	NA	0	0	0	0.00195312		-0.00195312		0.00195312		0		0		0.00195312		NA	NA	NA	NA	NA	NA	0	0	NA	0	0	0	0		0		0.00195312		-0.00195312		-0.00195312		0.00195312		NA	NA	NA	NA	NA	NA
693	0	0	NA	0	0	0	0.00195312		-0.00195312		0.00195312		0		0		0.00195312		NA	NA	NA	NA	NA	NA	0	0	NA	0	0	0	0		0		0.00195312		-0.00195312		-0.00195312		0.00195312		NA	NA	NA	NA	NA	NA
694	0	0	NA	0	0	0	0.00195312		-0.00195312		0.00195312		0		0		0.00195312		NA	NA	NA	NA	NA	NA	0	0	NA	0	0	0	0		0		0.00195312		-0.00195312		-0.00195312		0.00195312		NA	NA	NA	NA	NA	NA
695	0	0	NA	0	0	0	0.00195312		-0.00195312		0.00195312		0		0		0.00195312		NA	NA	NA	NA	NA	NA	0	0	NA	0	0	0	0		0		0.00195312		-0.00195312		-0.00195312		0.00195312		NA	NA	NA	NA	NA	NA
696	0	0	NA	0	0	0	0.00195312		-0.00195312		0.00195312		0		0		0.00195312		NA	NA	NA	NA	NA	NA	0	0	NA	0	0	0	0		0		0.00195312		-0.00195312		-0.00195312		0.00195312		NA	NA	NA	NA	NA	NA
697	0	0	NA	0	0	0	0.00195312		-0.00195312		0.00195312		0		0		0.00195312		NA	NA	NA	NA	NA	NA	0	0	NA	0	0	0	0		0		0.00195312		-0.00195312		-0.00195312		0.00195312		NA	NA	NA	NA	NA	NA
698	0	0	NA	0	0	0	0.00195312		-0.00195312		0.00195312		0		0		0.00195312		NA	NA	NA	NA	NA	NA	0	0	NA	0	0	0	0		0		0.00195312		-0.00195312		-0.00195312		0.00195312		NA	NA	NA	NA	NA	NA
699	0	0	NA	0	0	0	0.00195312		-0.00195312		0.00195312		0		0		0.00195312		NA	NA	NA	NA	NA	NA	0	0	NA	0	0	0	0		0		0.00195312		-0.00195312		-0.00195312		0.00195312		NA	NA	NA	NA	NA	NA
700	0	0	NA	0	0	0	0.00195312		-0.00195312		0.00195312		0		0		0.00195312		NA	NA	NA	NA	NA	NA	0	0	NA	0	0	0	0		0		0.00195312		-0.00195312		-0.00195312		0.00195312		NA	NA	NA	NA	NA	NA
701	0	0	NA	0	0	0	0.00195312		-0.00195312		0.00195312		0		0		0.00195312		NA	NA	NA	NA	NA	NA	0	0	NA	0	0	0	0		0		0.00195312		-0.00195312		-0.00195312		0.00195312		NA	NA	NA	NA	NA	NA
702	0	0	NA	0	0	0	0.00195312		-0.00195312		0.00195312		0		0		0.00195312		NA	NA	NA	NA	NA	NA	0	0	NA	0	0	0	0		0		0.00195312		-0.00195312		-0.00195312		0.00195312		NA	NA	NA	NA	NA	NA
703	0	0	NA	0	0	0	0.00195312		-0.00195312		0.00195312		0		0		0.00195312		NA	NA	NA	NA	NA	NA	0	0	NA	0	0	0	0		0		0.00195312		-0.00195312		-0.00195312		0.00195312		NA	NA	NA	NA	NA	NA
704	0	0	NA	0	0	0	0.00195312		-0.00195312		0.00195312		0		0		0.00195312		NA	NA	NA	NA	NA	NA	0	0	NA	0	0	0	0		0		0.00195312		-0.00195312		-0.00195312		0.00195312		NA	NA	NA	NA	NA	NA
705	0	0	NA	0	0	0	0.00195312		-0.00195312		0.00195312		0		0		0.00195312		NA	NA	NA	NA	NA	NA	0	0	NA	0	0	0	0		0		0.00195312		-0.00195312		-0.00195312		0.00195312		NA	NA	NA	NA	NA	NA
706	0	0	NA	0	0	0	0.00195312		-0.00195312		0.00195312		0		0		0.00195312		NA	NA	NA	NA	NA	NA	0	0	NA	0	0	0	0		0		0.00195312		-0.00195312		-0.00195312		0.00195312		NA	NA	NA	NA	NA	NA
707	0	0	NA	0	0	0	0.00195312		-0.00195312		0.00195312		0		0		0.00195312		NA	NA	NA	NA	NA	NA	0	0	NA	0	0	0	0		0		0.00195312		-0.00195312		-0.00195312		0.00195312		NA	NA	NA	NA	NA	NA
708	0	0	NA	0	0	0	0.00195312		-0.00195312		0.00195312		0		0		0.00195312		NA	NA	NA	NA	NA	NA	0	0	NA	0	0	0	0		0		0.00195312		-0.00195312		-0.00195312		0.00195312		NA	NA	NA	NA	NA	NA
709	0	0	NA	0	0	0	0.00195312		-0.00195312		0.00195312		0		0		0.00195312		NA	NA	NA	NA	NA	NA	0	0	NA	0	0	0	0		0		0.00195312		-0.00195312		-0.00195312		0.00195312		NA	NA	NA	NA	NA	NA
710	0	0	NA	0	0	0	0.00195312		-0.00195312		0.00195312		0		0		0.00195312		NA	NA	NA	NA	NA	NA	0	0	NA	0	0	0	0		0		0.00195312		-0.00195312		-0.00195312		0.00195312		NA	NA	NA	NA	NA	NA
711	0	0	NA	0	0	0	0.00195312		-0.00195312		0.00195312		0		0		0.00195312		NA	NA	NA	NA	NA	NA	0	0	NA	0	0	0	0		0		0.00195312		-0.00195312		-0.00195312		0.00195312		NA	NA	NA	NA	NA	NA
712	0	0	NA	0	0	0	0.00195312		-0.00195312		0.00195312		0		0		0.00195312		NA	NA	NA	NA	NA	NA	0	0	NA	0	0	0	0		0		0.00195312		-0.00195312		-0.00195312		0.00195312		NA	NA	NA	NA	NA	NA
713	0	0	NA	0	0	0	0.00195312		-0.00195312		0.00195312		0		0		0.00195312		NA	NA	NA	NA	NA	NA	0	0	NA	0	0	0	0		0		0.00195312		-0.00195312		-0.00195312		0.00195312		NA	NA	NA	NA	NA	NA
714	0	0	NA	0	0	0	0.00195312		-0.00195312		0.00195312		0		0		0.00195312		NA	NA	NA	NA	NA	NA	0	0	NA	0	0	0	0		0		0.00195312		-0.00195312		-0.00195312		0.00195312		NA	NA	NA	NA	NA	NA
715	0	0	NA	0	0	0	0.00195312		-0.00195312		0.00195312		0		0		0.00195312		NA	NA	NA	NA	NA	NA	0	0	NA	0	0	0	0		0		0.00195312		-0.00195312		-0.00195312		0.00195312		NA	NA	NA	NA	NA	NA
716	0	0	NA	0	0	0	0.00195312		-0.00195312		0.00195312		0		0		0.00195312		NA	NA	NA	NA	NA	NA	0	0	NA	0	0	0	0		0		0.00195312		-0.00195312		-0.00195312		0.00195312		NA	NA	NA	NA	NA	NA
717	0	0	NA	0	0	0	0.00195312		-0.00195312		0.00195312		0		0		0.00195312		NA	NA	NA	NA	NA	NA	0	0	NA	0	0	0	0		0		0.00195312		-0.00195312		-0.00195312		0.00195312		NA	NA	NA	NA	NA	NA
718	0	0	NA	0	0	0	0.00195312		-0.00195312		0.00195312		0		0		0.00195312		NA	NA	NA	NA	NA	NA	0	0	NA	0	0	0	0		0		0.00195312		-0.00195312		-0.00195312		0.00195312		NA	NA	NA	NA	NA	NA
719	0	0	NA	0	0	0	0.00195312		-0.00195312		0.00195312		0		0		0.00195312		NA	NA	NA	NA	NA	NA	0	0	NA	0	0	0	0		0		0.00195312		-0.00195312		-0.00195312		0.00195312		NA	NA	NA	NA	NA	NA
720	0	0	NA	0	0	0	0.00195312		-0.00195312		0.00195312		0		0		0.00195312		NA	NA	NA	NA	NA	NA	0	0	NA	0	0	0	0		0		0.00195312		-0.00195312		-0.00195312		0.00195312		NA	NA	NA	NA	NA	NA
721	0	0	NA	0	0	0	0.00195312		-0.00195312		0.00195312		0		0		0.00195312		NA	NA	NA	NA	NA	NA	0	0	NA	0	0	0	0		0		0.00195312		-0.00195312		-0.00195312		0.00195312		NA	NA	NA	NA	NA	NA
722	0	0	NA	0	0	0	0.00195312		-0.00195312		0.00195312		0		0		0.00195312		NA	NA	NA	NA	NA	NA	0	0	NA	0	0	0	0		0		0.00195312		-0.00195312		-0.00195312		0.00195312		NA	NA	NA	NA	NA	NA
723	0	0	NA	0	0	0	0.00195312		-0.00195312		0.00195312		0		0		0.00195312		NA	NA	NA	NA	NA	NA	0	0	NA	0	0	0	0		0		0.00195312		-0.00195312		-0.00195312		0.00195312		NA	NA	NA	NA	NA	NA
724	0	0	NA	0	0	0	0.00195312		-0.00195312		0.00195312		0		0		0.00195312		NA	NA	NA	NA	NA	NA	0	0	NA	0	0	0	0		0		0.00195312		-0.00195312		-0.00195312		0.00195312		NA	NA	NA	NA	NA	NA
725	0	0	NA	0	0	0	0.00195312		-0.00195312		0.00195312		0		0		0.00195312		NA	NA	NA	NA	NA	NA	0	0	NA	0	0	0	0		0		0.00195312		-0.00195312		-0.00195312		0.00195312		NA	NA	NA	NA	NA	NA
726	0	0	NA	0	0	0	0.00195312		-0.00195312		0.00195312		0		0		0.00195312		NA	NA	NA	NA	NA	NA	0	0	NA	0	0	0	0		0		0.00195312		-0.00195312		-0.00195312		0.00195312		NA	NA	NA	NA	NA	NA
727	0	0	NA	0	0	0	0.00195312		-0.00195312		0.00195312		0		0		0.00195312		NA	NA	NA	NA	NA	NA	0	0	NA	0	0	0	0		0		0.00195312		-0.00195312		-0.00195312		0.00195312		NA	NA	NA	NA	NA	NA
728	0	0	NA	0	0	0	0.00195312		-0.00195312		0.00195312		0		0		0.00195312		NA	NA	NA	NA	NA	NA	0	0	NA	0	0	0	0		0		0.00195312		-0.00195312		-0.00195312		0.00195312		NA	NA	NA	NA	NA	NA
729	0	0	NA	0	0	0	0.00195312		-0.00195312		0.00195312		0		0		0.00195312		NA	NA	NA	NA	NA	NA	0	0	NA	0	0	0	0		0		0.00195312		-0.00195312		-0.00195312		0.00195312		NA	NA	NA	NA	NA	NA
730	0	0	NA	0	0	0	0.00195312		-0.00195312		0.00195312		0		0		0.00195312		NA	NA	NA	NA	NA	NA	0	0	NA	0	0	0	0		0		0.00195312		-0.00195312		-0.00195312		0.00195312		NA	NA	NA	NA	NA	NA
731	0	0	NA	0	0	0	0.00195312		-0.00195312		0.00195312		0		0		0.00195312		NA	NA	NA	NA	NA	NA	0	0	NA	0	0	0	0		0		0.00195312		-0.00195312		-0.00195312		0.00195312		NA	NA	NA	NA	NA	NA
732	0	0	NA	0	0	0	0.00195312		-0.00195312		0.00195312		0		0		0.00195312		NA	NA	NA	NA	NA	NA	0	0	NA	0	0	0	0		0		0.00195312		-0.00195312		-0.00195312		0.00195312		NA	NA	NA	NA	NA	NA
733	0	0	NA	0	0	0	0.00195312		-0.00195312		0.00195312		0		0		0.00195312		NA	NA	NA	NA	NA	NA	0	0	NA	0	0	0	0		0		0.00195312		-0.00195312		-0.00195312		0.00195312		NA	NA	NA	NA	NA	NA
734	0	0	NA	0	0	0	0.00195312		-0.00195312		0.00195312		0		0		0.00195312		NA	NA	NA	NA	NA	NA	0	0	NA	0	0	0	0		0		0.00195312		-0.00195312		-0.00195312		0.00195312		NA	NA	NA	NA	NA	NA
735	0	0	NA	0	0	0	0.00195312		-0.00195312		0.00195312		0		0		0.00195312		NA	NA	NA	NA	NA	NA	0	0	NA	0	0	0	0		0		0.00195312		-0.00195312		-0.00195312		0.00195312		NA	NA	NA	NA	NA	NA
736	0	0	NA	0	0	0	0.00195312		-0.00195312		0.00195312		0		0		0.00195312		NA	NA	NA	NA	NA	NA	0	0	NA	0	0	0	0		0		0.00195312		-0.00195312		-0.00195312		0.00195312		NA	NA	NA	NA	NA	NA
737	0	0	NA	0	0	0	0.00195312		-0.00195312		0.00195312		0		0		0.00195312		NA	NA	NA	NA	NA	NA	0	0	NA	0	0	0	0		0		0.00195312		-0.00195312		-0.00195312		0.00195312		NA	NA	NA	NA	NA	NA
738	0	0	NA	0	0	0	0.00195312		-0.00195312		0.00195312		0		0		0.00195312		NA	NA	NA	NA	NA	NA	0	0	NA	0	0	0	0		0		0.00195312		-0.00195312		-0.00195312		0.00195312		NA	NA	NA	NA	NA	NA
739	0	0	NA	0	0	0	0.00195312		-0.00195312		0.00195312		0		0		0.00195312		NA	NA	NA	NA	NA	NA	0	0	NA	0	0	0	0		0		0.00195312		-0.00195312		-0.00195312		0.00195312		NA	NA	NA	NA	NA	NA
740	0	0	NA	0	0	0	0.00195312		-0.00195312		0.00195312		0		0		0.00195312		NA	NA	NA	NA	NA	NA	0	0	NA	0	0	0	0		0		0.00195312		-0.00195312		-0.00195312		0.00195312		NA	NA	NA	NA	NA	NA
741	0	0	NA	0	0	0	0.00195312		-0.00195312		0.00195312		0		0		0.00195312		NA	NA	NA	NA	NA	NA	0	0	NA	0	0	0	0		0		0.00195312		-0.00195312		-0.00195312		0.00195312		NA	NA	NA	NA	NA	NA
742	0	0	NA	0	0	0	0.00195312		-0.00195312		0.00195312		0		0		0.00195312		NA	NA	NA	NA	NA	NA	0	0	NA	0	0	0	0		0		0.00195312		-0.00195312		-0.00195312		0.00195312		NA	NA	NA	NA	NA	NA
743	0	0	NA	0	0	0	0.00195312		-0.00195312		0.00195312		0		0		0.00195312		NA	NA	NA	NA	NA	NA	0	0	NA	0	0	0	0		0		0.00195312		-0.00195312		-0.00195312		0.00195312		NA	NA	NA	NA	NA	NA
744	0	0	NA	0	0	0	0.00195312		-0.00195312		0.00195312		0		0		0.00195312		NA	NA	NA	NA	NA	NA	0	0	NA	0	0	0	0		0		0.00195312		-0.00195312		-0.00195312		0.00195312		NA	NA	NA	NA	NA	NA
745	0	0	NA	0	0	0	0.00195312		-0.00195312		0.00195312		0		0		0.00195312		NA	NA	NA	NA	NA	NA	0	0	NA	0	0	0	0		0		0.00195312		-0.00195312		-0.00195312		0.00195312		NA	NA	NA	NA	NA	NA
746	0	0	NA	0	0	0	0.00195312		-0.00195312		0.00195312		0		0		0.00195312		NA	NA	NA	NA	NA	NA	0	0	NA	0	0	0	0		0		0.00195312		-0.00195312		-0.00195312		0.00195312		NA	NA	NA	NA	NA	NA
747	0	0	NA	0	0	0	0.00195312		-0.00195312		0.00195312		0		0		0.00195312		NA	NA	NA	NA	NA	NA	0	0	NA	0	0	0	0		0		0.00195312		-0.00195312		-0.00195312		0.00195312		NA	NA	NA	NA	NA	NA
748	0	0	NA	0	0	0	0.00195312		-0.00195312		0.00195312		0		0		0.00195312		NA	NA	NA	NA	NA	NA	0	0	NA	0	0	0	0		0		0.00195312		-0.00195312		-0.00195312		0.00195312		NA	NA	NA	NA	NA	NA
749	0	0	NA	0	0	0	0.00195312		-0.00195312		0.00195312		0		0		0.00195312		NA	NA	NA	NA	NA	NA	0	0	NA	0	0	0	0		0		0.00195312		-0.00195312		-0.00195312		0.00195312		NA	NA	NA	NA	NA	NA
750	0	0	NA	0	0	0	0.00195312		-0.00195312		0.00195312		0		0		0.00195312		NA	NA	NA	NA	NA	NA	0	0	NA	0	0	0	0		0		0.00195312		-0.00195312		-0.00195312		0.00195312		NA	NA	NA	NA	NA	NA
751	0	0	NA	0	0	0	0.00195312		-0.00195312		0.00195312		0		0		0.00195312		NA	NA	NA	NA	NA	NA	0	0	NA	0	0	0	0		0		0.00195312		-0.00195312		-0.00195312		0.00195312		NA	NA	NA	NA	NA	NA
752	0	0	NA	0	0	0	0.00195312		-0.00195312		0.00195312		0		0		0.00195312		NA	NA	NA	NA	NA	NA	0	0	NA	0	0	0	0		0		0.00195312		-0.00195312		-0.00195312		0.00195312		NA	NA	NA	NA	NA	NA
753	0	0	NA	0	0	0	0.00195312		-0.00195312		0.00195312		0		0		0.00195312		NA	NA	NA	NA	NA	NA	0	0	NA	0	0	0	0		0		0.00195312		-0.00195312		-0.00195312		0.00195312		NA	NA	NA	NA	NA	NA
754	0	0	NA	0	0	0	0.00195312		-0.00195312		0.00195312		0		0		0.00195312		NA	NA	NA	NA	NA	NA	0	0	NA	0	0	0	0		0		0.00195312		-0.00195312		-0.00195312		0.00195312		NA	NA	NA	NA	NA	NA
755	0	0	NA	0	0	0	0.00195312		-0.00195312		0.00195312		0		0		0.00195312		NA	NA	NA	NA	NA	NA	0	0	NA	0	0	0	0		0		0.00195312		-0.00195312		-0.00195312		0.00195312		NA	NA	NA	NA	NA	NA
756	0	0	NA	0	0	0	0.00195312		-0.00195312		0.00195312		0		0		0.00195312		NA	NA	NA	NA	NA	NA	0	0	NA	0	0	0	0		0		0.00195312		-0.00195312		-0.00195312		0.00195312		NA	NA	NA	NA	NA	NA
757	0	0	NA	0	0	0	0.00195312		-0.00195312		0.00195312		0		0		0.00195312		NA	NA	NA	NA	NA	NA	0	0	NA	0	0	0	0		0		0.00195312		-0.00195312		-0.00195312		0.00195312		NA	NA	NA	NA	NA	NA
758	0	0	NA	0	0	0	0.00195312		-0.00195312		0.00195312		0		0		0.00195312		NA	NA	NA	NA	NA	NA	0	0	NA	0	0	0	0		0		0.00195312		-0.00195312		-0.00195312		0.00195312		NA	NA	NA	NA	NA	NA
759	0	0	NA	0	0	0	0.00195312		-0.00195312		0.00195312		0		0		0.00195312		NA	NA	NA	NA	NA	NA	0	0	NA	0	0	0	0		0		0.00195312		-0.00195312		-0.00195312		0.00195312		NA	NA	NA	NA	NA	NA
760	0	0	NA	0	0	0	0.00195312		-0.00195312		0.00195312		0		0		0.00195312		NA	NA	NA	NA	NA	NA	0	0	NA	0	0	0	0		0		0.00195312		-0.00195312		-0.00195312		0.00195312		NA	NA	NA	NA	NA	NA
761	0	0	NA	0	0	0	0.00195312		-0.00195312		0.00195312		0		0		0.00195312		NA	NA	NA	NA	NA	NA	0	0	NA	0	0	0	0		0		0.00195312		-0.00195312		-0.00195312		0.00195312		NA	NA	NA	NA	NA	NA
762	0	0	NA	0	0	0	0.00195312		-0.00195312		0.00195312		0		0		0.00195312		NA	NA	NA	NA	NA	NA	0	0	NA	0	0	0	0		0		0.00195312		-0.00195312		-0.00195312		0.00195312		NA	NA	NA	NA	NA	NA
763	0	0	NA	0	0	0	0.00195312		-0.00195312		0.00195312		0		0		0.00195312		NA	NA	NA	NA	NA	NA	0	0	NA	0	0	0	0		0		0.00195312		-0.00195312		-0.00195312		0.00195312		NA	NA	NA	NA	NA	NA
764	0	0	NA	0	0	0	0.00195312		-0.00195312		0.00195312		0		0		0.00195312		NA	NA	NA	NA	NA	NA	0	0	NA	0	0	0	0		0		0.00195312		-0.00195312		-0.00195312		0.00195312		NA	NA	NA	NA	NA	NA
765	0	0	NA	0	0	0	0.00195312		-0.00195312		0.00195312		0		0		0.00195312		NA	NA	NA	NA	NA	NA	0	0	NA	0	0	0	0		0		0.00195312		-0.00195312		-0.00195312		0.00195312		NA	NA	NA	NA	NA	NA
766	0	0	NA	0	0	0	0.00195312		-0.00195312		0.00195312		0		0		0.00195312		NA	NA	NA	NA	NA	NA	0	0	NA	0	0	0	0		0		0.00195312		-0.00195312		-0.00195312		0.00195312		NA	NA	NA	NA	NA	NA
767	0	0	NA	0	0	0	0.00195312		-0.00195312		0.00195312		0		0		0.00195312		NA	NA	NA	NA	NA	NA	0	0	NA	0	0	0	0		0		0.00195312		-0.00195312		-0.00195312		0.00195312		NA	NA	NA	NA	NA	NA
768	0	0	NA	0	0	0	0.00195312		-0.00195312		0.00195312		0		0		0.00195312		NA	NA	NA	NA	NA	NA	0	0	NA	0	0	0	0		0		0.00195312		-0.00195312		-0.00195312		0.00195312		NA	NA	NA	NA	NA	NA
769	0	0	NA	0	0	0	0.00195312		-0.00195312		0.00195312		0		0		0.00195312		NA	NA	NA	NA	NA	NA	0	0	NA	0	0	0	0		0		0.00195312		-0.00195312		-0.00195312		0.00195312		NA	NA	NA	NA	NA	NA
770	0	0	NA	0	0	0	0.00195312		-0.00195312		0.00195312		0		0		0.00195312		NA	NA	NA	NA	NA	NA	0	0	NA	0	0	0	0		0		0.00195312		-0.00195312		-0.00195312		0.00195312		NA	NA	NA	NA	NA	NA
771	0	0	NA	0	0	0	0.00195312		-0.00195312		0.00195312		0		0		0.00195312		NA	NA	NA	NA	NA	NA	0	0	NA	0	0	0	0		0		0.00195312		-0.00195312		-0.00195312		0.00195312		NA	NA	NA	NA	NA	NA
772	0	0	NA	0	0	0	0.00195312		-0.00195312		0.00195312		0		0		0.00195312		NA	NA	NA	NA	NA	NA	0	0	NA	0	0	0	0		0		0.00195312		-0.00195312		-0.00195312		0.00195312		NA	NA	NA	NA	NA	NA
773	0	0	NA	0	0	0	0.00195312		-0.00195312		0.00195312		0		0		0.00195312		NA	NA	NA	NA	NA	NA	0	0	NA	0	0	0	0		0		0.00195312		-0.00195312		-0.00195312		0.00195312		NA	NA	NA	NA	NA	NA
774	0	0	NA	0	0	0	0.00195312		-0.00195312		0.00195312		0		0		0.00195312		NA	NA	NA	NA	NA	NA	0	0	NA	0	0	0	0		0		0.00195312		-0.00195312		-0.00195312		0.00195312		NA	NA	NA	NA	NA	NA
775	0	0	NA	0	0	0	0.00195312		-0.00195312		0.00195312		0		0		0.00195312		NA	NA	NA	NA	NA	NA	0	0	NA	0	0	0	0		0		0.00195312		-0.00195312		-0.00195312		0.00195312		NA	NA	NA	NA	NA	NA
776	0	0	NA	0	0	0	0.00195312		-0.00195312		0.00195312		0		0		0.00195312		NA	NA	NA	NA	NA	NA	0	0	NA	0	0	0	0		0		0.00195312		-0.00195312		-0.00195312		0.00195312		NA	NA	NA	NA	NA	NA
777	0	0	NA	0	0	0	0.00195312		-0.00195312		0.00195312		0		0		0.00195312		NA	NA	NA	NA	NA	NA	0	0	NA	0	0	0	0		0		0.00195312		-0.00195312		-0.00195312		0.00195312		NA	NA	NA	NA	NA	NA
778	0	0	NA	0	0	0	0.00195312		-0.00195312		0.00195312		0		0		0.00195312		NA	NA	NA	NA	NA	NA	0	0	NA	0	0	0	0		0		0.00195312		-0.00195312		-0.00195312		0.00195312		NA	NA	NA	NA	NA	NA
779	0	0	NA	0	0	0	0.00195312		-0.00195312		0.00195312		0		0		0.00195312		NA	NA	NA	NA	NA	NA	0	0	NA	0	0	0	0		0		0.00195312		-0.00195312		-0.00195312		0.00195312		NA	NA	NA	NA	NA	NA
780	0	0	NA	0	0	0	0.00195312		-0.00195312		0.00195312		0		0		0.00195312		NA	NA	NA	NA	NA	NA	0	0	NA	0	0	0	0		0		0.00195312		-0.00195312		-0.00195312		0.00195312		NA	NA	NA	NA	NA	NA
781	0	0	NA	0	0	0	0.00195312		-0.00195312		0.00195312		0		0		0.00195312		NA	NA	NA	NA	NA	NA	0	0	NA	0	0	0	0		0		0.00195312		-0.00195312		-0.00195312		0.00195312		NA	NA	NA	NA	NA	NA
782	0	0	NA	0	0	0	0.00195312		-0.00195312		0.00195312		0		0		0.00195312		NA	NA	NA	NA	NA	NA	0	0	NA	0	0	0	0		0		0.00195312		-0.00195312		-0.00195312		0.00195312		NA	NA	NA	NA	NA	NA
783	0	0	NA	0	0	0	0.00195312		-0.00195312		0.00195312		0		0		0.00195312		NA	NA	NA	NA	NA	NA	0	0	NA	0	0	0	0		0		0.00195312		-0.00195312		-0.00195312		0.00195312		NA	NA	NA	NA	NA	NA
784	0	0	NA	0	0	0	0.00195312		-0.00195312		0.00195312		0		0		0.00195312		NA	NA	NA	NA	NA	NA	0	0	NA	0	0	0	0		0		0.00195312		-0.00195312		-0.00195312		0.00195312		NA	NA	NA	NA	NA	NA
785	0	0	NA	0	0	0	0.00195312		-0.00195312		0.00195312		0		0		0.00195312		NA	NA	NA	NA	NA	NA	0	0	NA	0	0	0	0		0		0.00195312		-0.00195312		-0.00195312		0.00195312		NA	NA	NA	NA	NA	NA
786	0	0	NA	0	0	0	0.00195312		-0.00195312		0.00195312		0		0		0.00195312		NA	NA	NA	NA	NA	NA	0	0	NA	0	0	0	0		0		0.00195312		-0.00195312		-0.00195312		0.00195312		NA	NA	NA	NA	NA	NA
787	0	0	NA	0	0	0	0.00195312		-0.00195312		0.00195312		0		0		0.00195312		NA	NA	NA	NA	NA	NA	0	0	NA	0	0	0	0		0		0.00195312		-0.00195312		-0.00195312		0.00195312		NA	NA	NA	NA	NA	NA
788	0	0	NA	0	0	0	0.00195312		-0.00195312		0.00195312		0		0		0.00195312		NA	NA	NA	NA	NA	NA	0	0	NA	0	0	0	0		0		0.00195312		-0.00195312		-0.00195312		0.00195312		NA	NA	NA	NA	NA	NA
789	0	0	NA	0	0	0	0.00195312		-0.00195312		0.00195312		0		0		0.00195312		NA	NA	NA	NA	NA	NA	0	0	NA	0	0	0	0		0		0.00195312		-0.00195312		-0.00195312		0.00195312		NA	NA	NA	NA	NA	NA
790	0	0	NA	0	0	0	0.00195312		-0.00195312		0.00195312		0		0		0.00195312		NA	NA	NA	NA	NA	NA	0	0	NA	0	0	0	0		0		0.00195312		-0.00195312		-0.00195312		0.00195312		NA	NA	NA	NA	NA	NA
791	0	0	NA	0	0	0	0.00195312		-0.00195312		0.00195312		0		0		0.00195312		NA	NA	NA	NA	NA	NA	0	0	NA	0	0	0	0		0		0.00195312		-0.00195312		-0.00195312		0.00195312		NA	NA	NA	NA	NA	NA
792	0	0	NA	0	0	0	0.00195312		-0.00195312		0.00195312		0		0		0.00195312		NA	NA	NA	NA	NA	NA	0	0	NA	0	0	0	0		0		0.00195312		-0.00195312		-0.00195312		0.00195312		NA	NA	NA	NA	NA	NA
793	0	0	NA	0	0	0	0.00195312		-0.00195312		0.00195312		0		0		0.00195312		NA	NA	NA	NA	NA	NA	0	0	NA	0	0	0	0		0		0.00195312		-0.00195312		-0.00195312		0.00195312		NA	NA	NA	NA	NA	NA
794	0	0	NA	0	0	0	0.00195312		-0.00195312		0.00195312		0		0		0.00195312		NA	NA	NA	NA	NA	NA	0	0	NA	0	0	0	0		0		0.00195312		-0.00195312		-0.00195312		0.00195312		NA	NA	NA	NA	NA	NA
795	0	0	NA	0	0	0	0.00195312		-0.00195312		0.00195312		0		0		0.00195312		NA	NA	NA	NA	NA	NA	0	0	NA	0	0	0	0		0		0.00195312		-0.00195312		-0.00195312		0.00195312		NA	NA	NA	NA	NA	NA
796	0	0	NA	0	0	0	0.00195312		-0.00195312		0.00195312		0		0		0.00195312		NA	NA	NA	NA	NA	NA	0	0	NA	0	0	0	0		0		0.00195312		-0.00195312		-0.00195312		0.00195312		NA	NA	NA	NA	NA	NA
797	0	0	NA	0	0	0	0.00195312		-0.00195312		0.00195312		0		0		0.00195312		NA	NA	NA	NA	NA	NA	0	0	NA	0	0	0	0		0		0.00195312		-0.00195312		-0.00195312		0.00195312		NA	NA	NA	NA	NA	NA
798	0	0	NA	0	0	0	0.00195312		-0.00195312		0.00195312		0		0		0.00195312		NA	NA	NA	NA	NA	NA	0	0	NA	0	0	0	0		0		0.00195312		-0.00195312		-0.00195312		0.00195312		NA	NA	NA	NA	NA	NA
799	0	0	NA	0	0	0	0.00195312		-0.00195312		0.00195312		0		0		0.00195312		NA	NA	NA	NA	NA	NA	0	0	NA	0	0	0	0		0		0.00195312		-0.00195312		-0.00195312		0.00195312		NA	NA	NA	NA	NA	NA
800	0	0	NA	0	0	0	0.00195312		-0.00195312		0.00195312		0		0		0.00195312		NA	NA	NA	NA	NA	NA	0	0	NA	0	0	0	0		0		0.00195312		-0.00195312		-0.00195312		0.00195312		NA	NA	NA	NA	NA	NA
801	0	0	NA	0	0	0	0.00195312		-0.00195312		0.00195312		0		0		0.00195312		NA	NA	NA	NA	NA	NA	0	0	NA	0	0	0	0		0		0.00195312		-0.00195312		-0.00195312		0.00195312		NA	NA	NA	NA	NA	NA
802	0	0	NA	0	0	0	0.00195312		-0.00195312		0.00195312		0		0		0.00195312		NA	NA	NA	NA	NA	NA	0	0	NA	0	0	0	0		0		0.00195312		-0.00195312		-0.00195312		0.00195312		NA	NA	NA	NA	NA	NA
803	0	0	NA	0	0	0	0.00195312		-0.00195312		0.00195312		0		0		0.00195312		NA	NA	NA	NA	NA	NA	0	0	NA	0	0	0	0		0		0.00195312		-0.00195312		-0.00195312		0.00195312		NA	NA	NA	NA	NA	NA
804	0	0	NA	0	0	0	0.00195312		-0.00195312		0.00195312		0		0		0.00195312		NA	NA	NA	NA	NA	NA	0	0	NA	0	0	0	0		0		0.00195312		-0.00195312		-0.00195312		0.00195312		NA	NA	NA	NA	NA	NA
805	0	0	NA	0	0	0	0.00195312		-0.00195312		0.00195312		0		0		0.00195312		NA	NA	NA	NA	NA	NA	0	0	NA	0	0	0	0		0		0.00195312		-0.00195312		-0.00195312		0.00195312		NA	NA	NA	NA	NA	NA
806	0	0	NA	0	0	0	0.00195312		-0.00195312		0.00195312		0		0		0.00195312		NA	NA	NA	NA	NA	NA	0	0	NA	0	0	0	0		0		0.00195312		-0.00195312		-0.00195312		0.00195312		NA	NA	NA	NA	NA	NA
807	0	0	NA	0	0	0	0.00195312		-0.00195312		0.00195312		0		0		0.00195312		NA	NA	NA	NA	NA	NA	0	0	NA	0	0	0	0		0		0.00195312		-0.00195312		-0.00195312		0.00195312		NA	NA	NA	NA	NA	NA
808	0	0	NA	0	0	0	0.00195312		-0.00195312		0.00195312		0		0		0.00195312		NA	NA	NA	NA	NA	NA	0	0	NA	0	0	0	0		0		0.00195312		-0.00195312		-0.00195312		0.00195312		NA	NA	NA	NA	NA	NA
809	0	0	NA	0	0	0	0.00195312		-0.00195312		0.00195312		0		0		0.00195312		NA	NA	NA	NA	NA	NA	0	0	NA	0	0	0	0		0		0.00195312		-0.00195312		-0.00195312		0.00195312		NA	NA	NA	NA	NA	NA
810	0	0	NA	0	0	0	0.00195312		-0.00195312		0.00195312		0		0		0.00195312		NA	NA	NA	NA	NA	NA	0	0	NA	0	0	0	0		0		0.00195312		-0.00195312		-0.00195312		0.00195312		NA	NA	NA	NA	NA	NA
811	0	0	NA	0	0	0	0.00195312		-0.00195312		0.00195312		0		0		0.00195312		NA	NA	NA	NA	NA	NA	0	0	NA	0	0	0	0		0		0.00195312		-0.00195312		-0.00195312		0.00195312		NA	NA	NA	NA	NA	NA
812	0	0	NA	0	0	0	0.00195312		-0.00195312		0.00195312		0		0		0.00195312		NA	NA	NA	NA	NA	NA	0	0	NA	0	0	0	0		0		0.00195312		-0.00195312		-0.00195312		0.00195312		NA	NA	NA	NA	NA	NA
813	0	0	NA	0	0	0	0.00195312		-0.00195312		0.00195312		0		0		0.00195312		NA	NA	NA	NA	NA	NA	0	0	NA	0	0	0	0		0		0.00195312		-0.00195312		-0.00195312		0.00195312		NA	NA	NA	NA	NA	NA
814	0	0	NA	0	0	0	0.00195312		-0.00195312		0.00195312		0		0		0.00195312		NA	NA	NA	NA	NA	NA	0	0	NA	0	0	0	0		0		0.00195312		-0.00195312		-0.00195312		0.00195312		NA	NA	NA	NA	NA	NA
815	0	0	NA	0	0	0	0.00195312		-0.00195312		0.00195312		0		0		0.00195312		NA	NA	NA	NA	NA	NA	0	0	NA	0	0	0	0		0		0.00195312		-0.00195312		-0.00195312		0.00195312		NA	NA	NA	NA	NA	NA
816	0	0	NA	0	0	0	0.00195312		-0.00195312		0.00195312		0		0		0.00195312		NA	NA	NA	NA	NA	NA	0	0	NA	0	0	0	0		0		0.00195312		-0.00195312		-0.00195312		0.00195312		NA	NA	NA	NA	NA	NA
817	0	0	NA	0	0	0	0.00195312		-0.00195312		0.00195312		0		0		0.00195312		NA	NA	NA	NA	NA	NA	0	0	NA	0	0	0	0		0		0.00195312		-0.00195312		-0.00195312		0.00195312		NA	NA	NA	NA	NA	NA
818	0	0	NA	0	0	0	0.00195312		-0.00195312		0.00195312		0		0		0.00195312		NA	NA	NA	NA	NA	NA	0	0	NA	0	0	0	0		0		0.00195312		-0.00195312		-0.00195312		0.00195312		NA	NA	NA	NA	NA	NA
819	0	0	NA	0	0	0	0.00195312		-0.00195312		0.00195312		0		0		0.00195312		NA	NA	NA	NA	NA	NA	0	0	NA	0	0	0	0		0		0.00195312		-0.00195312		-0.00195312		0.00195312		NA	NA	NA	NA	NA	NA
820	0	0	NA	0	0	0	0.00195312		-0.00195312		0.00195312		0		0		0.00195312		NA	NA	NA	NA	NA	NA	0	0	NA	0	0	0	0		0		0.00195312		-0.00195312		-0.00195312		0.00195312		NA	NA	NA	NA	NA	NA
821	0	0	NA	0	0	0	0.00195312		-0.00195312		0.00195312		0		0		0.00195312		NA	NA	NA	NA	NA	NA	0	0	NA	0	0	0	0		0		0.00195312		-0.00195312		-0.00195312		0.00195312		NA	NA	NA	NA	NA	NA
822	0	0	NA	0	0	0	0.00195312		-0.00195312		0.00195312		0		0		0.00195312		NA	NA	NA	NA	NA	NA	0	0	NA	0	0	0	0		0		0.00195312		-0.00195312		-0.00195312		0.00195312		NA	NA	NA	NA	NA	NA
823	0	0	NA	0	0	0	0.00195312		-0.00195312		0.00195312		0		0		0.00195312		NA	NA	NA	NA	NA	NA	0	0	NA	0	0	0	0		0		0.00195312		-0.00195312		-0.00195312		0.00195312		NA	NA	NA	NA	NA	NA
824	0	0	NA	0	0	0	0.00195312		-0.00195312		0.00195312		0		0		0.00195312		NA	NA	NA	NA	NA	NA	0	0	NA	0	0	0	0		0		0.00195312		-0.00195312		-0.00195312		0.00195312		NA	NA	NA	NA	NA	NA
825	0	0	NA	0	0	0	0.00195312		-0.00195312		0.00195312		0		0		0.00195312		NA	NA	NA	NA	NA	NA	0	0	NA	0	0	0	0		0		0.00195312		-0.00195312		-0.00195312		0.00195312		NA	NA	NA	NA	NA	NA
826	0	0	NA	0	0	0	0.00195312		-0.00195312		0.00195312		0		0		0.00195312		NA	NA	NA	NA	NA	NA	0	0	NA	0	0	0	0		0		0.00195312		-0.00195312		-0.00195312		0.00195312		NA	NA	NA	NA	NA	NA
827	0	0	NA	0	0	0	0.00195312		-0.00195312		0.00195312		0		0		0.00195312		NA	NA	NA	NA	NA	NA	0	0	NA	0	0	0	0		0		0.00195312		-0.00195312		-0.00195312		0.00195312		NA	NA	NA	NA	NA	NA
828	0	0	NA	0	0	0	0.00195312		-0.00195312		0.00195312		0		0		0.00195312		NA	NA	NA	NA	NA	NA	0	0	NA	0	0	0	0		0		0.00195312		-0.00195312		-0.00195312		0.00195312		NA	NA	NA	NA	NA	NA
829	0	0	NA	0	0	0	0.00195312		-0.00195312		0.00195312		0		0		0.00195312		NA	NA	NA	NA	NA	NA	0	0	NA	0	0	0	0		0		0.00195312		-0.00195312		-0.00195312		0.00195312		NA	NA	NA	NA	NA	NA
830	0	0	NA	0	0	0	0.00195312		-0.00195312		0.00195312		0		0		0.00195312		NA	NA	NA	NA	NA	NA	0	0	NA	0	0	0	0		0		0.00195312		-0.00195312		-0.00195312		0.00195312		NA	NA	NA	NA	NA	NA
831	0	0	NA	0	0	1	0.00195312		-0.00195312		-1.01241		0		0		-0.836906		NA	NA	NA	NA	NA	NA	0	0	NA	0	0	1	0		0		-0.970906		-0.00195312		-0.00195312		-0.838237		NA	NA	NA	NA	NA	NA
832	0	0	NA	0	0	0	0.00195312		-0.00195312		0.00195312		0		0		0.00195312		NA	NA	NA	NA	NA	NA	0	0	NA	0	0	0	0		0		0.00195312		-0.00195312		-0.00195312		0.00195312		NA	NA	NA	NA	NA	NA
833	0	0	NA	0	0	0	0.00195312		-0.00195312		0.00195312		0		0		0.00195312		NA	NA	NA	NA	NA	NA	0	0	NA	0	0	0	0		0		0.00195312		-0.00195312		-0.00195312		0.00195312		NA	NA	NA	NA	NA	NA
834	0	0	NA	0	0	0	0.00195312		-0.00195312		0.00195312		0		0		0.00195312		NA	NA	NA	NA	NA	NA	0	0	NA	0	0	0	0		0		0.00195312		-0.00195312		-0.00195312		0.00195312		NA	NA	NA	NA	NA	NA
835	0	0	NA	0	1	0	0.00195312		-0.969522		0.00195312		0		-0.79878		0.00195312		NA	NA	NA	NA	NA	NA	0	0	NA	0	1	0	0		-0.924479		0.00195312		-0.00195312		-0.79604		0.00195312		NA	NA	NA	NA	NA	NA
836	0	0	NA	0	0	0	0.00195312		-0.00195312		0.00195312		0		0		0.00195312		NA	NA	NA	NA	NA	NA	0	0	NA	0	0	0	0		0		0.00195312		-0.00195312		-0.00195312		0.00195312		NA	NA	NA	NA	NA	NA
837	0	0	NA	0	0	0	0.00195312		-0.00195312		0.00195312		0		0		0.00195312		NA	NA	NA	NA	NA	NA	0	0	NA	0	0	0	0		0		0.00195312		-0.00195312		-0.00195312		0.00195312		NA	NA	NA	NA	NA	NA
838	0	0	NA	1	0	0	-0.92578		-0.00195312		0.00195312		-0.757357		0		0.00195312		NA	NA	NA	NA	NA	NA	0	0	NA	1	0	0	-0.932278		0		0.00195312		-0.80555		-0.00195312		0.00195312		NA	NA	NA	NA	NA	NA
839	0	0	NA	0	0	0	0.00195312		-0.00195312		0.00195312		0		0		0.00195312		NA	NA	NA	NA	NA	NA	0	0	NA	0	0	0	0		0		0.00195312		-0.00195312		-0.00195312		0.00195312		NA	NA	NA	NA	NA	NA
840	0	0	NA	0	0	0	0.00195312		-0.00195312		0.00195312		0		0		0.00195312		NA	NA	NA	NA	NA	NA	0	0	NA	0	0	0	0		0		0.00195312		-0.00195312		-0.00195312		0.00195312		NA	NA	NA	NA	NA	NA
841	0	0	NA	0	0	0	0.00195312		-0.00195312		0.00195312		0		0		0.00195312		NA	NA	NA	NA	NA	NA	0	0	NA	0	0	0	0		0		0.00195312		-0.00195312		-0.00195312		0.00195312		NA	NA	NA	NA	NA	NA
842	0	0	NA	0	0	0	0.00195312		-0.00195312		0.00195312		0		0		0.00195312		NA	NA	NA	NA	NA	NA	0	0	NA	0	0	0	0		0		0.00195312		-0.00195312		-0.00195312		0.00195312		NA	NA	NA	NA	NA	NA
843	0	0	NA	0	0	0	0.00195312		-0.00195312		0.00195312		0		0		0.00195312		NA	NA	NA	NA	NA	NA	0	0	NA	0	0	0	0		0		0.00195312		-0.00195312		-0.00195312		0.00195312		NA	NA	NA	NA	NA	NA
844	0	0	NA	0	0	0	0.00195312		-0.00195312		0.00195312		0		0		0.00195312		NA	NA	NA	NA	NA	NA	0	0	NA	0	0	0	0		0		0.00195312		-0.00195312		-0.00195312		0.00195312		NA	NA	NA	NA	NA	NA
845	0	0	NA	1	1	1	-0.92578		-0.969522		-1.01241		-0.757357		-0.79878		-0.836906		NA	NA	NA	NA	NA	NA	0	0	NA	0	1	1	0		-0.924479		-0.970906		-0.00195312		-0.79604		-0.838237		NA	NA	NA	NA	NA	NA
846	0	1	NA	0	1	1	0.00195312		-0.969522		-1.01241		1.10114		0.0124691		0.00624268		NA	NA	NA	NA	NA	NA	0	1	NA	0	1	1	0		-0.924479		-0.970906		1.04942		0.0171431		0.00624282		NA	NA	NA	NA	NA	NA
847	0	0	NA	0	0	0	0.00195312		-0.00195312		0.00195312		0		0		0.00195312		NA	NA	NA	NA	NA	NA	0	0	NA	0	0	0	0		0		0.00195312		-0.00195312		-0.00195312		0.00195312		NA	NA	NA	NA	NA	NA
848	0	0	NA	0	0	0	0.00195312		-0.00195312		0.00195312		0		0		0.00195312		NA	NA	NA	NA	NA	NA	0	0	NA	0	0	0	0		0		0.00195312		-0.00195312		-0.00195312		0.00195312		NA	NA	NA	NA	NA	NA
849	0	0	NA	0	0	0	0.00195312		-0.00195312		0.00195312		0		0		0.00195312		NA	NA	NA	NA	NA	NA	0	0	NA	0	0	0	0		0		0.00195312		-0.00195312		-0.00195312		0.00195312		NA	NA	NA	NA	NA	NA
850	0	0	NA	0	0	0	0.00195312		-0.00195312		0.00195312		0		0		0.00195312		NA	NA	NA	NA	NA	NA	0	0	NA	0	0	0	0		0		0.00195312		-0.00195312		-0.00195312		0.00195312		NA	NA	NA	NA	NA	NA
851	0	0	NA	0	0	0	0.00195312		-0.00195312		0.00195312		0		0		0.00195312		NA	NA	NA	NA	NA	NA	0	0	NA	0	0	0	0		0		0.00195312		-0.00195312		-0.00195312		0.00195312		NA	NA	NA	NA	NA	NA
852	0	0	NA	0	0	0	0.00195312		-0.00195312		0.00195312		0		0		0.00195312		NA	NA	NA	NA	NA	NA	0	0	NA	0	0	0	0		0		0.00195312		-0.00195312		-0.00195312		0.00195312		NA	NA	NA	NA	NA	NA
853	0	0	NA	0	0	0	0.00195312		-0.00195312		0.00195312		0		0		0.00195312		NA	NA	NA	NA	NA	NA	0	0	NA	0	0	0	0		0		0.00195312		-0.00195312		-0.00195312		0.00195312		NA	NA	NA	NA	NA	NA
854	0	0	NA	0	0	0	0.00195312		-0.00195312		0.00195312		0		0		0.00195312		NA	NA	NA	NA	NA	NA	0	0	NA	0	0	0	0		0		0.00195312		-0.00195312		-0.00195312		0.00195312		NA	NA	NA	NA	NA	NA
855	0	0	NA	0	0	0	0.00195312		-0.00195312		0.00195312		0		0		0.00195312		NA	NA	NA	NA	NA	NA	0	0	NA	0	0	0	0		0		0.00195312		-0.00195312		-0.00195312		0.00195312		NA	NA	NA	NA	NA	NA
856	0	0	NA	0	0	0	0.00195312		-0.00195312		0.00195312		0		0		0.00195312		NA	NA	NA	NA	NA	NA	0	0	NA	0	0	0	0		0		0.00195312		-0.00195312		-0.00195312		0.00195312		NA	NA	NA	NA	NA	NA
857	0	0	NA	0	0	0	0.00195312		-0.00195312		0.00195312		0		0		0.00195312		NA	NA	NA	NA	NA	NA	0	0	NA	0	0	0	0		0		0.00195312		-0.00195312		-0.00195312		0.00195312		NA	NA	NA	NA	NA	NA
858	0	0	NA	0	0	0	0.00195312		-0.00195312		0.00195312		0		0		0.00195312		NA	NA	NA	NA	NA	NA	0	0	NA	0	0	0	0		0		0.00195312		-0.00195312		-0.00195312		0.00195312		NA	NA	NA	NA	NA	NA
859	0	0	NA	0	0	0	0.00195312		-0.00195312		0.00195312		0		0		0.00195312		NA	NA	NA	NA	NA	NA	0	0	NA	0	0	0	0		0		0.00195312		-0.00195312		-0.00195312		0.00195312		NA	NA	NA	NA	NA	NA
860	0	0	NA	0	0	0	0.00195312		-0.00195312		0.00195312		0		0		0.00195312		NA	NA	NA	NA	NA	NA	0	0	NA	0	0	0	0		0		0.00195312		-0.00195312		-0.00195312		0.00195312		NA	NA	NA	NA	NA	NA
861	0	0	NA	0	0	0	0.00195312		-0.00195312		0.00195312		0		0		0.00195312		NA	NA	NA	NA	NA	NA	0	0	NA	0	0	0	0		0		0.00195312		-0.00195312		-0.00195312		0.00195312		NA	NA	NA	NA	NA	NA
862	0	0	NA	0	0	0	0.00195312		-0.00195312		0.00195312		0		0		0.00195312		NA	NA	NA	NA	NA	NA	0	0	NA	0	0	0	0		0		0.00195312		-0.00195312		-0.00195312		0.00195312		NA	NA	NA	NA	NA	NA
863	0	0	NA	0	0	0	0.00195312		-0.00195312		0.00195312		0		0		0.00195312		NA	NA	NA	NA	NA	NA	0	0	NA	0	0	0	0		0		0.00195312		-0.00195312		-0.00195312		0.00195312		NA	NA	NA	NA	NA	NA
864	0	0	NA	0	0	0	0.00195312		-0.00195312		0.00195312		0		0		0.00195312		NA	NA	NA	NA	NA	NA	0	0	NA	0	0	0	0		0		0.00195312		-0.00195312		-0.00195312		0.00195312		NA	NA	NA	NA	NA	NA
865	0	0	NA	0	0	0	0.00195312		-0.00195312		0.00195312		0		0		0.00195312		NA	NA	NA	NA	NA	NA	0	0	NA	0	0	0	0		0		0.00195312		-0.00195312		-0.00195312		0.00195312		NA	NA	NA	NA	NA	NA
866	0	0	NA	0	0	0	0.00195312		-0.00195312		0.00195312		0		0		0.00195312		NA	NA	NA	NA	NA	NA	0	0	NA	0	0	0	0		0		0.00195312		-0.00195312		-0.00195312		0.00195312		NA	NA	NA	NA	NA	NA
867	0	0	NA	0	0	0	0.00195312		-0.00195312		0.00195312		0		0		0.00195312		NA	NA	NA	NA	NA	NA	0	0	NA	0	0	0	0		0		0.00195312		-0.00195312		-0.00195312		0.00195312		NA	NA	NA	NA	NA	NA
868	0	0	NA	0	0	0	0.00195312		-0.00195312		0.00195312		0		0		0.00195312		NA	NA	NA	NA	NA	NA	0	0	NA	0	0	0	0		0		0.00195312		-0.00195312		-0.00195312		0.00195312		NA	NA	NA	NA	NA	NA
869	0	0	NA	0	0	0	0.00195312		-0.00195312		0.00195312		0		0		0.00195312		NA	NA	NA	NA	NA	NA	0	0	NA	0	0	0	0		0		0.00195312		-0.00195312		-0.00195312		0.00195312		NA	NA	NA	NA	NA	NA
870	0	0	NA	0	0	0	0.00195312		-0.00195312		0.00195312		0		0		0.00195312		NA	NA	NA	NA	NA	NA	0	0	NA	0	0	0	0		0		0.00195312		-0.00195312		-0.00195312		0.00195312		NA	NA	NA	NA	NA	NA
871	0	0	NA	0	0	0	0.00195312		-0.00195312		0.00195312		0		0		0.00195312		NA	NA	NA	NA	NA	NA	0	0	NA	0	0	0	0		0		0.00195312		-0.00195312		-0.00195312		0.00195312		NA	NA	NA	NA	NA	NA
872	0	0	NA	0	0	0	0.00195312		-0.00195312		0.00195312		0		0		0.00195312		NA	NA	NA	NA	NA	NA	0	0	NA	0	0	0	0		0		0.00195312		-0.00195312		-0.00195312		0.00195312		NA	NA	NA	NA	NA	NA
873	0	0	NA	0	0	0	0.00195312		-0.00195312		0.00195312		0		0		0.00195312		NA	NA	NA	NA	NA	NA	0	0	NA	0	0	0	0		0		0.00195312		-0.00195312		-0.00195312		0.00195312		NA	NA	NA	NA	NA	NA
874	0	0	NA	0	0	0	0.00195312		-0.00195312		0.00195312		0		0		0.00195312		NA	NA	NA	NA	NA	NA	0	0	NA	0	0	0	0		0		0.00195312		-0.00195312		-0.00195312		0.00195312		NA	NA	NA	NA	NA	NA
875	0	0	NA	0	0	0	0.00195312		-0.00195312		0.00195312		0		0		0.00195312		NA	NA	NA	NA	NA	NA	0	0	NA	0	0	0	0		0		0.00195312		-0.00195312		-0.00195312		0.00195312		NA	NA	NA	NA	NA	NA
876	1	0	NA	0	0	0	0.921873		0.877125		0.839562		0		0		0.00195312		NA	NA	NA	NA	NA	NA	1	0	NA	0	0	0	0.916653		0.924479		0.883707		-0.00195312		-0.00195312		0.00195312		NA	NA	NA	NA	NA	NA
877	1	0	NA	0	0	0	0.921873		0.877125		0.839562		0		0		0.00195312		NA	NA	NA	NA	NA	NA	1	0	NA	0	0	0	0.916653		0.924479		0.883707		-0.00195312		-0.00195312		0.00195312		NA	NA	NA	NA	NA	NA
878	0	0	NA	0	0	0	0.00195312		-0.00195312		0.00195312		0		0		0.00195312		NA	NA	NA	NA	NA	NA	0	0	NA	0	0	0	0		0		0.00195312		-0.00195312		-0.00195312		0.00195312		NA	NA	NA	NA	NA	NA
879	0	0	NA	0	0	0	0.00195312		-0.00195312		0.00195312		0		0		0.00195312		NA	NA	NA	NA	NA	NA	0	0	NA	0	0	0	0		0		0.00195312		-0.00195312		-0.00195312		0.00195312		NA	NA	NA	NA	NA	NA
880	0	0	NA	0	0	0	0.00195312		-0.00195312		0.00195312		0		0		0.00195312		NA	NA	NA	NA	NA	NA	0	0	NA	0	0	0	0		0		0.00195312		-0.00195312		-0.00195312		0.00195312		NA	NA	NA	NA	NA	NA
881	0	0	NA	0	0	0	0.00195312		-0.00195312		0.00195312		0		0		0.00195312		NA	NA	NA	NA	NA	NA	0	0	NA	0	0	0	0		0		0.00195312		-0.00195312		-0.00195312		0.00195312		NA	NA	NA	NA	NA	NA
882	0	0	NA	0	0	0	0.00195312		-0.00195312		0.00195312		0		0		0.00195312		NA	NA	NA	NA	NA	NA	0	0	NA	0	0	0	0		0		0.00195312		-0.00195312		-0.00195312		0.00195312		NA	NA	NA	NA	NA	NA
883	0	0	NA	1	0	0	-0.92578		-0.00195312		0.00195312		-0.757357		0		0.00195312		NA	NA	NA	NA	NA	NA	0	0	NA	1	0	0	-0.932278		0		0.00195312		-0.80555		-0.00195312		0.00195312		NA	NA	NA	NA	NA	NA
884	0	0	NA	0	0	0	0.00195312		-0.00195312		0.00195312		0		0		0.00195312		NA	NA	NA	NA	NA	NA	0	0	NA	0	0	0	0		0		0.00195312		-0.00195312		-0.00195312		0.00195312		NA	NA	NA	NA	NA	NA
885	0	0	NA	0	0	0	0.00195312		-0.00195312		0.00195312		0		0		0.00195312		NA	NA	NA	NA	NA	NA	0	0	NA	0	0	0	0		0		0.00195312		-0.00195312		-0.00195312		0.00195312		NA	NA	NA	NA	NA	NA
886	0	0	NA	0	0	0	0.00195312		-0.00195312		0.00195312		0		0		0.00195312		NA	NA	NA	NA	NA	NA	0	0	NA	0	0	0	0		0		0.00195312		-0.00195312		-0.00195312		0.00195312		NA	NA	NA	NA	NA	NA
887	0	0	NA	0	0	0	0.00195312		-0.00195312		0.00195312		0		0		0.00195312		NA	NA	NA	NA	NA	NA	0	0	NA	0	0	0	0		0		0.00195312		-0.00195312		-0.00195312		0.00195312		NA	NA	NA	NA	NA	NA
888	0	0	NA	0	0	0	0.00195312		-0.00195312		0.00195312		0		0		0.00195312		NA	NA	NA	NA	NA	NA	0	0	NA	0	0	0	0		0		0.00195312		-0.00195312		-0.00195312		0.00195312		NA	NA	NA	NA	NA	NA
889	0	0	NA	0	0	0	0.00195312		-0.00195312		0.00195312		0		0		0.00195312		NA	NA	NA	NA	NA	NA	0	0	NA	0	0	0	0		0		0.00195312		-0.00195312		-0.00195312		0.00195312		NA	NA	NA	NA	NA	NA
890	0	0	NA	0	0	0	0.00195312		-0.00195312		0.00195312		0		0		0.00195312		NA	NA	NA	NA	NA	NA	0	0	NA	0	0	0	0		0		0.00195312		-0.00195312		-0.00195312		0.00195312		NA	NA	NA	NA	NA	NA
891	0	0	NA	0	0	0	0.00195312		-0.00195312		0.00195312		0		0		0.00195312		NA	NA	NA	NA	NA	NA	0	0	NA	0	0	0	0		0		0.00195312		-0.00195312		-0.00195312		0.00195312		NA	NA	NA	NA	NA	NA
892	0	0	NA	0	0	0	0.00195312		-0.00195312		0.00195312		0		0		0.00195312		NA	NA	NA	NA	NA	NA	0	0	NA	0	0	0	0		0		0.00195312		-0.00195312		-0.00195312		0.00195312		NA	NA	NA	NA	NA	NA
893	0	0	NA	0	0	0	0.00195312		-0.00195312		0.00195312		0		0		0.00195312		NA	NA	NA	NA	NA	NA	0	0	NA	0	0	0	0		0		0.00195312		-0.00195312		-0.00195312		0.00195312		NA	NA	NA	NA	NA	NA
894	0	0	NA	0	0	0	0.00195312		-0.00195312		0.00195312		0		0		0.00195312		NA	NA	NA	NA	NA	NA	0	0	NA	0	0	0	0		0		0.00195312		-0.00195312		-0.00195312		0.00195312		NA	NA	NA	NA	NA	NA
895	0	0	NA	0	0	0	0.00195312		-0.00195312		0.00195312		0		0		0.00195312		NA	NA	NA	NA	NA	NA	0	0	NA	0	0	0	0		0		0.00195312		-0.00195312		-0.00195312		0.00195312		NA	NA	NA	NA	NA	NA
896	0	0	NA	0	0	0	0.00195312		-0.00195312		0.00195312		0		0		0.00195312		NA	NA	NA	NA	NA	NA	0	0	NA	0	0	0	0		0		0.00195312		-0.00195312		-0.00195312		0.00195312		NA	NA	NA	NA	NA	NA
897	0	0	NA	0	0	0	0.00195312		-0.00195312		0.00195312		0		0		0.00195312		NA	NA	NA	NA	NA	NA	0	0	NA	0	0	0	0		0		0.00195312		-0.00195312		-0.00195312		0.00195312		NA	NA	NA	NA	NA	NA
898	0	0	NA	0	0	0	0.00195312		-0.00195312		0.00195312		0		0		0.00195312		NA	NA	NA	NA	NA	NA	0	0	NA	0	0	0	0		0		0.00195312		-0.00195312		-0.00195312		0.00195312		NA	NA	NA	NA	NA	NA
899	0	0	NA	0	0	0	0.00195312		-0.00195312		0.00195312		0		0		0.00195312		NA	NA	NA	NA	NA	NA	0	0	NA	0	0	0	0		0		0.00195312		-0.00195312		-0.00195312		0.00195312		NA	NA	NA	NA	NA	NA
900	0	0	NA	0	0	0	0.00195312		-0.00195312		0.00195312		0		0		0.00195312		NA	NA	NA	NA	NA	NA	0	0	NA	0	0	0	0		0		0.00195312		-0.00195312		-0.00195312		0.00195312		NA	NA	NA	NA	NA	NA
901	0	0	NA	0	0	0	0.00195312		-0.00195312		0.00195312		0		0		0.00195312		NA	NA	NA	NA	NA	NA	0	0	NA	0	0	0	0		0		0.00195312		-0.00195312		-0.00195312		0.00195312		NA	NA	NA	NA	NA	NA
902	0	0	NA	0	0	0	0.00195312		-0.00195312		0.00195312		0		0		0.00195312		NA	NA	NA	NA	NA	NA	0	0	NA	0	0	0	0		0		0.00195312		-0.00195312		-0.00195312		0.00195312		NA	NA	NA	NA	NA	NA
903	0	0	NA	0	0	0	0.00195312		-0.00195312		0.00195312		0		0		0.00195312		NA	NA	NA	NA	NA	NA	0	0	NA	0	0	0	0		0		0.00195312		-0.00195312		-0.00195312		0.00195312		NA	NA	NA	NA	NA	NA
904	0	0	NA	0	0	0	0.00195312		-0.00195312		0.00195312		0		0		0.00195312		NA	NA	NA	NA	NA	NA	0	0	NA	0	0	0	0		0		0.00195312		-0.00195312		-0.00195312		0.00195312		NA	NA	NA	NA	NA	NA
905	0	0	NA	0	0	0	0.00195312		-0.00195312		0.00195312		0		0		0.00195312		NA	NA	NA	NA	NA	NA	0	0	NA	0	0	0	0		0		0.00195312		-0.00195312		-0.00195312		0.00195312		NA	NA	NA	NA	NA	NA
906	0	0	NA	0	0	0	0.00195312		-0.00195312		0.00195312		0		0		0.00195312		NA	NA	NA	NA	NA	NA	0	0	NA	0	0	0	0		0		0.00195312		-0.00195312		-0.00195312		0.00195312		NA	NA	NA	NA	NA	NA
907	0	0	NA	0	0	0	0.00195312		-0.00195312		0.00195312		0		0		0.00195312		NA	NA	NA	NA	NA	NA	0	0	NA	0	0	0	0		0		0.00195312		-0.00195312		-0.00195312		0.00195312		NA	NA	NA	NA	NA	NA
908	0	0	NA	0	0	0	0.00195312		-0.00195312		0.00195312		0		0		0.00195312		NA	NA	NA	NA	NA	NA	0	0	NA	0	0	0	0		0		0.00195312		-0.00195312		-0.00195312		0.00195312		NA	NA	NA	NA	NA	NA
909	0	0	NA	1	0	0	-0.92578		-0.00195312		0.00195312		-0.757357		0		0.00195312		NA	NA	NA	NA	NA	NA	0	0	NA	1	0	0	-0.932278		0		0.00195312		-0.80555		-0.00195312		0.00195312		NA	NA	NA	NA	NA	NA
910	0	0	NA	0	0	0	0.00195312		-0.00195312		0.00195312		0		0		0.00195312		NA	NA	NA	NA	NA	NA	0	0	NA	0	0	0	0		0		0.00195312		-0.00195312		-0.00195312		0.00195312		NA	NA	NA	NA	NA	NA
911	0	0	NA	0	0	0	0.00195312		-0.00195312		0.00195312		0		0		0.00195312		NA	NA	NA	NA	NA	NA	0	0	NA	0	0	0	0		0		0.00195312		-0.00195312		-0.00195312		0.00195312		NA	NA	NA	NA	NA	NA
912	0	0	NA	1	0	0	-0.92578		-0.00195312		0.00195312		-0.757357		0		0.00195312		NA	NA	NA	NA	NA	NA	0	0	NA	0	0	0	0		0		0.00195312		-0.00195312		-0.00195312		0.00195312		NA	NA	NA	NA	NA	NA
913	0	0	NA	0	0	0	0.00195312		-0.00195312		0.00195312		0		0		0.00195312		NA	NA	NA	NA	NA	NA	0	0	NA	0	0	0	0		0		0.00195312		-0.00195312		-0.00195312		0.00195312		NA	NA	NA	NA	NA	NA
914	0	0	NA	0	0	0	0.00195312		-0.00195312		0.00195312		0		0		0.00195312		NA	NA	NA	NA	NA	NA	0	0	NA	0	0	0	0		0		0.00195312		-0.00195312		-0.00195312		0.00195312		NA	NA	NA	NA	NA	NA
915	0	0	NA	0	0	0	0.00195312		-0.00195312		0.00195312		0		0		0.00195312		NA	NA	NA	NA	NA	NA	0	0	NA	0	0	0	0		0		0.00195312		-0.00195312		-0.00195312		0.00195312		NA	NA	NA	NA	NA	NA
916	0	0	NA	0	0	0	0.00195312		-0.00195312		0.00195312		0		0		0.00195312		NA	NA	NA	NA	NA	NA	0	0	NA	0	0	0	0		0		0.00195312		-0.00195312		-0.00195312		0.00195312		NA	NA	NA	NA	NA	NA
917	0	0	NA	0	0	0	0.00195312		-0.00195312		0.00195312		0		0		0.00195312		NA	NA	NA	NA	NA	NA	0	0	NA	0	0	0	0		0		0.00195312		-0.00195312		-0.00195312		0.00195312		NA	NA	NA	NA	NA	NA
918	0	0	NA	0	0	0	0.00195312		-0.00195312		0.00195312		0		0		0.00195312		NA	NA	NA	NA	NA	NA	0	0	NA	0	0	0	0		0		0.00195312		-0.00195312		-0.00195312		0.00195312		NA	NA	NA	NA	NA	NA
919	0	0	NA	0	0	0	0.00195312		-0.00195312		0.00195312		0		0		0.00195312		NA	NA	NA	NA	NA	NA	0	0	NA	0	0	0	0		0		0.00195312		-0.00195312		-0.00195312		0.00195312		NA	NA	NA	NA	NA	NA
920	0	0	NA	0	0	0	0.00195312		-0.00195312		0.00195312		0		0		0.00195312		NA	NA	NA	NA	NA	NA	0	0	NA	0	0	0	0		0		0.00195312		-0.00195312		-0.00195312		0.00195312		NA	NA	NA	NA	NA	NA
921	0	0	NA	0	0	0	0.00195312		-0.00195312		0.00195312		0		0		0.00195312		NA	NA	NA	NA	NA	NA	0	0	NA	0	0	0	0		0		0.00195312		-0.00195312		-0.00195312		0.00195312		NA	NA	NA	NA	NA	NA
922	0	0	NA	0	0	0	0.00195312		-0.00195312		0.00195312		0		0		0.00195312		NA	NA	NA	NA	NA	NA	0	0	NA	0	0	0	0		0		0.00195312		-0.00195312		-0.00195312		0.00195312		NA	NA	NA	NA	NA	NA
923	0	0	NA	0	0	0	0.00195312		-0.00195312		0.00195312		0		0		0.00195312		NA	NA	NA	NA	NA	NA	0	0	NA	0	0	0	0		0		0.00195312		-0.00195312		-0.00195312		0.00195312		NA	NA	NA	NA	NA	NA
924	0	0	NA	0	0	0	0.00195312		-0.00195312		0.00195312		0		0		0.00195312		NA	NA	NA	NA	NA	NA	0	0	NA	0	0	0	0		0		0.00195312		-0.00195312		-0.00195312		0.00195312		NA	NA	NA	NA	NA	NA
925	0	0	NA	0	0	0	0.00195312		-0.00195312		0.00195312		0		0		0.00195312		NA	NA	NA	NA	NA	NA	0	0	NA	0	0	0	0		0		0.00195312		-0.00195312		-0.00195312		0.00195312		NA	NA	NA	NA	NA	NA
926	0	0	NA	0	0	0	0.00195312		-0.00195312		0.00195312		0		0		0.00195312		NA	NA	NA	NA	NA	NA	0	0	NA	0	0	0	0		0		0.00195312		-0.00195312		-0.00195312		0.00195312		NA	NA	NA	NA	NA	NA
927	0	0	NA	0	0	0	0.00195312		-0.00195312		0.00195312		0		0		0.00195312		NA	NA	NA	NA	NA	NA	0	0	NA	0	0	0	0		0		0.00195312		-0.00195312		-0.00195312		0.00195312		NA	NA	NA	NA	NA	NA
928	0	0	NA	0	0	0	0.00195312		-0.00195312		0.00195312		0		0		0.00195312		NA	NA	NA	NA	NA	NA	0	0	NA	0	0	0	0		0		0.00195312		-0.00195312		-0.00195312		0.00195312		NA	NA	NA	NA	NA	NA
929	0	0	NA	0	0	0	0.00195312		-0.00195312		0.00195312		0		0		0.00195312		NA	NA	NA	NA	NA	NA	0	0	NA	0	0	0	0		0		0.00195312		-0.00195312		-0.00195312		0.00195312		NA	NA	NA	NA	NA	NA
930	0	0	NA	0	0	0	0.00195312		-0.00195312		0.00195312		0		0		0.00195312		NA	NA	NA	NA	NA	NA	0	0	NA	0	0	0	0		0		0.00195312		-0.00195312		-0.00195312		0.00195312		NA	NA	NA	NA	NA	NA
931	0	0	NA	0	0	0	0.00195312		-0.00195312		0.00195312		0		0		0.00195312		NA	NA	NA	NA	NA	NA	0	0	NA	0	0	0	0		0		0.00195312		-0.00195312		-0.00195312		0.00195312		NA	NA	NA	NA	NA	NA
932	0	0	NA	0	0	0	0.00195312		-0.00195312		0.00195312		0		0		0.00195312		NA	NA	NA	NA	NA	NA	0	0	NA	0	0	0	0		0		0.00195312		-0.00195312		-0.00195312		0.00195312		NA	NA	NA	NA	NA	NA
933	0	0	NA	0	0	0	0.00195312		-0.00195312		0.00195312		0		0		0.00195312		NA	NA	NA	NA	NA	NA	0	0	NA	0	0	0	0		0		0.00195312		-0.00195312		-0.00195312		0.00195312		NA	NA	NA	NA	NA	NA
934	0	0	NA	0	0	0	0.00195312		-0.00195312		0.00195312		0		0		0.00195312		NA	NA	NA	NA	NA	NA	0	0	NA	0	0	0	0		0		0.00195312		-0.00195312		-0.00195312		0.00195312		NA	NA	NA	NA	NA	NA
935	0	0	NA	0	0	0	0.00195312		-0.00195312		0.00195312		0		0		0.00195312		NA	NA	NA	NA	NA	NA	0	0	NA	0	0	0	0		0		0.00195312		-0.00195312		-0.00195312		0.00195312		NA	NA	NA	NA	NA	NA
936	0	0	NA	0	0	0	0.00195312		-0.00195312		0.00195312		0		0		0.00195312		NA	NA	NA	NA	NA	NA	0	0	NA	0	0	0	0		0		0.00195312		-0.00195312		-0.00195312		0.00195312		NA	NA	NA	NA	NA	NA
937	0	0	NA	0	0	0	0.00195312		-0.00195312		0.00195312		0		0		0.00195312		NA	NA	NA	NA	NA	NA	0	0	NA	0	0	0	0		0		0.00195312		-0.00195312		-0.00195312		0.00195312		NA	NA	NA	NA	NA	NA
938	0	0	NA	0	0	0	0.00195312		-0.00195312		0.00195312		0		0		0.00195312		NA	NA	NA	NA	NA	NA	0	0	NA	0	0	0	0		0		0.00195312		-0.00195312		-0.00195312		0.00195312		NA	NA	NA	NA	NA	NA
939	0	0	NA	0	0	0	0.00195312		-0.00195312		0.00195312		0		0		0.00195312		NA	NA	NA	NA	NA	NA	0	0	NA	0	0	0	0		0		0.00195312		-0.00195312		-0.00195312		0.00195312		NA	NA	NA	NA	NA	NA
940	0	0	NA	0	0	0	0.00195312		-0.00195312		0.00195312		0		0		0.00195312		NA	NA	NA	NA	NA	NA	0	0	NA	0	0	0	0		0		0.00195312		-0.00195312		-0.00195312		0.00195312		NA	NA	NA	NA	NA	NA
941	0	0	NA	0	0	0	0.00195312		-0.00195312		0.00195312		0		0		0.00195312		NA	NA	NA	NA	NA	NA	0	0	NA	0	0	0	0		0		0.00195312		-0.00195312		-0.00195312		0.00195312		NA	NA	NA	NA	NA	NA
942	0	0	NA	0	0	0	0.00195312		-0.00195312		0.00195312		0		0		0.00195312		NA	NA	NA	NA	NA	NA	0	0	NA	0	0	0	0		0		0.00195312		-0.00195312		-0.00195312		0.00195312		NA	NA	NA	NA	NA	NA
943	0	0	NA	0	0	0	0.00195312		-0.00195312		0.00195312		0		0		0.00195312		NA	NA	NA	NA	NA	NA	0	0	NA	0	0	0	0		0		0.00195312		-0.00195312		-0.00195312		0.00195312		NA	NA	NA	NA	NA	NA
944	0	0	NA	0	0	0	0.00195312		-0.00195312		0.00195312		0		0		0.00195312		NA	NA	NA	NA	NA	NA	0	0	NA	0	0	0	0		0		0.00195312		-0.00195312		-0.00195312		0.00195312		NA	NA	NA	NA	NA	NA
945	0	0	NA	0	0	0	0.00195312		-0.00195312		0.00195312		0		0		0.00195312		NA	NA	NA	NA	NA	NA	0	0	NA	0	0	0	0		0		0.00195312		-0.00195312		-0.00195312		0.00195312		NA	NA	NA	NA	NA	NA
946	0	0	NA	0	0	0	0.00195312		-0.00195312		0.00195312		0		0		0.00195312		NA	NA	NA	NA	NA	NA	0	0	NA	0	0	0	0		0		0.00195312		-0.00195312		-0.00195312		0.00195312		NA	NA	NA	NA	NA	NA
947	0	0	NA	0	0	0	0.00195312		-0.00195312		0.00195312		0		0		0.00195312		NA	NA	NA	NA	NA	NA	0	0	NA	0	0	0	0		0		0.00195312		-0.00195312		-0.00195312		0.00195312		NA	NA	NA	NA	NA	NA
948	0	0	NA	0	0	0	0.00195312		-0.00195312		0.00195312		0		0		0.00195312		NA	NA	NA	NA	NA	NA	0	0	NA	0	0	0	0		0		0.00195312		-0.00195312		-0.00195312		0.00195312		NA	NA	NA	NA	NA	NA
949	0	0	NA	0	0	0	0.00195312		-0.00195312		0.00195312		0		0		0.00195312		NA	NA	NA	NA	NA	NA	0	0	NA	0	0	0	0		0		0.00195312		-0.00195312		-0.00195312		0.00195312		NA	NA	NA	NA	NA	NA
950	0	0	NA	0	0	0	0.00195312		-0.00195312		0.00195312		0		0		0.00195312		NA	NA	NA	NA	NA	NA	0	0	NA	0	0	0	0		0		0.00195312		-0.00195312		-0.00195312		0.00195312		NA	NA	NA	NA	NA	NA
951	0	0	NA	0	0	0	0.00195312		-0.00195312		0.00195312		0		0		0.00195312		NA	NA	NA	NA	NA	NA	0	0	NA	0	0	0	0		0		0.00195312		-0.00195312		-0.00195312		0.00195312		NA	NA	NA	NA	NA	NA
952	0	0	NA	0	0	0	0.00195312		-0.00195312		0.00195312		0		0		0.00195312		NA	NA	NA	NA	NA	NA	0	0	NA	0	0	0	0		0		0.00195312		-0.00195312		-0.00195312		0.00195312		NA	NA	NA	NA	NA	NA
953	0	0	NA	0	0	1	0.00195312		-0.00195312		-1.01241		0		0		-0.836906		NA	NA	NA	NA	NA	NA	0	0	NA	0	0	1	0		0		-0.970906		-0.00195312		-0.00195312		-0.838237		NA	NA	NA	NA	NA	NA
954	0	0	NA	0	0	0	0.00195312		-0.00195312		0.00195312		0		0		0.00195312		NA	NA	NA	NA	NA	NA	0	0	NA	0	0	0	0		0		0.00195312		-0.00195312		-0.00195312		0.00195312		NA	NA	NA	NA	NA	NA
955	1	1	NA	0	0	0	0.921873		0.877125		0.839562		1.10114		1.05553		1.01494		NA	NA	NA	NA	NA	NA	0	1	NA	0	0	0	0		0		0.00195312		1.04942		1.05663		1.01238		NA	NA	NA	NA	NA	NA
956	0	1	NA	0	0	0	0.00195312		-0.00195312		0.00195312		1.10114		1.05553		1.01494		NA	NA	NA	NA	NA	NA	0	1	NA	0	0	0	0		0		0.00195312		1.04942		1.05663		1.01238		NA	NA	NA	NA	NA	NA
957	0	0	NA	0	0	0	0.00195312		-0.00195312		0.00195312		0		0		0.00195312		NA	NA	NA	NA	NA	NA	0	0	NA	0	0	0	0		0		0.00195312		-0.00195312		-0.00195312		0.00195312		NA	NA	NA	NA	NA	NA
958	0	0	NA	0	0	0	0.00195312		-0.00195312		0.00195312		0		0		0.00195312		NA	NA	NA	NA	NA	NA	0	0	NA	0	0	0	0		0		0.00195312		-0.00195312		-0.00195312		0.00195312		NA	NA	NA	NA	NA	NA
959	0	0	NA	0	0	0	0.00195312		-0.00195312		0.00195312		0		0		0.00195312		NA	NA	NA	NA	NA	NA	0	0	NA	0	0	0	0		0		0.00195312		-0.00195312		-0.00195312		0.00195312		NA	NA	NA	NA	NA	NA
960	0	0	NA	0	0	0	0.00195312		-0.00195312		0.00195312		0		0		0.00195312		NA	NA	NA	NA	NA	NA	0	0	NA	0	0	0	0		0		0.00195312		-0.00195312		-0.00195312		0.00195312		NA	NA	NA	NA	NA	NA
961	0	0	NA	0	0	0	0.00195312		-0.00195312		0.00195312		0		0		0.00195312		NA	NA	NA	NA	NA	NA	0	0	NA	0	0	0	0		0		0.00195312		-0.00195312		-0.00195312		0.00195312		NA	NA	NA	NA	NA	NA
962	0	0	NA	0	0	0	0.00195312		-0.00195312		0.00195312		0		0		0.00195312		NA	NA	NA	NA	NA	NA	0	0	NA	0	0	0	0		0		0.00195312		-0.00195312		-0.00195312		0.00195312		NA	NA	NA	NA	NA	NA
963	0	0	NA	0	0	0	0.00195312		-0.00195312		0.00195312		0		0		0.00195312		NA	NA	NA	NA	NA	NA	0	0	NA	0	0	0	0		0		0.00195312		-0.00195312		-0.00195312		0.00195312		NA	NA	NA	NA	NA	NA
964	0	0	NA	0	0	0	0.00195312		-0.00195312		0.00195312		0		0		0.00195312		NA	NA	NA	NA	NA	NA	0	0	NA	0	0	0	0		0		0.00195312		-0.00195312		-0.00195312		0.00195312		NA	NA	NA	NA	NA	NA
965	0	0	NA	0	0	0	0.00195312		-0.00195312		0.00195312		0		0		0.00195312		NA	NA	NA	NA	NA	NA	0	0	NA	0	0	0	0		0		0.00195312		-0.00195312		-0.00195312		0.00195312		NA	NA	NA	NA	NA	NA
966	0	0	NA	0	0	0	0.00195312		-0.00195312		0.00195312		0		0		0.00195312		NA	NA	NA	NA	NA	NA	0	0	NA	0	0	0	0		0		0.00195312		-0.00195312		-0.00195312		0.00195312		NA	NA	NA	NA	NA	NA
967	1	0	NA	0	0	0	0.921873		0.877125		0.839562		0		0		0.00195312		NA	NA	NA	NA	NA	NA	0	0	NA	0	0	0	0		0		0.00195312		-0.00195312		-0.00195312		0.00195312		NA	NA	NA	NA	NA	NA
968	1	0	NA	0	0	0	0.921873		0.877125		0.839562		0		0		0.00195312		NA	NA	NA	NA	NA	NA	0	0	NA	0	0	0	0		0		0.00195312		-0.00195312		-0.00195312		0.00195312		NA	NA	NA	NA	NA	NA
969	0	0	NA	0	0	0	0.00195312		-0.00195312		0.00195312		0		0		0.00195312		NA	NA	NA	NA	NA	NA	0	0	NA	0	0	0	0		0		0.00195312		-0.00195312		-0.00195312		0.00195312		NA	NA	NA	NA	NA	NA
970	0	0	NA	0	0	0	0.00195312		-0.00195312		0.00195312		0		0		0.00195312		NA	NA	NA	NA	NA	NA	0	0	NA	0	0	0	0		0		0.00195312		-0.00195312		-0.00195312		0.00195312		NA	NA	NA	NA	NA	NA
971	0	0	NA	0	0	0	0.00195312		-0.00195312		0.00195312		0		0		0.00195312		NA	NA	NA	NA	NA	NA	0	0	NA	0	0	0	0		0		0.00195312		-0.00195312		-0.00195312		0.00195312		NA	NA	NA	NA	NA	NA
972	0	0	NA	0	0	0	0.00195312		-0.00195312		0.00195312		0		0		0.00195312		NA	NA	NA	NA	NA	NA	0	0	NA	0	0	0	0		0		0.00195312		-0.00195312		-0.00195312		0.00195312		NA	NA	NA	NA	NA	NA
973	0	0	NA	0	0	0	0.00195312		-0.00195312		0.00195312		0		0		0.00195312		NA	NA	NA	NA	NA	NA	0	0	NA	0	0	0	0		0		0.00195312		-0.00195312		-0.00195312		0.00195312		NA	NA	NA	NA	NA	NA
974	0	0	NA	0	0	0	0.00195312		-0.00195312		0.00195312		0		0		0.00195312		NA	NA	NA	NA	NA	NA	0	0	NA	0	0	0	0		0		0.00195312		-0.00195312		-0.00195312		0.00195312		NA	NA	NA	NA	NA	NA
975	0	0	NA	0	1	0	0.00195312		-0.969522		0.00195312		0		-0.79878		0.00195312		NA	NA	NA	NA	NA	NA	0	0	NA	0	1	0	0		-0.924479		0.00195312		-0.00195312		-0.79604		0.00195312		NA	NA	NA	NA	NA	NA
976	0	0	NA	0	0	0	0.00195312		-0.00195312		0.00195312		0		0		0.00195312		NA	NA	NA	NA	NA	NA	0	0	NA	0	0	0	0		0		0.00195312		-0.00195312		-0.00195312		0.00195312		NA	NA	NA	NA	NA	NA
977	0	0	NA	0	0	0	0.00195312		-0.00195312		0.00195312		0		0		0.00195312		NA	NA	NA	NA	NA	NA	0	0	NA	0	0	0	0		0		0.00195312		-0.00195312		-0.00195312		0.00195312		NA	NA	NA	NA	NA	NA
978	0	0	NA	0	0	0	0.00195312		-0.00195312		0.00195312		0		0		0.00195312		NA	NA	NA	NA	NA	NA	0	0	NA	0	0	0	0		0		0.00195312		-0.00195312		-0.00195312		0.00195312		NA	NA	NA	NA	NA	NA
979	0	0	NA	0	0	0	0.00195312		-0.00195312		0.00195312		0		0		0.00195312		NA	NA	NA	NA	NA	NA	0	0	NA	0	0	0	0		0		0.00195312		-0.00195312		-0.00195312		0.00195312		NA	NA	NA	NA	NA	NA
980	0	0	NA	0	0	0	0.00195312		-0.00195312		0.00195312		0		0		0.00195312		NA	NA	NA	NA	NA	NA	0	0	NA	0	0	0	0		0		0.00195312		-0.00195312		-0.00195312		0.00195312		NA	NA	NA	NA	NA	NA
981	0	0	NA	0	0	0	0.00195312		-0.00195312		0.00195312		0		0		0.00195312		NA	NA	NA	NA	NA	NA	0	0	NA	0	0	0	0		0		0.00195312		-0.00195312		-0.00195312		0.00195312		NA	NA	NA	NA	NA	NA
982	0	1	NA	0	0	0	0.00195312		-0.00195312		0.00195312		1.10114		1.05553		1.01494		NA	NA	NA	NA	NA	NA	0	1	NA	0	0	0	0		0		0.00195312		1.04942		1.05663		1.01238		NA	NA	NA	NA	NA	NA
983	0	0	NA	0	0	0	0.00195312		-0.00195312		0.00195312		0		0		0.00195312		NA	NA	NA	NA	NA	NA	0	0	NA	0	0	0	0		0		0.00195312		-0.00195312		-0.00195312		0.00195312		NA	NA	NA	NA	NA	NA
984	0	0	NA	0	0	0	0.00195312		-0.00195312		0.00195312		0		0		0.00195312		NA	NA	NA	NA	NA	NA	0	0	NA	0	0	0	0		0		0.00195312		-0.00195312		-0.00195312		0.00195312		NA	NA	NA	NA	NA	NA
985	0	0	NA	0	0	0	0.00195312		-0.00195312		0.00195312		0		0		0.00195312		NA	NA	NA	NA	NA	NA	0	0	NA	0	0	0	0		0		0.00195312		-0.00195312		-0.00195312		0.00195312		NA	NA	NA	NA	NA	NA
986	0	0	NA	0	0	0	0.00195312		-0.00195312		0.00195312		0		0		0.00195312		NA	NA	NA	NA	NA	NA	0	0	NA	0	0	0	0		0		0.00195312		-0.00195312		-0.00195312		0.00195312		NA	NA	NA	NA	NA	NA
987	0	0	NA	0	0	0	0.00195312		-0.00195312		0.00195312		0		0		0.00195312		NA	NA	NA	NA	NA	NA	0	0	NA	0	0	0	0		0		0.00195312		-0.00195312		-0.00195312		0.00195312		NA	NA	NA	NA	NA	NA
988	0	0	NA	0	0	0	0.00195312		-0.00195312		0.00195312		0		0		0.00195312		NA	NA	NA	NA	NA	NA	0	0	NA	0	0	0	0		0		0.00195312		-0.00195312		-0.00195312		0.00195312		NA	NA	NA	NA	NA	NA
989	0	0	NA	0	0	0	0.00195312		-0.00195312		0.00195312		0		0		0.00195312		NA	NA	NA	NA	NA	NA	0	0	NA	0	0	0	0		0		0.00195312		-0.00195312		-0.00195312		0.00195312		NA	NA	NA	NA	NA	NA
990	0	0	NA	0	0	0	0.00195312		-0.00195312		0.00195312		0		0		0.00195312		NA	NA	NA	NA	NA	NA	0	0	NA	0	0	0	0		0		0.00195312		-0.00195312		-0.00195312		0.00195312		NA	NA	NA	NA	NA	NA
991	0	0	NA	0	0	0	0.00195312		-0.00195312		0.00195312		0		0		0.00195312		NA	NA	NA	NA	NA	NA	0	0	NA	0	0	0	0		0		0.00195312		-0.00195312		-0.00195312		0.00195312		NA	NA	NA	NA	NA	NA
992	0	0	NA	0	0	0	0.00195312		-0.00195312		0.00195312		0		0		0.00195312		NA	NA	NA	NA	NA	NA	0	0	NA	0	0	0	0		0		0.00195312		-0.00195312		-0.00195312		0.00195312		NA	NA	NA	NA	NA	NA
993	0	0	NA	0	0	0	0.00195312		-0.00195312		0.00195312		0		0		0.00195312		NA	NA	NA	NA	NA	NA	0	0	NA	0	0	0	0		0		0.00195312		-0.00195312		-0.00195312		0.00195312		NA	NA	NA	NA	NA	NA
994	0	0	NA	0	0	0	0.00195312		-0.00195312		0.00195312		0		0		0.00195312		NA	NA	NA	NA	NA	NA	0	0	NA	0	0	0	0		0		0.00195312		-0.00195312		-0.00195312		0.00195312		NA	NA	NA	NA	NA	NA
995	0	0	NA	0	0	0	0.00195312		-0.00195312		0.00195312		0		0		0.00195312		NA	NA	NA	NA	NA	NA	0	0	NA	0	0	0	0		0		0.00195312		-0.00195312		-0.00195312		0.00195312		NA	NA	NA	NA	NA	NA
996	0	0	NA	0	0	0	0.00195312		-0.00195312		0.00195312		0		0		0.00195312		NA	NA	NA	NA	NA	NA	0	0	NA	0	0	0	0		0		0.00195312		-0.00195312		-0.00195312		0.00195312		NA	NA	NA	NA	NA	NA
997	0	0	NA	0	0	0	0.00195312		-0.00195312		0.00195312		0		0		0.00195312		NA	NA	NA	NA	NA	NA	0	0	NA	0	0	0	0		0		0.00195312		-0.00195312		-0.00195312		0.00195312		NA	NA	NA	NA	NA	NA
998	0	0	NA	0	0	0	0.00195312		-0.00195312		0.00195312		0		0		0.00195312		NA	NA	NA	NA	NA	NA	0	0	NA	0	0	0	0		0		0.00195312		-0.00195312		-0.00195312		0.00195312		NA	NA	NA	NA	NA	NA
999	0	0	NA	0	0	0	0.00195312		-0.00195312		0.00195312		0		0		0.00195312		NA	NA	NA	NA	NA	NA	0	0	NA	0	0	0	0		0		0.00195312		-0.00195312		-0.00195312		0.00195312		NA	NA	NA	NA	NA	NA
1000	0	0	NA	0	0	0	0.00195312		-0.00195312		0.00195312		0		0		0.00195312		NA	NA	NA	NA	NA	NA	0	0	NA	0	0	0	0		0		0.00195312		-0.00195312		-0.00195312		0.00195312		NA	NA	NA	NA	NA	NA
1001	0	0	NA	0	1	0	0.00195312		-0.969522		0.00195312		0		-0.79878		0.00195312		NA	NA	NA	NA	NA	NA	0	0	NA	0	1	0	0		-0.924479		0.00195312		-0.00195312		-0.79604		0.00195312		NA	NA	NA	NA	NA	NA
1002	0	0	NA	0	0	0	0.00195312		-0.00195312		0.00195312		0		0		0.00195312		NA	NA	NA	NA	NA	NA	0	0	NA	0	0	0	0		0		0.00195312		-0.00195312		-0.00195312		0.00195312		NA	NA	NA	NA	NA	NA
1003	0	0	NA	0	0	0	0.00195312		-0.00195312		0.00195312		0		0		0.00195312		NA	NA	NA	NA	NA	NA	0	0	NA	0	0	0	0		0		0.00195312		-0.00195312		-0.00195312		0.00195312		NA	NA	NA	NA	NA	NA
1004	0	0	NA	0	0	0	0.00195312		-0.00195312		0.00195312		0		0		0.00195312		NA	NA	NA	NA	NA	NA	0	0	NA	0	0	0	0		0		0.00195312		-0.00195312		-0.00195312		0.00195312		NA	NA	NA	NA	NA	NA
1005	0	0	NA	0	0	0	0.00195312		-0.00195312		0.00195312		0		0		0.00195312		NA	NA	NA	NA	NA	NA	0	0	NA	0	0	0	0		0		0.00195312		-0.00195312		-0.00195312		0.00195312		NA	NA	NA	NA	NA	NA
1006	0	0	NA	0	0	0	0.00195312		-0.00195312		0.00195312		0		0		0.00195312		NA	NA	NA	NA	NA	NA	0	0	NA	0	0	0	0		0		0.00195312		-0.00195312		-0.00195312		0.00195312		NA	NA	NA	NA	NA	NA
1007	0	0	NA	0	0	0	0.00195312		-0.00195312		0.00195312		0		0		0.00195312		NA	NA	NA	NA	NA	NA	0	0	NA	0	0	0	0		0		0.00195312		-0.00195312		-0.00195312		0.00195312		NA	NA	NA	NA	NA	NA
1008	0	0	NA	0	0	0	0.00195312		-0.00195312		0.00195312		0		0		0.00195312		NA	NA	NA	NA	NA	NA	0	0	NA	0	0	0	0		0		0.00195312		-0.00195312		-0.00195312		0.00195312		NA	NA	NA	NA	NA	NA
1009	0	0	NA	0	0	0	0.00195312		-0.00195312		0.00195312		0		0		0.00195312		NA	NA	NA	NA	NA	NA	0	0	NA	0	0	0	0		0		0.00195312		-0.00195312		-0.00195312		0.00195312		NA	NA	NA	NA	NA	NA
1010	0	0	NA	0	0	0	0.00195312		-0.00195312		0.00195312		0		0		0.00195312		NA	NA	NA	NA	NA	NA	0	0	NA	0	0	0	0		0		0.00195312		-0.00195312		-0.00195312		0.00195312		NA	NA	NA	NA	NA	NA
1011	0	0	NA	0	0	0	0.00195312		-0.00195312		0.00195312		0		0		0.00195312		NA	NA	NA	NA	NA	NA	0	0	NA	0	0	0	0		0		0.00195312		-0.00195312		-0.00195312		0.00195312		NA	NA	NA	NA	NA	NA
1012	0	0	NA	0	0	0	0.00195312		-0.00195312		0.00195312		0		0		0.00195312		NA	NA	NA	NA	NA	NA	0	0	NA	0	0	0	0		0		0.00195312		-0.00195312		-0.00195312		0.00195312		NA	NA	NA	NA	NA	NA
1013	0	0	NA	0	0	0	0.00195312		-0.00195312		0.00195312		0		0		0.00195312		NA	NA	NA	NA	NA	NA	0	0	NA	0	0	0	0		0		0.00195312		-0.00195312		-0.00195312		0.00195312		NA	NA	NA	NA	NA	NA
1014	0	0	NA	0	0	0	0.00195312		-0.00195312		0.00195312		0		0		0.00195312		NA	NA	NA	NA	NA	NA	0	0	NA	0	0	0	0		0		0.00195312		-0.00195312		-0.00195312		0.00195312		NA	NA	NA	NA	NA	NA
1015	0	0	NA	0	0	0	0.00195312		-0.00195312		0.00195312		0		0		0.00195312		NA	NA	NA	NA	NA	NA	0	0	NA	0	0	0	0		0		0.00195312		-0.00195312		-0.00195312		0.00195312		NA	NA	NA	NA	NA	NA
1016	0	0	NA	0	0	0	0.00195312		-0.00195312		0.00195312		0		0		0.00195312		NA	NA	NA	NA	NA	NA	0	0	NA	0	0	0	0		0		0.00195312		-0.00195312		-0.00195312		0.00195312		NA	NA	NA	NA	NA	NA
1017	0	0	NA	0	0	0	0.00195312		-0.00195312		0.00195312		0		0		0.00195312		NA	NA	NA	NA	NA	NA	0	0	NA	0	0	0	0		0		0.00195312		-0.00195312		-0.00195312		0.00195312		NA	NA	NA	NA	NA	NA
1018	0	0	NA	0	0	0	0.00195312		-0.00195312		0.00195312		0		0		0.00195312		NA	NA	NA	NA	NA	NA	0	0	NA	0	0	0	0		0		0.00195312		-0.00195312		-0.00195312		0.00195312		NA	NA	NA	NA	NA	NA
1019	0	0	NA	0	0	0	0.00195312		-0.00195312		0.00195312		0		0		0.00195312		NA	NA	NA	NA	NA	NA	0	0	NA	0	0	0	0		0		0.00195312		-0.00195312		-0.00195312		0.00195312		NA	NA	NA	NA	NA	NA
1020	0	0	NA	0	0	0	0.00195312		-0.00195312		0.00195312		0		0		0.00195312		NA	NA	NA	NA	NA	NA	0	0	NA	0	0	0	0		0		0.00195312		-0.00195312		-0.00195312		0.00195312		NA	NA	NA	NA	NA	NA
1021	0	0	NA	0	0	0	0.00195312		-0.00195312		0.00195312		0		0		0.00195312		NA	NA	NA	NA	NA	NA	0	0	NA	0	0	0	0		0		0.00195312		-0.00195312		-0.00195312		0.00195312		NA	NA	NA	NA	NA	NA
1022	0	0	NA	0	0	0	0.00195312		-0.00195312		0.00195312		0		0		0.00195312		NA	NA	NA	NA	NA	NA	0	0	NA	0	0	0	0		0		0.00195312		-0.00195312		-0.00195312		0.00195312		NA	NA	NA	NA	NA	NA
1023	0	0	NA	0	0	0	0.00195312		-0.00195312		0.00195312		0		0		0.00195312		NA	NA	NA	NA	NA	NA	0	0	NA	0	0	0	0		0		0.00195312		-0.00195312		-0.00195312		0.00195312		NA	NA	NA	NA	NA	NA
1024	0	0	NA	0	0	0	0.00195312		-0.00195312		0.00195312		0		0		0.00195312		NA	NA	NA	NA	NA	NA	0	0	NA	0	0	0	0		0		0.00195312		-0.00195312		-0.00195312		0.00195312		NA	NA	NA	NA	NA	NA
1025	0	0	NA	0	0	0	0.00195312		-0.00195312		0.00195312		0		0		0.00195312		NA	NA	NA	NA	NA	NA	0	0	NA	0	0	0	0		0		0.00195312		-0.00195312		-0.00195312		0.00195312		NA	NA	NA	NA	NA	NA
1026	0	0	NA	0	0	0	0.00195312		-0.00195312		0.00195312		0		0		0.00195312		NA	NA	NA	NA	NA	NA	0	0	NA	0	0	0	0		0		0.00195312		-0.00195312		-0.00195312		0.00195312		NA	NA	NA	NA	NA	NA
1027	0	0	NA	0	0	0	0.00195312		-0.00195312		0.00195312		0		0		0.00195312		NA	NA	NA	NA	NA	NA	0	0	NA	0	0	0	0		0		0.00195312		-0.00195312		-0.00195312		0.00195312		NA	NA	NA	NA	NA	NA
1028	0	0	NA	0	0	0	0.00195312		-0.00195312		0.00195312		0		0		0.00195312		NA	NA	NA	NA	NA	NA	0	0	NA	0	0	0	0		0		0.00195312		-0.00195312		-0.00195312		0.00195312		NA	NA	NA	NA	NA	NA
1029	0	0	NA	0	0	0	0.00195312		-0.00195312		0.00195312		0		0		0.00195312		NA	NA	NA	NA	NA	NA	0	0	NA	0	0	0	0		0		0.00195312		-0.00195312		-0.00195312		0.00195312		NA	NA	NA	NA	NA	NA
1030	0	0	NA	0	0	0	0.00195312		-0.00195312		0.00195312		0		0		0.00195312		NA	NA	NA	NA	NA	NA	0	0	NA	0	0	0	0		0		0.00195312		-0.00195312		-0.00195312		0.00195312		NA	NA	NA	NA	NA	NA
1031	0	0	NA	0	0	0	0.00195312		-0.00195312		0.00195312		0		0		0.00195312		NA	NA	NA	NA	NA	NA	0	0	NA	0	0	0	0		0		0.00195312		-0.00195312		-0.00195312		0.00195312		NA	NA	NA	NA	NA	NA
1032	0	0	NA	0	0	0	0.00195312		-0.00195312		0.00195312		0		0		0.00195312		NA	NA	NA	NA	NA	NA	0	0	NA	0	0	0	0		0		0.00195312		-0.00195312		-0.00195312		0.00195312		NA	NA	NA	NA	NA	NA
1033	0	0	NA	0	0	0	0.00195312		-0.00195312		0.00195312		0		0		0.00195312		NA	NA	NA	NA	NA	NA	0	0	NA	0	0	0	0		0		0.00195312		-0.00195312		-0.00195312		0.00195312		NA	NA	NA	NA	NA	NA
1034	0	0	NA	0	0	0	0.00195312		-0.00195312		0.00195312		0		0		0.00195312		NA	NA	NA	NA	NA	NA	0	0	NA	0	0	0	0		0		0.00195312		-0.00195312		-0.00195312		0.00195312		NA	NA	NA	NA	NA	NA
1035	0	0	NA	0	0	0	0.00195312		-0.00195312		0.00195312		0		0		0.00195312		NA	NA	NA	NA	NA	NA	0	0	NA	0	0	0	0		0		0.00195312		-0.00195312		-0.00195312		0.00195312		NA	NA	NA	NA	NA	NA
1036	0	0	NA	0	0	0	0.00195312		-0.00195312		0.00195312		0		0		0.00195312		NA	NA	NA	NA	NA	NA	0	0	NA	0	0	0	0		0		0.00195312		-0.00195312		-0.00195312		0.00195312		NA	NA	NA	NA	NA	NA
1037	0	0	NA	0	0	0	0.00195312		-0.00195312		0.00195312		0		0		0.00195312		NA	NA	NA	NA	NA	NA	0	0	NA	0	0	0	0		0		0.00195312		-0.00195312		-0.00195312		0.00195312		NA	NA	NA	NA	NA	NA
1038	0	0	NA	0	0	0	0.00195312		-0.00195312		0.00195312		0		0		0.00195312		NA	NA	NA	NA	NA	NA	0	0	NA	0	0	0	0		0		0.00195312		-0.00195312		-0.00195312		0.00195312		NA	NA	NA	NA	NA	NA
1039	0	0	NA	0	0	0	0.00195312		-0.00195312		0.00195312		0		0		0.00195312		NA	NA	NA	NA	NA	NA	0	0	NA	0	0	0	0		0		0.00195312		-0.00195312		-0.00195312		0.00195312		NA	NA	NA	NA	NA	NA
1040	0	0	NA	0	0	0	0.00195312		-0.00195312		0.00195312		0		0		0.00195312		NA	NA	NA	NA	NA	NA	0	0	NA	0	0	0	0		0		0.00195312		-0.00195312		-0.00195312		0.00195312		NA	NA	NA	NA	NA	NA
1041	0	0	NA	0	0	0	0.00195312		-0.00195312		0.00195312		0		0		0.00195312		NA	NA	NA	NA	NA	NA	0	0	NA	0	0	0	0		0		0.00195312		-0.00195312		-0.00195312		0.00195312		NA	NA	NA	NA	NA	NA
1042	0	0	NA	0	0	0	0.00195312		-0.00195312		0.00195312		0		0		0.00195312		NA	NA	NA	NA	NA	NA	0	0	NA	0	0	0	0		0		0.00195312		-0.00195312		-0.00195312		0.00195312		NA	NA	NA	NA	NA	NA
1043	0	0	NA	0	0	0	0.00195312		-0.00195312		0.00195312		0		0		0.00195312		NA	NA	NA	NA	NA	NA	0	0	NA	0	0	0	0		0		0.00195312		-0.00195312		-0.00195312		0.00195312		NA	NA	NA	NA	NA	NA
1044	0	0	NA	0	0	0	0.00195312		-0.00195312		0.00195312		0		0		0.00195312		NA	NA	NA	NA	NA	NA	0	0	NA	0	0	0	0		0		0.00195312		-0.00195312		-0.00195312		0.00195312		NA	NA	NA	NA	NA	NA
1045	0	0	NA	0	0	0	0.00195312		-0.00195312		0.00195312		0		0		0.00195312		NA	NA	NA	NA	NA	NA	0	0	NA	0	0	0	0		0		0.00195312		-0.00195312		-0.00195312		0.00195312		NA	NA	NA	NA	NA	NA
1046	0	0	NA	0	0	0	0.00195312		-0.00195312		0.00195312		0		0		0.00195312		NA	NA	NA	NA	NA	NA	0	0	NA	0	0	0	0		0		0.00195312		-0.00195312		-0.00195312		0.00195312		NA	NA	NA	NA	NA	NA
1047	0	0	NA	0	0	0	0.00195312		-0.00195312		0.00195312		0		0		0.00195312		NA	NA	NA	NA	NA	NA	0	0	NA	0	0	0	0		0		0.00195312		-0.00195312		-0.00195312		0.00195312		NA	NA	NA	NA	NA	NA
1048	1	0	NA	0	0	0	0.921873		0.877125		0.839562		0		0		0.00195312		NA	NA	NA	NA	NA	NA	1	0	NA	0	0	0	0.916653		0.924479		0.883707		-0.00195312		-0.00195312		0.00195312		NA	NA	NA	NA	NA	NA
1049	0	0	NA	0	0	0	0.00195312		-0.00195312		0.00195312		0		0		0.00195312		NA	NA	NA	NA	NA	NA	0	0	NA	0	0	0	0		0		0.00195312		-0.00195312		-0.00195312		0.00195312		NA	NA	NA	NA	NA	NA
1050	0	0	NA	0	0	0	0.00195312		-0.00195312		0.00195312		0		0		0.00195312		NA	NA	NA	NA	NA	NA	0	0	NA	0	0	0	0		0		0.00195312		-0.00195312		-0.00195312		0.00195312		NA	NA	NA	NA	NA	NA
1051	0	0	NA	0	0	0	0.00195312		-0.00195312		0.00195312		0		0		0.00195312		NA	NA	NA	NA	NA	NA	0	0	NA	0	0	0	0		0		0.00195312		-0.00195312		-0.00195312		0.00195312		NA	NA	NA	NA	NA	NA
1052	0	0	NA	0	0	0	0.00195312		-0.00195312		0.00195312		0		0		0.00195312		NA	NA	NA	NA	NA	NA	0	0	NA	0	0	0	0		0		0.00195312		-0.00195312		-0.00195312		0.00195312		NA	NA	NA	NA	NA	NA
1053	0	0	NA	0	0	0	0.00195312		-0.00195312		0.00195312		0		0		0.00195312		NA	NA	NA	NA	NA	NA	0	0	NA	0	0	0	0		0		0.00195312		-0.00195312		-0.00195312		0.00195312		NA	NA	NA	NA	NA	NA
1054	0	0	NA	0	0	0	0.00195312		-0.00195312		0.00195312		0		0		0.00195312		NA	NA	NA	NA	NA	NA	0	0	NA	0	0	0	0		0		0.00195312		-0.00195312		-0.00195312		0.00195312		NA	NA	NA	NA	NA	NA
1055	0	0	NA	0	0	0	0.00195312		-0.00195312		0.00195312		0		0		0.00195312		NA	NA	NA	NA	NA	NA	0	0	NA	0	0	0	0		0		0.00195312		-0.00195312		-0.00195312		0.00195312		NA	NA	NA	NA	NA	NA
1056	0	0	NA	0	0	0	0.00195312		-0.00195312		0.00195312		0		0		0.00195312		NA	NA	NA	NA	NA	NA	0	0	NA	0	0	0	0		0		0.00195312		-0.00195312		-0.00195312		0.00195312		NA	NA	NA	NA	NA	NA
1057	0	0	NA	0	0	0	0.00195312		-0.00195312		0.00195312		0		0		0.00195312		NA	NA	NA	NA	NA	NA	0	0	NA	0	0	0	0		0		0.00195312		-0.00195312		-0.00195312		0.00195312		NA	NA	NA	NA	NA	NA
1058	0	0	NA	0	0	0	0.00195312		-0.00195312		0.00195312		0		0		0.00195312		NA	NA	NA	NA	NA	NA	0	0	NA	0	0	0	0		0		0.00195312		-0.00195312		-0.00195312		0.00195312		NA	NA	NA	NA	NA	NA
1059	0	0	NA	0	0	0	0.00195312		-0.00195312		0.00195312		0		0		0.00195312		NA	NA	NA	NA	NA	NA	0	0	NA	0	0	0	0		0		0.00195312		-0.00195312		-0.00195312		0.00195312		NA	NA	NA	NA	NA	NA
1060	0	0	NA	0	0	0	0.00195312		-0.00195312		0.00195312		0		0		0.00195312		NA	NA	NA	NA	NA	NA	0	0	NA	0	0	0	0		0		0.00195312		-0.00195312		-0.00195312		0.00195312		NA	NA	NA	NA	NA	NA
1061	0	0	NA	0	0	0	0.00195312		-0.00195312		0.00195312		0		0		0.00195312		NA	NA	NA	NA	NA	NA	0	0	NA	0	0	0	0		0		0.00195312		-0.00195312		-0.00195312		0.00195312		NA	NA	NA	NA	NA	NA
1062	0	0	NA	0	0	0	0.00195312		-0.00195312		0.00195312		0		0		0.00195312		NA	NA	NA	NA	NA	NA	0	0	NA	0	0	0	0		0		0.00195312		-0.00195312		-0.00195312		0.00195312		NA	NA	NA	NA	NA	NA
1063	0	0	NA	0	0	0	0.00195312		-0.00195312		0.00195312		0		0		0.00195312		NA	NA	NA	NA	NA	NA	0	0	NA	0	0	0	0		0		0.00195312		-0.00195312		-0.00195312		0.00195312		NA	NA	NA	NA	NA	NA
1064	0	0	NA	0	0	0	0.00195312		-0.00195312		0.00195312		0		0		0.00195312		NA	NA	NA	NA	NA	NA	0	0	NA	0	0	0	0		0		0.00195312		-0.00195312		-0.00195312		0.00195312		NA	NA	NA	NA	NA	NA
1065	0	0	NA	0	0	0	0.00195312		-0.00195312		0.00195312		0		0		0.00195312		NA	NA	NA	NA	NA	NA	0	0	NA	0	0	0	0		0		0.00195312		-0.00195312		-0.00195312		0.00195312		NA	NA	NA	NA	NA	NA
1066	0	0	NA	0	0	0	0.00195312		-0.00195312		0.00195312		0		0		0.00195312		NA	NA	NA	NA	NA	NA	0	0	NA	0	0	0	0		0		0.00195312		-0.00195312		-0.00195312		0.00195312		NA	NA	NA	NA	NA	NA
1067	0	0	NA	0	0	0	0.00195312		-0.00195312		0.00195312		0		0		0.00195312		NA	NA	NA	NA	NA	NA	0	0	NA	0	0	0	0		0		0.00195312		-0.00195312		-0.00195312		0.00195312		NA	NA	NA	NA	NA	NA
1068	0	0	NA	0	0	0	0.00195312		-0.00195312		0.00195312		0		0		0.00195312		NA	NA	NA	NA	NA	NA	0	0	NA	0	0	0	0		0		0.00195312		-0.00195312		-0.00195312		0.00195312		NA	NA	NA	NA	NA	NA
1069	0	0	NA	0	0	0	0.00195312		-0.00195312		0.00195312		0		0		0.00195312		NA	NA	NA	NA	NA	NA	0	0	NA	0	0	0	0		0		0.00195312		-0.00195312		-0.00195312		0.00195312		NA	NA	NA	NA	NA	NA
1070	0	0	NA	0	0	0	0.00195312		-0.00195312		0.00195312		0		0		0.00195312		NA	NA	NA	NA	NA	NA	0	0	NA	0	0	0	0		0		0.00195312		-0.00195312		-0.00195312		0.00195312		NA	NA	NA	NA	NA	NA
1071	0	0	NA	0	0	0	0.00195312		-0.00195312		0.00195312		0		0		0.00195312		NA	NA	NA	NA	NA	NA	0	0	NA	0	0	0	0		0		0.00195312		-0.00195312		-0.00195312		0.00195312		NA	NA	NA	NA	NA	NA
1072	0	0	NA	0	0	0	0.00195312		-0.00195312		0.00195312		0		0		0.00195312		NA	NA	NA	NA	NA	NA	0	0	NA	0	0	0	0		0		0.00195312		-0.00195312		-0.00195312		0.00195312		NA	NA	NA	NA	NA	NA
1073	0	0	NA	0	0	0	0.00195312		-0.00195312		0.00195312		0		0		0.00195312		NA	NA	NA	NA	NA	NA	0	0	NA	0	0	0	0		0		0.00195312		-0.00195312		-0.00195312		0.00195312		NA	NA	NA	NA	NA	NA
1074	0	0	NA	0	0	0	0.00195312		-0.00195312		0.00195312		0		0		0.00195312		NA	NA	NA	NA	NA	NA	0	0	NA	0	0	0	0		0		0.00195312		-0.00195312		-0.00195312		0.00195312		NA	NA	NA	NA	NA	NA
1075	0	0	NA	0	0	0	0.00195312		-0.00195312		0.00195312		0		0		0.00195312		NA	NA	NA	NA	NA	NA	0	0	NA	0	0	0	0		0		0.00195312		-0.00195312		-0.00195312		0.00195312		NA	NA	NA	NA	NA	NA
1076	0	0	NA	0	0	1	0.00195312		-0.00195312		-1.01241		0		0		-0.836906		NA	NA	NA	NA	NA	NA	0	0	NA	0	0	0	0		0		0.00195312		-0.00195312		-0.00195312		0.00195312		NA	NA	NA	NA	NA	NA
1077	0	0	NA	0	0	0	0.00195312		-0.00195312		0.00195312		0		0		0.00195312		NA	NA	NA	NA	NA	NA	0	0	NA	0	0	0	0		0		0.00195312		-0.00195312		-0.00195312		0.00195312		NA	NA	NA	NA	NA	NA
1078	0	0	NA	0	0	0	0.00195312		-0.00195312		0.00195312		0		0		0.00195312		NA	NA	NA	NA	NA	NA	0	0	NA	0	0	0	0		0		0.00195312		-0.00195312		-0.00195312		0.00195312		NA	NA	NA	NA	NA	NA
1079	0	0	NA	0	0	0	0.00195312		-0.00195312		0.00195312		0		0		0.00195312		NA	NA	NA	NA	NA	NA	0	0	NA	0	0	0	0		0		0.00195312		-0.00195312		-0.00195312		0.00195312		NA	NA	NA	NA	NA	NA
1080	0	0	NA	0	0	0	0.00195312		-0.00195312		0.00195312		0		0		0.00195312		NA	NA	NA	NA	NA	NA	0	0	NA	0	0	0	0		0		0.00195312		-0.00195312		-0.00195312		0.00195312		NA	NA	NA	NA	NA	NA
1081	0	0	NA	0	0	0	0.00195312		-0.00195312		0.00195312		0		0		0.00195312		NA	NA	NA	NA	NA	NA	0	0	NA	0	0	0	0		0		0.00195312		-0.00195312		-0.00195312		0.00195312		NA	NA	NA	NA	NA	NA
1082	0	0	NA	0	0	0	0.00195312		-0.00195312		0.00195312		0		0		0.00195312		NA	NA	NA	NA	NA	NA	0	0	NA	0	0	0	0		0		0.00195312		-0.00195312		-0.00195312		0.00195312		NA	NA	NA	NA	NA	NA
1083	0	0	NA	0	0	0	0.00195312		-0.00195312		0.00195312		0		0		0.00195312		NA	NA	NA	NA	NA	NA	0	0	NA	0	0	0	0		0		0.00195312		-0.00195312		-0.00195312		0.00195312		NA	NA	NA	NA	NA	NA
1084	0	0	NA	0	0	0	0.00195312		-0.00195312		0.00195312		0		0		0.00195312		NA	NA	NA	NA	NA	NA	0	0	NA	0	0	0	0		0		0.00195312		-0.00195312		-0.00195312		0.00195312		NA	NA	NA	NA	NA	NA
1085	0	0	NA	0	0	0	0.00195312		-0.00195312		0.00195312		0		0		0.00195312		NA	NA	NA	NA	NA	NA	0	0	NA	0	0	0	0		0		0.00195312		-0.00195312		-0.00195312		0.00195312		NA	NA	NA	NA	NA	NA
1086	0	0	NA	0	0	0	0.00195312		-0.00195312		0.00195312		0		0		0.00195312		NA	NA	NA	NA	NA	NA	0	0	NA	0	0	0	0		0		0.00195312		-0.00195312		-0.00195312		0.00195312		NA	NA	NA	NA	NA	NA
1087	0	0	NA	0	0	0	0.00195312		-0.00195312		0.00195312		0		0		0.00195312		NA	NA	NA	NA	NA	NA	0	0	NA	0	0	0	0		0		0.00195312		-0.00195312		-0.00195312		0.00195312		NA	NA	NA	NA	NA	NA
1088	0	0	NA	1	0	0	-0.92578		-0.00195312		0.00195312		-0.757357		0		0.00195312		NA	NA	NA	NA	NA	NA	0	0	NA	1	0	0	-0.932278		0		0.00195312		-0.80555		-0.00195312		0.00195312		NA	NA	NA	NA	NA	NA
1089	0	0	NA	0	0	0	0.00195312		-0.00195312		0.00195312		0		0		0.00195312		NA	NA	NA	NA	NA	NA	0	0	NA	0	0	0	0		0		0.00195312		-0.00195312		-0.00195312		0.00195312		NA	NA	NA	NA	NA	NA
1090	0	0	NA	0	0	0	0.00195312		-0.00195312		0.00195312		0		0		0.00195312		NA	NA	NA	NA	NA	NA	0	0	NA	0	0	0	0		0		0.00195312		-0.00195312		-0.00195312		0.00195312		NA	NA	NA	NA	NA	NA
1091	0	0	NA	1	0	0	-0.92578		-0.00195312		0.00195312		-0.757357		0		0.00195312		NA	NA	NA	NA	NA	NA	0	0	NA	1	0	0	-0.932278		0		0.00195312		-0.80555		-0.00195312		0.00195312		NA	NA	NA	NA	NA	NA
1092	0	0	NA	0	0	0	0.00195312		-0.00195312		0.00195312		0		0		0.00195312		NA	NA	NA	NA	NA	NA	0	0	NA	0	0	0	0		0		0.00195312		-0.00195312		-0.00195312		0.00195312		NA	NA	NA	NA	NA	NA
1093	0	0	NA	0	0	0	0.00195312		-0.00195312		0.00195312		0		0		0.00195312		NA	NA	NA	NA	NA	NA	0	0	NA	0	0	0	0		0		0.00195312		-0.00195312		-0.00195312		0.00195312		NA	NA	NA	NA	NA	NA
1094	0	0	NA	0	0	0	0.00195312		-0.00195312		0.00195312		0		0		0.00195312		NA	NA	NA	NA	NA	NA	0	0	NA	0	0	0	0		0		0.00195312		-0.00195312		-0.00195312		0.00195312		NA	NA	NA	NA	NA	NA
1095	0	0	NA	0	0	0	0.00195312		-0.00195312		0.00195312		0		0		0.00195312		NA	NA	NA	NA	NA	NA	0	0	NA	0	0	0	0		0		0.00195312		-0.00195312		-0.00195312		0.00195312		NA	NA	NA	NA	NA	NA
1096	0	0	NA	0	0	0	0.00195312		-0.00195312		0.00195312		0		0		0.00195312		NA	NA	NA	NA	NA	NA	0	0	NA	0	0	0	0		0		0.00195312		-0.00195312		-0.00195312		0.00195312		NA	NA	NA	NA	NA	NA
1097	0	0	NA	0	0	0	0.00195312		-0.00195312		0.00195312		0		0		0.00195312		NA	NA	NA	NA	NA	NA	0	0	NA	0	0	0	0		0		0.00195312		-0.00195312		-0.00195312		0.00195312		NA	NA	NA	NA	NA	NA
1098	0	0	NA	0	0	0	0.00195312		-0.00195312		0.00195312		0		0		0.00195312		NA	NA	NA	NA	NA	NA	0	0	NA	0	0	0	0		0		0.00195312		-0.00195312		-0.00195312		0.00195312		NA	NA	NA	NA	NA	NA
1099	0	0	NA	0	0	0	0.00195312		-0.00195312		0.00195312		0		0		0.00195312		NA	NA	NA	NA	NA	NA	0	0	NA	0	0	0	0		0		0.00195312		-0.00195312		-0.00195312		0.00195312		NA	NA	NA	NA	NA	NA
1100	0	0	NA	0	0	0	0.00195312		-0.00195312		0.00195312		0		0		0.00195312		NA	NA	NA	NA	NA	NA	0	0	NA	0	0	0	0		0		0.00195312		-0.00195312		-0.00195312		0.00195312		NA	NA	NA	NA	NA	NA
1101	0	0	NA	0	0	0	0.00195312		-0.00195312		0.00195312		0		0		0.00195312		NA	NA	NA	NA	NA	NA	0	0	NA	0	0	0	0		0		0.00195312		-0.00195312		-0.00195312		0.00195312		NA	NA	NA	NA	NA	NA
1102	0	0	NA	0	0	0	0.00195312		-0.00195312		0.00195312		0		0		0.00195312		NA	NA	NA	NA	NA	NA	0	0	NA	0	0	0	0		0		0.00195312		-0.00195312		-0.00195312		0.00195312		NA	NA	NA	NA	NA	NA
1103	0	0	NA	0	0	0	0.00195312		-0.00195312		0.00195312		0		0		0.00195312		NA	NA	NA	NA	NA	NA	0	0	NA	0	0	0	0		0		0.00195312		-0.00195312		-0.00195312		0.00195312		NA	NA	NA	NA	NA	NA
1104	0	0	NA	0	0	0	0.00195312		-0.00195312		0.00195312		0		0		0.00195312		NA	NA	NA	NA	NA	NA	0	0	NA	0	0	0	0		0		0.00195312		-0.00195312		-0.00195312		0.00195312		NA	NA	NA	NA	NA	NA
1105	0	0	NA	0	0	0	0.00195312		-0.00195312		0.00195312		0		0		0.00195312		NA	NA	NA	NA	NA	NA	0	0	NA	0	0	0	0		0		0.00195312		-0.00195312		-0.00195312		0.00195312		NA	NA	NA	NA	NA	NA
1106	0	0	NA	0	0	0	0.00195312		-0.00195312		0.00195312		0		0		0.00195312		NA	NA	NA	NA	NA	NA	0	0	NA	0	0	0	0		0		0.00195312		-0.00195312		-0.00195312		0.00195312		NA	NA	NA	NA	NA	NA
1107	0	0	NA	0	0	0	0.00195312		-0.00195312		0.00195312		0		0		0.00195312		NA	NA	NA	NA	NA	NA	0	0	NA	0	0	0	0		0		0.00195312		-0.00195312		-0.00195312		0.00195312		NA	NA	NA	NA	NA	NA
1108	0	0	NA	0	0	0	0.00195312		-0.00195312		0.00195312		0		0		0.00195312		NA	NA	NA	NA	NA	NA	0	0	NA	0	0	0	0		0		0.00195312		-0.00195312		-0.00195312		0.00195312		NA	NA	NA	NA	NA	NA
1109	0	0	NA	0	0	0	0.00195312		-0.00195312		0.00195312		0		0		0.00195312		NA	NA	NA	NA	NA	NA	0	0	NA	0	0	0	0		0		0.00195312		-0.00195312		-0.00195312		0.00195312		NA	NA	NA	NA	NA	NA
1110	0	0	NA	0	0	0	0.00195312		-0.00195312		0.00195312		0		0		0.00195312		NA	NA	NA	NA	NA	NA	0	0	NA	0	0	0	0		0		0.00195312		-0.00195312		-0.00195312		0.00195312		NA	NA	NA	NA	NA	NA
1111	0	0	NA	0	0	0	0.00195312		-0.00195312		0.00195312		0		0		0.00195312		NA	NA	NA	NA	NA	NA	0	0	NA	0	0	0	0		0		0.00195312		-0.00195312		-0.00195312		0.00195312		NA	NA	NA	NA	NA	NA
1112	0	0	NA	0	0	0	0.00195312		-0.00195312		0.00195312		0		0		0.00195312		NA	NA	NA	NA	NA	NA	0	0	NA	0	0	0	0		0		0.00195312		-0.00195312		-0.00195312		0.00195312		NA	NA	NA	NA	NA	NA
1113	0	0	NA	0	0	0	0.00195312		-0.00195312		0.00195312		0		0		0.00195312		NA	NA	NA	NA	NA	NA	0	0	NA	0	0	0	0		0		0.00195312		-0.00195312		-0.00195312		0.00195312		NA	NA	NA	NA	NA	NA
1114	0	0	NA	0	0	0	0.00195312		-0.00195312		0.00195312		0		0		0.00195312		NA	NA	NA	NA	NA	NA	0	0	NA	0	0	0	0		0		0.00195312		-0.00195312		-0.00195312		0.00195312		NA	NA	NA	NA	NA	NA
1115	0	0	NA	2	0	0	-2.22344		-0.00195312		0.00195312		-1.82307		0		0.00195312		NA	NA	NA	NA	NA	NA	0	0	NA	0	0	0	0		0		0.00195312		-0.00195312		-0.00195312		0.00195312		NA	NA	NA	NA	NA	NA
1116	1	1	NA	0	0	0	0.921873		0.877125		0.839562		1.10114		1.05553		1.01494		NA	NA	NA	NA	NA	NA	0	0	NA	0	0	0	0		0		0.00195312		-0.00195312		-0.00195312		0.00195312		NA	NA	NA	NA	NA	NA
1117	1	3	NA	2	1	0	-0.296317		0		0.839562		0.492603		1.30723		3.91246		NA	NA	NA	NA	NA	NA	0	2	NA	1	1	0	-0.932278		-0.924479		0.00195312		0.469663		0.481252		2.43002		NA	NA	NA	NA	NA	NA
1118	0	1	NA	2	1	0	-2.22344		-0.969522		0.00195312		-0.113476		0.0124691		1.01494		NA	NA	NA	NA	NA	NA	0	0	NA	2	0	0	-2.23279		0		0.00195312		-1.92844		-0.00195312		0.00195312		NA	NA	NA	NA	NA	NA
1119	0	1	NA	3	1	1	-3.57589		-0.969522		-1.01241		-0.529929		0.0124691		0.00624268		NA	NA	NA	NA	NA	NA	0	0	NA	2	0	0	-2.23279		0		0.00195312		-1.92844		-0.00195312		0.00195312		NA	NA	NA	NA	NA	NA
1120	1	1	NA	0	0	0	0.921873		0.877125		0.839562		1.10114		1.05553		1.01494		NA	NA	NA	NA	NA	NA	0	0	NA	0	0	0	0		0		0.00195312		-0.00195312		-0.00195312		0.00195312		NA	NA	NA	NA	NA	NA
1121	4	0	NA	2	2	2	0.621995		0.504744		0.409077		-1.82307		-1.91712		-2.00858		NA	NA	NA	NA	NA	NA	3	0	NA	2	0	2	0.174005		3.57087		0.1296		-1.92844		-0.00195312		-2.01175		NA	NA	NA	NA	NA	NA
1122	238	169	NA	263	234	183	-1.35217		-0.33363		1.82594		-3.50367		-1.74		0.247693		NA	NA	NA	NA	NA	NA	216	161	NA	229	228	178	-0.54431		-0.312148		1.62879		-2.68987		-2.1671		0.0819097		NA	NA	NA	NA	NA	NA
1123	433	309	NA	426	412	357	0.0370878		-0.0917425		0.769042		-0.698733		-1.60044		-0.0214682		NA	NA	NA	NA	NA	NA	402	297	NA	385	403	346	0.19714		0		1.36432		-0.950467		-2.02002		-0.0741608		NA	NA	NA	NA	NA	NA
1124	315	332	NA	353	431	387	-2.31663		-27.1458		-19.7339		6.63372		-0.878324		-0.0722151		NA	NA	NA	NA	NA	NA	267	260	NA	303	327	290	-2.70856		-5.99886		-3.00706		0.138547		-0.154164		0.0663456		NA	NA	NA	NA	NA	NA
1125	312	284	NA	360	354	329	-3.62816		-6.40729		-5.37664		0.0702567		-0.117095		-0.0292729		NA	NA	NA	NA	NA	NA	282	257	NA	332	312	291	-4.67003		-1.48313		-1.31526		-0.749357		0.00195139		0.00390267		NA	NA	NA	NA	NA	NA
1126	3	6	NA	1	4	9	0.925347		-0.205967		-3.80914		5.00553		0.838418		-0.262677		NA	NA	NA	NA	NA	NA	1	2	NA	1	1	6	0.00312497		0		-4.00822		0.469663		0.481252		-1.50868		NA	NA	NA	NA	NA	NA
1127	1	3	NA	1	0	6	-0.0015625		0.877125		-4.33326		1.44778		4.07759		-0.627068		NA	NA	NA	NA	NA	NA	0	0	NA	0	0	5	0		0		-6.59896		-0.00195312		-0.00195312		-5.72321		NA	NA	NA	NA	NA	NA
1128	0	0	NA	0	0	1	0.00195312		-0.00195312		-1.01241		0		0		-0.836906		NA	NA	NA	NA	NA	NA	0	0	NA	0	0	1	0		0		-0.970906		-0.00195312		-0.00195312		-0.838237		NA	NA	NA	NA	NA	NA
1129	0	0	NA	0	0	1	0.00195312		-0.00195312		-1.01241		0		0		-0.836906		NA	NA	NA	NA	NA	NA	0	0	NA	0	0	1	0		0		-0.970906		-0.00195312		-0.00195312		-0.838237		NA	NA	NA	NA	NA	NA
1130	0	0	NA	0	0	0	0.00195312		-0.00195312		0.00195312		0		0		0.00195312		NA	NA	NA	NA	NA	NA	0	0	NA	0	0	0	0		0		0.00195312		-0.00195312		-0.00195312		0.00195312		NA	NA	NA	NA	NA	NA
1131	0	0	NA	0	1	0	0.00195312		-0.969522		0.00195312		0		-0.79878		0.00195312		NA	NA	NA	NA	NA	NA	0	0	NA	0	0	0	0		0		0.00195312		-0.00195312		-0.00195312		0.00195312		NA	NA	NA	NA	NA	NA
1132	0	0	NA	0	0	0	0.00195312		-0.00195312		0.00195312		0		0		0.00195312		NA	NA	NA	NA	NA	NA	0	0	NA	0	0	0	0		0		0.00195312		-0.00195312		-0.00195312		0.00195312		NA	NA	NA	NA	NA	NA
1133	0	0	NA	0	0	0	0.00195312		-0.00195312		0.00195312		0		0		0.00195312		NA	NA	NA	NA	NA	NA	0	0	NA	0	0	0	0		0		0.00195312		-0.00195312		-0.00195312		0.00195312		NA	NA	NA	NA	NA	NA
1134	0	0	NA	0	1	0	0.00195312		-0.969522		0.00195312		0		-0.79878		0.00195312		NA	NA	NA	NA	NA	NA	0	0	NA	0	0	0	0		0		0.00195312		-0.00195312		-0.00195312		0.00195312		NA	NA	NA	NA	NA	NA
1135	0	0	NA	0	0	0	0.00195312		-0.00195312		0.00195312		0		0		0.00195312		NA	NA	NA	NA	NA	NA	0	0	NA	0	0	0	0		0		0.00195312		-0.00195312		-0.00195312		0.00195312		NA	NA	NA	NA	NA	NA
1136	0	0	NA	0	0	0	0.00195312		-0.00195312		0.00195312		0		0		0.00195312		NA	NA	NA	NA	NA	NA	0	0	NA	0	0	0	0		0		0.00195312		-0.00195312		-0.00195312		0.00195312		NA	NA	NA	NA	NA	NA
1137	0	0	NA	0	0	0	0.00195312		-0.00195312		0.00195312		0		0		0.00195312		NA	NA	NA	NA	NA	NA	0	0	NA	0	0	0	0		0		0.00195312		-0.00195312		-0.00195312		0.00195312		NA	NA	NA	NA	NA	NA
1138	0	0	NA	0	0	0	0.00195312		-0.00195312		0.00195312		0		0		0.00195312		NA	NA	NA	NA	NA	NA	0	0	NA	0	0	0	0		0		0.00195312		-0.00195312		-0.00195312		0.00195312		NA	NA	NA	NA	NA	NA
1139	0	0	NA	0	0	0	0.00195312		-0.00195312		0.00195312		0		0		0.00195312		NA	NA	NA	NA	NA	NA	0	0	NA	0	0	0	0		0		0.00195312		-0.00195312		-0.00195312		0.00195312		NA	NA	NA	NA	NA	NA
1140	0	0	NA	0	0	0	0.00195312		-0.00195312		0.00195312		0		0		0.00195312		NA	NA	NA	NA	NA	NA	0	0	NA	0	0	0	0		0		0.00195312		-0.00195312		-0.00195312		0.00195312		NA	NA	NA	NA	NA	NA
1141	0	0	NA	0	0	0	0.00195312		-0.00195312		0.00195312		0		0		0.00195312		NA	NA	NA	NA	NA	NA	0	0	NA	0	0	0	0		0		0.00195312		-0.00195312		-0.00195312		0.00195312		NA	NA	NA	NA	NA	NA
1142	0	0	NA	0	0	0	0.00195312		-0.00195312		0.00195312		0		0		0.00195312		NA	NA	NA	NA	NA	NA	0	0	NA	0	0	0	0		0		0.00195312		-0.00195312		-0.00195312		0.00195312		NA	NA	NA	NA	NA	NA
1143	0	0	NA	0	0	0	0.00195312		-0.00195312		0.00195312		0		0		0.00195312		NA	NA	NA	NA	NA	NA	0	0	NA	0	0	0	0		0		0.00195312		-0.00195312		-0.00195312		0.00195312		NA	NA	NA	NA	NA	NA
1144	0	0	NA	0	0	0	0.00195312		-0.00195312		0.00195312		0		0		0.00195312		NA	NA	NA	NA	NA	NA	0	0	NA	0	0	0	0		0		0.00195312		-0.00195312		-0.00195312		0.00195312		NA	NA	NA	NA	NA	NA
1145	0	0	NA	0	0	0	0.00195312		-0.00195312		0.00195312		0		0		0.00195312		NA	NA	NA	NA	NA	NA	0	0	NA	0	0	0	0		0		0.00195312		-0.00195312		-0.00195312		0.00195312		NA	NA	NA	NA	NA	NA
1146	0	0	NA	0	0	0	0.00195312		-0.00195312		0.00195312		0		0		0.00195312		NA	NA	NA	NA	NA	NA	0	0	NA	0	0	0	0		0		0.00195312		-0.00195312		-0.00195312		0.00195312		NA	NA	NA	NA	NA	NA
1147	0	0	NA	0	0	0	0.00195312		-0.00195312		0.00195312		0		0		0.00195312		NA	NA	NA	NA	NA	NA	0	0	NA	0	0	0	0		0		0.00195312		-0.00195312		-0.00195312		0.00195312		NA	NA	NA	NA	NA	NA
1148	0	0	NA	0	0	0	0.00195312		-0.00195312		0.00195312		0		0		0.00195312		NA	NA	NA	NA	NA	NA	0	0	NA	0	0	0	0		0		0.00195312		-0.00195312		-0.00195312		0.00195312		NA	NA	NA	NA	NA	NA
1149	0	0	NA	0	0	0	0.00195312		-0.00195312		0.00195312		0		0		0.00195312		NA	NA	NA	NA	NA	NA	0	0	NA	0	0	0	0		0		0.00195312		-0.00195312		-0.00195312		0.00195312		NA	NA	NA	NA	NA	NA
1150	0	0	NA	0	0	0	0.00195312		-0.00195312		0.00195312		0		0		0.00195312		NA	NA	NA	NA	NA	NA	0	0	NA	0	0	0	0		0		0.00195312		-0.00195312		-0.00195312		0.00195312		NA	NA	NA	NA	NA	NA
1151	0	0	NA	0	0	0	0.00195312		-0.00195312		0.00195312		0		0		0.00195312		NA	NA	NA	NA	NA	NA	0	0	NA	0	0	0	0		0		0.00195312		-0.00195312		-0.00195312		0.00195312		NA	NA	NA	NA	NA	NA
1152	0	0	NA	0	0	0	0.00195312		-0.00195312		0.00195312		0		0		0.00195312		NA	NA	NA	NA	NA	NA	0	0	NA	0	0	0	0		0		0.00195312		-0.00195312		-0.00195312		0.00195312		NA	NA	NA	NA	NA	NA
1153	0	0	NA	0	0	0	0.00195312		-0.00195312		0.00195312		0		0		0.00195312		NA	NA	NA	NA	NA	NA	0	0	NA	0	0	0	0		0		0.00195312		-0.00195312		-0.00195312		0.00195312		NA	NA	NA	NA	NA	NA
1154	1	0	NA	0	0	0	0.921873		0.877125		0.839562		0		0		0.00195312		NA	NA	NA	NA	NA	NA	0	0	NA	0	0	0	0		0		0.00195312		-0.00195312		-0.00195312		0.00195312		NA	NA	NA	NA	NA	NA
1155	0	0	NA	0	0	0	0.00195312		-0.00195312		0.00195312		0		0		0.00195312		NA	NA	NA	NA	NA	NA	0	0	NA	0	0	0	0		0		0.00195312		-0.00195312		-0.00195312		0.00195312		NA	NA	NA	NA	NA	NA
1156	0	0	NA	0	0	0	0.00195312		-0.00195312		0.00195312		0		0		0.00195312		NA	NA	NA	NA	NA	NA	0	0	NA	0	0	0	0		0		0.00195312		-0.00195312		-0.00195312		0.00195312		NA	NA	NA	NA	NA	NA
1157	0	0	NA	1	0	0	-0.92578		-0.00195312		0.00195312		-0.757357		0		0.00195312		NA	NA	NA	NA	NA	NA	0	0	NA	0	0	0	0		0		0.00195312		-0.00195312		-0.00195312		0.00195312		NA	NA	NA	NA	NA	NA
1158	0	0	NA	0	0	0	0.00195312		-0.00195312		0.00195312		0		0		0.00195312		NA	NA	NA	NA	NA	NA	0	0	NA	0	0	0	0		0		0.00195312		-0.00195312		-0.00195312		0.00195312		NA	NA	NA	NA	NA	NA
1159	0	0	NA	0	0	0	0.00195312		-0.00195312		0.00195312		0		0		0.00195312		NA	NA	NA	NA	NA	NA	0	0	NA	0	0	0	0		0		0.00195312		-0.00195312		-0.00195312		0.00195312		NA	NA	NA	NA	NA	NA
1160	0	0	NA	0	0	0	0.00195312		-0.00195312		0.00195312		0		0		0.00195312		NA	NA	NA	NA	NA	NA	0	0	NA	0	0	0	0		0		0.00195312		-0.00195312		-0.00195312		0.00195312		NA	NA	NA	NA	NA	NA
1161	0	0	NA	0	0	0	0.00195312		-0.00195312		0.00195312		0		0		0.00195312		NA	NA	NA	NA	NA	NA	0	0	NA	0	0	0	0		0		0.00195312		-0.00195312		-0.00195312		0.00195312		NA	NA	NA	NA	NA	NA
1162	0	0	NA	0	0	0	0.00195312		-0.00195312		0.00195312		0		0		0.00195312		NA	NA	NA	NA	NA	NA	0	0	NA	0	0	0	0		0		0.00195312		-0.00195312		-0.00195312		0.00195312		NA	NA	NA	NA	NA	NA
1163	0	0	NA	0	0	0	0.00195312		-0.00195312		0.00195312		0		0		0.00195312		NA	NA	NA	NA	NA	NA	0	0	NA	0	0	0	0		0		0.00195312		-0.00195312		-0.00195312		0.00195312		NA	NA	NA	NA	NA	NA
1164	0	0	NA	0	0	0	0.00195312		-0.00195312		0.00195312		0		0		0.00195312		NA	NA	NA	NA	NA	NA	0	0	NA	0	0	0	0		0		0.00195312		-0.00195312		-0.00195312		0.00195312		NA	NA	NA	NA	NA	NA
1165	0	0	NA	0	0	0	0.00195312		-0.00195312		0.00195312		0		0		0.00195312		NA	NA	NA	NA	NA	NA	0	0	NA	0	0	0	0		0		0.00195312		-0.00195312		-0.00195312		0.00195312		NA	NA	NA	NA	NA	NA
1166	0	0	NA	0	0	0	0.00195312		-0.00195312		0.00195312		0		0		0.00195312		NA	NA	NA	NA	NA	NA	0	0	NA	0	0	0	0		0		0.00195312		-0.00195312		-0.00195312		0.00195312		NA	NA	NA	NA	NA	NA
1167	0	0	NA	0	0	0	0.00195312		-0.00195312		0.00195312		0		0		0.00195312		NA	NA	NA	NA	NA	NA	0	0	NA	0	0	0	0		0		0.00195312		-0.00195312		-0.00195312		0.00195312		NA	NA	NA	NA	NA	NA
1168	0	0	NA	0	0	0	0.00195312		-0.00195312		0.00195312		0		0		0.00195312		NA	NA	NA	NA	NA	NA	0	0	NA	0	0	0	0		0		0.00195312		-0.00195312		-0.00195312		0.00195312		NA	NA	NA	NA	NA	NA
1169	0	0	NA	0	0	0	0.00195312		-0.00195312		0.00195312		0		0		0.00195312		NA	NA	NA	NA	NA	NA	0	0	NA	0	0	0	0		0		0.00195312		-0.00195312		-0.00195312		0.00195312		NA	NA	NA	NA	NA	NA
1170	0	0	NA	0	0	0	0.00195312		-0.00195312		0.00195312		0		0		0.00195312		NA	NA	NA	NA	NA	NA	0	0	NA	0	0	0	0		0		0.00195312		-0.00195312		-0.00195312		0.00195312		NA	NA	NA	NA	NA	NA
1171	0	0	NA	0	0	0	0.00195312		-0.00195312		0.00195312		0		0		0.00195312		NA	NA	NA	NA	NA	NA	0	0	NA	0	0	0	0		0		0.00195312		-0.00195312		-0.00195312		0.00195312		NA	NA	NA	NA	NA	NA
1172	0	0	NA	0	0	0	0.00195312		-0.00195312		0.00195312		0		0		0.00195312		NA	NA	NA	NA	NA	NA	0	0	NA	0	0	0	0		0		0.00195312		-0.00195312		-0.00195312		0.00195312		NA	NA	NA	NA	NA	NA
1173	0	0	NA	0	0	0	0.00195312		-0.00195312		0.00195312		0		0		0.00195312		NA	NA	NA	NA	NA	NA	0	0	NA	0	0	0	0		0		0.00195312		-0.00195312		-0.00195312		0.00195312		NA	NA	NA	NA	NA	NA
1174	0	0	NA	0	0	0	0.00195312		-0.00195312		0.00195312		0		0		0.00195312		NA	NA	NA	NA	NA	NA	0	0	NA	0	0	0	0		0		0.00195312		-0.00195312		-0.00195312		0.00195312		NA	NA	NA	NA	NA	NA
1175	0	0	NA	0	0	0	0.00195312		-0.00195312		0.00195312		0		0		0.00195312		NA	NA	NA	NA	NA	NA	0	0	NA	0	0	0	0		0		0.00195312		-0.00195312		-0.00195312		0.00195312		NA	NA	NA	NA	NA	NA
1176	0	0	NA	0	0	0	0.00195312		-0.00195312		0.00195312		0		0		0.00195312		NA	NA	NA	NA	NA	NA	0	0	NA	0	0	0	0		0		0.00195312		-0.00195312		-0.00195312		0.00195312		NA	NA	NA	NA	NA	NA
1177	0	0	NA	0	0	0	0.00195312		-0.00195312		0.00195312		0		0		0.00195312		NA	NA	NA	NA	NA	NA	0	0	NA	0	0	0	0		0		0.00195312		-0.00195312		-0.00195312		0.00195312		NA	NA	NA	NA	NA	NA
1178	0	0	NA	0	0	0	0.00195312		-0.00195312		0.00195312		0		0		0.00195312		NA	NA	NA	NA	NA	NA	0	0	NA	0	0	0	0		0		0.00195312		-0.00195312		-0.00195312		0.00195312		NA	NA	NA	NA	NA	NA
1179	0	0	NA	0	0	0	0.00195312		-0.00195312		0.00195312		0		0		0.00195312		NA	NA	NA	NA	NA	NA	0	0	NA	0	0	0	0		0		0.00195312		-0.00195312		-0.00195312		0.00195312		NA	NA	NA	NA	NA	NA
1180	0	0	NA	0	0	0	0.00195312		-0.00195312		0.00195312		0		0		0.00195312		NA	NA	NA	NA	NA	NA	0	0	NA	0	0	0	0		0		0.00195312		-0.00195312		-0.00195312		0.00195312		NA	NA	NA	NA	NA	NA
1181	0	0	NA	0	0	0	0.00195312		-0.00195312		0.00195312		0		0		0.00195312		NA	NA	NA	NA	NA	NA	0	0	NA	0	0	0	0		0		0.00195312		-0.00195312		-0.00195312		0.00195312		NA	NA	NA	NA	NA	NA
1182	0	0	NA	0	0	0	0.00195312		-0.00195312		0.00195312		0		0		0.00195312		NA	NA	NA	NA	NA	NA	0	0	NA	0	0	0	0		0		0.00195312		-0.00195312		-0.00195312		0.00195312		NA	NA	NA	NA	NA	NA
1183	0	0	NA	0	0	0	0.00195312		-0.00195312		0.00195312		0		0		0.00195312		NA	NA	NA	NA	NA	NA	0	0	NA	0	0	0	0		0		0.00195312		-0.00195312		-0.00195312		0.00195312		NA	NA	NA	NA	NA	NA
1184	0	0	NA	0	0	0	0.00195312		-0.00195312		0.00195312		0		0		0.00195312		NA	NA	NA	NA	NA	NA	0	0	NA	0	0	0	0		0		0.00195312		-0.00195312		-0.00195312		0.00195312		NA	NA	NA	NA	NA	NA
1185	0	0	NA	0	0	0	0.00195312		-0.00195312		0.00195312		0		0		0.00195312		NA	NA	NA	NA	NA	NA	0	0	NA	0	0	0	0		0		0.00195312		-0.00195312		-0.00195312		0.00195312		NA	NA	NA	NA	NA	NA
1186	0	0	NA	0	0	0	0.00195312		-0.00195312		0.00195312		0		0		0.00195312		NA	NA	NA	NA	NA	NA	0	0	NA	0	0	0	0		0		0.00195312		-0.00195312		-0.00195312		0.00195312		NA	NA	NA	NA	NA	NA
1187	0	0	NA	0	0	0	0.00195312		-0.00195312		0.00195312		0		0		0.00195312		NA	NA	NA	NA	NA	NA	0	0	NA	0	0	0	0		0		0.00195312		-0.00195312		-0.00195312		0.00195312		NA	NA	NA	NA	NA	NA
1188	0	0	NA	0	0	0	0.00195312		-0.00195312		0.00195312		0		0		0.00195312		NA	NA	NA	NA	NA	NA	0	0	NA	0	0	0	0		0		0.00195312		-0.00195312		-0.00195312		0.00195312		NA	NA	NA	NA	NA	NA
1189	0	0	NA	0	0	0	0.00195312		-0.00195312		0.00195312		0		0		0.00195312		NA	NA	NA	NA	NA	NA	0	0	NA	0	0	0	0		0		0.00195312		-0.00195312		-0.00195312		0.00195312		NA	NA	NA	NA	NA	NA
1190	0	0	NA	0	0	0	0.00195312		-0.00195312		0.00195312		0		0		0.00195312		NA	NA	NA	NA	NA	NA	0	0	NA	0	0	0	0		0		0.00195312		-0.00195312		-0.00195312		0.00195312		NA	NA	NA	NA	NA	NA
1191	0	0	NA	0	0	0	0.00195312		-0.00195312		0.00195312		0		0		0.00195312		NA	NA	NA	NA	NA	NA	0	0	NA	0	0	0	0		0		0.00195312		-0.00195312		-0.00195312		0.00195312		NA	NA	NA	NA	NA	NA
1192	0	0	NA	0	0	0	0.00195312		-0.00195312		0.00195312		0		0		0.00195312		NA	NA	NA	NA	NA	NA	0	0	NA	0	0	0	0		0		0.00195312		-0.00195312		-0.00195312		0.00195312		NA	NA	NA	NA	NA	NA
1193	0	0	NA	0	0	0	0.00195312		-0.00195312		0.00195312		0		0		0.00195312		NA	NA	NA	NA	NA	NA	0	0	NA	0	0	0	0		0		0.00195312		-0.00195312		-0.00195312		0.00195312		NA	NA	NA	NA	NA	NA
1194	0	0	NA	0	0	0	0.00195312		-0.00195312		0.00195312		0		0		0.00195312		NA	NA	NA	NA	NA	NA	0	0	NA	0	0	0	0		0		0.00195312		-0.00195312		-0.00195312		0.00195312		NA	NA	NA	NA	NA	NA
1195	0	0	NA	0	0	0	0.00195312		-0.00195312		0.00195312		0		0		0.00195312		NA	NA	NA	NA	NA	NA	0	0	NA	0	0	0	0		0		0.00195312		-0.00195312		-0.00195312		0.00195312		NA	NA	NA	NA	NA	NA
1196	0	0	NA	0	0	0	0.00195312		-0.00195312		0.00195312		0		0		0.00195312		NA	NA	NA	NA	NA	NA	0	0	NA	0	0	0	0		0		0.00195312		-0.00195312		-0.00195312		0.00195312		NA	NA	NA	NA	NA	NA
1197	0	0	NA	0	0	0	0.00195312		-0.00195312		0.00195312		0		0		0.00195312		NA	NA	NA	NA	NA	NA	0	0	NA	0	0	0	0		0		0.00195312		-0.00195312		-0.00195312		0.00195312		NA	NA	NA	NA	NA	NA
1198	0	0	NA	0	0	0	0.00195312		-0.00195312		0.00195312		0		0		0.00195312		NA	NA	NA	NA	NA	NA	0	0	NA	0	0	0	0		0		0.00195312		-0.00195312		-0.00195312		0.00195312		NA	NA	NA	NA	NA	NA
1199	0	0	NA	0	0	0	0.00195312		-0.00195312		0.00195312		0		0		0.00195312		NA	NA	NA	NA	NA	NA	0	0	NA	0	0	0	0		0		0.00195312		-0.00195312		-0.00195312		0.00195312		NA	NA	NA	NA	NA	NA
1200	0	0	NA	0	0	0	0.00195312		-0.00195312		0.00195312		0		0		0.00195312		NA	NA	NA	NA	NA	NA	0	0	NA	0	0	0	0		0		0.00195312		-0.00195312		-0.00195312		0.00195312		NA	NA	NA	NA	NA	NA
1201	0	0	NA	0	0	1	0.00195312		-0.00195312		-1.01241		0		0		-0.836906		NA	NA	NA	NA	NA	NA	0	0	NA	0	0	0	0		0		0.00195312		-0.00195312		-0.00195312		0.00195312		NA	NA	NA	NA	NA	NA
1202	0	0	NA	0	0	0	0.00195312		-0.00195312		0.00195312		0		0		0.00195312		NA	NA	NA	NA	NA	NA	0	0	NA	0	0	0	0		0		0.00195312		-0.00195312		-0.00195312		0.00195312		NA	NA	NA	NA	NA	NA
1203	0	0	NA	0	0	0	0.00195312		-0.00195312		0.00195312		0		0		0.00195312		NA	NA	NA	NA	NA	NA	0	0	NA	0	0	0	0		0		0.00195312		-0.00195312		-0.00195312		0.00195312		NA	NA	NA	NA	NA	NA
1204	0	0	NA	0	0	0	0.00195312		-0.00195312		0.00195312		0		0		0.00195312		NA	NA	NA	NA	NA	NA	0	0	NA	0	0	0	0		0		0.00195312		-0.00195312		-0.00195312		0.00195312		NA	NA	NA	NA	NA	NA
1205	0	0	NA	0	0	0	0.00195312		-0.00195312		0.00195312		0		0		0.00195312		NA	NA	NA	NA	NA	NA	0	0	NA	0	0	0	0		0		0.00195312		-0.00195312		-0.00195312		0.00195312		NA	NA	NA	NA	NA	NA
1206	0	0	NA	0	0	0	0.00195312		-0.00195312		0.00195312		0		0		0.00195312		NA	NA	NA	NA	NA	NA	0	0	NA	0	0	0	0		0		0.00195312		-0.00195312		-0.00195312		0.00195312		NA	NA	NA	NA	NA	NA
1207	0	0	NA	0	0	0	0.00195312		-0.00195312		0.00195312		0		0		0.00195312		NA	NA	NA	NA	NA	NA	0	0	NA	0	0	0	0		0		0.00195312		-0.00195312		-0.00195312		0.00195312		NA	NA	NA	NA	NA	NA
1208	0	1	NA	0	0	0	0.00195312		-0.00195312		0.00195312		1.10114		1.05553		1.01494		NA	NA	NA	NA	NA	NA	0	1	NA	0	0	0	0		0		0.00195312		1.04942		1.05663		1.01238		NA	NA	NA	NA	NA	NA
1209	0	0	NA	0	0	0	0.00195312		-0.00195312		0.00195312		0		0		0.00195312		NA	NA	NA	NA	NA	NA	0	0	NA	0	0	0	0		0		0.00195312		-0.00195312		-0.00195312		0.00195312		NA	NA	NA	NA	NA	NA
1210	0	0	NA	0	0	0	0.00195312		-0.00195312		0.00195312		0		0		0.00195312		NA	NA	NA	NA	NA	NA	0	0	NA	0	0	0	0		0		0.00195312		-0.00195312		-0.00195312		0.00195312		NA	NA	NA	NA	NA	NA
1211	0	0	NA	0	0	0	0.00195312		-0.00195312		0.00195312		0		0		0.00195312		NA	NA	NA	NA	NA	NA	0	0	NA	0	0	0	0		0		0.00195312		-0.00195312		-0.00195312		0.00195312		NA	NA	NA	NA	NA	NA
1212	0	0	NA	0	0	0	0.00195312		-0.00195312		0.00195312		0		0		0.00195312		NA	NA	NA	NA	NA	NA	0	0	NA	0	0	0	0		0		0.00195312		-0.00195312		-0.00195312		0.00195312		NA	NA	NA	NA	NA	NA
1213	1	0	NA	0	0	0	0.921873		0.877125		0.839562		0		0		0.00195312		NA	NA	NA	NA	NA	NA	0	0	NA	0	0	0	0		0		0.00195312		-0.00195312		-0.00195312		0.00195312		NA	NA	NA	NA	NA	NA
1214	0	0	NA	0	0	0	0.00195312		-0.00195312		0.00195312		0		0		0.00195312		NA	NA	NA	NA	NA	NA	0	0	NA	0	0	0	0		0		0.00195312		-0.00195312		-0.00195312		0.00195312		NA	NA	NA	NA	NA	NA
1215	0	0	NA	0	0	0	0.00195312		-0.00195312		0.00195312		0		0		0.00195312		NA	NA	NA	NA	NA	NA	0	0	NA	0	0	0	0		0		0.00195312		-0.00195312		-0.00195312		0.00195312		NA	NA	NA	NA	NA	NA
1216	0	0	NA	1	0	0	-0.92578		-0.00195312		0.00195312		-0.757357		0		0.00195312		NA	NA	NA	NA	NA	NA	0	0	NA	0	0	0	0		0		0.00195312		-0.00195312		-0.00195312		0.00195312		NA	NA	NA	NA	NA	NA
1217	0	0	NA	0	0	0	0.00195312		-0.00195312		0.00195312		0		0		0.00195312		NA	NA	NA	NA	NA	NA	0	0	NA	0	0	0	0		0		0.00195312		-0.00195312		-0.00195312		0.00195312		NA	NA	NA	NA	NA	NA
1218	0	0	NA	0	0	0	0.00195312		-0.00195312		0.00195312		0		0		0.00195312		NA	NA	NA	NA	NA	NA	0	0	NA	0	0	0	0		0		0.00195312		-0.00195312		-0.00195312		0.00195312		NA	NA	NA	NA	NA	NA
1219	40	36	NA	42	38	28	-0.0582386		-0.00776266		0.851128		0.205683		0.353054		2.32354		NA	NA	NA	NA	NA	NA	37	36	NA	39	37	28	-0.0776144		0		0.734576		0.201765		0.519831		2.30804		NA	NA	NA	NA	NA	NA
1220	40	36	NA	44	37	27	-0.207748		0.00388101		1.12244		0.0659846		0.492677		2.73597		NA	NA	NA	NA	NA	NA	37	36	NA	40	36	27	-0.151361		0.0193984		0.986424		0.116413		0.688516		2.72435		NA	NA	NA	NA	NA	NA
1221	40	37	NA	43	38	27	-0.126193		-0.00776266		1.12244		0.232887		0.512168		3.14908		NA	NA	NA	NA	NA	NA	37	37	NA	39	37	27	-0.0776144		0		0.986424		0.324016		0.708045		3.12971		NA	NA	NA	NA	NA	NA
1222	0	0	NA	0	0	0	0.00195312		-0.00195312		0.00195312		0		0		0.00195312		NA	NA	NA	NA	NA	NA	0	0	NA	0	0	0	0		0		0.00195312		-0.00195312		-0.00195312		0.00195312		NA	NA	NA	NA	NA	NA
1223	0	0	NA	0	0	0	0.00195312		-0.00195312		0.00195312		0		0		0.00195312		NA	NA	NA	NA	NA	NA	0	0	NA	0	0	0	0		0		0.00195312		-0.00195312		-0.00195312		0.00195312		NA	NA	NA	NA	NA	NA
1224	0	0	NA	0	0	0	0.00195312		-0.00195312		0.00195312		0		0		0.00195312		NA	NA	NA	NA	NA	NA	0	0	NA	0	0	0	0		0		0.00195312		-0.00195312		-0.00195312		0.00195312		NA	NA	NA	NA	NA	NA
1225	0	0	NA	0	0	0	0.00195312		-0.00195312		0.00195312		0		0		0.00195312		NA	NA	NA	NA	NA	NA	0	0	NA	0	0	0	0		0		0.00195312		-0.00195312		-0.00195312		0.00195312		NA	NA	NA	NA	NA	NA
1226	0	0	NA	0	0	0	0.00195312		-0.00195312		0.00195312		0		0		0.00195312		NA	NA	NA	NA	NA	NA	0	0	NA	0	0	0	0		0		0.00195312		-0.00195312		-0.00195312		0.00195312		NA	NA	NA	NA	NA	NA
1227	0	0	NA	0	0	0	0.00195312		-0.00195312		0.00195312		0		0		0.00195312		NA	NA	NA	NA	NA	NA	0	0	NA	0	0	0	0		0		0.00195312		-0.00195312		-0.00195312		0.00195312		NA	NA	NA	NA	NA	NA
1228	0	0	NA	0	0	0	0.00195312		-0.00195312		0.00195312		0		0		0.00195312		NA	NA	NA	NA	NA	NA	0	0	NA	0	0	0	0		0		0.00195312		-0.00195312		-0.00195312		0.00195312		NA	NA	NA	NA	NA	NA
1229	0	0	NA	0	0	0	0.00195312		-0.00195312		0.00195312		0		0		0.00195312		NA	NA	NA	NA	NA	NA	0	0	NA	0	0	0	0		0		0.00195312		-0.00195312		-0.00195312		0.00195312		NA	NA	NA	NA	NA	NA
1230	0	0	NA	0	0	0	0.00195312		-0.00195312		0.00195312		0		0		0.00195312		NA	NA	NA	NA	NA	NA	0	0	NA	0	0	0	0		0		0.00195312		-0.00195312		-0.00195312		0.00195312		NA	NA	NA	NA	NA	NA
1231	0	0	NA	0	0	0	0.00195312		-0.00195312		0.00195312		0		0		0.00195312		NA	NA	NA	NA	NA	NA	0	0	NA	0	0	0	0		0		0.00195312		-0.00195312		-0.00195312		0.00195312		NA	NA	NA	NA	NA	NA
1232	0	0	NA	0	0	0	0.00195312		-0.00195312		0.00195312		0		0		0.00195312		NA	NA	NA	NA	NA	NA	0	0	NA	0	0	0	0		0		0.00195312		-0.00195312		-0.00195312		0.00195312		NA	NA	NA	NA	NA	NA
1233	0	0	NA	0	0	0	0.00195312		-0.00195312		0.00195312		0		0		0.00195312		NA	NA	NA	NA	NA	NA	0	0	NA	0	0	0	0		0		0.00195312		-0.00195312		-0.00195312		0.00195312		NA	NA	NA	NA	NA	NA
1234	0	0	NA	0	0	0	0.00195312		-0.00195312		0.00195312		0		0		0.00195312		NA	NA	NA	NA	NA	NA	0	0	NA	0	0	0	0		0		0.00195312		-0.00195312		-0.00195312		0.00195312		NA	NA	NA	NA	NA	NA
1235	0	0	NA	0	0	0	0.00195312		-0.00195312		0.00195312		0		0		0.00195312		NA	NA	NA	NA	NA	NA	0	0	NA	0	0	0	0		0		0.00195312		-0.00195312		-0.00195312		0.00195312		NA	NA	NA	NA	NA	NA
1236	0	0	NA	0	0	0	0.00195312		-0.00195312		0.00195312		0		0		0.00195312		NA	NA	NA	NA	NA	NA	0	0	NA	0	0	0	0		0		0.00195312		-0.00195312		-0.00195312		0.00195312		NA	NA	NA	NA	NA	NA
1237	0	0	NA	0	0	0	0.00195312		-0.00195312		0.00195312		0		0		0.00195312		NA	NA	NA	NA	NA	NA	0	0	NA	0	0	0	0		0		0.00195312		-0.00195312		-0.00195312		0.00195312		NA	NA	NA	NA	NA	NA
1238	0	0	NA	0	0	0	0.00195312		-0.00195312		0.00195312		0		0		0.00195312		NA	NA	NA	NA	NA	NA	0	0	NA	0	0	0	0		0		0.00195312		-0.00195312		-0.00195312		0.00195312		NA	NA	NA	NA	NA	NA
1239	0	0	NA	0	0	0	0.00195312		-0.00195312		0.00195312		0		0		0.00195312		NA	NA	NA	NA	NA	NA	0	0	NA	0	0	0	0		0		0.00195312		-0.00195312		-0.00195312		0.00195312		NA	NA	NA	NA	NA	NA
1240	0	0	NA	0	0	0	0.00195312		-0.00195312		0.00195312		0		0		0.00195312		NA	NA	NA	NA	NA	NA	0	0	NA	0	0	0	0		0		0.00195312		-0.00195312		-0.00195312		0.00195312		NA	NA	NA	NA	NA	NA
1241	0	0	NA	0	0	0	0.00195312		-0.00195312		0.00195312		0		0		0.00195312		NA	NA	NA	NA	NA	NA	0	0	NA	0	0	0	0		0		0.00195312		-0.00195312		-0.00195312		0.00195312		NA	NA	NA	NA	NA	NA
1242	0	0	NA	0	0	0	0.00195312		-0.00195312		0.00195312		0		0		0.00195312		NA	NA	NA	NA	NA	NA	0	0	NA	0	0	0	0		0		0.00195312		-0.00195312		-0.00195312		0.00195312		NA	NA	NA	NA	NA	NA
1243	0	0	NA	0	0	0	0.00195312		-0.00195312		0.00195312		0		0		0.00195312		NA	NA	NA	NA	NA	NA	0	0	NA	0	0	0	0		0		0.00195312		-0.00195312		-0.00195312		0.00195312		NA	NA	NA	NA	NA	NA
1244	0	0	NA	0	0	0	0.00195312		-0.00195312		0.00195312		0		0		0.00195312		NA	NA	NA	NA	NA	NA	0	0	NA	0	0	0	0		0		0.00195312		-0.00195312		-0.00195312		0.00195312		NA	NA	NA	NA	NA	NA
1245	0	0	NA	0	0	0	0.00195312		-0.00195312		0.00195312		0		0		0.00195312		NA	NA	NA	NA	NA	NA	0	0	NA	0	0	0	0		0		0.00195312		-0.00195312		-0.00195312		0.00195312		NA	NA	NA	NA	NA	NA
1246	0	0	NA	0	0	0	0.00195312		-0.00195312		0.00195312		0		0		0.00195312		NA	NA	NA	NA	NA	NA	0	0	NA	0	0	0	0		0		0.00195312		-0.00195312		-0.00195312		0.00195312		NA	NA	NA	NA	NA	NA
1247	0	0	NA	0	0	0	0.00195312		-0.00195312		0.00195312		0		0		0.00195312		NA	NA	NA	NA	NA	NA	0	0	NA	0	0	0	0		0		0.00195312		-0.00195312		-0.00195312		0.00195312		NA	NA	NA	NA	NA	NA
1248	0	0	NA	0	0	0	0.00195312		-0.00195312		0.00195312		0		0		0.00195312		NA	NA	NA	NA	NA	NA	0	0	NA	0	0	0	0		0		0.00195312		-0.00195312		-0.00195312		0.00195312		NA	NA	NA	NA	NA	NA
1249	0	0	NA	0	0	0	0.00195312		-0.00195312		0.00195312		0		0		0.00195312		NA	NA	NA	NA	NA	NA	0	0	NA	0	0	0	0		0		0.00195312		-0.00195312		-0.00195312		0.00195312		NA	NA	NA	NA	NA	NA
1250	0	0	NA	0	0	0	0.00195312		-0.00195312		0.00195312		0		0		0.00195312		NA	NA	NA	NA	NA	NA	0	0	NA	0	0	0	0		0		0.00195312		-0.00195312		-0.00195312		0.00195312		NA	NA	NA	NA	NA	NA
1251	0	0	NA	0	0	0	0.00195312		-0.00195312		0.00195312		0		0		0.00195312		NA	NA	NA	NA	NA	NA	0	0	NA	0	0	0	0		0		0.00195312		-0.00195312		-0.00195312		0.00195312		NA	NA	NA	NA	NA	NA
1252	0	0	NA	0	0	0	0.00195312		-0.00195312		0.00195312		0		0		0.00195312		NA	NA	NA	NA	NA	NA	0	0	NA	0	0	0	0		0		0.00195312		-0.00195312		-0.00195312		0.00195312		NA	NA	NA	NA	NA	NA
1253	0	0	NA	0	0	0	0.00195312		-0.00195312		0.00195312		0		0		0.00195312		NA	NA	NA	NA	NA	NA	0	0	NA	0	0	0	0		0		0.00195312		-0.00195312		-0.00195312		0.00195312		NA	NA	NA	NA	NA	NA
1254	0	0	NA	0	0	0	0.00195312		-0.00195312		0.00195312		0		0		0.00195312		NA	NA	NA	NA	NA	NA	0	0	NA	0	0	0	0		0		0.00195312		-0.00195312		-0.00195312		0.00195312		NA	NA	NA	NA	NA	NA
1255	0	0	NA	0	0	0	0.00195312		-0.00195312		0.00195312		0		0		0.00195312		NA	NA	NA	NA	NA	NA	0	0	NA	0	0	0	0		0		0.00195312		-0.00195312		-0.00195312		0.00195312		NA	NA	NA	NA	NA	NA
1256	0	0	NA	0	0	0	0.00195312		-0.00195312		0.00195312		0		0		0.00195312		NA	NA	NA	NA	NA	NA	0	0	NA	0	0	0	0		0		0.00195312		-0.00195312		-0.00195312		0.00195312		NA	NA	NA	NA	NA	NA
1257	0	0	NA	0	0	0	0.00195312		-0.00195312		0.00195312		0		0		0.00195312		NA	NA	NA	NA	NA	NA	0	0	NA	0	0	0	0		0		0.00195312		-0.00195312		-0.00195312		0.00195312		NA	NA	NA	NA	NA	NA
1258	0	0	NA	0	0	0	0.00195312		-0.00195312		0.00195312		0		0		0.00195312		NA	NA	NA	NA	NA	NA	0	0	NA	0	0	0	0		0		0.00195312		-0.00195312		-0.00195312		0.00195312		NA	NA	NA	NA	NA	NA
1259	0	0	NA	0	0	0	0.00195312		-0.00195312		0.00195312		0		0		0.00195312		NA	NA	NA	NA	NA	NA	0	0	NA	0	0	0	0		0		0.00195312		-0.00195312		-0.00195312		0.00195312		NA	NA	NA	NA	NA	NA
1260	0	0	NA	0	0	0	0.00195312		-0.00195312		0.00195312		0		0		0.00195312		NA	NA	NA	NA	NA	NA	0	0	NA	0	0	0	0		0		0.00195312		-0.00195312		-0.00195312		0.00195312		NA	NA	NA	NA	NA	NA
1261	0	0	NA	0	0	0	0.00195312		-0.00195312		0.00195312		0		0		0.00195312		NA	NA	NA	NA	NA	NA	0	0	NA	0	0	0	0		0		0.00195312		-0.00195312		-0.00195312		0.00195312		NA	NA	NA	NA	NA	NA
1262	0	0	NA	0	0	0	0.00195312		-0.00195312		0.00195312		0		0		0.00195312		NA	NA	NA	NA	NA	NA	0	0	NA	0	0	0	0		0		0.00195312		-0.00195312		-0.00195312		0.00195312		NA	NA	NA	NA	NA	NA
1263	0	0	NA	0	0	0	0.00195312		-0.00195312		0.00195312		0		0		0.00195312		NA	NA	NA	NA	NA	NA	0	0	NA	0	0	0	0		0		0.00195312		-0.00195312		-0.00195312		0.00195312		NA	NA	NA	NA	NA	NA
1264	0	0	NA	0	0	0	0.00195312		-0.00195312		0.00195312		0		0		0.00195312		NA	NA	NA	NA	NA	NA	0	0	NA	0	0	0	0		0		0.00195312		-0.00195312		-0.00195312		0.00195312		NA	NA	NA	NA	NA	NA
1265	0	0	NA	0	0	0	0.00195312		-0.00195312		0.00195312		0		0		0.00195312		NA	NA	NA	NA	NA	NA	0	0	NA	0	0	0	0		0		0.00195312		-0.00195312		-0.00195312		0.00195312		NA	NA	NA	NA	NA	NA
1266	0	0	NA	0	0	0	0.00195312		-0.00195312		0.00195312		0		0		0.00195312		NA	NA	NA	NA	NA	NA	0	0	NA	0	0	0	0		0		0.00195312		-0.00195312		-0.00195312		0.00195312		NA	NA	NA	NA	NA	NA
1267	0	0	NA	0	0	0	0.00195312		-0.00195312		0.00195312		0		0		0.00195312		NA	NA	NA	NA	NA	NA	0	0	NA	0	0	0	0		0		0.00195312		-0.00195312		-0.00195312		0.00195312		NA	NA	NA	NA	NA	NA
1268	0	0	NA	0	0	0	0.00195312		-0.00195312		0.00195312		0		0		0.00195312		NA	NA	NA	NA	NA	NA	0	0	NA	0	0	0	0		0		0.00195312		-0.00195312		-0.00195312		0.00195312		NA	NA	NA	NA	NA	NA
1269	0	0	NA	0	0	0	0.00195312		-0.00195312		0.00195312		0		0		0.00195312		NA	NA	NA	NA	NA	NA	0	0	NA	0	0	0	0		0		0.00195312		-0.00195312		-0.00195312		0.00195312		NA	NA	NA	NA	NA	NA
1270	0	0	NA	0	0	0	0.00195312		-0.00195312		0.00195312		0		0		0.00195312		NA	NA	NA	NA	NA	NA	0	0	NA	0	0	0	0		0		0.00195312		-0.00195312		-0.00195312		0.00195312		NA	NA	NA	NA	NA	NA
1271	0	0	NA	0	0	0	0.00195312		-0.00195312		0.00195312		0		0		0.00195312		NA	NA	NA	NA	NA	NA	0	0	NA	0	0	0	0		0		0.00195312		-0.00195312		-0.00195312		0.00195312		NA	NA	NA	NA	NA	NA
1272	0	0	NA	0	0	0	0.00195312		-0.00195312		0.00195312		0		0		0.00195312		NA	NA	NA	NA	NA	NA	0	0	NA	0	0	0	0		0		0.00195312		-0.00195312		-0.00195312		0.00195312		NA	NA	NA	NA	NA	NA
1273	0	0	NA	0	0	0	0.00195312		-0.00195312		0.00195312		0		0		0.00195312		NA	NA	NA	NA	NA	NA	0	0	NA	0	0	0	0		0		0.00195312		-0.00195312		-0.00195312		0.00195312		NA	NA	NA	NA	NA	NA
1274	0	0	NA	0	0	0	0.00195312		-0.00195312		0.00195312		0		0		0.00195312		NA	NA	NA	NA	NA	NA	0	0	NA	0	0	0	0		0		0.00195312		-0.00195312		-0.00195312		0.00195312		NA	NA	NA	NA	NA	NA
1275	0	0	NA	0	0	0	0.00195312		-0.00195312		0.00195312		0		0		0.00195312		NA	NA	NA	NA	NA	NA	0	0	NA	0	0	0	0		0		0.00195312		-0.00195312		-0.00195312		0.00195312		NA	NA	NA	NA	NA	NA
1276	0	0	NA	0	0	0	0.00195312		-0.00195312		0.00195312		0		0		0.00195312		NA	NA	NA	NA	NA	NA	0	0	NA	0	0	0	0		0		0.00195312		-0.00195312		-0.00195312		0.00195312		NA	NA	NA	NA	NA	NA
1277	0	0	NA	0	0	0	0.00195312		-0.00195312		0.00195312		0		0		0.00195312		NA	NA	NA	NA	NA	NA	0	0	NA	0	0	0	0		0		0.00195312		-0.00195312		-0.00195312		0.00195312		NA	NA	NA	NA	NA	NA
1278	0	0	NA	0	0	0	0.00195312		-0.00195312		0.00195312		0		0		0.00195312		NA	NA	NA	NA	NA	NA	0	0	NA	0	0	0	0		0		0.00195312		-0.00195312		-0.00195312		0.00195312		NA	NA	NA	NA	NA	NA
1279	0	0	NA	0	0	0	0.00195312		-0.00195312		0.00195312		0		0		0.00195312		NA	NA	NA	NA	NA	NA	0	0	NA	0	0	0	0		0		0.00195312		-0.00195312		-0.00195312		0.00195312		NA	NA	NA	NA	NA	NA
1280	0	0	NA	0	0	0	0.00195312		-0.00195312		0.00195312		0		0		0.00195312		NA	NA	NA	NA	NA	NA	0	0	NA	0	0	0	0		0		0.00195312		-0.00195312		-0.00195312		0.00195312		NA	NA	NA	NA	NA	NA
1281	0	0	NA	0	0	0	0.00195312		-0.00195312		0.00195312		0		0		0.00195312		NA	NA	NA	NA	NA	NA	0	0	NA	0	0	0	0		0		0.00195312		-0.00195312		-0.00195312		0.00195312		NA	NA	NA	NA	NA	NA
1282	0	0	NA	0	0	0	0.00195312		-0.00195312		0.00195312		0		0		0.00195312		NA	NA	NA	NA	NA	NA	0	0	NA	0	0	0	0		0		0.00195312		-0.00195312		-0.00195312		0.00195312		NA	NA	NA	NA	NA	NA
1283	0	0	NA	0	0	0	0.00195312		-0.00195312		0.00195312		0		0		0.00195312		NA	NA	NA	NA	NA	NA	0	0	NA	0	0	0	0		0		0.00195312		-0.00195312		-0.00195312		0.00195312		NA	NA	NA	NA	NA	NA
1284	0	0	NA	0	0	0	0.00195312		-0.00195312		0.00195312		0		0		0.00195312		NA	NA	NA	NA	NA	NA	0	0	NA	0	0	0	0		0		0.00195312		-0.00195312		-0.00195312		0.00195312		NA	NA	NA	NA	NA	NA
1285	0	0	NA	0	0	0	0.00195312		-0.00195312		0.00195312		0		0		0.00195312		NA	NA	NA	NA	NA	NA	0	0	NA	0	0	0	0		0		0.00195312		-0.00195312		-0.00195312		0.00195312		NA	NA	NA	NA	NA	NA
1286	0	0	NA	0	0	0	0.00195312		-0.00195312		0.00195312		0		0		0.00195312		NA	NA	NA	NA	NA	NA	0	0	NA	0	0	0	0		0		0.00195312		-0.00195312		-0.00195312		0.00195312		NA	NA	NA	NA	NA	NA
1287	0	0	NA	0	0	0	0.00195312		-0.00195312		0.00195312		0		0		0.00195312		NA	NA	NA	NA	NA	NA	0	0	NA	0	0	0	0		0		0.00195312		-0.00195312		-0.00195312		0.00195312		NA	NA	NA	NA	NA	NA
1288	0	0	NA	0	0	0	0.00195312		-0.00195312		0.00195312		0		0		0.00195312		NA	NA	NA	NA	NA	NA	0	0	NA	0	0	0	0		0		0.00195312		-0.00195312		-0.00195312		0.00195312		NA	NA	NA	NA	NA	NA
1289	0	0	NA	0	0	0	0.00195312		-0.00195312		0.00195312		0		0		0.00195312		NA	NA	NA	NA	NA	NA	0	0	NA	0	0	0	0		0		0.00195312		-0.00195312		-0.00195312		0.00195312		NA	NA	NA	NA	NA	NA
1290	0	0	NA	0	0	0	0.00195312		-0.00195312		0.00195312		0		0		0.00195312		NA	NA	NA	NA	NA	NA	0	0	NA	0	0	0	0		0		0.00195312		-0.00195312		-0.00195312		0.00195312		NA	NA	NA	NA	NA	NA
1291	0	0	NA	0	0	0	0.00195312		-0.00195312		0.00195312		0		0		0.00195312		NA	NA	NA	NA	NA	NA	0	0	NA	0	0	0	0		0		0.00195312		-0.00195312		-0.00195312		0.00195312		NA	NA	NA	NA	NA	NA
1292	0	0	NA	0	0	0	0.00195312		-0.00195312		0.00195312		0		0		0.00195312		NA	NA	NA	NA	NA	NA	0	0	NA	0	0	0	0		0		0.00195312		-0.00195312		-0.00195312		0.00195312		NA	NA	NA	NA	NA	NA
1293	0	0	NA	0	0	0	0.00195312		-0.00195312		0.00195312		0		0		0.00195312		NA	NA	NA	NA	NA	NA	0	0	NA	0	0	0	0		0		0.00195312		-0.00195312		-0.00195312		0.00195312		NA	NA	NA	NA	NA	NA
1294	0	0	NA	0	0	0	0.00195312		-0.00195312		0.00195312		0		0		0.00195312		NA	NA	NA	NA	NA	NA	0	0	NA	0	0	0	0		0		0.00195312		-0.00195312		-0.00195312		0.00195312		NA	NA	NA	NA	NA	NA
1295	0	0	NA	0	0	0	0.00195312		-0.00195312		0.00195312		0		0		0.00195312		NA	NA	NA	NA	NA	NA	0	0	NA	0	0	0	0		0		0.00195312		-0.00195312		-0.00195312		0.00195312		NA	NA	NA	NA	NA	NA
1296	0	0	NA	0	0	0	0.00195312		-0.00195312		0.00195312		0		0		0.00195312		NA	NA	NA	NA	NA	NA	0	0	NA	0	0	0	0		0		0.00195312		-0.00195312		-0.00195312		0.00195312		NA	NA	NA	NA	NA	NA
1297	0	0	NA	0	0	0	0.00195312		-0.00195312		0.00195312		0		0		0.00195312		NA	NA	NA	NA	NA	NA	0	0	NA	0	0	0	0		0		0.00195312		-0.00195312		-0.00195312		0.00195312		NA	NA	NA	NA	NA	NA
1298	0	0	NA	0	0	0	0.00195312		-0.00195312		0.00195312		0		0		0.00195312		NA	NA	NA	NA	NA	NA	0	0	NA	0	0	0	0		0		0.00195312		-0.00195312		-0.00195312		0.00195312		NA	NA	NA	NA	NA	NA
1299	0	0	NA	0	0	0	0.00195312		-0.00195312		0.00195312		0		0		0.00195312		NA	NA	NA	NA	NA	NA	0	0	NA	0	0	0	0		0		0.00195312		-0.00195312		-0.00195312		0.00195312		NA	NA	NA	NA	NA	NA
1300	0	0	NA	0	0	0	0.00195312		-0.00195312		0.00195312		0		0		0.00195312		NA	NA	NA	NA	NA	NA	0	0	NA	0	0	0	0		0		0.00195312		-0.00195312		-0.00195312		0.00195312		NA	NA	NA	NA	NA	NA
1301	0	0	NA	0	0	0	0.00195312		-0.00195312		0.00195312		0		0		0.00195312		NA	NA	NA	NA	NA	NA	0	0	NA	0	0	0	0		0		0.00195312		-0.00195312		-0.00195312		0.00195312		NA	NA	NA	NA	NA	NA
1302	0	0	NA	0	0	0	0.00195312		-0.00195312		0.00195312		0		0		0.00195312		NA	NA	NA	NA	NA	NA	0	0	NA	0	0	0	0		0		0.00195312		-0.00195312		-0.00195312		0.00195312		NA	NA	NA	NA	NA	NA
1303	0	0	NA	0	0	0	0.00195312		-0.00195312		0.00195312		0		0		0.00195312		NA	NA	NA	NA	NA	NA	0	0	NA	0	0	0	0		0		0.00195312		-0.00195312		-0.00195312		0.00195312		NA	NA	NA	NA	NA	NA
1304	0	0	NA	0	0	0	0.00195312		-0.00195312		0.00195312		0		0		0.00195312		NA	NA	NA	NA	NA	NA	0	0	NA	0	0	0	0		0		0.00195312		-0.00195312		-0.00195312		0.00195312		NA	NA	NA	NA	NA	NA
1305	0	0	NA	0	0	0	0.00195312		-0.00195312		0.00195312		0		0		0.00195312		NA	NA	NA	NA	NA	NA	0	0	NA	0	0	0	0		0		0.00195312		-0.00195312		-0.00195312		0.00195312		NA	NA	NA	NA	NA	NA
1306	0	0	NA	0	0	0	0.00195312		-0.00195312		0.00195312		0		0		0.00195312		NA	NA	NA	NA	NA	NA	0	0	NA	0	0	0	0		0		0.00195312		-0.00195312		-0.00195312		0.00195312		NA	NA	NA	NA	NA	NA
1307	0	0	NA	0	0	0	0.00195312		-0.00195312		0.00195312		0		0		0.00195312		NA	NA	NA	NA	NA	NA	0	0	NA	0	0	0	0		0		0.00195312		-0.00195312		-0.00195312		0.00195312		NA	NA	NA	NA	NA	NA
1308	0	0	NA	0	0	0	0.00195312		-0.00195312		0.00195312		0		0		0.00195312		NA	NA	NA	NA	NA	NA	0	0	NA	0	0	0	0		0		0.00195312		-0.00195312		-0.00195312		0.00195312		NA	NA	NA	NA	NA	NA
1309	0	0	NA	0	0	0	0.00195312		-0.00195312		0.00195312		0		0		0.00195312		NA	NA	NA	NA	NA	NA	0	0	NA	0	0	0	0		0		0.00195312		-0.00195312		-0.00195312		0.00195312		NA	NA	NA	NA	NA	NA
1310	0	0	NA	0	0	0	0.00195312		-0.00195312		0.00195312		0		0		0.00195312		NA	NA	NA	NA	NA	NA	0	0	NA	0	0	0	0		0		0.00195312		-0.00195312		-0.00195312		0.00195312		NA	NA	NA	NA	NA	NA
1311	0	0	NA	0	0	0	0.00195312		-0.00195312		0.00195312		0		0		0.00195312		NA	NA	NA	NA	NA	NA	0	0	NA	0	0	0	0		0		0.00195312		-0.00195312		-0.00195312		0.00195312		NA	NA	NA	NA	NA	NA
1312	0	0	NA	0	0	0	0.00195312		-0.00195312		0.00195312		0		0		0.00195312		NA	NA	NA	NA	NA	NA	0	0	NA	0	0	0	0		0		0.00195312		-0.00195312		-0.00195312		0.00195312		NA	NA	NA	NA	NA	NA
1313	0	0	NA	0	0	0	0.00195312		-0.00195312		0.00195312		0		0		0.00195312		NA	NA	NA	NA	NA	NA	0	0	NA	0	0	0	0		0		0.00195312		-0.00195312		-0.00195312		0.00195312		NA	NA	NA	NA	NA	NA
1314	0	0	NA	0	0	0	0.00195312		-0.00195312		0.00195312		0		0		0.00195312		NA	NA	NA	NA	NA	NA	0	0	NA	0	0	0	0		0		0.00195312		-0.00195312		-0.00195312		0.00195312		NA	NA	NA	NA	NA	NA
1315	0	0	NA	0	0	0	0.00195312		-0.00195312		0.00195312		0		0		0.00195312		NA	NA	NA	NA	NA	NA	0	0	NA	0	0	0	0		0		0.00195312		-0.00195312		-0.00195312		0.00195312		NA	NA	NA	NA	NA	NA
1316	0	0	NA	0	0	0	0.00195312		-0.00195312		0.00195312		0		0		0.00195312		NA	NA	NA	NA	NA	NA	0	0	NA	0	0	0	0		0		0.00195312		-0.00195312		-0.00195312		0.00195312		NA	NA	NA	NA	NA	NA
1317	0	0	NA	0	0	0	0.00195312		-0.00195312		0.00195312		0		0		0.00195312		NA	NA	NA	NA	NA	NA	0	0	NA	0	0	0	0		0		0.00195312		-0.00195312		-0.00195312		0.00195312		NA	NA	NA	NA	NA	NA
1318	0	0	NA	0	0	0	0.00195312		-0.00195312		0.00195312		0		0		0.00195312		NA	NA	NA	NA	NA	NA	0	0	NA	0	0	0	0		0		0.00195312		-0.00195312		-0.00195312		0.00195312		NA	NA	NA	NA	NA	NA
1319	0	0	NA	0	0	0	0.00195312		-0.00195312		0.00195312		0		0		0.00195312		NA	NA	NA	NA	NA	NA	0	0	NA	0	0	0	0		0		0.00195312		-0.00195312		-0.00195312		0.00195312		NA	NA	NA	NA	NA	NA
1320	0	0	NA	0	0	0	0.00195312		-0.00195312		0.00195312		0		0		0.00195312		NA	NA	NA	NA	NA	NA	0	0	NA	0	0	0	0		0		0.00195312		-0.00195312		-0.00195312		0.00195312		NA	NA	NA	NA	NA	NA
1321	0	0	NA	0	0	0	0.00195312		-0.00195312		0.00195312		0		0		0.00195312		NA	NA	NA	NA	NA	NA	0	0	NA	0	0	0	0		0		0.00195312		-0.00195312		-0.00195312		0.00195312		NA	NA	NA	NA	NA	NA
1322	0	0	NA	0	0	0	0.00195312		-0.00195312		0.00195312		0		0		0.00195312		NA	NA	NA	NA	NA	NA	0	0	NA	0	0	0	0		0		0.00195312		-0.00195312		-0.00195312		0.00195312		NA	NA	NA	NA	NA	NA
1323	0	0	NA	0	0	0	0.00195312		-0.00195312		0.00195312		0		0		0.00195312		NA	NA	NA	NA	NA	NA	0	0	NA	0	0	0	0		0		0.00195312		-0.00195312		-0.00195312		0.00195312		NA	NA	NA	NA	NA	NA
1324	0	0	NA	0	0	0	0.00195312		-0.00195312		0.00195312		0		0		0.00195312		NA	NA	NA	NA	NA	NA	0	0	NA	0	0	0	0		0		0.00195312		-0.00195312		-0.00195312		0.00195312		NA	NA	NA	NA	NA	NA
1325	0	0	NA	0	0	0	0.00195312		-0.00195312		0.00195312		0		0		0.00195312		NA	NA	NA	NA	NA	NA	0	0	NA	0	0	0	0		0		0.00195312		-0.00195312		-0.00195312		0.00195312		NA	NA	NA	NA	NA	NA
1326	0	0	NA	0	0	0	0.00195312		-0.00195312		0.00195312		0		0		0.00195312		NA	NA	NA	NA	NA	NA	0	0	NA	0	0	0	0		0		0.00195312		-0.00195312		-0.00195312		0.00195312		NA	NA	NA	NA	NA	NA
1327	0	0	NA	0	0	0	0.00195312		-0.00195312		0.00195312		0		0		0.00195312		NA	NA	NA	NA	NA	NA	0	0	NA	0	0	0	0		0		0.00195312		-0.00195312		-0.00195312		0.00195312		NA	NA	NA	NA	NA	NA
1328	0	0	NA	0	0	0	0.00195312		-0.00195312		0.00195312		0		0		0.00195312		NA	NA	NA	NA	NA	NA	0	0	NA	0	0	0	0		0		0.00195312		-0.00195312		-0.00195312		0.00195312		NA	NA	NA	NA	NA	NA
1329	0	0	NA	0	0	0	0.00195312		-0.00195312		0.00195312		0		0		0.00195312		NA	NA	NA	NA	NA	NA	0	0	NA	0	0	0	0		0		0.00195312		-0.00195312		-0.00195312		0.00195312		NA	NA	NA	NA	NA	NA
1330	0	0	NA	0	0	0	0.00195312		-0.00195312		0.00195312		0		0		0.00195312		NA	NA	NA	NA	NA	NA	0	0	NA	0	0	0	0		0		0.00195312		-0.00195312		-0.00195312		0.00195312		NA	NA	NA	NA	NA	NA
1331	0	0	NA	0	0	0	0.00195312		-0.00195312		0.00195312		0		0		0.00195312		NA	NA	NA	NA	NA	NA	0	0	NA	0	0	0	0		0		0.00195312		-0.00195312		-0.00195312		0.00195312		NA	NA	NA	NA	NA	NA
1332	0	0	NA	0	0	0	0.00195312		-0.00195312		0.00195312		0		0		0.00195312		NA	NA	NA	NA	NA	NA	0	0	NA	0	0	0	0		0		0.00195312		-0.00195312		-0.00195312		0.00195312		NA	NA	NA	NA	NA	NA
1333	0	0	NA	0	0	0	0.00195312		-0.00195312		0.00195312		0		0		0.00195312		NA	NA	NA	NA	NA	NA	0	0	NA	0	0	0	0		0		0.00195312		-0.00195312		-0.00195312		0.00195312		NA	NA	NA	NA	NA	NA
1334	0	0	NA	0	0	0	0.00195312		-0.00195312		0.00195312		0		0		0.00195312		NA	NA	NA	NA	NA	NA	0	0	NA	0	0	0	0		0		0.00195312		-0.00195312		-0.00195312		0.00195312		NA	NA	NA	NA	NA	NA
1335	0	0	NA	0	0	0	0.00195312		-0.00195312		0.00195312		0		0		0.00195312		NA	NA	NA	NA	NA	NA	0	0	NA	0	0	0	0		0		0.00195312		-0.00195312		-0.00195312		0.00195312		NA	NA	NA	NA	NA	NA
1336	0	0	NA	0	0	0	0.00195312		-0.00195312		0.00195312		0		0		0.00195312		NA	NA	NA	NA	NA	NA	0	0	NA	0	0	0	0		0		0.00195312		-0.00195312		-0.00195312		0.00195312		NA	NA	NA	NA	NA	NA
1337	0	0	NA	0	0	0	0.00195312		-0.00195312		0.00195312		0		0		0.00195312		NA	NA	NA	NA	NA	NA	0	0	NA	0	0	0	0		0		0.00195312		-0.00195312		-0.00195312		0.00195312		NA	NA	NA	NA	NA	NA
1338	0	0	NA	0	0	0	0.00195312		-0.00195312		0.00195312		0		0		0.00195312		NA	NA	NA	NA	NA	NA	0	0	NA	0	0	0	0		0		0.00195312		-0.00195312		-0.00195312		0.00195312		NA	NA	NA	NA	NA	NA
1339	0	0	NA	0	0	0	0.00195312		-0.00195312		0.00195312		0		0		0.00195312		NA	NA	NA	NA	NA	NA	0	0	NA	0	0	0	0		0		0.00195312		-0.00195312		-0.00195312		0.00195312		NA	NA	NA	NA	NA	NA
1340	0	0	NA	0	0	0	0.00195312		-0.00195312		0.00195312		0		0		0.00195312		NA	NA	NA	NA	NA	NA	0	0	NA	0	0	0	0		0		0.00195312		-0.00195312		-0.00195312		0.00195312		NA	NA	NA	NA	NA	NA
1341	0	0	NA	0	0	0	0.00195312		-0.00195312		0.00195312		0		0		0.00195312		NA	NA	NA	NA	NA	NA	0	0	NA	0	0	0	0		0		0.00195312		-0.00195312		-0.00195312		0.00195312		NA	NA	NA	NA	NA	NA
1342	0	0	NA	0	0	0	0.00195312		-0.00195312		0.00195312		0		0		0.00195312		NA	NA	NA	NA	NA	NA	0	0	NA	0	0	0	0		0		0.00195312		-0.00195312		-0.00195312		0.00195312		NA	NA	NA	NA	NA	NA
1343	0	0	NA	0	0	0	0.00195312		-0.00195312		0.00195312		0		0		0.00195312		NA	NA	NA	NA	NA	NA	0	0	NA	0	0	0	0		0		0.00195312		-0.00195312		-0.00195312		0.00195312		NA	NA	NA	NA	NA	NA
1344	0	0	NA	0	0	0	0.00195312		-0.00195312		0.00195312		0		0		0.00195312		NA	NA	NA	NA	NA	NA	0	0	NA	0	0	0	0		0		0.00195312		-0.00195312		-0.00195312		0.00195312		NA	NA	NA	NA	NA	NA
1345	0	0	NA	0	0	0	0.00195312		-0.00195312		0.00195312		0		0		0.00195312		NA	NA	NA	NA	NA	NA	0	0	NA	0	0	0	0		0		0.00195312		-0.00195312		-0.00195312		0.00195312		NA	NA	NA	NA	NA	NA
1346	0	0	NA	0	0	0	0.00195312		-0.00195312		0.00195312		0		0		0.00195312		NA	NA	NA	NA	NA	NA	0	0	NA	0	0	0	0		0		0.00195312		-0.00195312		-0.00195312		0.00195312		NA	NA	NA	NA	NA	NA
1347	0	0	NA	0	0	0	0.00195312		-0.00195312		0.00195312		0		0		0.00195312		NA	NA	NA	NA	NA	NA	0	0	NA	0	0	0	0		0		0.00195312		-0.00195312		-0.00195312		0.00195312		NA	NA	NA	NA	NA	NA
1348	0	0	NA	0	0	0	0.00195312		-0.00195312		0.00195312		0		0		0.00195312		NA	NA	NA	NA	NA	NA	0	0	NA	0	0	0	0		0		0.00195312		-0.00195312		-0.00195312		0.00195312		NA	NA	NA	NA	NA	NA
1349	0	0	NA	0	0	0	0.00195312		-0.00195312		0.00195312		0		0		0.00195312		NA	NA	NA	NA	NA	NA	0	0	NA	0	0	0	0		0		0.00195312		-0.00195312		-0.00195312		0.00195312		NA	NA	NA	NA	NA	NA
1350	0	0	NA	0	0	0	0.00195312		-0.00195312		0.00195312		0		0		0.00195312		NA	NA	NA	NA	NA	NA	0	0	NA	0	0	0	0		0		0.00195312		-0.00195312		-0.00195312		0.00195312		NA	NA	NA	NA	NA	NA
1351	0	0	NA	0	0	0	0.00195312		-0.00195312		0.00195312		0		0		0.00195312		NA	NA	NA	NA	NA	NA	0	0	NA	0	0	0	0		0		0.00195312		-0.00195312		-0.00195312		0.00195312		NA	NA	NA	NA	NA	NA
1352	0	0	NA	0	0	0	0.00195312		-0.00195312		0.00195312		0		0		0.00195312		NA	NA	NA	NA	NA	NA	0	0	NA	0	0	0	0		0		0.00195312		-0.00195312		-0.00195312		0.00195312		NA	NA	NA	NA	NA	NA
1353	0	0	NA	0	0	0	0.00195312		-0.00195312		0.00195312		0		0		0.00195312		NA	NA	NA	NA	NA	NA	0	0	NA	0	0	0	0		0		0.00195312		-0.00195312		-0.00195312		0.00195312		NA	NA	NA	NA	NA	NA
1354	0	0	NA	0	0	0	0.00195312		-0.00195312		0.00195312		0		0		0.00195312		NA	NA	NA	NA	NA	NA	0	0	NA	0	0	0	0		0		0.00195312		-0.00195312		-0.00195312		0.00195312		NA	NA	NA	NA	NA	NA
1355	0	0	NA	0	0	0	0.00195312		-0.00195312		0.00195312		0		0		0.00195312		NA	NA	NA	NA	NA	NA	0	0	NA	0	0	0	0		0		0.00195312		-0.00195312		-0.00195312		0.00195312		NA	NA	NA	NA	NA	NA
1356	0	0	NA	0	0	0	0.00195312		-0.00195312		0.00195312		0		0		0.00195312		NA	NA	NA	NA	NA	NA	0	0	NA	0	0	0	0		0		0.00195312		-0.00195312		-0.00195312		0.00195312		NA	NA	NA	NA	NA	NA
1357	0	0	NA	0	0	0	0.00195312		-0.00195312		0.00195312		0		0		0.00195312		NA	NA	NA	NA	NA	NA	0	0	NA	0	0	0	0		0		0.00195312		-0.00195312		-0.00195312		0.00195312		NA	NA	NA	NA	NA	NA
1358	0	0	NA	0	0	0	0.00195312		-0.00195312		0.00195312		0		0		0.00195312		NA	NA	NA	NA	NA	NA	0	0	NA	0	0	0	0		0		0.00195312		-0.00195312		-0.00195312		0.00195312		NA	NA	NA	NA	NA	NA
1359	0	0	NA	0	0	0	0.00195312		-0.00195312		0.00195312		0		0		0.00195312		NA	NA	NA	NA	NA	NA	0	0	NA	0	0	0	0		0		0.00195312		-0.00195312		-0.00195312		0.00195312		NA	NA	NA	NA	NA	NA
1360	0	0	NA	0	0	0	0.00195312		-0.00195312		0.00195312		0		0		0.00195312		NA	NA	NA	NA	NA	NA	0	0	NA	0	0	0	0		0		0.00195312		-0.00195312		-0.00195312		0.00195312		NA	NA	NA	NA	NA	NA
1361	0	0	NA	0	0	0	0.00195312		-0.00195312		0.00195312		0		0		0.00195312		NA	NA	NA	NA	NA	NA	0	0	NA	0	0	0	0		0		0.00195312		-0.00195312		-0.00195312		0.00195312		NA	NA	NA	NA	NA	NA
1362	0	0	NA	0	0	0	0.00195312		-0.00195312		0.00195312		0		0		0.00195312		NA	NA	NA	NA	NA	NA	0	0	NA	0	0	0	0		0		0.00195312		-0.00195312		-0.00195312		0.00195312		NA	NA	NA	NA	NA	NA
1363	0	0	NA	0	0	0	0.00195312		-0.00195312		0.00195312		0		0		0.00195312		NA	NA	NA	NA	NA	NA	0	0	NA	0	0	0	0		0		0.00195312		-0.00195312		-0.00195312		0.00195312		NA	NA	NA	NA	NA	NA
1364	0	0	NA	0	0	0	0.00195312		-0.00195312		0.00195312		0		0		0.00195312		NA	NA	NA	NA	NA	NA	0	0	NA	0	0	0	0		0		0.00195312		-0.00195312		-0.00195312		0.00195312		NA	NA	NA	NA	NA	NA
1365	0	0	NA	0	0	0	0.00195312		-0.00195312		0.00195312		0		0		0.00195312		NA	NA	NA	NA	NA	NA	0	0	NA	0	0	0	0		0		0.00195312		-0.00195312		-0.00195312		0.00195312		NA	NA	NA	NA	NA	NA
1366	0	0	NA	0	0	0	0.00195312		-0.00195312		0.00195312		0		0		0.00195312		NA	NA	NA	NA	NA	NA	0	0	NA	0	0	0	0		0		0.00195312		-0.00195312		-0.00195312		0.00195312		NA	NA	NA	NA	NA	NA
1367	0	0	NA	0	0	0	0.00195312		-0.00195312		0.00195312		0		0		0.00195312		NA	NA	NA	NA	NA	NA	0	0	NA	0	0	0	0		0		0.00195312		-0.00195312		-0.00195312		0.00195312		NA	NA	NA	NA	NA	NA
1368	0	0	NA	0	0	0	0.00195312		-0.00195312		0.00195312		0		0		0.00195312		NA	NA	NA	NA	NA	NA	0	0	NA	0	0	0	0		0		0.00195312		-0.00195312		-0.00195312		0.00195312		NA	NA	NA	NA	NA	NA
1369	0	0	NA	0	0	0	0.00195312		-0.00195312		0.00195312		0		0		0.00195312		NA	NA	NA	NA	NA	NA	0	0	NA	0	0	0	0		0		0.00195312		-0.00195312		-0.00195312		0.00195312		NA	NA	NA	NA	NA	NA
1370	0	0	NA	0	0	0	0.00195312		-0.00195312		0.00195312		0		0		0.00195312		NA	NA	NA	NA	NA	NA	0	0	NA	0	0	0	0		0		0.00195312		-0.00195312		-0.00195312		0.00195312		NA	NA	NA	NA	NA	NA
1371	0	0	NA	0	0	0	0.00195312		-0.00195312		0.00195312		0		0		0.00195312		NA	NA	NA	NA	NA	NA	0	0	NA	0	0	0	0		0		0.00195312		-0.00195312		-0.00195312		0.00195312		NA	NA	NA	NA	NA	NA
1372	0	0	NA	0	0	0	0.00195312		-0.00195312		0.00195312		0		0		0.00195312		NA	NA	NA	NA	NA	NA	0	0	NA	0	0	0	0		0		0.00195312		-0.00195312		-0.00195312		0.00195312		NA	NA	NA	NA	NA	NA
1373	0	0	NA	0	0	0	0.00195312		-0.00195312		0.00195312		0		0		0.00195312		NA	NA	NA	NA	NA	NA	0	0	NA	0	0	0	0		0		0.00195312		-0.00195312		-0.00195312		0.00195312		NA	NA	NA	NA	NA	NA
1374	0	0	NA	0	0	0	0.00195312		-0.00195312		0.00195312		0		0		0.00195312		NA	NA	NA	NA	NA	NA	0	0	NA	0	0	0	0		0		0.00195312		-0.00195312		-0.00195312		0.00195312		NA	NA	NA	NA	NA	NA
1375	0	0	NA	0	0	0	0.00195312		-0.00195312		0.00195312		0		0		0.00195312		NA	NA	NA	NA	NA	NA	0	0	NA	0	0	0	0		0		0.00195312		-0.00195312		-0.00195312		0.00195312		NA	NA	NA	NA	NA	NA
1376	0	0	NA	0	0	0	0.00195312		-0.00195312		0.00195312		0		0		0.00195312		NA	NA	NA	NA	NA	NA	0	0	NA	0	0	0	0		0		0.00195312		-0.00195312		-0.00195312		0.00195312		NA	NA	NA	NA	NA	NA
1377	0	0	NA	0	0	0	0.00195312		-0.00195312		0.00195312		0		0		0.00195312		NA	NA	NA	NA	NA	NA	0	0	NA	0	0	0	0		0		0.00195312		-0.00195312		-0.00195312		0.00195312		NA	NA	NA	NA	NA	NA
1378	0	0	NA	0	0	0	0.00195312		-0.00195312		0.00195312		0		0		0.00195312		NA	NA	NA	NA	NA	NA	0	0	NA	0	0	0	0		0		0.00195312		-0.00195312		-0.00195312		0.00195312		NA	NA	NA	NA	NA	NA
1379	0	0	NA	0	0	0	0.00195312		-0.00195312		0.00195312		0		0		0.00195312		NA	NA	NA	NA	NA	NA	0	0	NA	0	0	0	0		0		0.00195312		-0.00195312		-0.00195312		0.00195312		NA	NA	NA	NA	NA	NA
1380	0	0	NA	0	0	0	0.00195312		-0.00195312		0.00195312		0		0		0.00195312		NA	NA	NA	NA	NA	NA	0	0	NA	0	0	0	0		0		0.00195312		-0.00195312		-0.00195312		0.00195312		NA	NA	NA	NA	NA	NA
1381	0	0	NA	0	0	0	0.00195312		-0.00195312		0.00195312		0		0		0.00195312		NA	NA	NA	NA	NA	NA	0	0	NA	0	0	0	0		0		0.00195312		-0.00195312		-0.00195312		0.00195312		NA	NA	NA	NA	NA	NA
1382	0	0	NA	0	0	0	0.00195312		-0.00195312		0.00195312		0		0		0.00195312		NA	NA	NA	NA	NA	NA	0	0	NA	0	0	0	0		0		0.00195312		-0.00195312		-0.00195312		0.00195312		NA	NA	NA	NA	NA	NA
1383	0	0	NA	0	0	0	0.00195312		-0.00195312		0.00195312		0		0		0.00195312		NA	NA	NA	NA	NA	NA	0	0	NA	0	0	0	0		0		0.00195312		-0.00195312		-0.00195312		0.00195312		NA	NA	NA	NA	NA	NA
1384	0	0	NA	0	0	0	0.00195312		-0.00195312		0.00195312		0		0		0.00195312		NA	NA	NA	NA	NA	NA	0	0	NA	0	0	0	0		0		0.00195312		-0.00195312		-0.00195312		0.00195312		NA	NA	NA	NA	NA	NA
1385	0	0	NA	0	0	0	0.00195312		-0.00195312		0.00195312		0		0		0.00195312		NA	NA	NA	NA	NA	NA	0	0	NA	0	0	0	0		0		0.00195312		-0.00195312		-0.00195312		0.00195312		NA	NA	NA	NA	NA	NA
1386	0	0	NA	0	0	0	0.00195312		-0.00195312		0.00195312		0		0		0.00195312		NA	NA	NA	NA	NA	NA	0	0	NA	0	0	0	0		0		0.00195312		-0.00195312		-0.00195312		0.00195312		NA	NA	NA	NA	NA	NA
1387	0	0	NA	0	0	0	0.00195312		-0.00195312		0.00195312		0		0		0.00195312		NA	NA	NA	NA	NA	NA	0	0	NA	0	0	0	0		0		0.00195312		-0.00195312		-0.00195312		0.00195312		NA	NA	NA	NA	NA	NA
1388	0	0	NA	0	0	0	0.00195312		-0.00195312		0.00195312		0		0		0.00195312		NA	NA	NA	NA	NA	NA	0	0	NA	0	0	0	0		0		0.00195312		-0.00195312		-0.00195312		0.00195312		NA	NA	NA	NA	NA	NA
1389	0	0	NA	0	0	0	0.00195312		-0.00195312		0.00195312		0		0		0.00195312		NA	NA	NA	NA	NA	NA	0	0	NA	0	0	0	0		0		0.00195312		-0.00195312		-0.00195312		0.00195312		NA	NA	NA	NA	NA	NA
1390	0	0	NA	0	0	0	0.00195312		-0.00195312		0.00195312		0		0		0.00195312		NA	NA	NA	NA	NA	NA	0	0	NA	0	0	0	0		0		0.00195312		-0.00195312		-0.00195312		0.00195312		NA	NA	NA	NA	NA	NA
1391	0	0	NA	0	0	0	0.00195312		-0.00195312		0.00195312		0		0		0.00195312		NA	NA	NA	NA	NA	NA	0	0	NA	0	0	0	0		0		0.00195312		-0.00195312		-0.00195312		0.00195312		NA	NA	NA	NA	NA	NA
1392	0	0	NA	0	0	0	0.00195312		-0.00195312		0.00195312		0		0		0.00195312		NA	NA	NA	NA	NA	NA	0	0	NA	0	0	0	0		0		0.00195312		-0.00195312		-0.00195312		0.00195312		NA	NA	NA	NA	NA	NA
1393	0	0	NA	0	0	0	0.00195312		-0.00195312		0.00195312		0		0		0.00195312		NA	NA	NA	NA	NA	NA	0	0	NA	0	0	0	0		0		0.00195312		-0.00195312		-0.00195312		0.00195312		NA	NA	NA	NA	NA	NA
1394	0	0	NA	0	0	0	0.00195312		-0.00195312		0.00195312		0		0		0.00195312		NA	NA	NA	NA	NA	NA	0	0	NA	0	0	0	0		0		0.00195312		-0.00195312		-0.00195312		0.00195312		NA	NA	NA	NA	NA	NA
1395	0	0	NA	0	0	0	0.00195312		-0.00195312		0.00195312		0		0		0.00195312		NA	NA	NA	NA	NA	NA	0	0	NA	0	0	0	0		0		0.00195312		-0.00195312		-0.00195312		0.00195312		NA	NA	NA	NA	NA	NA
1396	0	0	NA	0	0	0	0.00195312		-0.00195312		0.00195312		0		0		0.00195312		NA	NA	NA	NA	NA	NA	0	0	NA	0	0	0	0		0		0.00195312		-0.00195312		-0.00195312		0.00195312		NA	NA	NA	NA	NA	NA
1397	0	0	NA	0	0	0	0.00195312		-0.00195312		0.00195312		0		0		0.00195312		NA	NA	NA	NA	NA	NA	0	0	NA	0	0	0	0		0		0.00195312		-0.00195312		-0.00195312		0.00195312		NA	NA	NA	NA	NA	NA
1398	0	0	NA	0	1	0	0.00195312		-0.969522		0.00195312		0		-0.79878		0.00195312		NA	NA	NA	NA	NA	NA	0	0	NA	0	1	0	0		-0.924479		0.00195312		-0.00195312		-0.79604		0.00195312		NA	NA	NA	NA	NA	NA
1399	0	0	NA	0	0	0	0.00195312		-0.00195312		0.00195312		0		0		0.00195312		NA	NA	NA	NA	NA	NA	0	0	NA	0	0	0	0		0		0.00195312		-0.00195312		-0.00195312		0.00195312		NA	NA	NA	NA	NA	NA
1400	0	0	NA	0	0	0	0.00195312		-0.00195312		0.00195312		0		0		0.00195312		NA	NA	NA	NA	NA	NA	0	0	NA	0	0	0	0		0		0.00195312		-0.00195312		-0.00195312		0.00195312		NA	NA	NA	NA	NA	NA
1401	0	0	NA	0	0	0	0.00195312		-0.00195312		0.00195312		0		0		0.00195312		NA	NA	NA	NA	NA	NA	0	0	NA	0	0	0	0		0		0.00195312		-0.00195312		-0.00195312		0.00195312		NA	NA	NA	NA	NA	NA
1402	0	0	NA	0	0	0	0.00195312		-0.00195312		0.00195312		0		0		0.00195312		NA	NA	NA	NA	NA	NA	0	0	NA	0	0	0	0		0		0.00195312		-0.00195312		-0.00195312		0.00195312		NA	NA	NA	NA	NA	NA
1403	0	0	NA	0	0	0	0.00195312		-0.00195312		0.00195312		0		0		0.00195312		NA	NA	NA	NA	NA	NA	0	0	NA	0	0	0	0		0		0.00195312		-0.00195312		-0.00195312		0.00195312		NA	NA	NA	NA	NA	NA
1404	0	0	NA	0	0	0	0.00195312		-0.00195312		0.00195312		0		0		0.00195312		NA	NA	NA	NA	NA	NA	0	0	NA	0	0	0	0		0		0.00195312		-0.00195312		-0.00195312		0.00195312		NA	NA	NA	NA	NA	NA
1405	0	0	NA	0	0	0	0.00195312		-0.00195312		0.00195312		0		0		0.00195312		NA	NA	NA	NA	NA	NA	0	0	NA	0	0	0	0		0		0.00195312		-0.00195312		-0.00195312		0.00195312		NA	NA	NA	NA	NA	NA
1406	0	0	NA	0	0	0	0.00195312		-0.00195312		0.00195312		0		0		0.00195312		NA	NA	NA	NA	NA	NA	0	0	NA	0	0	0	0		0		0.00195312		-0.00195312		-0.00195312		0.00195312		NA	NA	NA	NA	NA	NA
1407	0	0	NA	0	0	0	0.00195312		-0.00195312		0.00195312		0		0		0.00195312		NA	NA	NA	NA	NA	NA	0	0	NA	0	0	0	0		0		0.00195312		-0.00195312		-0.00195312		0.00195312		NA	NA	NA	NA	NA	NA
1408	0	0	NA	0	0	0	0.00195312		-0.00195312		0.00195312		0		0		0.00195312		NA	NA	NA	NA	NA	NA	0	0	NA	0	0	0	0		0		0.00195312		-0.00195312		-0.00195312		0.00195312		NA	NA	NA	NA	NA	NA
1409	0	0	NA	0	0	0	0.00195312		-0.00195312		0.00195312		0		0		0.00195312		NA	NA	NA	NA	NA	NA	0	0	NA	0	0	0	0		0		0.00195312		-0.00195312		-0.00195312		0.00195312		NA	NA	NA	NA	NA	NA
1410	0	0	NA	0	0	0	0.00195312		-0.00195312		0.00195312		0		0		0.00195312		NA	NA	NA	NA	NA	NA	0	0	NA	0	0	0	0		0		0.00195312		-0.00195312		-0.00195312		0.00195312		NA	NA	NA	NA	NA	NA
1411	0	0	NA	0	0	0	0.00195312		-0.00195312		0.00195312		0		0		0.00195312		NA	NA	NA	NA	NA	NA	0	0	NA	0	0	0	0		0		0.00195312		-0.00195312		-0.00195312		0.00195312		NA	NA	NA	NA	NA	NA
1412	0	0	NA	0	0	0	0.00195312		-0.00195312		0.00195312		0		0		0.00195312		NA	NA	NA	NA	NA	NA	0	0	NA	0	0	0	0		0		0.00195312		-0.00195312		-0.00195312		0.00195312		NA	NA	NA	NA	NA	NA
1413	0	0	NA	0	0	0	0.00195312		-0.00195312		0.00195312		0		0		0.00195312		NA	NA	NA	NA	NA	NA	0	0	NA	0	0	0	0		0		0.00195312		-0.00195312		-0.00195312		0.00195312		NA	NA	NA	NA	NA	NA
1414	0	0	NA	0	0	0	0.00195312		-0.00195312		0.00195312		0		0		0.00195312		NA	NA	NA	NA	NA	NA	0	0	NA	0	0	0	0		0		0.00195312		-0.00195312		-0.00195312		0.00195312		NA	NA	NA	NA	NA	NA
1415	0	0	NA	0	0	0	0.00195312		-0.00195312		0.00195312		0		0		0.00195312		NA	NA	NA	NA	NA	NA	0	0	NA	0	0	0	0		0		0.00195312		-0.00195312		-0.00195312		0.00195312		NA	NA	NA	NA	NA	NA
1416	0	0	NA	0	0	0	0.00195312		-0.00195312		0.00195312		0		0		0.00195312		NA	NA	NA	NA	NA	NA	0	0	NA	0	0	0	0		0		0.00195312		-0.00195312		-0.00195312		0.00195312		NA	NA	NA	NA	NA	NA
1417	0	0	NA	0	1	0	0.00195312		-0.969522		0.00195312		0		-0.79878		0.00195312		NA	NA	NA	NA	NA	NA	0	0	NA	0	0	0	0		0		0.00195312		-0.00195312		-0.00195312		0.00195312		NA	NA	NA	NA	NA	NA
1418	0	0	NA	0	0	0	0.00195312		-0.00195312		0.00195312		0		0		0.00195312		NA	NA	NA	NA	NA	NA	0	0	NA	0	0	0	0		0		0.00195312		-0.00195312		-0.00195312		0.00195312		NA	NA	NA	NA	NA	NA
1419	0	0	NA	0	0	0	0.00195312		-0.00195312		0.00195312		0		0		0.00195312		NA	NA	NA	NA	NA	NA	0	0	NA	0	0	0	0		0		0.00195312		-0.00195312		-0.00195312		0.00195312		NA	NA	NA	NA	NA	NA
1420	0	0	NA	0	0	0	0.00195312		-0.00195312		0.00195312		0		0		0.00195312		NA	NA	NA	NA	NA	NA	0	0	NA	0	0	0	0		0		0.00195312		-0.00195312		-0.00195312		0.00195312		NA	NA	NA	NA	NA	NA
1421	0	0	NA	0	0	0	0.00195312		-0.00195312		0.00195312		0		0		0.00195312		NA	NA	NA	NA	NA	NA	0	0	NA	0	0	0	0		0		0.00195312		-0.00195312		-0.00195312		0.00195312		NA	NA	NA	NA	NA	NA
1422	0	0	NA	0	0	0	0.00195312		-0.00195312		0.00195312		0		0		0.00195312		NA	NA	NA	NA	NA	NA	0	0	NA	0	0	0	0		0		0.00195312		-0.00195312		-0.00195312		0.00195312		NA	NA	NA	NA	NA	NA
1423	0	0	NA	0	0	0	0.00195312		-0.00195312		0.00195312		0		0		0.00195312		NA	NA	NA	NA	NA	NA	0	0	NA	0	0	0	0		0		0.00195312		-0.00195312		-0.00195312		0.00195312		NA	NA	NA	NA	NA	NA
1424	0	0	NA	0	0	0	0.00195312		-0.00195312		0.00195312		0		0		0.00195312		NA	NA	NA	NA	NA	NA	0	0	NA	0	0	0	0		0		0.00195312		-0.00195312		-0.00195312		0.00195312		NA	NA	NA	NA	NA	NA
1425	100	99	NA	133	114	131	-4.81194		-2.15706		-9.16949		-0.0740556		0.140292		-1.22973		NA	NA	NA	NA	NA	NA	93	99	NA	119	112	129	-3.49371		-1.73795		-8.39318		-0.00194861		0.282525		-0.999748		NA	NA	NA	NA	NA	NA
1426	100	100	NA	135	114	129	-5.36554		-2.15706		-8.40927		-0.0954954		0.198749		-0.839952		NA	NA	NA	NA	NA	NA	94	100	NA	121	112	127	-3.71012		-1.55092		-7.28623		0		0.364364		-0.648953		NA	NA	NA	NA	NA	NA
1427	0	0	NA	0	0	0	0.00195312		-0.00195312		0.00195312		0		0		0.00195312		NA	NA	NA	NA	NA	NA	0	0	NA	0	0	0	0		0		0.00195312		-0.00195312		-0.00195312		0.00195312		NA	NA	NA	NA	NA	NA
1428	0	0	NA	0	0	0	0.00195312		-0.00195312		0.00195312		0		0		0.00195312		NA	NA	NA	NA	NA	NA	0	0	NA	0	0	0	0		0		0.00195312		-0.00195312		-0.00195312		0.00195312		NA	NA	NA	NA	NA	NA
1429	31	28	NA	31	40	36	0		-1.85023		-1.29691		0.356288		-0.438145		-0.218982		NA	NA	NA	NA	NA	NA	30	28	NA	26	40	34	0.238108		-1.41567		-0.573637		0.888167		-0.416817		-0.0600597		NA	NA	NA	NA	NA	NA
1430	158	108	NA	136	122	133	1.5618		2.45459		0.126734		0.046777		0.28453		-0.341085		NA	NA	NA	NA	NA	NA	152	107	NA	124	119	132	2.52667		4.06282		0.419183		0.0799032		0.461856		-0.368366		NA	NA	NA	NA	NA	NA
1431	0	0	NA	0	0	0	0.00195312		-0.00195312		0.00195312		0		0		0.00195312		NA	NA	NA	NA	NA	NA	0	0	NA	0	0	0	0		0		0.00195312		-0.00195312		-0.00195312		0.00195312		NA	NA	NA	NA	NA	NA
1432	0	0	NA	0	0	0	0.00195312		-0.00195312		0.00195312		0		0		0.00195312		NA	NA	NA	NA	NA	NA	0	0	NA	0	0	0	0		0		0.00195312		-0.00195312		-0.00195312		0.00195312		NA	NA	NA	NA	NA	NA
1433	0	0	NA	0	0	0	0.00195312		-0.00195312		0.00195312		0		0		0.00195312		NA	NA	NA	NA	NA	NA	0	0	NA	0	0	0	0		0		0.00195312		-0.00195312		-0.00195312		0.00195312		NA	NA	NA	NA	NA	NA
1434	1	0	NA	0	0	0	0.921873		0.877125		0.839562		0		0		0.00195312		NA	NA	NA	NA	NA	NA	0	0	NA	0	0	0	0		0		0.00195312		-0.00195312		-0.00195312		0.00195312		NA	NA	NA	NA	NA	NA
1435	1	0	NA	0	0	0	0.921873		0.877125		0.839562		0		0		0.00195312		NA	NA	NA	NA	NA	NA	0	0	NA	0	0	0	0		0		0.00195312		-0.00195312		-0.00195312		0.00195312		NA	NA	NA	NA	NA	NA
1436	0	0	NA	0	0	0	0.00195312		-0.00195312		0.00195312		0		0		0.00195312		NA	NA	NA	NA	NA	NA	0	0	NA	0	0	0	0		0		0.00195312		-0.00195312		-0.00195312		0.00195312		NA	NA	NA	NA	NA	NA
1437	0	0	NA	0	0	0	0.00195312		-0.00195312		0.00195312		0		0		0.00195312		NA	NA	NA	NA	NA	NA	0	0	NA	0	0	0	0		0		0.00195312		-0.00195312		-0.00195312		0.00195312		NA	NA	NA	NA	NA	NA
1438	0	0	NA	0	0	0	0.00195312		-0.00195312		0.00195312		0		0		0.00195312		NA	NA	NA	NA	NA	NA	0	0	NA	0	0	0	0		0		0.00195312		-0.00195312		-0.00195312		0.00195312		NA	NA	NA	NA	NA	NA
1439	0	0	NA	0	0	0	0.00195312		-0.00195312		0.00195312		0		0		0.00195312		NA	NA	NA	NA	NA	NA	0	0	NA	0	0	0	0		0		0.00195312		-0.00195312		-0.00195312		0.00195312		NA	NA	NA	NA	NA	NA
1440	0	0	NA	0	0	0	0.00195312		-0.00195312		0.00195312		0		0		0.00195312		NA	NA	NA	NA	NA	NA	0	0	NA	0	0	0	0		0		0.00195312		-0.00195312		-0.00195312		0.00195312		NA	NA	NA	NA	NA	NA
1441	0	0	NA	0	0	0	0.00195312		-0.00195312		0.00195312		0		0		0.00195312		NA	NA	NA	NA	NA	NA	0	0	NA	0	0	0	0		0		0.00195312		-0.00195312		-0.00195312		0.00195312		NA	NA	NA	NA	NA	NA
1442	0	0	NA	0	0	0	0.00195312		-0.00195312		0.00195312		0		0		0.00195312		NA	NA	NA	NA	NA	NA	0	0	NA	0	0	0	0		0		0.00195312		-0.00195312		-0.00195312		0.00195312		NA	NA	NA	NA	NA	NA
1443	0	0	NA	0	0	0	0.00195312		-0.00195312		0.00195312		0		0		0.00195312		NA	NA	NA	NA	NA	NA	0	0	NA	0	0	0	0		0		0.00195312		-0.00195312		-0.00195312		0.00195312		NA	NA	NA	NA	NA	NA
1444	0	0	NA	0	0	0	0.00195312		-0.00195312		0.00195312		0		0		0.00195312		NA	NA	NA	NA	NA	NA	0	0	NA	0	0	0	0		0		0.00195312		-0.00195312		-0.00195312		0.00195312		NA	NA	NA	NA	NA	NA
1445	0	0	NA	0	0	0	0.00195312		-0.00195312		0.00195312		0		0		0.00195312		NA	NA	NA	NA	NA	NA	0	0	NA	0	0	0	0		0		0.00195312		-0.00195312		-0.00195312		0.00195312		NA	NA	NA	NA	NA	NA
1446	0	0	NA	0	0	0	0.00195312		-0.00195312		0.00195312		0		0		0.00195312		NA	NA	NA	NA	NA	NA	0	0	NA	0	0	0	0		0		0.00195312		-0.00195312		-0.00195312		0.00195312		NA	NA	NA	NA	NA	NA
1447	0	0	NA	0	0	0	0.00195312		-0.00195312		0.00195312		0		0		0.00195312		NA	NA	NA	NA	NA	NA	0	0	NA	0	0	0	0		0		0.00195312		-0.00195312		-0.00195312		0.00195312		NA	NA	NA	NA	NA	NA
1448	0	0	NA	0	0	0	0.00195312		-0.00195312		0.00195312		0		0		0.00195312		NA	NA	NA	NA	NA	NA	0	0	NA	0	0	0	0		0		0.00195312		-0.00195312		-0.00195312		0.00195312		NA	NA	NA	NA	NA	NA
1449	0	0	NA	0	0	0	0.00195312		-0.00195312		0.00195312		0		0		0.00195312		NA	NA	NA	NA	NA	NA	0	0	NA	0	0	0	0		0		0.00195312		-0.00195312		-0.00195312		0.00195312		NA	NA	NA	NA	NA	NA
1450	0	0	NA	0	0	0	0.00195312		-0.00195312		0.00195312		0		0		0.00195312		NA	NA	NA	NA	NA	NA	0	0	NA	0	0	0	0		0		0.00195312		-0.00195312		-0.00195312		0.00195312		NA	NA	NA	NA	NA	NA
1451	0	0	NA	0	0	0	0.00195312		-0.00195312		0.00195312		0		0		0.00195312		NA	NA	NA	NA	NA	NA	0	0	NA	0	0	0	0		0		0.00195312		-0.00195312		-0.00195312		0.00195312		NA	NA	NA	NA	NA	NA
1452	0	0	NA	0	0	0	0.00195312		-0.00195312		0.00195312		0		0		0.00195312		NA	NA	NA	NA	NA	NA	0	0	NA	0	0	0	0		0		0.00195312		-0.00195312		-0.00195312		0.00195312		NA	NA	NA	NA	NA	NA
1453	0	0	NA	0	0	0	0.00195312		-0.00195312		0.00195312		0		0		0.00195312		NA	NA	NA	NA	NA	NA	0	0	NA	0	0	0	0		0		0.00195312		-0.00195312		-0.00195312		0.00195312		NA	NA	NA	NA	NA	NA
1454	0	0	NA	0	0	0	0.00195312		-0.00195312		0.00195312		0		0		0.00195312		NA	NA	NA	NA	NA	NA	0	0	NA	0	0	0	0		0		0.00195312		-0.00195312		-0.00195312		0.00195312		NA	NA	NA	NA	NA	NA
1455	0	0	NA	0	0	0	0.00195312		-0.00195312		0.00195312		0		0		0.00195312		NA	NA	NA	NA	NA	NA	0	0	NA	0	0	0	0		0		0.00195312		-0.00195312		-0.00195312		0.00195312		NA	NA	NA	NA	NA	NA
1456	0	0	NA	0	0	0	0.00195312		-0.00195312		0.00195312		0		0		0.00195312		NA	NA	NA	NA	NA	NA	0	0	NA	0	0	0	0		0		0.00195312		-0.00195312		-0.00195312		0.00195312		NA	NA	NA	NA	NA	NA
1457	0	0	NA	0	0	0	0.00195312		-0.00195312		0.00195312		0		0		0.00195312		NA	NA	NA	NA	NA	NA	0	0	NA	0	0	0	0		0		0.00195312		-0.00195312		-0.00195312		0.00195312		NA	NA	NA	NA	NA	NA
1458	0	0	NA	0	0	0	0.00195312		-0.00195312		0.00195312		0		0		0.00195312		NA	NA	NA	NA	NA	NA	0	0	NA	0	0	0	0		0		0.00195312		-0.00195312		-0.00195312		0.00195312		NA	NA	NA	NA	NA	NA
1459	0	0	NA	0	0	0	0.00195312		-0.00195312		0.00195312		0		0		0.00195312		NA	NA	NA	NA	NA	NA	0	0	NA	0	0	0	0		0		0.00195312		-0.00195312		-0.00195312		0.00195312		NA	NA	NA	NA	NA	NA
1460	0	0	NA	0	0	0	0.00195312		-0.00195312		0.00195312		0		0		0.00195312		NA	NA	NA	NA	NA	NA	0	0	NA	0	0	0	0		0		0.00195312		-0.00195312		-0.00195312		0.00195312		NA	NA	NA	NA	NA	NA
1461	0	0	NA	0	0	0	0.00195312		-0.00195312		0.00195312		0		0		0.00195312		NA	NA	NA	NA	NA	NA	0	0	NA	0	0	0	0		0		0.00195312		-0.00195312		-0.00195312		0.00195312		NA	NA	NA	NA	NA	NA
1462	0	0	NA	0	0	0	0.00195312		-0.00195312		0.00195312		0		0		0.00195312		NA	NA	NA	NA	NA	NA	0	0	NA	0	0	0	0		0		0.00195312		-0.00195312		-0.00195312		0.00195312		NA	NA	NA	NA	NA	NA
1463	0	0	NA	0	0	0	0.00195312		-0.00195312		0.00195312		0		0		0.00195312		NA	NA	NA	NA	NA	NA	0	0	NA	0	0	0	0		0		0.00195312		-0.00195312		-0.00195312		0.00195312		NA	NA	NA	NA	NA	NA
1464	0	0	NA	0	0	0	0.00195312		-0.00195312		0.00195312		0		0		0.00195312		NA	NA	NA	NA	NA	NA	0	0	NA	0	0	0	0		0		0.00195312		-0.00195312		-0.00195312		0.00195312		NA	NA	NA	NA	NA	NA
1465	0	0	NA	0	0	0	0.00195312		-0.00195312		0.00195312		0		0		0.00195312		NA	NA	NA	NA	NA	NA	0	0	NA	0	0	0	0		0		0.00195312		-0.00195312		-0.00195312		0.00195312		NA	NA	NA	NA	NA	NA
1466	0	0	NA	0	0	0	0.00195312		-0.00195312		0.00195312		0		0		0.00195312		NA	NA	NA	NA	NA	NA	0	0	NA	0	0	0	0		0		0.00195312		-0.00195312		-0.00195312		0.00195312		NA	NA	NA	NA	NA	NA
1467	0	0	NA	0	0	0	0.00195312		-0.00195312		0.00195312		0		0		0.00195312		NA	NA	NA	NA	NA	NA	0	0	NA	0	0	0	0		0		0.00195312		-0.00195312		-0.00195312		0.00195312		NA	NA	NA	NA	NA	NA
1468	0	0	NA	0	0	0	0.00195312		-0.00195312		0.00195312		0		0		0.00195312		NA	NA	NA	NA	NA	NA	0	0	NA	0	0	0	0		0		0.00195312		-0.00195312		-0.00195312		0.00195312		NA	NA	NA	NA	NA	NA
1469	0	0	NA	0	0	0	0.00195312		-0.00195312		0.00195312		0		0		0.00195312		NA	NA	NA	NA	NA	NA	0	0	NA	0	0	0	0		0		0.00195312		-0.00195312		-0.00195312		0.00195312		NA	NA	NA	NA	NA	NA
1470	0	0	NA	0	0	0	0.00195312		-0.00195312		0.00195312		0		0		0.00195312		NA	NA	NA	NA	NA	NA	0	0	NA	0	0	0	0		0		0.00195312		-0.00195312		-0.00195312		0.00195312		NA	NA	NA	NA	NA	NA
1471	0	0	NA	0	0	0	0.00195312		-0.00195312		0.00195312		0		0		0.00195312		NA	NA	NA	NA	NA	NA	0	0	NA	0	0	0	0		0		0.00195312		-0.00195312		-0.00195312		0.00195312		NA	NA	NA	NA	NA	NA
1472	0	0	NA	0	0	0	0.00195312		-0.00195312		0.00195312		0		0		0.00195312		NA	NA	NA	NA	NA	NA	0	0	NA	0	0	0	0		0		0.00195312		-0.00195312		-0.00195312		0.00195312		NA	NA	NA	NA	NA	NA
1473	0	0	NA	0	0	0	0.00195312		-0.00195312		0.00195312		0		0		0.00195312		NA	NA	NA	NA	NA	NA	0	0	NA	0	0	0	0		0		0.00195312		-0.00195312		-0.00195312		0.00195312		NA	NA	NA	NA	NA	NA
1474	0	0	NA	0	0	0	0.00195312		-0.00195312		0.00195312		0		0		0.00195312		NA	NA	NA	NA	NA	NA	0	0	NA	0	0	0	0		0		0.00195312		-0.00195312		-0.00195312		0.00195312		NA	NA	NA	NA	NA	NA
1475	0	0	NA	0	0	0	0.00195312		-0.00195312		0.00195312		0		0		0.00195312		NA	NA	NA	NA	NA	NA	0	0	NA	0	0	0	0		0		0.00195312		-0.00195312		-0.00195312		0.00195312		NA	NA	NA	NA	NA	NA
1476	0	0	NA	0	0	0	0.00195312		-0.00195312		0.00195312		0		0		0.00195312		NA	NA	NA	NA	NA	NA	0	0	NA	0	0	0	0		0		0.00195312		-0.00195312		-0.00195312		0.00195312		NA	NA	NA	NA	NA	NA
1477	0	0	NA	0	0	0	0.00195312		-0.00195312		0.00195312		0		0		0.00195312		NA	NA	NA	NA	NA	NA	0	0	NA	0	0	0	0		0		0.00195312		-0.00195312		-0.00195312		0.00195312		NA	NA	NA	NA	NA	NA
1478	0	0	NA	0	0	0	0.00195312		-0.00195312		0.00195312		0		0		0.00195312		NA	NA	NA	NA	NA	NA	0	0	NA	0	0	0	0		0		0.00195312		-0.00195312		-0.00195312		0.00195312		NA	NA	NA	NA	NA	NA
1479	0	0	NA	0	0	0	0.00195312		-0.00195312		0.00195312		0		0		0.00195312		NA	NA	NA	NA	NA	NA	0	0	NA	0	0	0	0		0		0.00195312		-0.00195312		-0.00195312		0.00195312		NA	NA	NA	NA	NA	NA
1480	0	0	NA	0	0	0	0.00195312		-0.00195312		0.00195312		0		0		0.00195312		NA	NA	NA	NA	NA	NA	0	0	NA	0	0	0	0		0		0.00195312		-0.00195312		-0.00195312		0.00195312		NA	NA	NA	NA	NA	NA
1481	0	0	NA	0	0	0	0.00195312		-0.00195312		0.00195312		0		0		0.00195312		NA	NA	NA	NA	NA	NA	0	0	NA	0	0	0	0		0		0.00195312		-0.00195312		-0.00195312		0.00195312		NA	NA	NA	NA	NA	NA
1482	0	0	NA	0	0	0	0.00195312		-0.00195312		0.00195312		0		0		0.00195312		NA	NA	NA	NA	NA	NA	0	0	NA	0	0	0	0		0		0.00195312		-0.00195312		-0.00195312		0.00195312		NA	NA	NA	NA	NA	NA
1483	0	0	NA	0	0	0	0.00195312		-0.00195312		0.00195312		0		0		0.00195312		NA	NA	NA	NA	NA	NA	0	0	NA	0	0	0	0		0		0.00195312		-0.00195312		-0.00195312		0.00195312		NA	NA	NA	NA	NA	NA
1484	0	0	NA	0	0	0	0.00195312		-0.00195312		0.00195312		0		0		0.00195312		NA	NA	NA	NA	NA	NA	0	0	NA	0	0	0	0		0		0.00195312		-0.00195312		-0.00195312		0.00195312		NA	NA	NA	NA	NA	NA
1485	0	0	NA	0	0	0	0.00195312		-0.00195312		0.00195312		0		0		0.00195312		NA	NA	NA	NA	NA	NA	0	0	NA	0	0	0	0		0		0.00195312		-0.00195312		-0.00195312		0.00195312		NA	NA	NA	NA	NA	NA
1486	0	0	NA	0	0	1	0.00195312		-0.00195312		-1.01241		0		0		-0.836906		NA	NA	NA	NA	NA	NA	0	0	NA	0	0	1	0		0		-0.970906		-0.00195312		-0.00195312		-0.838237		NA	NA	NA	NA	NA	NA
1487	0	0	NA	0	0	0	0.00195312		-0.00195312		0.00195312		0		0		0.00195312		NA	NA	NA	NA	NA	NA	0	0	NA	0	0	0	0		0		0.00195312		-0.00195312		-0.00195312		0.00195312		NA	NA	NA	NA	NA	NA
1488	0	0	NA	0	0	0	0.00195312		-0.00195312		0.00195312		0		0		0.00195312		NA	NA	NA	NA	NA	NA	0	0	NA	0	0	0	0		0		0.00195312		-0.00195312		-0.00195312		0.00195312		NA	NA	NA	NA	NA	NA
1489	0	0	NA	0	0	0	0.00195312		-0.00195312		0.00195312		0		0		0.00195312		NA	NA	NA	NA	NA	NA	0	0	NA	0	0	0	0		0		0.00195312		-0.00195312		-0.00195312		0.00195312		NA	NA	NA	NA	NA	NA
1490	0	0	NA	0	0	0	0.00195312		-0.00195312		0.00195312		0		0		0.00195312		NA	NA	NA	NA	NA	NA	0	0	NA	0	0	0	0		0		0.00195312		-0.00195312		-0.00195312		0.00195312		NA	NA	NA	NA	NA	NA
1491	0	0	NA	0	0	0	0.00195312		-0.00195312		0.00195312		0		0		0.00195312		NA	NA	NA	NA	NA	NA	0	0	NA	0	0	0	0		0		0.00195312		-0.00195312		-0.00195312		0.00195312		NA	NA	NA	NA	NA	NA
1492	0	0	NA	0	0	0	0.00195312		-0.00195312		0.00195312		0		0		0.00195312		NA	NA	NA	NA	NA	NA	0	0	NA	0	0	0	0		0		0.00195312		-0.00195312		-0.00195312		0.00195312		NA	NA	NA	NA	NA	NA
1493	0	0	NA	0	0	0	0.00195312		-0.00195312		0.00195312		0		0		0.00195312		NA	NA	NA	NA	NA	NA	0	0	NA	0	0	0	0		0		0.00195312		-0.00195312		-0.00195312		0.00195312		NA	NA	NA	NA	NA	NA
1494	0	0	NA	0	0	0	0.00195312		-0.00195312		0.00195312		0		0		0.00195312		NA	NA	NA	NA	NA	NA	0	0	NA	0	0	0	0		0		0.00195312		-0.00195312		-0.00195312		0.00195312		NA	NA	NA	NA	NA	NA
1495	0	0	NA	0	0	0	0.00195312		-0.00195312		0.00195312		0		0		0.00195312		NA	NA	NA	NA	NA	NA	0	0	NA	0	0	0	0		0		0.00195312		-0.00195312		-0.00195312		0.00195312		NA	NA	NA	NA	NA	NA
1496	0	0	NA	0	0	0	0.00195312		-0.00195312		0.00195312		0		0		0.00195312		NA	NA	NA	NA	NA	NA	0	0	NA	0	0	0	0		0		0.00195312		-0.00195312		-0.00195312		0.00195312		NA	NA	NA	NA	NA	NA
1497	0	0	NA	0	0	0	0.00195312		-0.00195312		0.00195312		0		0		0.00195312		NA	NA	NA	NA	NA	NA	0	0	NA	0	0	0	0		0		0.00195312		-0.00195312		-0.00195312		0.00195312		NA	NA	NA	NA	NA	NA
1498	0	0	NA	0	0	0	0.00195312		-0.00195312		0.00195312		0		0		0.00195312		NA	NA	NA	NA	NA	NA	0	0	NA	0	0	0	0		0		0.00195312		-0.00195312		-0.00195312		0.00195312		NA	NA	NA	NA	NA	NA
1499	0	0	NA	0	0	0	0.00195312		-0.00195312		0.00195312		0		0		0.00195312		NA	NA	NA	NA	NA	NA	0	0	NA	0	0	0	0		0		0.00195312		-0.00195312		-0.00195312		0.00195312		NA	NA	NA	NA	NA	NA
1500	0	0	NA	0	0	0	0.00195312		-0.00195312		0.00195312		0		0		0.00195312		NA	NA	NA	NA	NA	NA	0	0	NA	0	0	0	0		0		0.00195312		-0.00195312		-0.00195312		0.00195312		NA	NA	NA	NA	NA	NA
1501	0	0	NA	0	0	0	0.00195312		-0.00195312		0.00195312		0		0		0.00195312		NA	NA	NA	NA	NA	NA	0	0	NA	0	0	0	0		0		0.00195312		-0.00195312		-0.00195312		0.00195312		NA	NA	NA	NA	NA	NA
1502	0	0	NA	0	0	0	0.00195312		-0.00195312		0.00195312		0		0		0.00195312		NA	NA	NA	NA	NA	NA	0	0	NA	0	0	0	0		0		0.00195312		-0.00195312		-0.00195312		0.00195312		NA	NA	NA	NA	NA	NA
1503	0	0	NA	0	0	0	0.00195312		-0.00195312		0.00195312		0		0		0.00195312		NA	NA	NA	NA	NA	NA	0	0	NA	0	0	0	0		0		0.00195312		-0.00195312		-0.00195312		0.00195312		NA	NA	NA	NA	NA	NA
1504	0	0	NA	0	0	0	0.00195312		-0.00195312		0.00195312		0		0		0.00195312		NA	NA	NA	NA	NA	NA	0	0	NA	0	0	0	0		0		0.00195312		-0.00195312		-0.00195312		0.00195312		NA	NA	NA	NA	NA	NA
1505	0	0	NA	0	0	0	0.00195312		-0.00195312		0.00195312		0		0		0.00195312		NA	NA	NA	NA	NA	NA	0	0	NA	0	0	0	0		0		0.00195312		-0.00195312		-0.00195312		0.00195312		NA	NA	NA	NA	NA	NA
1506	0	0	NA	0	0	0	0.00195312		-0.00195312		0.00195312		0		0		0.00195312		NA	NA	NA	NA	NA	NA	0	0	NA	0	0	0	0		0		0.00195312		-0.00195312		-0.00195312		0.00195312		NA	NA	NA	NA	NA	NA
1507	0	0	NA	0	0	0	0.00195312		-0.00195312		0.00195312		0		0		0.00195312		NA	NA	NA	NA	NA	NA	0	0	NA	0	0	0	0		0		0.00195312		-0.00195312		-0.00195312		0.00195312		NA	NA	NA	NA	NA	NA
1508	0	0	NA	0	0	0	0.00195312		-0.00195312		0.00195312		0		0		0.00195312		NA	NA	NA	NA	NA	NA	0	0	NA	0	0	0	0		0		0.00195312		-0.00195312		-0.00195312		0.00195312		NA	NA	NA	NA	NA	NA
1509	0	0	NA	0	0	0	0.00195312		-0.00195312		0.00195312		0		0		0.00195312		NA	NA	NA	NA	NA	NA	0	0	NA	0	0	0	0		0		0.00195312		-0.00195312		-0.00195312		0.00195312		NA	NA	NA	NA	NA	NA
1510	0	0	NA	0	0	0	0.00195312		-0.00195312		0.00195312		0		0		0.00195312		NA	NA	NA	NA	NA	NA	0	0	NA	0	0	0	0		0		0.00195312		-0.00195312		-0.00195312		0.00195312		NA	NA	NA	NA	NA	NA
1511	0	0	NA	0	0	0	0.00195312		-0.00195312		0.00195312		0		0		0.00195312		NA	NA	NA	NA	NA	NA	0	0	NA	0	0	0	0		0		0.00195312		-0.00195312		-0.00195312		0.00195312		NA	NA	NA	NA	NA	NA
1512	0	0	NA	0	0	0	0.00195312		-0.00195312		0.00195312		0		0		0.00195312		NA	NA	NA	NA	NA	NA	0	0	NA	0	0	0	0		0		0.00195312		-0.00195312		-0.00195312		0.00195312		NA	NA	NA	NA	NA	NA
1513	0	0	NA	0	0	0	0.00195312		-0.00195312		0.00195312		0		0		0.00195312		NA	NA	NA	NA	NA	NA	0	0	NA	0	0	0	0		0		0.00195312		-0.00195312		-0.00195312		0.00195312		NA	NA	NA	NA	NA	NA
1514	0	0	NA	0	0	0	0.00195312		-0.00195312		0.00195312		0		0		0.00195312		NA	NA	NA	NA	NA	NA	0	0	NA	0	0	0	0		0		0.00195312		-0.00195312		-0.00195312		0.00195312		NA	NA	NA	NA	NA	NA
1515	0	0	NA	0	0	0	0.00195312		-0.00195312		0.00195312		0		0		0.00195312		NA	NA	NA	NA	NA	NA	0	0	NA	0	0	0	0		0		0.00195312		-0.00195312		-0.00195312		0.00195312		NA	NA	NA	NA	NA	NA
1516	0	0	NA	0	0	0	0.00195312		-0.00195312		0.00195312		0		0		0.00195312		NA	NA	NA	NA	NA	NA	0	0	NA	0	0	0	0		0		0.00195312		-0.00195312		-0.00195312		0.00195312		NA	NA	NA	NA	NA	NA
1517	0	0	NA	0	0	0	0.00195312		-0.00195312		0.00195312		0		0		0.00195312		NA	NA	NA	NA	NA	NA	0	0	NA	0	0	0	0		0		0.00195312		-0.00195312		-0.00195312		0.00195312		NA	NA	NA	NA	NA	NA
1518	0	0	NA	0	0	0	0.00195312		-0.00195312		0.00195312		0		0		0.00195312		NA	NA	NA	NA	NA	NA	0	0	NA	0	0	0	0		0		0.00195312		-0.00195312		-0.00195312		0.00195312		NA	NA	NA	NA	NA	NA
1519	0	0	NA	0	0	0	0.00195312		-0.00195312		0.00195312		0		0		0.00195312		NA	NA	NA	NA	NA	NA	0	0	NA	0	0	0	0		0		0.00195312		-0.00195312		-0.00195312		0.00195312		NA	NA	NA	NA	NA	NA
1520	0	0	NA	0	0	0	0.00195312		-0.00195312		0.00195312		0		0		0.00195312		NA	NA	NA	NA	NA	NA	0	0	NA	0	0	0	0		0		0.00195312		-0.00195312		-0.00195312		0.00195312		NA	NA	NA	NA	NA	NA
1521	0	0	NA	0	0	0	0.00195312		-0.00195312		0.00195312		0		0		0.00195312		NA	NA	NA	NA	NA	NA	0	0	NA	0	0	0	0		0		0.00195312		-0.00195312		-0.00195312		0.00195312		NA	NA	NA	NA	NA	NA
1522	0	0	NA	0	0	0	0.00195312		-0.00195312		0.00195312		0		0		0.00195312		NA	NA	NA	NA	NA	NA	0	0	NA	0	0	0	0		0		0.00195312		-0.00195312		-0.00195312		0.00195312		NA	NA	NA	NA	NA	NA
1523	0	0	NA	0	0	0	0.00195312		-0.00195312		0.00195312		0		0		0.00195312		NA	NA	NA	NA	NA	NA	0	0	NA	0	0	0	0		0		0.00195312		-0.00195312		-0.00195312		0.00195312		NA	NA	NA	NA	NA	NA
1524	0	0	NA	0	0	0	0.00195312		-0.00195312		0.00195312		0		0		0.00195312		NA	NA	NA	NA	NA	NA	0	0	NA	0	0	0	0		0		0.00195312		-0.00195312		-0.00195312		0.00195312		NA	NA	NA	NA	NA	NA
1525	1	0	NA	0	0	0	0.921873		0.877125		0.839562		0		0		0.00195312		NA	NA	NA	NA	NA	NA	1	0	NA	0	0	0	0.916653		0.924479		0.883707		-0.00195312		-0.00195312		0.00195312		NA	NA	NA	NA	NA	NA
1526	1	1	NA	0	0	0	0.921873		0.877125		0.839562		1.10114		1.05553		1.01494		NA	NA	NA	NA	NA	NA	1	1	NA	0	0	0	0.916653		0.924479		0.883707		1.04942		1.05663		1.01238		NA	NA	NA	NA	NA	NA
1527	1	1	NA	0	0	0	0.921873		0.877125		0.839562		1.10114		1.05553		1.01494		NA	NA	NA	NA	NA	NA	1	1	NA	0	0	0	0.916653		0.924479		0.883707		1.04942		1.05663		1.01238		NA	NA	NA	NA	NA	NA
1528	0	0	NA	0	0	0	0.00195312		-0.00195312		0.00195312		0		0		0.00195312		NA	NA	NA	NA	NA	NA	0	0	NA	0	0	0	0		0		0.00195312		-0.00195312		-0.00195312		0.00195312		NA	NA	NA	NA	NA	NA
1529	0	0	NA	0	0	0	0.00195312		-0.00195312		0.00195312		0		0		0.00195312		NA	NA	NA	NA	NA	NA	0	0	NA	0	0	0	0		0		0.00195312		-0.00195312		-0.00195312		0.00195312		NA	NA	NA	NA	NA	NA
1530	0	0	NA	0	0	0	0.00195312		-0.00195312		0.00195312		0		0		0.00195312		NA	NA	NA	NA	NA	NA	0	0	NA	0	0	0	0		0		0.00195312		-0.00195312		-0.00195312		0.00195312		NA	NA	NA	NA	NA	NA
1531	0	0	NA	0	0	0	0.00195312		-0.00195312		0.00195312		0		0		0.00195312		NA	NA	NA	NA	NA	NA	0	0	NA	0	0	0	0		0		0.00195312		-0.00195312		-0.00195312		0.00195312		NA	NA	NA	NA	NA	NA
1532	0	0	NA	0	0	0	0.00195312		-0.00195312		0.00195312		0		0		0.00195312		NA	NA	NA	NA	NA	NA	0	0	NA	0	0	0	0		0		0.00195312		-0.00195312		-0.00195312		0.00195312		NA	NA	NA	NA	NA	NA
1533	0	0	NA	0	0	0	0.00195312		-0.00195312		0.00195312		0		0		0.00195312		NA	NA	NA	NA	NA	NA	0	0	NA	0	0	0	0		0		0.00195312		-0.00195312		-0.00195312		0.00195312		NA	NA	NA	NA	NA	NA
1534	0	0	NA	0	0	0	0.00195312		-0.00195312		0.00195312		0		0		0.00195312		NA	NA	NA	NA	NA	NA	0	0	NA	0	0	0	0		0		0.00195312		-0.00195312		-0.00195312		0.00195312		NA	NA	NA	NA	NA	NA
1535	0	0	NA	0	0	0	0.00195312		-0.00195312		0.00195312		0		0		0.00195312		NA	NA	NA	NA	NA	NA	0	0	NA	0	0	0	0		0		0.00195312		-0.00195312		-0.00195312		0.00195312		NA	NA	NA	NA	NA	NA
1536	1	0	NA	0	0	0	0.921873		0.877125		0.839562		0		0		0.00195312		NA	NA	NA	NA	NA	NA	0	0	NA	0	0	0	0		0		0.00195312		-0.00195312		-0.00195312		0.00195312		NA	NA	NA	NA	NA	NA
1537	1	0	NA	0	0	0	0.921873		0.877125		0.839562		0		0		0.00195312		NA	NA	NA	NA	NA	NA	0	0	NA	0	0	0	0		0		0.00195312		-0.00195312		-0.00195312		0.00195312		NA	NA	NA	NA	NA	NA
1538	0	0	NA	0	0	0	0.00195312		-0.00195312		0.00195312		0		0		0.00195312		NA	NA	NA	NA	NA	NA	0	0	NA	0	0	0	0		0		0.00195312		-0.00195312		-0.00195312		0.00195312		NA	NA	NA	NA	NA	NA
1539	0	0	NA	0	0	0	0.00195312		-0.00195312		0.00195312		0		0		0.00195312		NA	NA	NA	NA	NA	NA	0	0	NA	0	0	0	0		0		0.00195312		-0.00195312		-0.00195312		0.00195312		NA	NA	NA	NA	NA	NA
1540	0	0	NA	0	0	0	0.00195312		-0.00195312		0.00195312		0		0		0.00195312		NA	NA	NA	NA	NA	NA	0	0	NA	0	0	0	0		0		0.00195312		-0.00195312		-0.00195312		0.00195312		NA	NA	NA	NA	NA	NA
1541	0	0	NA	0	0	0	0.00195312		-0.00195312		0.00195312		0		0		0.00195312		NA	NA	NA	NA	NA	NA	0	0	NA	0	0	0	0		0		0.00195312		-0.00195312		-0.00195312		0.00195312		NA	NA	NA	NA	NA	NA
1542	3	0	NA	0	0	0	3.5558		3.3876		3.23845		0		0		0.00195312		NA	NA	NA	NA	NA	NA	2	0	NA	0	0	0	2.19686		2.21875		2.1166		-0.00195312		-0.00195312		0.00195312		NA	NA	NA	NA	NA	NA
1543	0	0	NA	0	0	0	0.00195312		-0.00195312		0.00195312		0		0		0.00195312		NA	NA	NA	NA	NA	NA	0	0	NA	0	0	0	0		0		0.00195312		-0.00195312		-0.00195312		0.00195312		NA	NA	NA	NA	NA	NA
1544	0	0	NA	0	0	0	0.00195312		-0.00195312		0.00195312		0		0		0.00195312		NA	NA	NA	NA	NA	NA	0	0	NA	0	0	0	0		0		0.00195312		-0.00195312		-0.00195312		0.00195312		NA	NA	NA	NA	NA	NA
1545	0	0	NA	0	0	0	0.00195312		-0.00195312		0.00195312		0		0		0.00195312		NA	NA	NA	NA	NA	NA	0	0	NA	0	0	0	0		0		0.00195312		-0.00195312		-0.00195312		0.00195312		NA	NA	NA	NA	NA	NA
1546	0	0	NA	0	0	0	0.00195312		-0.00195312		0.00195312		0		0		0.00195312		NA	NA	NA	NA	NA	NA	0	0	NA	0	0	0	0		0		0.00195312		-0.00195312		-0.00195312		0.00195312		NA	NA	NA	NA	NA	NA
1547	0	0	NA	0	0	0	0.00195312		-0.00195312		0.00195312		0		0		0.00195312		NA	NA	NA	NA	NA	NA	0	0	NA	0	0	0	0		0		0.00195312		-0.00195312		-0.00195312		0.00195312		NA	NA	NA	NA	NA	NA
1548	0	0	NA	0	0	0	0.00195312		-0.00195312		0.00195312		0		0		0.00195312		NA	NA	NA	NA	NA	NA	0	0	NA	0	0	0	0		0		0.00195312		-0.00195312		-0.00195312		0.00195312		NA	NA	NA	NA	NA	NA
1549	0	0	NA	0	0	0	0.00195312		-0.00195312		0.00195312		0		0		0.00195312		NA	NA	NA	NA	NA	NA	0	0	NA	0	0	0	0		0		0.00195312		-0.00195312		-0.00195312		0.00195312		NA	NA	NA	NA	NA	NA
1550	0	1	NA	0	0	0	0.00195312		-0.00195312		0.00195312		1.10114		1.05553		1.01494		NA	NA	NA	NA	NA	NA	0	0	NA	0	0	0	0		0		0.00195312		-0.00195312		-0.00195312		0.00195312		NA	NA	NA	NA	NA	NA
1551	0	0	NA	0	0	0	0.00195312		-0.00195312		0.00195312		0		0		0.00195312		NA	NA	NA	NA	NA	NA	0	0	NA	0	0	0	0		0		0.00195312		-0.00195312		-0.00195312		0.00195312		NA	NA	NA	NA	NA	NA
1552	0	0	NA	0	0	0	0.00195312		-0.00195312		0.00195312		0		0		0.00195312		NA	NA	NA	NA	NA	NA	0	0	NA	0	0	0	0		0		0.00195312		-0.00195312		-0.00195312		0.00195312		NA	NA	NA	NA	NA	NA
1553	0	0	NA	0	0	0	0.00195312		-0.00195312		0.00195312		0		0		0.00195312		NA	NA	NA	NA	NA	NA	0	0	NA	0	0	0	0		0		0.00195312		-0.00195312		-0.00195312		0.00195312		NA	NA	NA	NA	NA	NA
1554	0	0	NA	0	0	0	0.00195312		-0.00195312		0.00195312		0		0		0.00195312		NA	NA	NA	NA	NA	NA	0	0	NA	0	0	0	0		0		0.00195312		-0.00195312		-0.00195312		0.00195312		NA	NA	NA	NA	NA	NA
1555	0	0	NA	0	0	0	0.00195312		-0.00195312		0.00195312		0		0		0.00195312		NA	NA	NA	NA	NA	NA	0	0	NA	0	0	0	0		0		0.00195312		-0.00195312		-0.00195312		0.00195312		NA	NA	NA	NA	NA	NA
1556	0	0	NA	0	0	0	0.00195312		-0.00195312		0.00195312		0		0		0.00195312		NA	NA	NA	NA	NA	NA	0	0	NA	0	0	0	0		0		0.00195312		-0.00195312		-0.00195312		0.00195312		NA	NA	NA	NA	NA	NA
1557	0	0	NA	0	0	0	0.00195312		-0.00195312		0.00195312		0		0		0.00195312		NA	NA	NA	NA	NA	NA	0	0	NA	0	0	0	0		0		0.00195312		-0.00195312		-0.00195312		0.00195312		NA	NA	NA	NA	NA	NA
1558	0	0	NA	0	0	0	0.00195312		-0.00195312		0.00195312		0		0		0.00195312		NA	NA	NA	NA	NA	NA	0	0	NA	0	0	0	0		0		0.00195312		-0.00195312		-0.00195312		0.00195312		NA	NA	NA	NA	NA	NA
1559	0	0	NA	0	0	0	0.00195312		-0.00195312		0.00195312		0		0		0.00195312		NA	NA	NA	NA	NA	NA	0	0	NA	0	0	0	0		0		0.00195312		-0.00195312		-0.00195312		0.00195312		NA	NA	NA	NA	NA	NA
1560	0	0	NA	0	0	1	0.00195312		-0.00195312		-1.01241		0		0		-0.836906		NA	NA	NA	NA	NA	NA	0	0	NA	0	0	0	0		0		0.00195312		-0.00195312		-0.00195312		0.00195312		NA	NA	NA	NA	NA	NA
1561	0	0	NA	1	0	0	-0.92578		-0.00195312		0.00195312		-0.757357		0		0.00195312		NA	NA	NA	NA	NA	NA	0	0	NA	0	0	0	0		0		0.00195312		-0.00195312		-0.00195312		0.00195312		NA	NA	NA	NA	NA	NA
1562	0	0	NA	1	0	0	-0.92578		-0.00195312		0.00195312		-0.757357		0		0.00195312		NA	NA	NA	NA	NA	NA	0	0	NA	0	0	0	0		0		0.00195312		-0.00195312		-0.00195312		0.00195312		NA	NA	NA	NA	NA	NA
1563	0	0	NA	0	0	0	0.00195312		-0.00195312		0.00195312		0		0		0.00195312		NA	NA	NA	NA	NA	NA	0	0	NA	0	0	0	0		0		0.00195312		-0.00195312		-0.00195312		0.00195312		NA	NA	NA	NA	NA	NA
1564	0	0	NA	0	0	0	0.00195312		-0.00195312		0.00195312		0		0		0.00195312		NA	NA	NA	NA	NA	NA	0	0	NA	0	0	0	0		0		0.00195312		-0.00195312		-0.00195312		0.00195312		NA	NA	NA	NA	NA	NA
1565	0	0	NA	0	0	0	0.00195312		-0.00195312		0.00195312		0		0		0.00195312		NA	NA	NA	NA	NA	NA	0	0	NA	0	0	0	0		0		0.00195312		-0.00195312		-0.00195312		0.00195312		NA	NA	NA	NA	NA	NA
1566	0	0	NA	0	0	0	0.00195312		-0.00195312		0.00195312		0		0		0.00195312		NA	NA	NA	NA	NA	NA	0	0	NA	0	0	0	0		0		0.00195312		-0.00195312		-0.00195312		0.00195312		NA	NA	NA	NA	NA	NA
1567	0	0	NA	0	0	0	0.00195312		-0.00195312		0.00195312		0		0		0.00195312		NA	NA	NA	NA	NA	NA	0	0	NA	0	0	0	0		0		0.00195312		-0.00195312		-0.00195312		0.00195312		NA	NA	NA	NA	NA	NA
1568	0	0	NA	0	0	0	0.00195312		-0.00195312		0.00195312		0		0		0.00195312		NA	NA	NA	NA	NA	NA	0	0	NA	0	0	0	0		0		0.00195312		-0.00195312		-0.00195312		0.00195312		NA	NA	NA	NA	NA	NA
1569	0	0	NA	0	0	0	0.00195312		-0.00195312		0.00195312		0		0		0.00195312		NA	NA	NA	NA	NA	NA	0	0	NA	0	0	0	0		0		0.00195312		-0.00195312		-0.00195312		0.00195312		NA	NA	NA	NA	NA	NA
1570	0	0	NA	0	0	0	0.00195312		-0.00195312		0.00195312		0		0		0.00195312		NA	NA	NA	NA	NA	NA	0	0	NA	0	0	0	0		0		0.00195312		-0.00195312		-0.00195312		0.00195312		NA	NA	NA	NA	NA	NA
1571	0	0	NA	0	0	0	0.00195312		-0.00195312		0.00195312		0		0		0.00195312		NA	NA	NA	NA	NA	NA	0	0	NA	0	0	0	0		0		0.00195312		-0.00195312		-0.00195312		0.00195312		NA	NA	NA	NA	NA	NA
1572	0	0	NA	0	0	0	0.00195312		-0.00195312		0.00195312		0		0		0.00195312		NA	NA	NA	NA	NA	NA	0	0	NA	0	0	0	0		0		0.00195312		-0.00195312		-0.00195312		0.00195312		NA	NA	NA	NA	NA	NA
1573	0	0	NA	0	0	0	0.00195312		-0.00195312		0.00195312		0		0		0.00195312		NA	NA	NA	NA	NA	NA	0	0	NA	0	0	0	0		0		0.00195312		-0.00195312		-0.00195312		0.00195312		NA	NA	NA	NA	NA	NA
1574	0	0	NA	0	0	0	0.00195312		-0.00195312		0.00195312		0		0		0.00195312		NA	NA	NA	NA	NA	NA	0	0	NA	0	0	0	0		0		0.00195312		-0.00195312		-0.00195312		0.00195312		NA	NA	NA	NA	NA	NA
1575	0	0	NA	1	0	0	-0.92578		-0.00195312		0.00195312		-0.757357		0		0.00195312		NA	NA	NA	NA	NA	NA	0	0	NA	0	0	0	0		0		0.00195312		-0.00195312		-0.00195312		0.00195312		NA	NA	NA	NA	NA	NA
1576	0	0	NA	0	0	0	0.00195312		-0.00195312		0.00195312		0		0		0.00195312		NA	NA	NA	NA	NA	NA	0	0	NA	0	0	0	0		0		0.00195312		-0.00195312		-0.00195312		0.00195312		NA	NA	NA	NA	NA	NA
1577	0	0	NA	0	0	0	0.00195312		-0.00195312		0.00195312		0		0		0.00195312		NA	NA	NA	NA	NA	NA	0	0	NA	0	0	0	0		0		0.00195312		-0.00195312		-0.00195312		0.00195312		NA	NA	NA	NA	NA	NA
1578	0	0	NA	0	0	0	0.00195312		-0.00195312		0.00195312		0		0		0.00195312		NA	NA	NA	NA	NA	NA	0	0	NA	0	0	0	0		0		0.00195312		-0.00195312		-0.00195312		0.00195312		NA	NA	NA	NA	NA	NA
1579	0	0	NA	0	0	0	0.00195312		-0.00195312		0.00195312		0		0		0.00195312		NA	NA	NA	NA	NA	NA	0	0	NA	0	0	0	0		0		0.00195312		-0.00195312		-0.00195312		0.00195312		NA	NA	NA	NA	NA	NA
1580	0	0	NA	0	0	0	0.00195312		-0.00195312		0.00195312		0		0		0.00195312		NA	NA	NA	NA	NA	NA	0	0	NA	0	0	0	0		0		0.00195312		-0.00195312		-0.00195312		0.00195312		NA	NA	NA	NA	NA	NA
1581	0	0	NA	0	0	0	0.00195312		-0.00195312		0.00195312		0		0		0.00195312		NA	NA	NA	NA	NA	NA	0	0	NA	0	0	0	0		0		0.00195312		-0.00195312		-0.00195312		0.00195312		NA	NA	NA	NA	NA	NA
1582	0	1	NA	0	0	0	0.00195312		-0.00195312		0.00195312		1.10114		1.05553		1.01494		NA	NA	NA	NA	NA	NA	0	1	NA	0	0	0	0		0		0.00195312		1.04942		1.05663		1.01238		NA	NA	NA	NA	NA	NA
1583	0	0	NA	0	0	0	0.00195312		-0.00195312		0.00195312		0		0		0.00195312		NA	NA	NA	NA	NA	NA	0	0	NA	0	0	0	0		0		0.00195312		-0.00195312		-0.00195312		0.00195312		NA	NA	NA	NA	NA	NA
1584	0	0	NA	0	0	0	0.00195312		-0.00195312		0.00195312		0		0		0.00195312		NA	NA	NA	NA	NA	NA	0	0	NA	0	0	0	0		0		0.00195312		-0.00195312		-0.00195312		0.00195312		NA	NA	NA	NA	NA	NA
1585	0	0	NA	0	0	0	0.00195312		-0.00195312		0.00195312		0		0		0.00195312		NA	NA	NA	NA	NA	NA	0	0	NA	0	0	0	0		0		0.00195312		-0.00195312		-0.00195312		0.00195312		NA	NA	NA	NA	NA	NA
1586	0	0	NA	0	1	0	0.00195312		-0.969522		0.00195312		0		-0.79878		0.00195312		NA	NA	NA	NA	NA	NA	0	0	NA	0	0	0	0		0		0.00195312		-0.00195312		-0.00195312		0.00195312		NA	NA	NA	NA	NA	NA
1587	0	0	NA	0	0	0	0.00195312		-0.00195312		0.00195312		0		0		0.00195312		NA	NA	NA	NA	NA	NA	0	0	NA	0	0	0	0		0		0.00195312		-0.00195312		-0.00195312		0.00195312		NA	NA	NA	NA	NA	NA
1588	0	0	NA	0	0	0	0.00195312		-0.00195312		0.00195312		0		0		0.00195312		NA	NA	NA	NA	NA	NA	0	0	NA	0	0	0	0		0		0.00195312		-0.00195312		-0.00195312		0.00195312		NA	NA	NA	NA	NA	NA
1589	0	0	NA	0	0	0	0.00195312		-0.00195312		0.00195312		0		0		0.00195312		NA	NA	NA	NA	NA	NA	0	0	NA	0	0	0	0		0		0.00195312		-0.00195312		-0.00195312		0.00195312		NA	NA	NA	NA	NA	NA
1590	0	1	NA	0	0	0	0.00195312		-0.00195312		0.00195312		1.10114		1.05553		1.01494		NA	NA	NA	NA	NA	NA	0	0	NA	0	0	0	0		0		0.00195312		-0.00195312		-0.00195312		0.00195312		NA	NA	NA	NA	NA	NA
1591	0	1	NA	0	0	0	0.00195312		-0.00195312		0.00195312		1.10114		1.05553		1.01494		NA	NA	NA	NA	NA	NA	0	1	NA	0	0	0	0		0		0.00195312		1.04942		1.05663		1.01238		NA	NA	NA	NA	NA	NA
1592	0	0	NA	0	0	0	0.00195312		-0.00195312		0.00195312		0		0		0.00195312		NA	NA	NA	NA	NA	NA	0	0	NA	0	0	0	0		0		0.00195312		-0.00195312		-0.00195312		0.00195312		NA	NA	NA	NA	NA	NA
1593	0	0	NA	0	0	0	0.00195312		-0.00195312		0.00195312		0		0		0.00195312		NA	NA	NA	NA	NA	NA	0	0	NA	0	0	0	0		0		0.00195312		-0.00195312		-0.00195312		0.00195312		NA	NA	NA	NA	NA	NA
1594	0	0	NA	0	0	0	0.00195312		-0.00195312		0.00195312		0		0		0.00195312		NA	NA	NA	NA	NA	NA	0	0	NA	0	0	0	0		0		0.00195312		-0.00195312		-0.00195312		0.00195312		NA	NA	NA	NA	NA	NA
1595	0	0	NA	0	0	0	0.00195312		-0.00195312		0.00195312		0		0		0.00195312		NA	NA	NA	NA	NA	NA	0	0	NA	0	0	0	0		0		0.00195312		-0.00195312		-0.00195312		0.00195312		NA	NA	NA	NA	NA	NA
1596	0	0	NA	0	0	0	0.00195312		-0.00195312		0.00195312		0		0		0.00195312		NA	NA	NA	NA	NA	NA	0	0	NA	0	0	0	0		0		0.00195312		-0.00195312		-0.00195312		0.00195312		NA	NA	NA	NA	NA	NA
1597	0	0	NA	0	0	0	0.00195312		-0.00195312		0.00195312		0		0		0.00195312		NA	NA	NA	NA	NA	NA	0	0	NA	0	0	0	0		0		0.00195312		-0.00195312		-0.00195312		0.00195312		NA	NA	NA	NA	NA	NA
1598	1	0	NA	0	0	0	0.921873		0.877125		0.839562		0		0		0.00195312		NA	NA	NA	NA	NA	NA	0	0	NA	0	0	0	0		0		0.00195312		-0.00195312		-0.00195312		0.00195312		NA	NA	NA	NA	NA	NA
1599	0	0	NA	0	0	0	0.00195312		-0.00195312		0.00195312		0		0		0.00195312		NA	NA	NA	NA	NA	NA	0	0	NA	0	0	0	0		0		0.00195312		-0.00195312		-0.00195312		0.00195312		NA	NA	NA	NA	NA	NA
1600	0	0	NA	0	0	0	0.00195312		-0.00195312		0.00195312		0		0		0.00195312		NA	NA	NA	NA	NA	NA	0	0	NA	0	0	0	0		0		0.00195312		-0.00195312		-0.00195312		0.00195312		NA	NA	NA	NA	NA	NA
1601	0	1	NA	0	0	0	0.00195312		-0.00195312		0.00195312		1.10114		1.05553		1.01494		NA	NA	NA	NA	NA	NA	0	0	NA	0	0	0	0		0		0.00195312		-0.00195312		-0.00195312		0.00195312		NA	NA	NA	NA	NA	NA
1602	0	1	NA	0	0	0	0.00195312		-0.00195312		0.00195312		1.10114		1.05553		1.01494		NA	NA	NA	NA	NA	NA	0	0	NA	0	0	0	0		0		0.00195312		-0.00195312		-0.00195312		0.00195312		NA	NA	NA	NA	NA	NA
1603	0	1	NA	0	0	0	0.00195312		-0.00195312		0.00195312		1.10114		1.05553		1.01494		NA	NA	NA	NA	NA	NA	0	0	NA	0	0	0	0		0		0.00195312		-0.00195312		-0.00195312		0.00195312		NA	NA	NA	NA	NA	NA
1604	0	0	NA	0	0	0	0.00195312		-0.00195312		0.00195312		0		0		0.00195312		NA	NA	NA	NA	NA	NA	0	0	NA	0	0	0	0		0		0.00195312		-0.00195312		-0.00195312		0.00195312		NA	NA	NA	NA	NA	NA
1605	0	0	NA	0	0	0	0.00195312		-0.00195312		0.00195312		0		0		0.00195312		NA	NA	NA	NA	NA	NA	0	0	NA	0	0	0	0		0		0.00195312		-0.00195312		-0.00195312		0.00195312		NA	NA	NA	NA	NA	NA
1606	0	0	NA	0	0	0	0.00195312		-0.00195312		0.00195312		0		0		0.00195312		NA	NA	NA	NA	NA	NA	0	0	NA	0	0	0	0		0		0.00195312		-0.00195312		-0.00195312		0.00195312		NA	NA	NA	NA	NA	NA
1607	0	0	NA	0	0	0	0.00195312		-0.00195312		0.00195312		0		0		0.00195312		NA	NA	NA	NA	NA	NA	0	0	NA	0	0	0	0		0		0.00195312		-0.00195312		-0.00195312		0.00195312		NA	NA	NA	NA	NA	NA
1608	0	0	NA	0	0	0	0.00195312		-0.00195312		0.00195312		0		0		0.00195312		NA	NA	NA	NA	NA	NA	0	0	NA	0	0	0	0		0		0.00195312		-0.00195312		-0.00195312		0.00195312		NA	NA	NA	NA	NA	NA
1609	0	0	NA	0	0	0	0.00195312		-0.00195312		0.00195312		0		0		0.00195312		NA	NA	NA	NA	NA	NA	0	0	NA	0	0	0	0		0		0.00195312		-0.00195312		-0.00195312		0.00195312		NA	NA	NA	NA	NA	NA
1610	0	0	NA	0	0	0	0.00195312		-0.00195312		0.00195312		0		0		0.00195312		NA	NA	NA	NA	NA	NA	0	0	NA	0	0	0	0		0		0.00195312		-0.00195312		-0.00195312		0.00195312		NA	NA	NA	NA	NA	NA
1611	0	0	NA	0	0	0	0.00195312		-0.00195312		0.00195312		0		0		0.00195312		NA	NA	NA	NA	NA	NA	0	0	NA	0	0	0	0		0		0.00195312		-0.00195312		-0.00195312		0.00195312		NA	NA	NA	NA	NA	NA
1612	0	0	NA	0	0	0	0.00195312		-0.00195312		0.00195312		0		0		0.00195312		NA	NA	NA	NA	NA	NA	0	0	NA	0	0	0	0		0		0.00195312		-0.00195312		-0.00195312		0.00195312		NA	NA	NA	NA	NA	NA
1613	0	0	NA	0	0	0	0.00195312		-0.00195312		0.00195312		0		0		0.00195312		NA	NA	NA	NA	NA	NA	0	0	NA	0	0	0	0		0		0.00195312		-0.00195312		-0.00195312		0.00195312		NA	NA	NA	NA	NA	NA
1614	0	0	NA	0	0	0	0.00195312		-0.00195312		0.00195312		0		0		0.00195312		NA	NA	NA	NA	NA	NA	0	0	NA	0	0	0	0		0		0.00195312		-0.00195312		-0.00195312		0.00195312		NA	NA	NA	NA	NA	NA
1615	0	0	NA	0	0	0	0.00195312		-0.00195312		0.00195312		0		0		0.00195312		NA	NA	NA	NA	NA	NA	0	0	NA	0	0	0	0		0		0.00195312		-0.00195312		-0.00195312		0.00195312		NA	NA	NA	NA	NA	NA
1616	0	0	NA	0	0	0	0.00195312		-0.00195312		0.00195312		0		0		0.00195312		NA	NA	NA	NA	NA	NA	0	0	NA	0	0	0	0		0		0.00195312		-0.00195312		-0.00195312		0.00195312		NA	NA	NA	NA	NA	NA
1617	0	0	NA	0	0	0	0.00195312		-0.00195312		0.00195312		0		0		0.00195312		NA	NA	NA	NA	NA	NA	0	0	NA	0	0	0	0		0		0.00195312		-0.00195312		-0.00195312		0.00195312		NA	NA	NA	NA	NA	NA
1618	0	0	NA	0	0	0	0.00195312		-0.00195312		0.00195312		0		0		0.00195312		NA	NA	NA	NA	NA	NA	0	0	NA	0	0	0	0		0		0.00195312		-0.00195312		-0.00195312		0.00195312		NA	NA	NA	NA	NA	NA
1619	0	0	NA	0	0	0	0.00195312		-0.00195312		0.00195312		0		0		0.00195312		NA	NA	NA	NA	NA	NA	0	0	NA	0	0	0	0		0		0.00195312		-0.00195312		-0.00195312		0.00195312		NA	NA	NA	NA	NA	NA
1620	0	0	NA	0	0	0	0.00195312		-0.00195312		0.00195312		0		0		0.00195312		NA	NA	NA	NA	NA	NA	0	0	NA	0	0	0	0		0		0.00195312		-0.00195312		-0.00195312		0.00195312		NA	NA	NA	NA	NA	NA
1621	0	0	NA	0	0	0	0.00195312		-0.00195312		0.00195312		0		0		0.00195312		NA	NA	NA	NA	NA	NA	0	0	NA	0	0	0	0		0		0.00195312		-0.00195312		-0.00195312		0.00195312		NA	NA	NA	NA	NA	NA
1622	0	0	NA	0	0	0	0.00195312		-0.00195312		0.00195312		0		0		0.00195312		NA	NA	NA	NA	NA	NA	0	0	NA	0	0	0	0		0		0.00195312		-0.00195312		-0.00195312		0.00195312		NA	NA	NA	NA	NA	NA
1623	0	0	NA	0	0	0	0.00195312		-0.00195312		0.00195312		0		0		0.00195312		NA	NA	NA	NA	NA	NA	0	0	NA	0	0	0	0		0		0.00195312		-0.00195312		-0.00195312		0.00195312		NA	NA	NA	NA	NA	NA
1624	0	0	NA	0	0	0	0.00195312		-0.00195312		0.00195312		0		0		0.00195312		NA	NA	NA	NA	NA	NA	0	0	NA	0	0	0	0		0		0.00195312		-0.00195312		-0.00195312		0.00195312		NA	NA	NA	NA	NA	NA
1625	0	0	NA	0	0	0	0.00195312		-0.00195312		0.00195312		0		0		0.00195312		NA	NA	NA	NA	NA	NA	0	0	NA	0	0	0	0		0		0.00195312		-0.00195312		-0.00195312		0.00195312		NA	NA	NA	NA	NA	NA
1626	0	0	NA	0	0	0	0.00195312		-0.00195312		0.00195312		0		0		0.00195312		NA	NA	NA	NA	NA	NA	0	0	NA	0	0	0	0		0		0.00195312		-0.00195312		-0.00195312		0.00195312		NA	NA	NA	NA	NA	NA
1627	0	0	NA	0	0	0	0.00195312		-0.00195312		0.00195312		0		0		0.00195312		NA	NA	NA	NA	NA	NA	0	0	NA	0	0	0	0		0		0.00195312		-0.00195312		-0.00195312		0.00195312		NA	NA	NA	NA	NA	NA
1628	0	0	NA	0	0	0	0.00195312		-0.00195312		0.00195312		0		0		0.00195312		NA	NA	NA	NA	NA	NA	0	0	NA	0	0	0	0		0		0.00195312		-0.00195312		-0.00195312		0.00195312		NA	NA	NA	NA	NA	NA
1629	0	0	NA	0	0	0	0.00195312		-0.00195312		0.00195312		0		0		0.00195312		NA	NA	NA	NA	NA	NA	0	0	NA	0	0	0	0		0		0.00195312		-0.00195312		-0.00195312		0.00195312		NA	NA	NA	NA	NA	NA
1630	0	0	NA	0	0	0	0.00195312		-0.00195312		0.00195312		0		0		0.00195312		NA	NA	NA	NA	NA	NA	0	0	NA	0	0	0	0		0		0.00195312		-0.00195312		-0.00195312		0.00195312		NA	NA	NA	NA	NA	NA
1631	0	0	NA	0	0	0	0.00195312		-0.00195312		0.00195312		0		0		0.00195312		NA	NA	NA	NA	NA	NA	0	0	NA	0	0	0	0		0		0.00195312		-0.00195312		-0.00195312		0.00195312		NA	NA	NA	NA	NA	NA
1632	0	0	NA	0	0	0	0.00195312		-0.00195312		0.00195312		0		0		0.00195312		NA	NA	NA	NA	NA	NA	0	0	NA	0	0	0	0		0		0.00195312		-0.00195312		-0.00195312		0.00195312		NA	NA	NA	NA	NA	NA
1633	0	0	NA	0	0	0	0.00195312		-0.00195312		0.00195312		0		0		0.00195312		NA	NA	NA	NA	NA	NA	0	0	NA	0	0	0	0		0		0.00195312		-0.00195312		-0.00195312		0.00195312		NA	NA	NA	NA	NA	NA
1634	0	0	NA	0	0	0	0.00195312		-0.00195312		0.00195312		0		0		0.00195312		NA	NA	NA	NA	NA	NA	0	0	NA	0	0	0	0		0		0.00195312		-0.00195312		-0.00195312		0.00195312		NA	NA	NA	NA	NA	NA
1635	0	0	NA	0	0	0	0.00195312		-0.00195312		0.00195312		0		0		0.00195312		NA	NA	NA	NA	NA	NA	0	0	NA	0	0	0	0		0		0.00195312		-0.00195312		-0.00195312		0.00195312		NA	NA	NA	NA	NA	NA
1636	0	0	NA	0	0	0	0.00195312		-0.00195312		0.00195312		0		0		0.00195312		NA	NA	NA	NA	NA	NA	0	0	NA	0	0	0	0		0		0.00195312		-0.00195312		-0.00195312		0.00195312		NA	NA	NA	NA	NA	NA
1637	0	0	NA	0	0	0	0.00195312		-0.00195312		0.00195312		0		0		0.00195312		NA	NA	NA	NA	NA	NA	0	0	NA	0	0	0	0		0		0.00195312		-0.00195312		-0.00195312		0.00195312		NA	NA	NA	NA	NA	NA
1638	0	0	NA	0	0	0	0.00195312		-0.00195312		0.00195312		0		0		0.00195312		NA	NA	NA	NA	NA	NA	0	0	NA	0	0	0	0		0		0.00195312		-0.00195312		-0.00195312		0.00195312		NA	NA	NA	NA	NA	NA
1639	1	0	NA	0	0	0	0.921873		0.877125		0.839562		0		0		0.00195312		NA	NA	NA	NA	NA	NA	0	0	NA	0	0	0	0		0		0.00195312		-0.00195312		-0.00195312		0.00195312		NA	NA	NA	NA	NA	NA
1640	1	0	NA	0	0	0	0.921873		0.877125		0.839562		0		0		0.00195312		NA	NA	NA	NA	NA	NA	0	0	NA	0	0	0	0		0		0.00195312		-0.00195312		-0.00195312		0.00195312		NA	NA	NA	NA	NA	NA
1641	0	0	NA	0	0	0	0.00195312		-0.00195312		0.00195312		0		0		0.00195312		NA	NA	NA	NA	NA	NA	0	0	NA	0	0	0	0		0		0.00195312		-0.00195312		-0.00195312		0.00195312		NA	NA	NA	NA	NA	NA
1642	0	0	NA	0	0	0	0.00195312		-0.00195312		0.00195312		0		0		0.00195312		NA	NA	NA	NA	NA	NA	0	0	NA	0	0	0	0		0		0.00195312		-0.00195312		-0.00195312		0.00195312		NA	NA	NA	NA	NA	NA
1643	0	0	NA	0	0	0	0.00195312		-0.00195312		0.00195312		0		0		0.00195312		NA	NA	NA	NA	NA	NA	0	0	NA	0	0	0	0		0		0.00195312		-0.00195312		-0.00195312		0.00195312		NA	NA	NA	NA	NA	NA
1644	0	0	NA	0	0	0	0.00195312		-0.00195312		0.00195312		0		0		0.00195312		NA	NA	NA	NA	NA	NA	0	0	NA	0	0	0	0		0		0.00195312		-0.00195312		-0.00195312		0.00195312		NA	NA	NA	NA	NA	NA
1645	0	0	NA	0	0	0	0.00195312		-0.00195312		0.00195312		0		0		0.00195312		NA	NA	NA	NA	NA	NA	0	0	NA	0	0	0	0		0		0.00195312		-0.00195312		-0.00195312		0.00195312		NA	NA	NA	NA	NA	NA
1646	0	0	NA	0	0	0	0.00195312		-0.00195312		0.00195312		0		0		0.00195312		NA	NA	NA	NA	NA	NA	0	0	NA	0	0	0	0		0		0.00195312		-0.00195312		-0.00195312		0.00195312		NA	NA	NA	NA	NA	NA
1647	0	0	NA	0	0	0	0.00195312		-0.00195312		0.00195312		0		0		0.00195312		NA	NA	NA	NA	NA	NA	0	0	NA	0	0	0	0		0		0.00195312		-0.00195312		-0.00195312		0.00195312		NA	NA	NA	NA	NA	NA
1648	0	0	NA	0	0	0	0.00195312		-0.00195312		0.00195312		0		0		0.00195312		NA	NA	NA	NA	NA	NA	0	0	NA	0	0	0	0		0		0.00195312		-0.00195312		-0.00195312		0.00195312		NA	NA	NA	NA	NA	NA
1649	0	0	NA	0	0	0	0.00195312		-0.00195312		0.00195312		0		0		0.00195312		NA	NA	NA	NA	NA	NA	0	0	NA	0	0	0	0		0		0.00195312		-0.00195312		-0.00195312		0.00195312		NA	NA	NA	NA	NA	NA
1650	0	0	NA	0	0	0	0.00195312		-0.00195312		0.00195312		0		0		0.00195312		NA	NA	NA	NA	NA	NA	0	0	NA	0	0	0	0		0		0.00195312		-0.00195312		-0.00195312		0.00195312		NA	NA	NA	NA	NA	NA
1651	0	0	NA	0	0	0	0.00195312		-0.00195312		0.00195312		0		0		0.00195312		NA	NA	NA	NA	NA	NA	0	0	NA	0	0	0	0		0		0.00195312		-0.00195312		-0.00195312		0.00195312		NA	NA	NA	NA	NA	NA
1652	0	0	NA	0	0	0	0.00195312		-0.00195312		0.00195312		0		0		0.00195312		NA	NA	NA	NA	NA	NA	0	0	NA	0	0	0	0		0		0.00195312		-0.00195312		-0.00195312		0.00195312		NA	NA	NA	NA	NA	NA
1653	0	0	NA	0	0	0	0.00195312		-0.00195312		0.00195312		0		0		0.00195312		NA	NA	NA	NA	NA	NA	0	0	NA	0	0	0	0		0		0.00195312		-0.00195312		-0.00195312		0.00195312		NA	NA	NA	NA	NA	NA
1654	0	0	NA	0	0	0	0.00195312		-0.00195312		0.00195312		0		0		0.00195312		NA	NA	NA	NA	NA	NA	0	0	NA	0	0	0	0		0		0.00195312		-0.00195312		-0.00195312		0.00195312		NA	NA	NA	NA	NA	NA
1655	0	0	NA	0	0	0	0.00195312		-0.00195312		0.00195312		0		0		0.00195312		NA	NA	NA	NA	NA	NA	0	0	NA	0	0	0	0		0		0.00195312		-0.00195312		-0.00195312		0.00195312		NA	NA	NA	NA	NA	NA
1656	0	0	NA	0	0	0	0.00195312		-0.00195312		0.00195312		0		0		0.00195312		NA	NA	NA	NA	NA	NA	0	0	NA	0	0	0	0		0		0.00195312		-0.00195312		-0.00195312		0.00195312		NA	NA	NA	NA	NA	NA
1657	0	0	NA	0	0	0	0.00195312		-0.00195312		0.00195312		0		0		0.00195312		NA	NA	NA	NA	NA	NA	0	0	NA	0	0	0	0		0		0.00195312		-0.00195312		-0.00195312		0.00195312		NA	NA	NA	NA	NA	NA
1658	0	0	NA	0	0	0	0.00195312		-0.00195312		0.00195312		0		0		0.00195312		NA	NA	NA	NA	NA	NA	0	0	NA	0	0	0	0		0		0.00195312		-0.00195312		-0.00195312		0.00195312		NA	NA	NA	NA	NA	NA
1659	0	0	NA	0	0	0	0.00195312		-0.00195312		0.00195312		0		0		0.00195312		NA	NA	NA	NA	NA	NA	0	0	NA	0	0	0	0		0		0.00195312		-0.00195312		-0.00195312		0.00195312		NA	NA	NA	NA	NA	NA
1660	0	0	NA	0	0	0	0.00195312		-0.00195312		0.00195312		0		0		0.00195312		NA	NA	NA	NA	NA	NA	0	0	NA	0	0	0	0		0		0.00195312		-0.00195312		-0.00195312		0.00195312		NA	NA	NA	NA	NA	NA
1661	0	0	NA	0	0	0	0.00195312		-0.00195312		0.00195312		0		0		0.00195312		NA	NA	NA	NA	NA	NA	0	0	NA	0	0	0	0		0		0.00195312		-0.00195312		-0.00195312		0.00195312		NA	NA	NA	NA	NA	NA
1662	0	0	NA	0	0	0	0.00195312		-0.00195312		0.00195312		0		0		0.00195312		NA	NA	NA	NA	NA	NA	0	0	NA	0	0	0	0		0		0.00195312		-0.00195312		-0.00195312		0.00195312		NA	NA	NA	NA	NA	NA
1663	0	0	NA	0	0	0	0.00195312		-0.00195312		0.00195312		0		0		0.00195312		NA	NA	NA	NA	NA	NA	0	0	NA	0	0	0	0		0		0.00195312		-0.00195312		-0.00195312		0.00195312		NA	NA	NA	NA	NA	NA
1664	0	0	NA	0	0	0	0.00195312		-0.00195312		0.00195312		0		0		0.00195312		NA	NA	NA	NA	NA	NA	0	0	NA	0	0	0	0		0		0.00195312		-0.00195312		-0.00195312		0.00195312		NA	NA	NA	NA	NA	NA
1665	0	0	NA	0	0	0	0.00195312		-0.00195312		0.00195312		0		0		0.00195312		NA	NA	NA	NA	NA	NA	0	0	NA	0	0	0	0		0		0.00195312		-0.00195312		-0.00195312		0.00195312		NA	NA	NA	NA	NA	NA
1666	0	0	NA	0	0	1	0.00195312		-0.00195312		-1.01241		0		0		-0.836906		NA	NA	NA	NA	NA	NA	0	0	NA	0	0	1	0		0		-0.970906		-0.00195312		-0.00195312		-0.838237		NA	NA	NA	NA	NA	NA
1667	1	0	NA	0	0	0	0.921873		0.877125		0.839562		0		0		0.00195312		NA	NA	NA	NA	NA	NA	0	0	NA	0	0	0	0		0		0.00195312		-0.00195312		-0.00195312		0.00195312		NA	NA	NA	NA	NA	NA
1668	0	0	NA	0	0	0	0.00195312		-0.00195312		0.00195312		0		0		0.00195312		NA	NA	NA	NA	NA	NA	0	0	NA	0	0	0	0		0		0.00195312		-0.00195312		-0.00195312		0.00195312		NA	NA	NA	NA	NA	NA
1669	0	0	NA	0	0	0	0.00195312		-0.00195312		0.00195312		0		0		0.00195312		NA	NA	NA	NA	NA	NA	0	0	NA	0	0	0	0		0		0.00195312		-0.00195312		-0.00195312		0.00195312		NA	NA	NA	NA	NA	NA
1670	0	0	NA	0	0	0	0.00195312		-0.00195312		0.00195312		0		0		0.00195312		NA	NA	NA	NA	NA	NA	0	0	NA	0	0	0	0		0		0.00195312		-0.00195312		-0.00195312		0.00195312		NA	NA	NA	NA	NA	NA
1671	0	0	NA	0	0	0	0.00195312		-0.00195312		0.00195312		0		0		0.00195312		NA	NA	NA	NA	NA	NA	0	0	NA	0	0	0	0		0		0.00195312		-0.00195312		-0.00195312		0.00195312		NA	NA	NA	NA	NA	NA
1672	0	0	NA	0	0	0	0.00195312		-0.00195312		0.00195312		0		0		0.00195312		NA	NA	NA	NA	NA	NA	0	0	NA	0	0	0	0		0		0.00195312		-0.00195312		-0.00195312		0.00195312		NA	NA	NA	NA	NA	NA
1673	0	0	NA	0	0	0	0.00195312		-0.00195312		0.00195312		0		0		0.00195312		NA	NA	NA	NA	NA	NA	0	0	NA	0	0	0	0		0		0.00195312		-0.00195312		-0.00195312		0.00195312		NA	NA	NA	NA	NA	NA
1674	0	0	NA	0	0	0	0.00195312		-0.00195312		0.00195312		0		0		0.00195312		NA	NA	NA	NA	NA	NA	0	0	NA	0	0	0	0		0		0.00195312		-0.00195312		-0.00195312		0.00195312		NA	NA	NA	NA	NA	NA
1675	0	0	NA	0	0	0	0.00195312		-0.00195312		0.00195312		0		0		0.00195312		NA	NA	NA	NA	NA	NA	0	0	NA	0	0	0	0		0		0.00195312		-0.00195312		-0.00195312		0.00195312		NA	NA	NA	NA	NA	NA
1676	0	0	NA	0	0	0	0.00195312		-0.00195312		0.00195312		0		0		0.00195312		NA	NA	NA	NA	NA	NA	0	0	NA	0	0	0	0		0		0.00195312		-0.00195312		-0.00195312		0.00195312		NA	NA	NA	NA	NA	NA
1677	0	0	NA	0	0	0	0.00195312		-0.00195312		0.00195312		0		0		0.00195312		NA	NA	NA	NA	NA	NA	0	0	NA	0	0	0	0		0		0.00195312		-0.00195312		-0.00195312		0.00195312		NA	NA	NA	NA	NA	NA
1678	1	0	NA	0	0	0	0.921873		0.877125		0.839562		0		0		0.00195312		NA	NA	NA	NA	NA	NA	0	0	NA	0	0	0	0		0		0.00195312		-0.00195312		-0.00195312		0.00195312		NA	NA	NA	NA	NA	NA
1679	0	0	NA	0	0	0	0.00195312		-0.00195312		0.00195312		0		0		0.00195312		NA	NA	NA	NA	NA	NA	0	0	NA	0	0	0	0		0		0.00195312		-0.00195312		-0.00195312		0.00195312		NA	NA	NA	NA	NA	NA
1680	0	0	NA	0	0	0	0.00195312		-0.00195312		0.00195312		0		0		0.00195312		NA	NA	NA	NA	NA	NA	0	0	NA	0	0	0	0		0		0.00195312		-0.00195312		-0.00195312		0.00195312		NA	NA	NA	NA	NA	NA
1681	1	1	NA	0	0	0	0.921873		0.877125		0.839562		1.10114		1.05553		1.01494		NA	NA	NA	NA	NA	NA	0	0	NA	0	0	0	0		0		0.00195312		-0.00195312		-0.00195312		0.00195312		NA	NA	NA	NA	NA	NA
1682	0	0	NA	0	0	0	0.00195312		-0.00195312		0.00195312		0		0		0.00195312		NA	NA	NA	NA	NA	NA	0	0	NA	0	0	0	0		0		0.00195312		-0.00195312		-0.00195312		0.00195312		NA	NA	NA	NA	NA	NA
1683	0	1	NA	0	0	0	0.00195312		-0.00195312		0.00195312		1.10114		1.05553		1.01494		NA	NA	NA	NA	NA	NA	0	1	NA	0	0	0	0		0		0.00195312		1.04942		1.05663		1.01238		NA	NA	NA	NA	NA	NA
1684	0	0	NA	0	0	0	0.00195312		-0.00195312		0.00195312		0		0		0.00195312		NA	NA	NA	NA	NA	NA	0	0	NA	0	0	0	0		0		0.00195312		-0.00195312		-0.00195312		0.00195312		NA	NA	NA	NA	NA	NA
1685	0	0	NA	0	0	0	0.00195312		-0.00195312		0.00195312		0		0		0.00195312		NA	NA	NA	NA	NA	NA	0	0	NA	0	0	0	0		0		0.00195312		-0.00195312		-0.00195312		0.00195312		NA	NA	NA	NA	NA	NA
1686	0	0	NA	0	0	0	0.00195312		-0.00195312		0.00195312		0		0		0.00195312		NA	NA	NA	NA	NA	NA	0	0	NA	0	0	0	0		0		0.00195312		-0.00195312		-0.00195312		0.00195312		NA	NA	NA	NA	NA	NA
1687	0	0	NA	0	0	0	0.00195312		-0.00195312		0.00195312		0		0		0.00195312		NA	NA	NA	NA	NA	NA	0	0	NA	0	0	0	0		0		0.00195312		-0.00195312		-0.00195312		0.00195312		NA	NA	NA	NA	NA	NA
1688	0	0	NA	0	0	0	0.00195312		-0.00195312		0.00195312		0		0		0.00195312		NA	NA	NA	NA	NA	NA	0	0	NA	0	0	0	0		0		0.00195312		-0.00195312		-0.00195312		0.00195312		NA	NA	NA	NA	NA	NA
1689	0	0	NA	0	0	0	0.00195312		-0.00195312		0.00195312		0		0		0.00195312		NA	NA	NA	NA	NA	NA	0	0	NA	0	0	0	0		0		0.00195312		-0.00195312		-0.00195312		0.00195312		NA	NA	NA	NA	NA	NA
1690	0	0	NA	0	0	0	0.00195312		-0.00195312		0.00195312		0		0		0.00195312		NA	NA	NA	NA	NA	NA	0	0	NA	0	0	0	0		0		0.00195312		-0.00195312		-0.00195312		0.00195312		NA	NA	NA	NA	NA	NA
1691	0	0	NA	0	0	0	0.00195312		-0.00195312		0.00195312		0		0		0.00195312		NA	NA	NA	NA	NA	NA	0	0	NA	0	0	0	0		0		0.00195312		-0.00195312		-0.00195312		0.00195312		NA	NA	NA	NA	NA	NA
1692	0	0	NA	0	0	0	0.00195312		-0.00195312		0.00195312		0		0		0.00195312		NA	NA	NA	NA	NA	NA	0	0	NA	0	0	0	0		0		0.00195312		-0.00195312		-0.00195312		0.00195312		NA	NA	NA	NA	NA	NA
1693	0	0	NA	0	0	0	0.00195312		-0.00195312		0.00195312		0		0		0.00195312		NA	NA	NA	NA	NA	NA	0	0	NA	0	0	0	0		0		0.00195312		-0.00195312		-0.00195312		0.00195312		NA	NA	NA	NA	NA	NA
1694	0	0	NA	0	0	0	0.00195312		-0.00195312		0.00195312		0		0		0.00195312		NA	NA	NA	NA	NA	NA	0	0	NA	0	0	0	0		0		0.00195312		-0.00195312		-0.00195312		0.00195312		NA	NA	NA	NA	NA	NA
1695	0	0	NA	0	0	0	0.00195312		-0.00195312		0.00195312		0		0		0.00195312		NA	NA	NA	NA	NA	NA	0	0	NA	0	0	0	0		0		0.00195312		-0.00195312		-0.00195312		0.00195312		NA	NA	NA	NA	NA	NA
1696	0	0	NA	0	0	0	0.00195312		-0.00195312		0.00195312		0		0		0.00195312		NA	NA	NA	NA	NA	NA	0	0	NA	0	0	0	0		0		0.00195312		-0.00195312		-0.00195312		0.00195312		NA	NA	NA	NA	NA	NA
1697	0	0	NA	0	0	0	0.00195312		-0.00195312		0.00195312		0		0		0.00195312		NA	NA	NA	NA	NA	NA	0	0	NA	0	0	0	0		0		0.00195312		-0.00195312		-0.00195312		0.00195312		NA	NA	NA	NA	NA	NA
1698	0	0	NA	0	0	0	0.00195312		-0.00195312		0.00195312		0		0		0.00195312		NA	NA	NA	NA	NA	NA	0	0	NA	0	0	0	0		0		0.00195312		-0.00195312		-0.00195312		0.00195312		NA	NA	NA	NA	NA	NA
1699	0	0	NA	0	0	0	0.00195312		-0.00195312		0.00195312		0		0		0.00195312		NA	NA	NA	NA	NA	NA	0	0	NA	0	0	0	0		0		0.00195312		-0.00195312		-0.00195312		0.00195312		NA	NA	NA	NA	NA	NA
1700	0	0	NA	0	0	0	0.00195312		-0.00195312		0.00195312		0		0		0.00195312		NA	NA	NA	NA	NA	NA	0	0	NA	0	0	0	0		0		0.00195312		-0.00195312		-0.00195312		0.00195312		NA	NA	NA	NA	NA	NA
1701	0	0	NA	0	0	0	0.00195312		-0.00195312		0.00195312		0		0		0.00195312		NA	NA	NA	NA	NA	NA	0	0	NA	0	0	0	0		0		0.00195312		-0.00195312		-0.00195312		0.00195312		NA	NA	NA	NA	NA	NA
1702	0	0	NA	0	0	0	0.00195312		-0.00195312		0.00195312		0		0		0.00195312		NA	NA	NA	NA	NA	NA	0	0	NA	0	0	0	0		0		0.00195312		-0.00195312		-0.00195312		0.00195312		NA	NA	NA	NA	NA	NA
1703	0	0	NA	1	0	0	-0.92578		-0.00195312		0.00195312		-0.757357		0		0.00195312		NA	NA	NA	NA	NA	NA	0	0	NA	0	0	0	0		0		0.00195312		-0.00195312		-0.00195312		0.00195312		NA	NA	NA	NA	NA	NA
1704	0	0	NA	0	0	0	0.00195312		-0.00195312		0.00195312		0		0		0.00195312		NA	NA	NA	NA	NA	NA	0	0	NA	0	0	0	0		0		0.00195312		-0.00195312		-0.00195312		0.00195312		NA	NA	NA	NA	NA	NA
1705	0	0	NA	0	0	0	0.00195312		-0.00195312		0.00195312		0		0		0.00195312		NA	NA	NA	NA	NA	NA	0	0	NA	0	0	0	0		0		0.00195312		-0.00195312		-0.00195312		0.00195312		NA	NA	NA	NA	NA	NA
1706	0	0	NA	0	0	0	0.00195312		-0.00195312		0.00195312		0		0		0.00195312		NA	NA	NA	NA	NA	NA	0	0	NA	0	0	0	0		0		0.00195312		-0.00195312		-0.00195312		0.00195312		NA	NA	NA	NA	NA	NA
1707	0	0	NA	0	0	0	0.00195312		-0.00195312		0.00195312		0		0		0.00195312		NA	NA	NA	NA	NA	NA	0	0	NA	0	0	0	0		0		0.00195312		-0.00195312		-0.00195312		0.00195312		NA	NA	NA	NA	NA	NA
1708	0	0	NA	0	0	0	0.00195312		-0.00195312		0.00195312		0		0		0.00195312		NA	NA	NA	NA	NA	NA	0	0	NA	0	0	0	0		0		0.00195312		-0.00195312		-0.00195312		0.00195312		NA	NA	NA	NA	NA	NA
1709	0	0	NA	0	0	0	0.00195312		-0.00195312		0.00195312		0		0		0.00195312		NA	NA	NA	NA	NA	NA	0	0	NA	0	0	0	0		0		0.00195312		-0.00195312		-0.00195312		0.00195312		NA	NA	NA	NA	NA	NA
1710	0	0	NA	0	0	0	0.00195312		-0.00195312		0.00195312		0		0		0.00195312		NA	NA	NA	NA	NA	NA	0	0	NA	0	0	0	0		0		0.00195312		-0.00195312		-0.00195312		0.00195312		NA	NA	NA	NA	NA	NA
1711	0	0	NA	0	0	0	0.00195312		-0.00195312		0.00195312		0		0		0.00195312		NA	NA	NA	NA	NA	NA	0	0	NA	0	0	0	0		0		0.00195312		-0.00195312		-0.00195312		0.00195312		NA	NA	NA	NA	NA	NA
1712	0	0	NA	0	0	0	0.00195312		-0.00195312		0.00195312		0		0		0.00195312		NA	NA	NA	NA	NA	NA	0	0	NA	0	0	0	0		0		0.00195312		-0.00195312		-0.00195312		0.00195312		NA	NA	NA	NA	NA	NA
1713	0	0	NA	0	0	0	0.00195312		-0.00195312		0.00195312		0		0		0.00195312		NA	NA	NA	NA	NA	NA	0	0	NA	0	0	0	0		0		0.00195312		-0.00195312		-0.00195312		0.00195312		NA	NA	NA	NA	NA	NA
1714	0	0	NA	0	0	0	0.00195312		-0.00195312		0.00195312		0		0		0.00195312		NA	NA	NA	NA	NA	NA	0	0	NA	0	0	0	0		0		0.00195312		-0.00195312		-0.00195312		0.00195312		NA	NA	NA	NA	NA	NA
1715	0	0	NA	0	0	0	0.00195312		-0.00195312		0.00195312		0		0		0.00195312		NA	NA	NA	NA	NA	NA	0	0	NA	0	0	0	0		0		0.00195312		-0.00195312		-0.00195312		0.00195312		NA	NA	NA	NA	NA	NA
1716	0	0	NA	0	0	0	0.00195312		-0.00195312		0.00195312		0		0		0.00195312		NA	NA	NA	NA	NA	NA	0	0	NA	0	0	0	0		0		0.00195312		-0.00195312		-0.00195312		0.00195312		NA	NA	NA	NA	NA	NA
1717	0	0	NA	0	0	0	0.00195312		-0.00195312		0.00195312		0		0		0.00195312		NA	NA	NA	NA	NA	NA	0	0	NA	0	0	0	0		0		0.00195312		-0.00195312		-0.00195312		0.00195312		NA	NA	NA	NA	NA	NA
1718	0	0	NA	0	0	0	0.00195312		-0.00195312		0.00195312		0		0		0.00195312		NA	NA	NA	NA	NA	NA	0	0	NA	0	0	0	0		0		0.00195312		-0.00195312		-0.00195312		0.00195312		NA	NA	NA	NA	NA	NA
1719	0	0	NA	0	0	0	0.00195312		-0.00195312		0.00195312		0		0		0.00195312		NA	NA	NA	NA	NA	NA	0	0	NA	0	0	0	0		0		0.00195312		-0.00195312		-0.00195312		0.00195312		NA	NA	NA	NA	NA	NA
1720	0	0	NA	0	0	0	0.00195312		-0.00195312		0.00195312		0		0		0.00195312		NA	NA	NA	NA	NA	NA	0	0	NA	0	0	0	0		0		0.00195312		-0.00195312		-0.00195312		0.00195312		NA	NA	NA	NA	NA	NA
1721	0	0	NA	0	0	0	0.00195312		-0.00195312		0.00195312		0		0		0.00195312		NA	NA	NA	NA	NA	NA	0	0	NA	0	0	0	0		0		0.00195312		-0.00195312		-0.00195312		0.00195312		NA	NA	NA	NA	NA	NA
1722	0	0	NA	0	0	0	0.00195312		-0.00195312		0.00195312		0		0		0.00195312		NA	NA	NA	NA	NA	NA	0	0	NA	0	0	0	0		0		0.00195312		-0.00195312		-0.00195312		0.00195312		NA	NA	NA	NA	NA	NA
1723	0	0	NA	0	0	0	0.00195312		-0.00195312		0.00195312		0		0		0.00195312		NA	NA	NA	NA	NA	NA	0	0	NA	0	0	0	0		0		0.00195312		-0.00195312		-0.00195312		0.00195312		NA	NA	NA	NA	NA	NA
1724	0	0	NA	0	0	0	0.00195312		-0.00195312		0.00195312		0		0		0.00195312		NA	NA	NA	NA	NA	NA	0	0	NA	0	0	0	0		0		0.00195312		-0.00195312		-0.00195312		0.00195312		NA	NA	NA	NA	NA	NA
1725	0	0	NA	0	0	0	0.00195312		-0.00195312		0.00195312		0		0		0.00195312		NA	NA	NA	NA	NA	NA	0	0	NA	0	0	0	0		0		0.00195312		-0.00195312		-0.00195312		0.00195312		NA	NA	NA	NA	NA	NA
1726	0	0	NA	0	0	0	0.00195312		-0.00195312		0.00195312		0		0		0.00195312		NA	NA	NA	NA	NA	NA	0	0	NA	0	0	0	0		0		0.00195312		-0.00195312		-0.00195312		0.00195312		NA	NA	NA	NA	NA	NA
1727	0	0	NA	0	0	0	0.00195312		-0.00195312		0.00195312		0		0		0.00195312		NA	NA	NA	NA	NA	NA	0	0	NA	0	0	0	0		0		0.00195312		-0.00195312		-0.00195312		0.00195312		NA	NA	NA	NA	NA	NA
1728	0	0	NA	0	0	0	0.00195312		-0.00195312		0.00195312		0		0		0.00195312		NA	NA	NA	NA	NA	NA	0	0	NA	0	0	0	0		0		0.00195312		-0.00195312		-0.00195312		0.00195312		NA	NA	NA	NA	NA	NA
1729	0	1	NA	0	0	0	0.00195312		-0.00195312		0.00195312		1.10114		1.05553		1.01494		NA	NA	NA	NA	NA	NA	0	0	NA	0	0	0	0		0		0.00195312		-0.00195312		-0.00195312		0.00195312		NA	NA	NA	NA	NA	NA
1730	0	0	NA	0	0	0	0.00195312		-0.00195312		0.00195312		0		0		0.00195312		NA	NA	NA	NA	NA	NA	0	0	NA	0	0	0	0		0		0.00195312		-0.00195312		-0.00195312		0.00195312		NA	NA	NA	NA	NA	NA
1731	0	1	NA	0	0	0	0.00195312		-0.00195312		0.00195312		1.10114		1.05553		1.01494		NA	NA	NA	NA	NA	NA	0	0	NA	0	0	0	0		0		0.00195312		-0.00195312		-0.00195312		0.00195312		NA	NA	NA	NA	NA	NA
1732	0	0	NA	0	0	0	0.00195312		-0.00195312		0.00195312		0		0		0.00195312		NA	NA	NA	NA	NA	NA	0	0	NA	0	0	0	0		0		0.00195312		-0.00195312		-0.00195312		0.00195312		NA	NA	NA	NA	NA	NA
1733	0	0	NA	0	0	0	0.00195312		-0.00195312		0.00195312		0		0		0.00195312		NA	NA	NA	NA	NA	NA	0	0	NA	0	0	0	0		0		0.00195312		-0.00195312		-0.00195312		0.00195312		NA	NA	NA	NA	NA	NA
1734	0	0	NA	0	0	0	0.00195312		-0.00195312		0.00195312		0		0		0.00195312		NA	NA	NA	NA	NA	NA	0	0	NA	0	0	0	0		0		0.00195312		-0.00195312		-0.00195312		0.00195312		NA	NA	NA	NA	NA	NA
1735	0	0	NA	0	0	0	0.00195312		-0.00195312		0.00195312		0		0		0.00195312		NA	NA	NA	NA	NA	NA	0	0	NA	0	0	0	0		0		0.00195312		-0.00195312		-0.00195312		0.00195312		NA	NA	NA	NA	NA	NA
1736	0	0	NA	0	0	0	0.00195312		-0.00195312		0.00195312		0		0		0.00195312		NA	NA	NA	NA	NA	NA	0	0	NA	0	0	0	0		0		0.00195312		-0.00195312		-0.00195312		0.00195312		NA	NA	NA	NA	NA	NA
1737	0	0	NA	0	0	0	0.00195312		-0.00195312		0.00195312		0		0		0.00195312		NA	NA	NA	NA	NA	NA	0	0	NA	0	0	0	0		0		0.00195312		-0.00195312		-0.00195312		0.00195312		NA	NA	NA	NA	NA	NA
1738	0	0	NA	0	0	0	0.00195312		-0.00195312		0.00195312		0		0		0.00195312		NA	NA	NA	NA	NA	NA	0	0	NA	0	0	0	0		0		0.00195312		-0.00195312		-0.00195312		0.00195312		NA	NA	NA	NA	NA	NA
1739	0	0	NA	0	0	0	0.00195312		-0.00195312		0.00195312		0		0		0.00195312		NA	NA	NA	NA	NA	NA	0	0	NA	0	0	0	0		0		0.00195312		-0.00195312		-0.00195312		0.00195312		NA	NA	NA	NA	NA	NA
1740	0	0	NA	0	0	0	0.00195312		-0.00195312		0.00195312		0		0		0.00195312		NA	NA	NA	NA	NA	NA	0	0	NA	0	0	0	0		0		0.00195312		-0.00195312		-0.00195312		0.00195312		NA	NA	NA	NA	NA	NA
1741	0	0	NA	0	0	0	0.00195312		-0.00195312		0.00195312		0		0		0.00195312		NA	NA	NA	NA	NA	NA	0	0	NA	0	0	0	0		0		0.00195312		-0.00195312		-0.00195312		0.00195312		NA	NA	NA	NA	NA	NA
1742	0	0	NA	0	0	0	0.00195312		-0.00195312		0.00195312		0		0		0.00195312		NA	NA	NA	NA	NA	NA	0	0	NA	0	0	0	0		0		0.00195312		-0.00195312		-0.00195312		0.00195312		NA	NA	NA	NA	NA	NA
1743	0	0	NA	0	0	0	0.00195312		-0.00195312		0.00195312		0		0		0.00195312		NA	NA	NA	NA	NA	NA	0	0	NA	0	0	0	0		0		0.00195312		-0.00195312		-0.00195312		0.00195312		NA	NA	NA	NA	NA	NA
1744	0	0	NA	0	0	0	0.00195312		-0.00195312		0.00195312		0		0		0.00195312		NA	NA	NA	NA	NA	NA	0	0	NA	0	0	0	0		0		0.00195312		-0.00195312		-0.00195312		0.00195312		NA	NA	NA	NA	NA	NA
1745	0	0	NA	0	0	0	0.00195312		-0.00195312		0.00195312		0		0		0.00195312		NA	NA	NA	NA	NA	NA	0	0	NA	0	0	0	0		0		0.00195312		-0.00195312		-0.00195312		0.00195312		NA	NA	NA	NA	NA	NA
1746	0	0	NA	0	0	0	0.00195312		-0.00195312		0.00195312		0		0		0.00195312		NA	NA	NA	NA	NA	NA	0	0	NA	0	0	0	0		0		0.00195312		-0.00195312		-0.00195312		0.00195312		NA	NA	NA	NA	NA	NA
1747	0	0	NA	0	0	0	0.00195312		-0.00195312		0.00195312		0		0		0.00195312		NA	NA	NA	NA	NA	NA	0	0	NA	0	0	0	0		0		0.00195312		-0.00195312		-0.00195312		0.00195312		NA	NA	NA	NA	NA	NA
1748	0	0	NA	0	0	0	0.00195312		-0.00195312		0.00195312		0		0		0.00195312		NA	NA	NA	NA	NA	NA	0	0	NA	0	0	0	0		0		0.00195312		-0.00195312		-0.00195312		0.00195312		NA	NA	NA	NA	NA	NA
1749	0	0	NA	0	0	0	0.00195312		-0.00195312		0.00195312		0		0		0.00195312		NA	NA	NA	NA	NA	NA	0	0	NA	0	0	0	0		0		0.00195312		-0.00195312		-0.00195312		0.00195312		NA	NA	NA	NA	NA	NA
1750	0	0	NA	0	0	0	0.00195312		-0.00195312		0.00195312		0		0		0.00195312		NA	NA	NA	NA	NA	NA	0	0	NA	0	0	0	0		0		0.00195312		-0.00195312		-0.00195312		0.00195312		NA	NA	NA	NA	NA	NA
1751	0	0	NA	0	0	0	0.00195312		-0.00195312		0.00195312		0		0		0.00195312		NA	NA	NA	NA	NA	NA	0	0	NA	0	0	0	0		0		0.00195312		-0.00195312		-0.00195312		0.00195312		NA	NA	NA	NA	NA	NA
1752	0	0	NA	0	0	0	0.00195312		-0.00195312		0.00195312		0		0		0.00195312		NA	NA	NA	NA	NA	NA	0	0	NA	0	0	0	0		0		0.00195312		-0.00195312		-0.00195312		0.00195312		NA	NA	NA	NA	NA	NA
1753	0	0	NA	0	0	0	0.00195312		-0.00195312		0.00195312		0		0		0.00195312		NA	NA	NA	NA	NA	NA	0	0	NA	0	0	0	0		0		0.00195312		-0.00195312		-0.00195312		0.00195312		NA	NA	NA	NA	NA	NA
1754	0	0	NA	0	0	0	0.00195312		-0.00195312		0.00195312		0		0		0.00195312		NA	NA	NA	NA	NA	NA	0	0	NA	0	0	0	0		0		0.00195312		-0.00195312		-0.00195312		0.00195312		NA	NA	NA	NA	NA	NA
1755	0	0	NA	0	0	0	0.00195312		-0.00195312		0.00195312		0		0		0.00195312		NA	NA	NA	NA	NA	NA	0	0	NA	0	0	0	0		0		0.00195312		-0.00195312		-0.00195312		0.00195312		NA	NA	NA	NA	NA	NA
1756	0	0	NA	0	0	0	0.00195312		-0.00195312		0.00195312		0		0		0.00195312		NA	NA	NA	NA	NA	NA	0	0	NA	0	0	0	0		0		0.00195312		-0.00195312		-0.00195312		0.00195312		NA	NA	NA	NA	NA	NA
1757	0	0	NA	0	0	0	0.00195312		-0.00195312		0.00195312		0		0		0.00195312		NA	NA	NA	NA	NA	NA	0	0	NA	0	0	0	0		0		0.00195312		-0.00195312		-0.00195312		0.00195312		NA	NA	NA	NA	NA	NA
1758	0	0	NA	0	0	0	0.00195312		-0.00195312		0.00195312		0		0		0.00195312		NA	NA	NA	NA	NA	NA	0	0	NA	0	0	0	0		0		0.00195312		-0.00195312		-0.00195312		0.00195312		NA	NA	NA	NA	NA	NA
1759	0	0	NA	0	0	0	0.00195312		-0.00195312		0.00195312		0		0		0.00195312		NA	NA	NA	NA	NA	NA	0	0	NA	0	0	0	0		0		0.00195312		-0.00195312		-0.00195312		0.00195312		NA	NA	NA	NA	NA	NA
1760	0	0	NA	0	0	0	0.00195312		-0.00195312		0.00195312		0		0		0.00195312		NA	NA	NA	NA	NA	NA	0	0	NA	0	0	0	0		0		0.00195312		-0.00195312		-0.00195312		0.00195312		NA	NA	NA	NA	NA	NA
1761	0	0	NA	0	0	0	0.00195312		-0.00195312		0.00195312		0		0		0.00195312		NA	NA	NA	NA	NA	NA	0	0	NA	0	0	0	0		0		0.00195312		-0.00195312		-0.00195312		0.00195312		NA	NA	NA	NA	NA	NA
1762	0	0	NA	0	0	0	0.00195312		-0.00195312		0.00195312		0		0		0.00195312		NA	NA	NA	NA	NA	NA	0	0	NA	0	0	0	0		0		0.00195312		-0.00195312		-0.00195312		0.00195312		NA	NA	NA	NA	NA	NA
1763	0	0	NA	0	0	0	0.00195312		-0.00195312		0.00195312		0		0		0.00195312		NA	NA	NA	NA	NA	NA	0	0	NA	0	0	0	0		0		0.00195312		-0.00195312		-0.00195312		0.00195312		NA	NA	NA	NA	NA	NA
1764	0	0	NA	0	0	0	0.00195312		-0.00195312		0.00195312		0		0		0.00195312		NA	NA	NA	NA	NA	NA	0	0	NA	0	0	0	0		0		0.00195312		-0.00195312		-0.00195312		0.00195312		NA	NA	NA	NA	NA	NA
1765	0	0	NA	0	0	0	0.00195312		-0.00195312		0.00195312		0		0		0.00195312		NA	NA	NA	NA	NA	NA	0	0	NA	0	0	0	0		0		0.00195312		-0.00195312		-0.00195312		0.00195312		NA	NA	NA	NA	NA	NA
1766	0	0	NA	0	0	0	0.00195312		-0.00195312		0.00195312		0		0		0.00195312		NA	NA	NA	NA	NA	NA	0	0	NA	0	0	0	0		0		0.00195312		-0.00195312		-0.00195312		0.00195312		NA	NA	NA	NA	NA	NA
1767	0	0	NA	0	0	0	0.00195312		-0.00195312		0.00195312		0		0		0.00195312		NA	NA	NA	NA	NA	NA	0	0	NA	0	0	0	0		0		0.00195312		-0.00195312		-0.00195312		0.00195312		NA	NA	NA	NA	NA	NA
1768	0	0	NA	0	0	0	0.00195312		-0.00195312		0.00195312		0		0		0.00195312		NA	NA	NA	NA	NA	NA	0	0	NA	0	0	0	0		0		0.00195312		-0.00195312		-0.00195312		0.00195312		NA	NA	NA	NA	NA	NA
1769	0	0	NA	0	0	0	0.00195312		-0.00195312		0.00195312		0		0		0.00195312		NA	NA	NA	NA	NA	NA	0	0	NA	0	0	0	0		0		0.00195312		-0.00195312		-0.00195312		0.00195312		NA	NA	NA	NA	NA	NA
1770	0	0	NA	0	0	0	0.00195312		-0.00195312		0.00195312		0		0		0.00195312		NA	NA	NA	NA	NA	NA	0	0	NA	0	0	0	0		0		0.00195312		-0.00195312		-0.00195312		0.00195312		NA	NA	NA	NA	NA	NA
1771	0	0	NA	0	0	0	0.00195312		-0.00195312		0.00195312		0		0		0.00195312		NA	NA	NA	NA	NA	NA	0	0	NA	0	0	0	0		0		0.00195312		-0.00195312		-0.00195312		0.00195312		NA	NA	NA	NA	NA	NA
1772	0	0	NA	0	0	0	0.00195312		-0.00195312		0.00195312		0		0		0.00195312		NA	NA	NA	NA	NA	NA	0	0	NA	0	0	0	0		0		0.00195312		-0.00195312		-0.00195312		0.00195312		NA	NA	NA	NA	NA	NA
1773	0	0	NA	0	0	0	0.00195312		-0.00195312		0.00195312		0		0		0.00195312		NA	NA	NA	NA	NA	NA	0	0	NA	0	0	0	0		0		0.00195312		-0.00195312		-0.00195312		0.00195312		NA	NA	NA	NA	NA	NA
1774	0	0	NA	0	0	0	0.00195312		-0.00195312		0.00195312		0		0		0.00195312		NA	NA	NA	NA	NA	NA	0	0	NA	0	0	0	0		0		0.00195312		-0.00195312		-0.00195312		0.00195312		NA	NA	NA	NA	NA	NA
1775	0	0	NA	0	0	0	0.00195312		-0.00195312		0.00195312		0		0		0.00195312		NA	NA	NA	NA	NA	NA	0	0	NA	0	0	0	0		0		0.00195312		-0.00195312		-0.00195312		0.00195312		NA	NA	NA	NA	NA	NA
1776	0	0	NA	0	0	0	0.00195312		-0.00195312		0.00195312		0		0		0.00195312		NA	NA	NA	NA	NA	NA	0	0	NA	0	0	0	0		0		0.00195312		-0.00195312		-0.00195312		0.00195312		NA	NA	NA	NA	NA	NA
1777	0	0	NA	0	0	0	0.00195312		-0.00195312		0.00195312		0		0		0.00195312		NA	NA	NA	NA	NA	NA	0	0	NA	0	0	0	0		0		0.00195312		-0.00195312		-0.00195312		0.00195312		NA	NA	NA	NA	NA	NA
1778	0	0	NA	0	0	0	0.00195312		-0.00195312		0.00195312		0		0		0.00195312		NA	NA	NA	NA	NA	NA	0	0	NA	0	0	0	0		0		0.00195312		-0.00195312		-0.00195312		0.00195312		NA	NA	NA	NA	NA	NA
1779	0	0	NA	0	0	0	0.00195312		-0.00195312		0.00195312		0		0		0.00195312		NA	NA	NA	NA	NA	NA	0	0	NA	0	0	0	0		0		0.00195312		-0.00195312		-0.00195312		0.00195312		NA	NA	NA	NA	NA	NA
1780	0	0	NA	0	0	0	0.00195312		-0.00195312		0.00195312		0		0		0.00195312		NA	NA	NA	NA	NA	NA	0	0	NA	0	0	0	0		0		0.00195312		-0.00195312		-0.00195312		0.00195312		NA	NA	NA	NA	NA	NA
1781	0	0	NA	0	0	0	0.00195312		-0.00195312		0.00195312		0		0		0.00195312		NA	NA	NA	NA	NA	NA	0	0	NA	0	0	0	0		0		0.00195312		-0.00195312		-0.00195312		0.00195312		NA	NA	NA	NA	NA	NA
1782	0	0	NA	0	0	0	0.00195312		-0.00195312		0.00195312		0		0		0.00195312		NA	NA	NA	NA	NA	NA	0	0	NA	0	0	0	0		0		0.00195312		-0.00195312		-0.00195312		0.00195312		NA	NA	NA	NA	NA	NA
1783	0	0	NA	0	0	0	0.00195312		-0.00195312		0.00195312		0		0		0.00195312		NA	NA	NA	NA	NA	NA	0	0	NA	0	0	0	0		0		0.00195312		-0.00195312		-0.00195312		0.00195312		NA	NA	NA	NA	NA	NA
1784	0	0	NA	0	0	0	0.00195312		-0.00195312		0.00195312		0		0		0.00195312		NA	NA	NA	NA	NA	NA	0	0	NA	0	0	0	0		0		0.00195312		-0.00195312		-0.00195312		0.00195312		NA	NA	NA	NA	NA	NA
1785	0	0	NA	0	0	0	0.00195312		-0.00195312		0.00195312		0		0		0.00195312		NA	NA	NA	NA	NA	NA	0	0	NA	0	0	0	0		0		0.00195312		-0.00195312		-0.00195312		0.00195312		NA	NA	NA	NA	NA	NA
1786	0	0	NA	0	0	0	0.00195312		-0.00195312		0.00195312		0		0		0.00195312		NA	NA	NA	NA	NA	NA	0	0	NA	0	0	0	0		0		0.00195312		-0.00195312		-0.00195312		0.00195312		NA	NA	NA	NA	NA	NA
1787	0	0	NA	0	0	0	0.00195312		-0.00195312		0.00195312		0		0		0.00195312		NA	NA	NA	NA	NA	NA	0	0	NA	0	0	0	0		0		0.00195312		-0.00195312		-0.00195312		0.00195312		NA	NA	NA	NA	NA	NA
1788	0	0	NA	0	0	0	0.00195312		-0.00195312		0.00195312		0		0		0.00195312		NA	NA	NA	NA	NA	NA	0	0	NA	0	0	0	0		0		0.00195312		-0.00195312		-0.00195312		0.00195312		NA	NA	NA	NA	NA	NA
1789	0	0	NA	0	0	0	0.00195312		-0.00195312		0.00195312		0		0		0.00195312		NA	NA	NA	NA	NA	NA	0	0	NA	0	0	0	0		0		0.00195312		-0.00195312		-0.00195312		0.00195312		NA	NA	NA	NA	NA	NA
1790	0	0	NA	0	0	0	0.00195312		-0.00195312		0.00195312		0		0		0.00195312		NA	NA	NA	NA	NA	NA	0	0	NA	0	0	0	0		0		0.00195312		-0.00195312		-0.00195312		0.00195312		NA	NA	NA	NA	NA	NA
1791	0	0	NA	0	0	0	0.00195312		-0.00195312		0.00195312		0		0		0.00195312		NA	NA	NA	NA	NA	NA	0	0	NA	0	0	0	0		0		0.00195312		-0.00195312		-0.00195312		0.00195312		NA	NA	NA	NA	NA	NA
1792	0	0	NA	0	0	0	0.00195312		-0.00195312		0.00195312		0		0		0.00195312		NA	NA	NA	NA	NA	NA	0	0	NA	0	0	0	0		0		0.00195312		-0.00195312		-0.00195312		0.00195312		NA	NA	NA	NA	NA	NA
1793	0	0	NA	0	0	1	0.00195312		-0.00195312		-1.01241		0		0		-0.836906		NA	NA	NA	NA	NA	NA	0	0	NA	0	0	1	0		0		-0.970906		-0.00195312		-0.00195312		-0.838237		NA	NA	NA	NA	NA	NA
1794	0	0	NA	0	0	1	0.00195312		-0.00195312		-1.01241		0		0		-0.836906		NA	NA	NA	NA	NA	NA	0	0	NA	0	0	1	0		0		-0.970906		-0.00195312		-0.00195312		-0.838237		NA	NA	NA	NA	NA	NA
1795	0	0	NA	0	0	0	0.00195312		-0.00195312		0.00195312		0		0		0.00195312		NA	NA	NA	NA	NA	NA	0	0	NA	0	0	0	0		0		0.00195312		-0.00195312		-0.00195312		0.00195312		NA	NA	NA	NA	NA	NA
1796	0	0	NA	0	0	0	0.00195312		-0.00195312		0.00195312		0		0		0.00195312		NA	NA	NA	NA	NA	NA	0	0	NA	0	0	0	0		0		0.00195312		-0.00195312		-0.00195312		0.00195312		NA	NA	NA	NA	NA	NA
1797	0	0	NA	0	0	0	0.00195312		-0.00195312		0.00195312		0		0		0.00195312		NA	NA	NA	NA	NA	NA	0	0	NA	0	0	0	0		0		0.00195312		-0.00195312		-0.00195312		0.00195312		NA	NA	NA	NA	NA	NA
1798	0	0	NA	0	0	0	0.00195312		-0.00195312		0.00195312		0		0		0.00195312		NA	NA	NA	NA	NA	NA	0	0	NA	0	0	0	0		0		0.00195312		-0.00195312		-0.00195312		0.00195312		NA	NA	NA	NA	NA	NA
1799	0	0	NA	0	0	0	0.00195312		-0.00195312		0.00195312		0		0		0.00195312		NA	NA	NA	NA	NA	NA	0	0	NA	0	0	0	0		0		0.00195312		-0.00195312		-0.00195312		0.00195312		NA	NA	NA	NA	NA	NA
1800	0	0	NA	0	0	0	0.00195312		-0.00195312		0.00195312		0		0		0.00195312		NA	NA	NA	NA	NA	NA	0	0	NA	0	0	0	0		0		0.00195312		-0.00195312		-0.00195312		0.00195312		NA	NA	NA	NA	NA	NA
1801	0	0	NA	0	0	0	0.00195312		-0.00195312		0.00195312		0		0		0.00195312		NA	NA	NA	NA	NA	NA	0	0	NA	0	0	0	0		0		0.00195312		-0.00195312		-0.00195312		0.00195312		NA	NA	NA	NA	NA	NA
1802	0	0	NA	0	0	0	0.00195312		-0.00195312		0.00195312		0		0		0.00195312		NA	NA	NA	NA	NA	NA	0	0	NA	0	0	0	0		0		0.00195312		-0.00195312		-0.00195312		0.00195312		NA	NA	NA	NA	NA	NA
1803	0	0	NA	0	0	0	0.00195312		-0.00195312		0.00195312		0		0		0.00195312		NA	NA	NA	NA	NA	NA	0	0	NA	0	0	0	0		0		0.00195312		-0.00195312		-0.00195312		0.00195312		NA	NA	NA	NA	NA	NA
1804	0	0	NA	0	0	0	0.00195312		-0.00195312		0.00195312		0		0		0.00195312		NA	NA	NA	NA	NA	NA	0	0	NA	0	0	0	0		0		0.00195312		-0.00195312		-0.00195312		0.00195312		NA	NA	NA	NA	NA	NA
1805	0	0	NA	0	0	0	0.00195312		-0.00195312		0.00195312		0		0		0.00195312		NA	NA	NA	NA	NA	NA	0	0	NA	0	0	0	0		0		0.00195312		-0.00195312		-0.00195312		0.00195312		NA	NA	NA	NA	NA	NA
1806	0	0	NA	0	0	0	0.00195312		-0.00195312		0.00195312		0		0		0.00195312		NA	NA	NA	NA	NA	NA	0	0	NA	0	0	0	0		0		0.00195312		-0.00195312		-0.00195312		0.00195312		NA	NA	NA	NA	NA	NA
1807	0	0	NA	0	0	0	0.00195312		-0.00195312		0.00195312		0		0		0.00195312		NA	NA	NA	NA	NA	NA	0	0	NA	0	0	0	0		0		0.00195312		-0.00195312		-0.00195312		0.00195312		NA	NA	NA	NA	NA	NA
1808	0	0	NA	0	0	0	0.00195312		-0.00195312		0.00195312		0		0		0.00195312		NA	NA	NA	NA	NA	NA	0	0	NA	0	0	0	0		0		0.00195312		-0.00195312		-0.00195312		0.00195312		NA	NA	NA	NA	NA	NA
1809	0	0	NA	1	0	0	-0.92578		-0.00195312		0.00195312		-0.757357		0		0.00195312		NA	NA	NA	NA	NA	NA	0	0	NA	0	0	0	0		0		0.00195312		-0.00195312		-0.00195312		0.00195312		NA	NA	NA	NA	NA	NA
1810	0	0	NA	0	0	0	0.00195312		-0.00195312		0.00195312		0		0		0.00195312		NA	NA	NA	NA	NA	NA	0	0	NA	0	0	0	0		0		0.00195312		-0.00195312		-0.00195312		0.00195312		NA	NA	NA	NA	NA	NA
1811	0	0	NA	0	0	0	0.00195312		-0.00195312		0.00195312		0		0		0.00195312		NA	NA	NA	NA	NA	NA	0	0	NA	0	0	0	0		0		0.00195312		-0.00195312		-0.00195312		0.00195312		NA	NA	NA	NA	NA	NA
1812	0	0	NA	0	0	0	0.00195312		-0.00195312		0.00195312		0		0		0.00195312		NA	NA	NA	NA	NA	NA	0	0	NA	0	0	0	0		0		0.00195312		-0.00195312		-0.00195312		0.00195312		NA	NA	NA	NA	NA	NA
1813	0	0	NA	0	0	0	0.00195312		-0.00195312		0.00195312		0		0		0.00195312		NA	NA	NA	NA	NA	NA	0	0	NA	0	0	0	0		0		0.00195312		-0.00195312		-0.00195312		0.00195312		NA	NA	NA	NA	NA	NA
1814	0	0	NA	0	0	0	0.00195312		-0.00195312		0.00195312		0		0		0.00195312		NA	NA	NA	NA	NA	NA	0	0	NA	0	0	0	0		0		0.00195312		-0.00195312		-0.00195312		0.00195312		NA	NA	NA	NA	NA	NA
1815	0	0	NA	0	0	0	0.00195312		-0.00195312		0.00195312		0		0		0.00195312		NA	NA	NA	NA	NA	NA	0	0	NA	0	0	0	0		0		0.00195312		-0.00195312		-0.00195312		0.00195312		NA	NA	NA	NA	NA	NA
1816	0	0	NA	0	0	0	0.00195312		-0.00195312		0.00195312		0		0		0.00195312		NA	NA	NA	NA	NA	NA	0	0	NA	0	0	0	0		0		0.00195312		-0.00195312		-0.00195312		0.00195312		NA	NA	NA	NA	NA	NA
1817	0	0	NA	0	0	0	0.00195312		-0.00195312		0.00195312		0		0		0.00195312		NA	NA	NA	NA	NA	NA	0	0	NA	0	0	0	0		0		0.00195312		-0.00195312		-0.00195312		0.00195312		NA	NA	NA	NA	NA	NA
1818	0	0	NA	0	0	0	0.00195312		-0.00195312		0.00195312		0		0		0.00195312		NA	NA	NA	NA	NA	NA	0	0	NA	0	0	0	0		0		0.00195312		-0.00195312		-0.00195312		0.00195312		NA	NA	NA	NA	NA	NA
1819	0	0	NA	0	0	0	0.00195312		-0.00195312		0.00195312		0		0		0.00195312		NA	NA	NA	NA	NA	NA	0	0	NA	0	0	0	0		0		0.00195312		-0.00195312		-0.00195312		0.00195312		NA	NA	NA	NA	NA	NA
1820	0	0	NA	0	0	0	0.00195312		-0.00195312		0.00195312		0		0		0.00195312		NA	NA	NA	NA	NA	NA	0	0	NA	0	0	0	0		0		0.00195312		-0.00195312		-0.00195312		0.00195312		NA	NA	NA	NA	NA	NA
1821	0	0	NA	0	0	0	0.00195312		-0.00195312		0.00195312		0		0		0.00195312		NA	NA	NA	NA	NA	NA	0	0	NA	0	0	0	0		0		0.00195312		-0.00195312		-0.00195312		0.00195312		NA	NA	NA	NA	NA	NA
1822	0	0	NA	0	0	0	0.00195312		-0.00195312		0.00195312		0		0		0.00195312		NA	NA	NA	NA	NA	NA	0	0	NA	0	0	0	0		0		0.00195312		-0.00195312		-0.00195312		0.00195312		NA	NA	NA	NA	NA	NA
1823	0	0	NA	0	0	0	0.00195312		-0.00195312		0.00195312		0		0		0.00195312		NA	NA	NA	NA	NA	NA	0	0	NA	0	0	0	0		0		0.00195312		-0.00195312		-0.00195312		0.00195312		NA	NA	NA	NA	NA	NA
1824	0	0	NA	0	0	0	0.00195312		-0.00195312		0.00195312		0		0		0.00195312		NA	NA	NA	NA	NA	NA	0	0	NA	0	0	0	0		0		0.00195312		-0.00195312		-0.00195312		0.00195312		NA	NA	NA	NA	NA	NA
1825	0	0	NA	0	0	0	0.00195312		-0.00195312		0.00195312		0		0		0.00195312		NA	NA	NA	NA	NA	NA	0	0	NA	0	0	0	0		0		0.00195312		-0.00195312		-0.00195312		0.00195312		NA	NA	NA	NA	NA	NA
1826	0	0	NA	0	0	0	0.00195312		-0.00195312		0.00195312		0		0		0.00195312		NA	NA	NA	NA	NA	NA	0	0	NA	0	0	0	0		0		0.00195312		-0.00195312		-0.00195312		0.00195312		NA	NA	NA	NA	NA	NA
1827	0	0	NA	0	0	0	0.00195312		-0.00195312		0.00195312		0		0		0.00195312		NA	NA	NA	NA	NA	NA	0	0	NA	0	0	0	0		0		0.00195312		-0.00195312		-0.00195312		0.00195312		NA	NA	NA	NA	NA	NA
1828	0	0	NA	0	0	0	0.00195312		-0.00195312		0.00195312		0		0		0.00195312		NA	NA	NA	NA	NA	NA	0	0	NA	0	0	0	0		0		0.00195312		-0.00195312		-0.00195312		0.00195312		NA	NA	NA	NA	NA	NA
1829	0	0	NA	0	0	0	0.00195312		-0.00195312		0.00195312		0		0		0.00195312		NA	NA	NA	NA	NA	NA	0	0	NA	0	0	0	0		0		0.00195312		-0.00195312		-0.00195312		0.00195312		NA	NA	NA	NA	NA	NA
1830	0	0	NA	0	0	0	0.00195312		-0.00195312		0.00195312		0		0		0.00195312		NA	NA	NA	NA	NA	NA	0	0	NA	0	0	0	0		0		0.00195312		-0.00195312		-0.00195312		0.00195312		NA	NA	NA	NA	NA	NA
1831	0	0	NA	0	0	0	0.00195312		-0.00195312		0.00195312		0		0		0.00195312		NA	NA	NA	NA	NA	NA	0	0	NA	0	0	0	0		0		0.00195312		-0.00195312		-0.00195312		0.00195312		NA	NA	NA	NA	NA	NA
1832	0	0	NA	0	0	0	0.00195312		-0.00195312		0.00195312		0		0		0.00195312		NA	NA	NA	NA	NA	NA	0	0	NA	0	0	0	0		0		0.00195312		-0.00195312		-0.00195312		0.00195312		NA	NA	NA	NA	NA	NA
1833	0	0	NA	0	0	0	0.00195312		-0.00195312		0.00195312		0		0		0.00195312		NA	NA	NA	NA	NA	NA	0	0	NA	0	0	0	0		0		0.00195312		-0.00195312		-0.00195312		0.00195312		NA	NA	NA	NA	NA	NA
1834	0	0	NA	0	0	0	0.00195312		-0.00195312		0.00195312		0		0		0.00195312		NA	NA	NA	NA	NA	NA	0	0	NA	0	0	0	0		0		0.00195312		-0.00195312		-0.00195312		0.00195312		NA	NA	NA	NA	NA	NA
1835	0	0	NA	0	0	0	0.00195312		-0.00195312		0.00195312		0		0		0.00195312		NA	NA	NA	NA	NA	NA	0	0	NA	0	0	0	0		0		0.00195312		-0.00195312		-0.00195312		0.00195312		NA	NA	NA	NA	NA	NA
1836	0	0	NA	0	0	0	0.00195312		-0.00195312		0.00195312		0		0		0.00195312		NA	NA	NA	NA	NA	NA	0	0	NA	0	0	0	0		0		0.00195312		-0.00195312		-0.00195312		0.00195312		NA	NA	NA	NA	NA	NA
1837	0	0	NA	0	0	0	0.00195312		-0.00195312		0.00195312		0		0		0.00195312		NA	NA	NA	NA	NA	NA	0	0	NA	0	0	0	0		0		0.00195312		-0.00195312		-0.00195312		0.00195312		NA	NA	NA	NA	NA	NA
1838	0	0	NA	0	0	0	0.00195312		-0.00195312		0.00195312		0		0		0.00195312		NA	NA	NA	NA	NA	NA	0	0	NA	0	0	0	0		0		0.00195312		-0.00195312		-0.00195312		0.00195312		NA	NA	NA	NA	NA	NA
1839	0	0	NA	0	0	0	0.00195312		-0.00195312		0.00195312		0		0		0.00195312		NA	NA	NA	NA	NA	NA	0	0	NA	0	0	0	0		0		0.00195312		-0.00195312		-0.00195312		0.00195312		NA	NA	NA	NA	NA	NA
1840	0	0	NA	0	0	0	0.00195312		-0.00195312		0.00195312		0		0		0.00195312		NA	NA	NA	NA	NA	NA	0	0	NA	0	0	0	0		0		0.00195312		-0.00195312		-0.00195312		0.00195312		NA	NA	NA	NA	NA	NA
1841	0	0	NA	0	0	0	0.00195312		-0.00195312		0.00195312		0		0		0.00195312		NA	NA	NA	NA	NA	NA	0	0	NA	0	0	0	0		0		0.00195312		-0.00195312		-0.00195312		0.00195312		NA	NA	NA	NA	NA	NA
1842	0	0	NA	0	0	0	0.00195312		-0.00195312		0.00195312		0		0		0.00195312		NA	NA	NA	NA	NA	NA	0	0	NA	0	0	0	0		0		0.00195312		-0.00195312		-0.00195312		0.00195312		NA	NA	NA	NA	NA	NA
1843	0	0	NA	0	0	0	0.00195312		-0.00195312		0.00195312		0		0		0.00195312		NA	NA	NA	NA	NA	NA	0	0	NA	0	0	0	0		0		0.00195312		-0.00195312		-0.00195312		0.00195312		NA	NA	NA	NA	NA	NA
1844	0	0	NA	0	0	0	0.00195312		-0.00195312		0.00195312		0		0		0.00195312		NA	NA	NA	NA	NA	NA	0	0	NA	0	0	0	0		0		0.00195312		-0.00195312		-0.00195312		0.00195312		NA	NA	NA	NA	NA	NA
1845	0	0	NA	0	0	0	0.00195312		-0.00195312		0.00195312		0		0		0.00195312		NA	NA	NA	NA	NA	NA	0	0	NA	0	0	0	0		0		0.00195312		-0.00195312		-0.00195312		0.00195312		NA	NA	NA	NA	NA	NA
1846	0	0	NA	0	0	0	0.00195312		-0.00195312		0.00195312		0		0		0.00195312		NA	NA	NA	NA	NA	NA	0	0	NA	0	0	0	0		0		0.00195312		-0.00195312		-0.00195312		0.00195312		NA	NA	NA	NA	NA	NA
1847	1	0	NA	0	0	0	0.921873		0.877125		0.839562		0		0		0.00195312		NA	NA	NA	NA	NA	NA	0	0	NA	0	0	0	0		0		0.00195312		-0.00195312		-0.00195312		0.00195312		NA	NA	NA	NA	NA	NA
1848	0	0	NA	0	0	0	0.00195312		-0.00195312		0.00195312		0		0		0.00195312		NA	NA	NA	NA	NA	NA	0	0	NA	0	0	0	0		0		0.00195312		-0.00195312		-0.00195312		0.00195312		NA	NA	NA	NA	NA	NA
1849	0	0	NA	0	0	0	0.00195312		-0.00195312		0.00195312		0		0		0.00195312		NA	NA	NA	NA	NA	NA	0	0	NA	0	0	0	0		0		0.00195312		-0.00195312		-0.00195312		0.00195312		NA	NA	NA	NA	NA	NA
1850	1	0	NA	0	0	1	0.921873		0.877125		-0.0046822		0		0		-0.836906		NA	NA	NA	NA	NA	NA	1	0	NA	0	0	1	0.916653		0.924479		-0.00312413		-0.00195312		-0.00195312		-0.838237		NA	NA	NA	NA	NA	NA
1851	0	0	NA	0	0	1	0.00195312		-0.00195312		-1.01241		0		0		-0.836906		NA	NA	NA	NA	NA	NA	0	0	NA	0	0	1	0		0		-0.970906		-0.00195312		-0.00195312		-0.838237		NA	NA	NA	NA	NA	NA
1852	0	1	NA	0	0	0	0.00195312		-0.00195312		0.00195312		1.10114		1.05553		1.01494		NA	NA	NA	NA	NA	NA	0	1	NA	0	0	0	0		0		0.00195312		1.04942		1.05663		1.01238		NA	NA	NA	NA	NA	NA
1853	0	0	NA	0	0	2	0.00195312		-0.00195312		-2.4285		0		0		-2.00858		NA	NA	NA	NA	NA	NA	0	0	NA	0	0	1	0		0		-0.970906		-0.00195312		-0.00195312		-0.838237		NA	NA	NA	NA	NA	NA
1854	0	0	NA	1	0	0	-0.92578		-0.00195312		0.00195312		-0.757357		0		0.00195312		NA	NA	NA	NA	NA	NA	0	0	NA	0	0	0	0		0		0.00195312		-0.00195312		-0.00195312		0.00195312		NA	NA	NA	NA	NA	NA
1855	0	0	NA	1	0	0	-0.92578		-0.00195312		0.00195312		-0.757357		0		0.00195312		NA	NA	NA	NA	NA	NA	0	0	NA	0	0	0	0		0		0.00195312		-0.00195312		-0.00195312		0.00195312		NA	NA	NA	NA	NA	NA
1856	1	0	NA	1	0	0	-0.0015625		0.877125		0.839562		-0.757357		0		0.00195312		NA	NA	NA	NA	NA	NA	0	0	NA	0	0	0	0		0		0.00195312		-0.00195312		-0.00195312		0.00195312		NA	NA	NA	NA	NA	NA
1857	1	0	NA	1	0	0	-0.0015625		0.877125		0.839562		-0.757357		0		0.00195312		NA	NA	NA	NA	NA	NA	0	0	NA	0	0	0	0		0		0.00195312		-0.00195312		-0.00195312		0.00195312		NA	NA	NA	NA	NA	NA
1858	1	1	NA	1	0	0	-0.0015625		0.877125		0.839562		0.0279994		1.05553		1.01494		NA	NA	NA	NA	NA	NA	0	0	NA	0	0	0	0		0		0.00195312		-0.00195312		-0.00195312		0.00195312		NA	NA	NA	NA	NA	NA
1859	0	1	NA	0	2	0	0.00195312		-2.32892		0.00195312		1.10114		-0.150403		1.01494		NA	NA	NA	NA	NA	NA	0	1	NA	0	2	0	0		-2.21562		0.00195312		1.04942		-0.145378		1.01238		NA	NA	NA	NA	NA	NA
1860	0	0	NA	0	0	0	0.00195312		-0.00195312		0.00195312		0		0		0.00195312		NA	NA	NA	NA	NA	NA	0	0	NA	0	0	0	0		0		0.00195312		-0.00195312		-0.00195312		0.00195312		NA	NA	NA	NA	NA	NA
1861	0	0	NA	0	0	0	0.00195312		-0.00195312		0.00195312		0		0		0.00195312		NA	NA	NA	NA	NA	NA	0	0	NA	0	0	0	0		0		0.00195312		-0.00195312		-0.00195312		0.00195312		NA	NA	NA	NA	NA	NA
1862	0	0	NA	0	0	0	0.00195312		-0.00195312		0.00195312		0		0		0.00195312		NA	NA	NA	NA	NA	NA	0	0	NA	0	0	0	0		0		0.00195312		-0.00195312		-0.00195312		0.00195312		NA	NA	NA	NA	NA	NA
1863	0	0	NA	0	0	0	0.00195312		-0.00195312		0.00195312		0		0		0.00195312		NA	NA	NA	NA	NA	NA	0	0	NA	0	0	0	0		0		0.00195312		-0.00195312		-0.00195312		0.00195312		NA	NA	NA	NA	NA	NA
1864	0	0	NA	0	0	1	0.00195312		-0.00195312		-1.01241		0		0		-0.836906		NA	NA	NA	NA	NA	NA	0	0	NA	0	0	0	0		0		0.00195312		-0.00195312		-0.00195312		0.00195312		NA	NA	NA	NA	NA	NA
1865	1	0	NA	0	0	1	0.921873		0.877125		-0.0046822		0		0		-0.836906		NA	NA	NA	NA	NA	NA	0	0	NA	0	0	0	0		0		0.00195312		-0.00195312		-0.00195312		0.00195312		NA	NA	NA	NA	NA	NA
1866	1	1	NA	0	2	0	0.921873		-0.354828		0.839562		1.10114		-0.150403		1.01494		NA	NA	NA	NA	NA	NA	0	1	NA	0	2	0	0		-2.21562		0.00195312		1.04942		-0.145378		1.01238		NA	NA	NA	NA	NA	NA
1867	0	0	NA	0	0	0	0.00195312		-0.00195312		0.00195312		0		0		0.00195312		NA	NA	NA	NA	NA	NA	0	0	NA	0	0	0	0		0		0.00195312		-0.00195312		-0.00195312		0.00195312		NA	NA	NA	NA	NA	NA
1868	0	0	NA	0	0	0	0.00195312		-0.00195312		0.00195312		0		0		0.00195312		NA	NA	NA	NA	NA	NA	0	0	NA	0	0	0	0		0		0.00195312		-0.00195312		-0.00195312		0.00195312		NA	NA	NA	NA	NA	NA
1869	0	0	NA	0	0	0	0.00195312		-0.00195312		0.00195312		0		0		0.00195312		NA	NA	NA	NA	NA	NA	0	0	NA	0	0	0	0		0		0.00195312		-0.00195312		-0.00195312		0.00195312		NA	NA	NA	NA	NA	NA
1870	0	0	NA	0	0	0	0.00195312		-0.00195312		0.00195312		0		0		0.00195312		NA	NA	NA	NA	NA	NA	0	0	NA	0	0	0	0		0		0.00195312		-0.00195312		-0.00195312		0.00195312		NA	NA	NA	NA	NA	NA
1871	0	0	NA	0	0	0	0.00195312		-0.00195312		0.00195312		0		0		0.00195312		NA	NA	NA	NA	NA	NA	0	0	NA	0	0	0	0		0		0.00195312		-0.00195312		-0.00195312		0.00195312		NA	NA	NA	NA	NA	NA
1872	0	0	NA	0	0	0	0.00195312		-0.00195312		0.00195312		0		0		0.00195312		NA	NA	NA	NA	NA	NA	0	0	NA	0	0	0	0		0		0.00195312		-0.00195312		-0.00195312		0.00195312		NA	NA	NA	NA	NA	NA
1873	0	0	NA	0	0	0	0.00195312		-0.00195312		0.00195312		0		0		0.00195312		NA	NA	NA	NA	NA	NA	0	0	NA	0	0	0	0		0		0.00195312		-0.00195312		-0.00195312		0.00195312		NA	NA	NA	NA	NA	NA
1874	0	0	NA	0	0	0	0.00195312		-0.00195312		0.00195312		0		0		0.00195312		NA	NA	NA	NA	NA	NA	0	0	NA	0	0	0	0		0		0.00195312		-0.00195312		-0.00195312		0.00195312		NA	NA	NA	NA	NA	NA
1875	77	50	NA	81	64	64	-0.118765		0.459306		0.101202		-1.5681		-0.0797241		-0.365575		NA	NA	NA	NA	NA	NA	69	48	NA	75	63	63	-0.323097		0.280189		0.0252947		-2.03655		-0.153596		-0.538576		NA	NA	NA	NA	NA	NA
1876	76	50	NA	82	64	63	-0.253105		0.36004		0.112873		-1.74714		-0.0797241		-0.270281		NA	NA	NA	NA	NA	NA	68	48	NA	76	63	62	-0.54109		0.198461		0.0291845		-2.25837		-0.153596		-0.421899		NA	NA	NA	NA	NA	NA
1877	0	0	NA	1	0	0	-0.92578		-0.00195312		0.00195312		-0.757357		0		0.00195312		NA	NA	NA	NA	NA	NA	0	0	NA	0	0	0	0		0		0.00195312		-0.00195312		-0.00195312		0.00195312		NA	NA	NA	NA	NA	NA
1878	0	0	NA	0	0	0	0.00195312		-0.00195312		0.00195312		0		0		0.00195312		NA	NA	NA	NA	NA	NA	0	0	NA	0	0	0	0		0		0.00195312		-0.00195312		-0.00195312		0.00195312		NA	NA	NA	NA	NA	NA
1879	0	0	NA	0	0	0	0.00195312		-0.00195312		0.00195312		0		0		0.00195312		NA	NA	NA	NA	NA	NA	0	0	NA	0	0	0	0		0		0.00195312		-0.00195312		-0.00195312		0.00195312		NA	NA	NA	NA	NA	NA
1880	0	0	NA	0	0	0	0.00195312		-0.00195312		0.00195312		0		0		0.00195312		NA	NA	NA	NA	NA	NA	0	0	NA	0	0	0	0		0		0.00195312		-0.00195312		-0.00195312		0.00195312		NA	NA	NA	NA	NA	NA
1881	0	0	NA	0	0	0	0.00195312		-0.00195312		0.00195312		0		0		0.00195312		NA	NA	NA	NA	NA	NA	0	0	NA	0	0	0	0		0		0.00195312		-0.00195312		-0.00195312		0.00195312		NA	NA	NA	NA	NA	NA
1882	0	0	NA	0	0	0	0.00195312		-0.00195312		0.00195312		0		0		0.00195312		NA	NA	NA	NA	NA	NA	0	0	NA	0	0	0	0		0		0.00195312		-0.00195312		-0.00195312		0.00195312		NA	NA	NA	NA	NA	NA
1883	0	0	NA	0	0	0	0.00195312		-0.00195312		0.00195312		0		0		0.00195312		NA	NA	NA	NA	NA	NA	0	0	NA	0	0	0	0		0		0.00195312		-0.00195312		-0.00195312		0.00195312		NA	NA	NA	NA	NA	NA
1884	0	0	NA	0	0	0	0.00195312		-0.00195312		0.00195312		0		0		0.00195312		NA	NA	NA	NA	NA	NA	0	0	NA	0	0	0	0		0		0.00195312		-0.00195312		-0.00195312		0.00195312		NA	NA	NA	NA	NA	NA
1885	0	0	NA	0	0	0	0.00195312		-0.00195312		0.00195312		0		0		0.00195312		NA	NA	NA	NA	NA	NA	0	0	NA	0	0	0	0		0		0.00195312		-0.00195312		-0.00195312		0.00195312		NA	NA	NA	NA	NA	NA
1886	0	0	NA	0	0	0	0.00195312		-0.00195312		0.00195312		0		0		0.00195312		NA	NA	NA	NA	NA	NA	0	0	NA	0	0	0	0		0		0.00195312		-0.00195312		-0.00195312		0.00195312		NA	NA	NA	NA	NA	NA
1887	0	0	NA	0	0	0	0.00195312		-0.00195312		0.00195312		0		0		0.00195312		NA	NA	NA	NA	NA	NA	0	0	NA	0	0	0	0		0		0.00195312		-0.00195312		-0.00195312		0.00195312		NA	NA	NA	NA	NA	NA
1888	0	0	NA	0	0	0	0.00195312		-0.00195312		0.00195312		0		0		0.00195312		NA	NA	NA	NA	NA	NA	0	0	NA	0	0	0	0		0		0.00195312		-0.00195312		-0.00195312		0.00195312		NA	NA	NA	NA	NA	NA
1889	0	0	NA	0	0	0	0.00195312		-0.00195312		0.00195312		0		0		0.00195312		NA	NA	NA	NA	NA	NA	0	0	NA	0	0	0	0		0		0.00195312		-0.00195312		-0.00195312		0.00195312		NA	NA	NA	NA	NA	NA
1890	0	0	NA	0	0	0	0.00195312		-0.00195312		0.00195312		0		0		0.00195312		NA	NA	NA	NA	NA	NA	0	0	NA	0	0	0	0		0		0.00195312		-0.00195312		-0.00195312		0.00195312		NA	NA	NA	NA	NA	NA
1891	0	0	NA	0	0	0	0.00195312		-0.00195312		0.00195312		0		0		0.00195312		NA	NA	NA	NA	NA	NA	0	0	NA	0	0	0	0		0		0.00195312		-0.00195312		-0.00195312		0.00195312		NA	NA	NA	NA	NA	NA
1892	0	0	NA	0	0	0	0.00195312		-0.00195312		0.00195312		0		0		0.00195312		NA	NA	NA	NA	NA	NA	0	0	NA	0	0	0	0		0		0.00195312		-0.00195312		-0.00195312		0.00195312		NA	NA	NA	NA	NA	NA
1893	0	0	NA	0	0	0	0.00195312		-0.00195312		0.00195312		0		0		0.00195312		NA	NA	NA	NA	NA	NA	0	0	NA	0	0	0	0		0		0.00195312		-0.00195312		-0.00195312		0.00195312		NA	NA	NA	NA	NA	NA
1894	0	0	NA	0	0	0	0.00195312		-0.00195312		0.00195312		0		0		0.00195312		NA	NA	NA	NA	NA	NA	0	0	NA	0	0	0	0		0		0.00195312		-0.00195312		-0.00195312		0.00195312		NA	NA	NA	NA	NA	NA
1895	0	0	NA	0	0	0	0.00195312		-0.00195312		0.00195312		0		0		0.00195312		NA	NA	NA	NA	NA	NA	0	0	NA	0	0	0	0		0		0.00195312		-0.00195312		-0.00195312		0.00195312		NA	NA	NA	NA	NA	NA
1896	0	0	NA	0	0	0	0.00195312		-0.00195312		0.00195312		0		0		0.00195312		NA	NA	NA	NA	NA	NA	0	0	NA	0	0	0	0		0		0.00195312		-0.00195312		-0.00195312		0.00195312		NA	NA	NA	NA	NA	NA
1897	1	0	NA	0	0	0	0.921873		0.877125		0.839562		0		0		0.00195312		NA	NA	NA	NA	NA	NA	0	0	NA	0	0	0	0		0		0.00195312		-0.00195312		-0.00195312		0.00195312		NA	NA	NA	NA	NA	NA
1898	1	0	NA	0	0	0	0.921873		0.877125		0.839562		0		0		0.00195312		NA	NA	NA	NA	NA	NA	0	0	NA	0	0	0	0		0		0.00195312		-0.00195312		-0.00195312		0.00195312		NA	NA	NA	NA	NA	NA
1899	1	0	NA	0	0	0	0.921873		0.877125		0.839562		0		0		0.00195312		NA	NA	NA	NA	NA	NA	0	0	NA	0	0	0	0		0		0.00195312		-0.00195312		-0.00195312		0.00195312		NA	NA	NA	NA	NA	NA
1900	0	0	NA	0	0	0	0.00195312		-0.00195312		0.00195312		0		0		0.00195312		NA	NA	NA	NA	NA	NA	0	0	NA	0	0	0	0		0		0.00195312		-0.00195312		-0.00195312		0.00195312		NA	NA	NA	NA	NA	NA
1901	0	0	NA	0	0	0	0.00195312		-0.00195312		0.00195312		0		0		0.00195312		NA	NA	NA	NA	NA	NA	0	0	NA	0	0	0	0		0		0.00195312		-0.00195312		-0.00195312		0.00195312		NA	NA	NA	NA	NA	NA
1902	0	0	NA	0	0	0	0.00195312		-0.00195312		0.00195312		0		0		0.00195312		NA	NA	NA	NA	NA	NA	0	0	NA	0	0	0	0		0		0.00195312		-0.00195312		-0.00195312		0.00195312		NA	NA	NA	NA	NA	NA
1903	0	0	NA	0	0	0	0.00195312		-0.00195312		0.00195312		0		0		0.00195312		NA	NA	NA	NA	NA	NA	0	0	NA	0	0	0	0		0		0.00195312		-0.00195312		-0.00195312		0.00195312		NA	NA	NA	NA	NA	NA
1904	0	0	NA	0	0	0	0.00195312		-0.00195312		0.00195312		0		0		0.00195312		NA	NA	NA	NA	NA	NA	0	0	NA	0	0	0	0		0		0.00195312		-0.00195312		-0.00195312		0.00195312		NA	NA	NA	NA	NA	NA
1905	0	0	NA	0	0	0	0.00195312		-0.00195312		0.00195312		0		0		0.00195312		NA	NA	NA	NA	NA	NA	0	0	NA	0	0	0	0		0		0.00195312		-0.00195312		-0.00195312		0.00195312		NA	NA	NA	NA	NA	NA
1906	0	0	NA	0	0	0	0.00195312		-0.00195312		0.00195312		0		0		0.00195312		NA	NA	NA	NA	NA	NA	0	0	NA	0	0	0	0		0		0.00195312		-0.00195312		-0.00195312		0.00195312		NA	NA	NA	NA	NA	NA
1907	1	0	NA	0	0	0	0.921873		0.877125		0.839562		0		0		0.00195312		NA	NA	NA	NA	NA	NA	0	0	NA	0	0	0	0		0		0.00195312		-0.00195312		-0.00195312		0.00195312		NA	NA	NA	NA	NA	NA
1908	0	0	NA	0	0	0	0.00195312		-0.00195312		0.00195312		0		0		0.00195312		NA	NA	NA	NA	NA	NA	0	0	NA	0	0	0	0		0		0.00195312		-0.00195312		-0.00195312		0.00195312		NA	NA	NA	NA	NA	NA
1909	0	0	NA	0	0	0	0.00195312		-0.00195312		0.00195312		0		0		0.00195312		NA	NA	NA	NA	NA	NA	0	0	NA	0	0	0	0		0		0.00195312		-0.00195312		-0.00195312		0.00195312		NA	NA	NA	NA	NA	NA
1910	0	0	NA	0	0	0	0.00195312		-0.00195312		0.00195312		0		0		0.00195312		NA	NA	NA	NA	NA	NA	0	0	NA	0	0	0	0		0		0.00195312		-0.00195312		-0.00195312		0.00195312		NA	NA	NA	NA	NA	NA
1911	0	0	NA	0	0	0	0.00195312		-0.00195312		0.00195312		0		0		0.00195312		NA	NA	NA	NA	NA	NA	0	0	NA	0	0	0	0		0		0.00195312		-0.00195312		-0.00195312		0.00195312		NA	NA	NA	NA	NA	NA
1912	0	0	NA	0	0	0	0.00195312		-0.00195312		0.00195312		0		0		0.00195312		NA	NA	NA	NA	NA	NA	0	0	NA	0	0	0	0		0		0.00195312		-0.00195312		-0.00195312		0.00195312		NA	NA	NA	NA	NA	NA
1913	0	0	NA	0	0	0	0.00195312		-0.00195312		0.00195312		0		0		0.00195312		NA	NA	NA	NA	NA	NA	0	0	NA	0	0	0	0		0		0.00195312		-0.00195312		-0.00195312		0.00195312		NA	NA	NA	NA	NA	NA
1914	0	0	NA	0	0	0	0.00195312		-0.00195312		0.00195312		0		0		0.00195312		NA	NA	NA	NA	NA	NA	0	0	NA	0	0	0	0		0		0.00195312		-0.00195312		-0.00195312		0.00195312		NA	NA	NA	NA	NA	NA
1915	1	0	NA	0	0	0	0.921873		0.877125		0.839562		0		0		0.00195312		NA	NA	NA	NA	NA	NA	0	0	NA	0	0	0	0		0		0.00195312		-0.00195312		-0.00195312		0.00195312		NA	NA	NA	NA	NA	NA
1916	0	0	NA	0	0	0	0.00195312		-0.00195312		0.00195312		0		0		0.00195312		NA	NA	NA	NA	NA	NA	0	0	NA	0	0	0	0		0		0.00195312		-0.00195312		-0.00195312		0.00195312		NA	NA	NA	NA	NA	NA
1917	0	0	NA	0	0	0	0.00195312		-0.00195312		0.00195312		0		0		0.00195312		NA	NA	NA	NA	NA	NA	0	0	NA	0	0	0	0		0		0.00195312		-0.00195312		-0.00195312		0.00195312		NA	NA	NA	NA	NA	NA
1918	0	0	NA	0	0	0	0.00195312		-0.00195312		0.00195312		0		0		0.00195312		NA	NA	NA	NA	NA	NA	0	0	NA	0	0	0	0		0		0.00195312		-0.00195312		-0.00195312		0.00195312		NA	NA	NA	NA	NA	NA
1919	0	0	NA	0	0	0	0.00195312		-0.00195312		0.00195312		0		0		0.00195312		NA	NA	NA	NA	NA	NA	0	0	NA	0	0	0	0		0		0.00195312		-0.00195312		-0.00195312		0.00195312		NA	NA	NA	NA	NA	NA
1920	0	0	NA	0	0	0	0.00195312		-0.00195312		0.00195312		0		0		0.00195312		NA	NA	NA	NA	NA	NA	0	0	NA	0	0	0	0		0		0.00195312		-0.00195312		-0.00195312		0.00195312		NA	NA	NA	NA	NA	NA
1921	0	0	NA	0	0	0	0.00195312		-0.00195312		0.00195312		0		0		0.00195312		NA	NA	NA	NA	NA	NA	0	0	NA	0	0	0	0		0		0.00195312		-0.00195312		-0.00195312		0.00195312		NA	NA	NA	NA	NA	NA
1922	0	0	NA	0	0	0	0.00195312		-0.00195312		0.00195312		0		0		0.00195312		NA	NA	NA	NA	NA	NA	0	0	NA	0	0	0	0		0		0.00195312		-0.00195312		-0.00195312		0.00195312		NA	NA	NA	NA	NA	NA
1923	0	0	NA	0	0	0	0.00195312		-0.00195312		0.00195312		0		0		0.00195312		NA	NA	NA	NA	NA	NA	0	0	NA	0	0	0	0		0		0.00195312		-0.00195312		-0.00195312		0.00195312		NA	NA	NA	NA	NA	NA
1924	0	0	NA	0	0	0	0.00195312		-0.00195312		0.00195312		0		0		0.00195312		NA	NA	NA	NA	NA	NA	0	0	NA	0	0	0	0		0		0.00195312		-0.00195312		-0.00195312		0.00195312		NA	NA	NA	NA	NA	NA
1925	0	0	NA	0	0	0	0.00195312		-0.00195312		0.00195312		0		0		0.00195312		NA	NA	NA	NA	NA	NA	0	0	NA	0	0	0	0		0		0.00195312		-0.00195312		-0.00195312		0.00195312		NA	NA	NA	NA	NA	NA
1926	0	0	NA	0	0	0	0.00195312		-0.00195312		0.00195312		0		0		0.00195312		NA	NA	NA	NA	NA	NA	0	0	NA	0	0	0	0		0		0.00195312		-0.00195312		-0.00195312		0.00195312		NA	NA	NA	NA	NA	NA
1927	0	0	NA	0	0	0	0.00195312		-0.00195312		0.00195312		0		0		0.00195312		NA	NA	NA	NA	NA	NA	0	0	NA	0	0	0	0		0		0.00195312		-0.00195312		-0.00195312		0.00195312		NA	NA	NA	NA	NA	NA
1928	0	0	NA	0	0	0	0.00195312		-0.00195312		0.00195312		0		0		0.00195312		NA	NA	NA	NA	NA	NA	0	0	NA	0	0	0	0		0		0.00195312		-0.00195312		-0.00195312		0.00195312		NA	NA	NA	NA	NA	NA
1929	0	0	NA	0	0	0	0.00195312		-0.00195312		0.00195312		0		0		0.00195312		NA	NA	NA	NA	NA	NA	0	0	NA	0	0	0	0		0		0.00195312		-0.00195312		-0.00195312		0.00195312		NA	NA	NA	NA	NA	NA
1930	0	0	NA	0	0	0	0.00195312		-0.00195312		0.00195312		0		0		0.00195312		NA	NA	NA	NA	NA	NA	0	0	NA	0	0	0	0		0		0.00195312		-0.00195312		-0.00195312		0.00195312		NA	NA	NA	NA	NA	NA
1931	0	0	NA	0	0	0	0.00195312		-0.00195312		0.00195312		0		0		0.00195312		NA	NA	NA	NA	NA	NA	0	0	NA	0	0	0	0		0		0.00195312		-0.00195312		-0.00195312		0.00195312		NA	NA	NA	NA	NA	NA
1932	0	0	NA	0	0	0	0.00195312		-0.00195312		0.00195312		0		0		0.00195312		NA	NA	NA	NA	NA	NA	0	0	NA	0	0	0	0		0		0.00195312		-0.00195312		-0.00195312		0.00195312		NA	NA	NA	NA	NA	NA
1933	0	0	NA	0	0	0	0.00195312		-0.00195312		0.00195312		0		0		0.00195312		NA	NA	NA	NA	NA	NA	0	0	NA	0	0	0	0		0		0.00195312		-0.00195312		-0.00195312		0.00195312		NA	NA	NA	NA	NA	NA
1934	0	0	NA	0	0	0	0.00195312		-0.00195312		0.00195312		0		0		0.00195312		NA	NA	NA	NA	NA	NA	0	0	NA	0	0	0	0		0		0.00195312		-0.00195312		-0.00195312		0.00195312		NA	NA	NA	NA	NA	NA
1935	0	0	NA	0	0	0	0.00195312		-0.00195312		0.00195312		0		0		0.00195312		NA	NA	NA	NA	NA	NA	0	0	NA	0	0	0	0		0		0.00195312		-0.00195312		-0.00195312		0.00195312		NA	NA	NA	NA	NA	NA
1936	0	0	NA	0	0	0	0.00195312		-0.00195312		0.00195312		0		0		0.00195312		NA	NA	NA	NA	NA	NA	0	0	NA	0	0	0	0		0		0.00195312		-0.00195312		-0.00195312		0.00195312		NA	NA	NA	NA	NA	NA
1937	0	0	NA	0	0	0	0.00195312		-0.00195312		0.00195312		0		0		0.00195312		NA	NA	NA	NA	NA	NA	0	0	NA	0	0	0	0		0		0.00195312		-0.00195312		-0.00195312		0.00195312		NA	NA	NA	NA	NA	NA
1938	0	0	NA	0	0	0	0.00195312		-0.00195312		0.00195312		0		0		0.00195312		NA	NA	NA	NA	NA	NA	0	0	NA	0	0	0	0		0		0.00195312		-0.00195312		-0.00195312		0.00195312		NA	NA	NA	NA	NA	NA
1939	0	0	NA	0	0	0	0.00195312		-0.00195312		0.00195312		0		0		0.00195312		NA	NA	NA	NA	NA	NA	0	0	NA	0	0	0	0		0		0.00195312		-0.00195312		-0.00195312		0.00195312		NA	NA	NA	NA	NA	NA
1940	0	0	NA	0	0	0	0.00195312		-0.00195312		0.00195312		0		0		0.00195312		NA	NA	NA	NA	NA	NA	0	0	NA	0	0	0	0		0		0.00195312		-0.00195312		-0.00195312		0.00195312		NA	NA	NA	NA	NA	NA
1941	0	0	NA	0	0	0	0.00195312		-0.00195312		0.00195312		0		0		0.00195312		NA	NA	NA	NA	NA	NA	0	0	NA	0	0	0	0		0		0.00195312		-0.00195312		-0.00195312		0.00195312		NA	NA	NA	NA	NA	NA
1942	0	0	NA	0	0	0	0.00195312		-0.00195312		0.00195312		0		0		0.00195312		NA	NA	NA	NA	NA	NA	0	0	NA	0	0	0	0		0		0.00195312		-0.00195312		-0.00195312		0.00195312		NA	NA	NA	NA	NA	NA
1943	0	0	NA	0	0	0	0.00195312		-0.00195312		0.00195312		0		0		0.00195312		NA	NA	NA	NA	NA	NA	0	0	NA	0	0	0	0		0		0.00195312		-0.00195312		-0.00195312		0.00195312		NA	NA	NA	NA	NA	NA
1944	0	0	NA	0	0	0	0.00195312		-0.00195312		0.00195312		0		0		0.00195312		NA	NA	NA	NA	NA	NA	0	0	NA	0	0	0	0		0		0.00195312		-0.00195312		-0.00195312		0.00195312		NA	NA	NA	NA	NA	NA
1945	0	0	NA	0	0	0	0.00195312		-0.00195312		0.00195312		0		0		0.00195312		NA	NA	NA	NA	NA	NA	0	0	NA	0	0	0	0		0		0.00195312		-0.00195312		-0.00195312		0.00195312		NA	NA	NA	NA	NA	NA
1946	0	0	NA	0	0	0	0.00195312		-0.00195312		0.00195312		0		0		0.00195312		NA	NA	NA	NA	NA	NA	0	0	NA	0	0	0	0		0		0.00195312		-0.00195312		-0.00195312		0.00195312		NA	NA	NA	NA	NA	NA
1947	0	0	NA	0	0	0	0.00195312		-0.00195312		0.00195312		0		0		0.00195312		NA	NA	NA	NA	NA	NA	0	0	NA	0	0	0	0		0		0.00195312		-0.00195312		-0.00195312		0.00195312		NA	NA	NA	NA	NA	NA
1948	0	0	NA	0	0	0	0.00195312		-0.00195312		0.00195312		0		0		0.00195312		NA	NA	NA	NA	NA	NA	0	0	NA	0	0	0	0		0		0.00195312		-0.00195312		-0.00195312		0.00195312		NA	NA	NA	NA	NA	NA
1949	0	0	NA	0	0	0	0.00195312		-0.00195312		0.00195312		0		0		0.00195312		NA	NA	NA	NA	NA	NA	0	0	NA	0	0	0	0		0		0.00195312		-0.00195312		-0.00195312		0.00195312		NA	NA	NA	NA	NA	NA
1950	0	0	NA	0	0	0	0.00195312		-0.00195312		0.00195312		0		0		0.00195312		NA	NA	NA	NA	NA	NA	0	0	NA	0	0	0	0		0		0.00195312		-0.00195312		-0.00195312		0.00195312		NA	NA	NA	NA	NA	NA
1951	0	0	NA	0	0	0	0.00195312		-0.00195312		0.00195312		0		0		0.00195312		NA	NA	NA	NA	NA	NA	0	0	NA	0	0	0	0		0		0.00195312		-0.00195312		-0.00195312		0.00195312		NA	NA	NA	NA	NA	NA
1952	0	0	NA	0	0	0	0.00195312		-0.00195312		0.00195312		0		0		0.00195312		NA	NA	NA	NA	NA	NA	0	0	NA	0	0	0	0		0		0.00195312		-0.00195312		-0.00195312		0.00195312		NA	NA	NA	NA	NA	NA
1953	0	0	NA	0	0	0	0.00195312		-0.00195312		0.00195312		0		0		0.00195312		NA	NA	NA	NA	NA	NA	0	0	NA	0	0	0	0		0		0.00195312		-0.00195312		-0.00195312		0.00195312		NA	NA	NA	NA	NA	NA
1954	0	0	NA	0	0	0	0.00195312		-0.00195312		0.00195312		0		0		0.00195312		NA	NA	NA	NA	NA	NA	0	0	NA	0	0	0	0		0		0.00195312		-0.00195312		-0.00195312		0.00195312		NA	NA	NA	NA	NA	NA
1955	0	0	NA	0	0	0	0.00195312		-0.00195312		0.00195312		0		0		0.00195312		NA	NA	NA	NA	NA	NA	0	0	NA	0	0	0	0		0		0.00195312		-0.00195312		-0.00195312		0.00195312		NA	NA	NA	NA	NA	NA
1956	0	0	NA	0	0	0	0.00195312		-0.00195312		0.00195312		0		0		0.00195312		NA	NA	NA	NA	NA	NA	0	0	NA	0	0	0	0		0		0.00195312		-0.00195312		-0.00195312		0.00195312		NA	NA	NA	NA	NA	NA
1957	0	0	NA	0	0	0	0.00195312		-0.00195312		0.00195312		0		0		0.00195312		NA	NA	NA	NA	NA	NA	0	0	NA	0	0	0	0		0		0.00195312		-0.00195312		-0.00195312		0.00195312		NA	NA	NA	NA	NA	NA
1958	0	0	NA	0	0	0	0.00195312		-0.00195312		0.00195312		0		0		0.00195312		NA	NA	NA	NA	NA	NA	0	0	NA	0	0	0	0		0		0.00195312		-0.00195312		-0.00195312		0.00195312		NA	NA	NA	NA	NA	NA
1959	0	0	NA	0	0	0	0.00195312		-0.00195312		0.00195312		0		0		0.00195312		NA	NA	NA	NA	NA	NA	0	0	NA	0	0	0	0		0		0.00195312		-0.00195312		-0.00195312		0.00195312		NA	NA	NA	NA	NA	NA
1960	0	0	NA	0	0	0	0.00195312		-0.00195312		0.00195312		0		0		0.00195312		NA	NA	NA	NA	NA	NA	0	0	NA	0	0	0	0		0		0.00195312		-0.00195312		-0.00195312		0.00195312		NA	NA	NA	NA	NA	NA
1961	0	0	NA	0	0	0	0.00195312		-0.00195312		0.00195312		0		0		0.00195312		NA	NA	NA	NA	NA	NA	0	0	NA	0	0	0	0		0		0.00195312		-0.00195312		-0.00195312		0.00195312		NA	NA	NA	NA	NA	NA
1962	0	0	NA	0	0	0	0.00195312		-0.00195312		0.00195312		0		0		0.00195312		NA	NA	NA	NA	NA	NA	0	0	NA	0	0	0	0		0		0.00195312		-0.00195312		-0.00195312		0.00195312		NA	NA	NA	NA	NA	NA
1963	0	0	NA	0	0	0	0.00195312		-0.00195312		0.00195312		0		0		0.00195312		NA	NA	NA	NA	NA	NA	0	0	NA	0	0	0	0		0		0.00195312		-0.00195312		-0.00195312		0.00195312		NA	NA	NA	NA	NA	NA
1964	0	0	NA	0	0	0	0.00195312		-0.00195312		0.00195312		0		0		0.00195312		NA	NA	NA	NA	NA	NA	0	0	NA	0	0	0	0		0		0.00195312		-0.00195312		-0.00195312		0.00195312		NA	NA	NA	NA	NA	NA
1965	0	0	NA	0	0	0	0.00195312		-0.00195312		0.00195312		0		0		0.00195312		NA	NA	NA	NA	NA	NA	0	0	NA	0	0	0	0		0		0.00195312		-0.00195312		-0.00195312		0.00195312		NA	NA	NA	NA	NA	NA
1966	0	0	NA	0	0	0	0.00195312		-0.00195312		0.00195312		0		0		0.00195312		NA	NA	NA	NA	NA	NA	0	0	NA	0	0	0	0		0		0.00195312		-0.00195312		-0.00195312		0.00195312		NA	NA	NA	NA	NA	NA
1967	0	0	NA	0	0	0	0.00195312		-0.00195312		0.00195312		0		0		0.00195312		NA	NA	NA	NA	NA	NA	0	0	NA	0	0	0	0		0		0.00195312		-0.00195312		-0.00195312		0.00195312		NA	NA	NA	NA	NA	NA
1968	0	0	NA	0	0	0	0.00195312		-0.00195312		0.00195312		0		0		0.00195312		NA	NA	NA	NA	NA	NA	0	0	NA	0	0	0	0		0		0.00195312		-0.00195312		-0.00195312		0.00195312		NA	NA	NA	NA	NA	NA
1969	0	0	NA	0	0	0	0.00195312		-0.00195312		0.00195312		0		0		0.00195312		NA	NA	NA	NA	NA	NA	0	0	NA	0	0	0	0		0		0.00195312		-0.00195312		-0.00195312		0.00195312		NA	NA	NA	NA	NA	NA
1970	0	0	NA	0	0	0	0.00195312		-0.00195312		0.00195312		0		0		0.00195312		NA	NA	NA	NA	NA	NA	0	0	NA	0	0	0	0		0		0.00195312		-0.00195312		-0.00195312		0.00195312		NA	NA	NA	NA	NA	NA
1971	0	0	NA	0	0	0	0.00195312		-0.00195312		0.00195312		0		0		0.00195312		NA	NA	NA	NA	NA	NA	0	0	NA	0	0	0	0		0		0.00195312		-0.00195312		-0.00195312		0.00195312		NA	NA	NA	NA	NA	NA
1972	0	0	NA	0	0	0	0.00195312		-0.00195312		0.00195312		0		0		0.00195312		NA	NA	NA	NA	NA	NA	0	0	NA	0	0	0	0		0		0.00195312		-0.00195312		-0.00195312		0.00195312		NA	NA	NA	NA	NA	NA
1973	0	0	NA	0	0	0	0.00195312		-0.00195312		0.00195312		0		0		0.00195312		NA	NA	NA	NA	NA	NA	0	0	NA	0	0	0	0		0		0.00195312		-0.00195312		-0.00195312		0.00195312		NA	NA	NA	NA	NA	NA
1974	0	0	NA	0	0	0	0.00195312		-0.00195312		0.00195312		0		0		0.00195312		NA	NA	NA	NA	NA	NA	0	0	NA	0	0	0	0		0		0.00195312		-0.00195312		-0.00195312		0.00195312		NA	NA	NA	NA	NA	NA
1975	0	0	NA	2	1	0	-2.22344		-0.969522		0.00195312		-1.82307		-0.79878		0.00195312		NA	NA	NA	NA	NA	NA	0	0	NA	1	1	0	-0.932278		-0.924479		0.00195312		-0.80555		-0.79604		0.00195312		NA	NA	NA	NA	NA	NA
1976	1	0	NA	2	1	0	-0.296317		0		0.839562		-1.82307		-0.79878		0.00195312		NA	NA	NA	NA	NA	NA	0	0	NA	1	1	0	-0.932278		-0.924479		0.00195312		-0.80555		-0.79604		0.00195312		NA	NA	NA	NA	NA	NA
1977	182	157	NA	200	185	154	-0.926522		-0.684613		0.113112		0.023404		0.0702086		1.78812		NA	NA	NA	NA	NA	NA	168	156	NA	190	183	152	-1.61493		-0.628012		0.103354		-0.0136519		0.115062		1.90119		NA	NA	NA	NA	NA	NA
1978	107	100	NA	118	114	109	-0.58269		-0.980201		-1.18669		0.467653		0.198749		0.111061		NA	NA	NA	NA	NA	NA	102	100	NA	114	113	107	-0.810623		-0.551452		-0.660527		0.146139		0.294222		0.208478		NA	NA	NA	NA	NA	NA
1979	0	0	NA	0	0	0	0.00195312		-0.00195312		0.00195312		0		0		0.00195312		NA	NA	NA	NA	NA	NA	0	0	NA	0	0	0	0		0		0.00195312		-0.00195312		-0.00195312		0.00195312		NA	NA	NA	NA	NA	NA
1980	0	0	NA	0	0	0	0.00195312		-0.00195312		0.00195312		0		0		0.00195312		NA	NA	NA	NA	NA	NA	0	0	NA	0	0	0	0		0		0.00195312		-0.00195312		-0.00195312		0.00195312		NA	NA	NA	NA	NA	NA
1981	0	0	NA	1	0	0	-0.92578		-0.00195312		0.00195312		-0.757357		0		0.00195312		NA	NA	NA	NA	NA	NA	0	0	NA	0	0	0	0		0		0.00195312		-0.00195312		-0.00195312		0.00195312		NA	NA	NA	NA	NA	NA
1982	0	0	NA	0	0	0	0.00195312		-0.00195312		0.00195312		0		0		0.00195312		NA	NA	NA	NA	NA	NA	0	0	NA	0	0	0	0		0		0.00195312		-0.00195312		-0.00195312		0.00195312		NA	NA	NA	NA	NA	NA
1983	0	0	NA	0	0	0	0.00195312		-0.00195312		0.00195312		0		0		0.00195312		NA	NA	NA	NA	NA	NA	0	0	NA	0	0	0	0		0		0.00195312		-0.00195312		-0.00195312		0.00195312		NA	NA	NA	NA	NA	NA
1984	0	0	NA	0	0	0	0.00195312		-0.00195312		0.00195312		0		0		0.00195312		NA	NA	NA	NA	NA	NA	0	0	NA	0	0	0	0		0		0.00195312		-0.00195312		-0.00195312		0.00195312		NA	NA	NA	NA	NA	NA
1985	0	0	NA	0	0	0	0.00195312		-0.00195312		0.00195312		0		0		0.00195312		NA	NA	NA	NA	NA	NA	0	0	NA	0	0	0	0		0		0.00195312		-0.00195312		-0.00195312		0.00195312		NA	NA	NA	NA	NA	NA
1986	0	0	NA	0	0	0	0.00195312		-0.00195312		0.00195312		0		0		0.00195312		NA	NA	NA	NA	NA	NA	0	0	NA	0	0	0	0		0		0.00195312		-0.00195312		-0.00195312		0.00195312		NA	NA	NA	NA	NA	NA
1987	0	0	NA	0	0	0	0.00195312		-0.00195312		0.00195312		0		0		0.00195312		NA	NA	NA	NA	NA	NA	0	0	NA	0	0	0	0		0		0.00195312		-0.00195312		-0.00195312		0.00195312		NA	NA	NA	NA	NA	NA
1988	0	0	NA	0	0	0	0.00195312		-0.00195312		0.00195312		0		0		0.00195312		NA	NA	NA	NA	NA	NA	0	0	NA	0	0	0	0		0		0.00195312		-0.00195312		-0.00195312		0.00195312		NA	NA	NA	NA	NA	NA
1989	0	0	NA	0	0	0	0.00195312		-0.00195312		0.00195312		0		0		0.00195312		NA	NA	NA	NA	NA	NA	0	0	NA	0	0	0	0		0		0.00195312		-0.00195312		-0.00195312		0.00195312		NA	NA	NA	NA	NA	NA
1990	0	0	NA	0	0	0	0.00195312		-0.00195312		0.00195312		0		0		0.00195312		NA	NA	NA	NA	NA	NA	0	0	NA	0	0	0	0		0		0.00195312		-0.00195312		-0.00195312		0.00195312		NA	NA	NA	NA	NA	NA
1991	0	0	NA	0	0	0	0.00195312		-0.00195312		0.00195312		0		0		0.00195312		NA	NA	NA	NA	NA	NA	0	0	NA	0	0	0	0		0		0.00195312		-0.00195312		-0.00195312		0.00195312		NA	NA	NA	NA	NA	NA
1992	0	0	NA	0	0	0	0.00195312		-0.00195312		0.00195312		0		0		0.00195312		NA	NA	NA	NA	NA	NA	0	0	NA	0	0	0	0		0		0.00195312		-0.00195312		-0.00195312		0.00195312		NA	NA	NA	NA	NA	NA
1993	0	0	NA	0	0	0	0.00195312		-0.00195312		0.00195312		0		0		0.00195312		NA	NA	NA	NA	NA	NA	0	0	NA	0	0	0	0		0		0.00195312		-0.00195312		-0.00195312		0.00195312		NA	NA	NA	NA	NA	NA
1994	0	0	NA	0	0	0	0.00195312		-0.00195312		0.00195312		0		0		0.00195312		NA	NA	NA	NA	NA	NA	0	0	NA	0	0	0	0		0		0.00195312		-0.00195312		-0.00195312		0.00195312		NA	NA	NA	NA	NA	NA
1995	0	0	NA	0	0	0	0.00195312		-0.00195312		0.00195312		0		0		0.00195312		NA	NA	NA	NA	NA	NA	0	0	NA	0	0	0	0		0		0.00195312		-0.00195312		-0.00195312		0.00195312		NA	NA	NA	NA	NA	NA
1996	0	0	NA	0	0	0	0.00195312		-0.00195312		0.00195312		0		0		0.00195312		NA	NA	NA	NA	NA	NA	0	0	NA	0	0	0	0		0		0.00195312		-0.00195312		-0.00195312		0.00195312		NA	NA	NA	NA	NA	NA
1997	0	0	NA	0	0	0	0.00195312		-0.00195312		0.00195312		0		0		0.00195312		NA	NA	NA	NA	NA	NA	0	0	NA	0	0	0	0		0		0.00195312		-0.00195312		-0.00195312		0.00195312		NA	NA	NA	NA	NA	NA
1998	0	0	NA	0	0	0	0.00195312		-0.00195312		0.00195312		0		0		0.00195312		NA	NA	NA	NA	NA	NA	0	0	NA	0	0	0	0		0		0.00195312		-0.00195312		-0.00195312		0.00195312		NA	NA	NA	NA	NA	NA
1999	0	0	NA	0	0	0	0.00195312		-0.00195312		0.00195312		0		0		0.00195312		NA	NA	NA	NA	NA	NA	0	0	NA	0	0	0	0		0		0.00195312		-0.00195312		-0.00195312		0.00195312		NA	NA	NA	NA	NA	NA
[truncated: 16,089 more rows]

## Sheet: Sassy_NS_26_20mer
position in vector	Counts in mutant_1st	Counts in mutant_2nd	Counts in mutant_3rd	Counts in WT_1st	Counts in WT_2nd	Counts in WT_3rd	G-values (1st vs 1st)	* (if G > 6.634)	G-values (1st vs 2nd)	* (if G > 6.634)	G-values (1st vs 3rd)	* (if G > 6.634)	G-values (2nd vs 1st)	* (if G > 6.634)	G-values (2nd vs 2nd)	* (if G > 6.634)	G-values (2nd vs 3rd)	* (if G > 6.634)	G-values (3rd vs 1st)	* (if G > 6.634)	G-values (3rd vs 2nd)	* (if G > 6.634)	G-values (3rd vs 3rd)	* (if G > 6.634)	Counts in mutant_1st_preprocessed	Counts in mutant_2nd_preprocessed	Counts in mutant_3rd_preprocessed	Counts in WT_1st_preprocessed	Counts in WT_2nd_preprocessed	Counts in WT_3rd_preprocessed	G-values (1st vs 1st)_preprocessed	* (if G > 6.634)_preprocessed	G-values (1st vs 2nd)_preprocessed	* (if G > 6.634)_preprocessed	G-values (1st vs 3rd)_preprocessed	* (if G > 6.634)_preprocessed	G-values (2nd vs 1st)_preprocessed	* (if G > 6.634)_preprocessed	G-values (2nd vs 2nd)_preprocessed	* (if G > 6.634)_preprocessed	G-values (2nd vs 3rd)_preprocessed	* (if G > 6.634)_preprocessed	G-values (3rd vs 1st)_preprocessed	* (if G > 6.634)_preprocessed	G-values (3rd vs 2nd)_preprocessed	* (if G > 6.634)_preprocessed	G-values (3rd vs 3rd)_preprocessed	* (if G > 6.634)_preprocessed
1	0	0	NA	0	0	0	-0.00195312		0		0.00195312		-0.00195312		0.00195312		0		NA	NA	NA	NA	NA	NA	0	0	NA	0	0	0	0.00195312		0		0.00195312		0		0		0		NA	NA	NA	NA	NA	NA
2	0	0	NA	0	0	0	-0.00195312		0		0.00195312		-0.00195312		0.00195312		0		NA	NA	NA	NA	NA	NA	0	0	NA	0	0	0	0.00195312		0		0.00195312		0		0		0		NA	NA	NA	NA	NA	NA
3	0	0	NA	0	0	0	-0.00195312		0		0.00195312		-0.00195312		0.00195312		0		NA	NA	NA	NA	NA	NA	0	0	NA	0	0	0	0.00195312		0		0.00195312		0		0		0		NA	NA	NA	NA	NA	NA
4	0	0	NA	0	0	0	-0.00195312		0		0.00195312		-0.00195312		0.00195312		0		NA	NA	NA	NA	NA	NA	0	0	NA	0	0	0	0.00195312		0		0.00195312		0		0		0		NA	NA	NA	NA	NA	NA
5	0	0	NA	0	0	0	-0.00195312		0		0.00195312		-0.00195312		0.00195312		0		NA	NA	NA	NA	NA	NA	0	0	NA	0	0	0	0.00195312		0		0.00195312		0		0		0		NA	NA	NA	NA	NA	NA
6	0	0	NA	0	0	0	-0.00195312		0		0.00195312		-0.00195312		0.00195312		0		NA	NA	NA	NA	NA	NA	0	0	NA	0	0	0	0.00195312		0		0.00195312		0		0		0		NA	NA	NA	NA	NA	NA
7	1	0	NA	0	0	0	0.9465		0.903536		0.862448		-0.00195312		0.00195312		0		NA	NA	NA	NA	NA	NA	0	0	NA	0	0	0	0.00195312		0		0.00195312		0		0		0		NA	NA	NA	NA	NA	NA
8	0	0	NA	0	0	0	-0.00195312		0		0.00195312		-0.00195312		0.00195312		0		NA	NA	NA	NA	NA	NA	0	0	NA	0	0	0	0.00195312		0		0.00195312		0		0		0		NA	NA	NA	NA	NA	NA
9	0	0	NA	0	0	0	-0.00195312		0		0.00195312		-0.00195312		0.00195312		0		NA	NA	NA	NA	NA	NA	0	0	NA	0	0	0	0.00195312		0		0.00195312		0		0		0		NA	NA	NA	NA	NA	NA
10	0	0	NA	0	0	0	-0.00195312		0		0.00195312		-0.00195312		0.00195312		0		NA	NA	NA	NA	NA	NA	0	0	NA	0	0	0	0.00195312		0		0.00195312		0		0		0		NA	NA	NA	NA	NA	NA
11	0	0	NA	0	0	0	-0.00195312		0		0.00195312		-0.00195312		0.00195312		0		NA	NA	NA	NA	NA	NA	0	0	NA	0	0	0	0.00195312		0		0.00195312		0		0		0		NA	NA	NA	NA	NA	NA
12	0	0	NA	0	0	0	-0.00195312		0		0.00195312		-0.00195312		0.00195312		0		NA	NA	NA	NA	NA	NA	0	0	NA	0	0	0	0.00195312		0		0.00195312		0		0		0		NA	NA	NA	NA	NA	NA
13	0	0	NA	0	0	0	-0.00195312		0		0.00195312		-0.00195312		0.00195312		0		NA	NA	NA	NA	NA	NA	0	0	NA	0	0	0	0.00195312		0		0.00195312		0		0		0		NA	NA	NA	NA	NA	NA
14	0	0	NA	0	0	0	-0.00195312		0		0.00195312		-0.00195312		0.00195312		0		NA	NA	NA	NA	NA	NA	0	0	NA	0	0	0	0.00195312		0		0.00195312		0		0		0		NA	NA	NA	NA	NA	NA
15	0	0	NA	0	0	0	-0.00195312		0		0.00195312		-0.00195312		0.00195312		0		NA	NA	NA	NA	NA	NA	0	0	NA	0	0	0	0.00195312		0		0.00195312		0		0		0		NA	NA	NA	NA	NA	NA
16	0	0	NA	0	0	0	-0.00195312		0		0.00195312		-0.00195312		0.00195312		0		NA	NA	NA	NA	NA	NA	0	0	NA	0	0	0	0.00195312		0		0.00195312		0		0		0		NA	NA	NA	NA	NA	NA
17	0	0	NA	0	0	0	-0.00195312		0		0.00195312		-0.00195312		0.00195312		0		NA	NA	NA	NA	NA	NA	0	0	NA	0	0	0	0.00195312		0		0.00195312		0		0		0		NA	NA	NA	NA	NA	NA
18	0	0	NA	0	0	0	-0.00195312		0		0.00195312		-0.00195312		0.00195312		0		NA	NA	NA	NA	NA	NA	0	0	NA	0	0	0	0.00195312		0		0.00195312		0		0		0		NA	NA	NA	NA	NA	NA
19	0	0	NA	0	0	0	-0.00195312		0		0.00195312		-0.00195312		0.00195312		0		NA	NA	NA	NA	NA	NA	0	0	NA	0	0	0	0.00195312		0		0.00195312		0		0		0		NA	NA	NA	NA	NA	NA
20	0	0	NA	0	0	0	-0.00195312		0		0.00195312		-0.00195312		0.00195312		0		NA	NA	NA	NA	NA	NA	0	0	NA	0	0	0	0.00195312		0		0.00195312		0		0		0		NA	NA	NA	NA	NA	NA
21	0	0	NA	0	0	0	-0.00195312		0		0.00195312		-0.00195312		0.00195312		0		NA	NA	NA	NA	NA	NA	0	0	NA	0	0	0	0.00195312		0		0.00195312		0		0		0		NA	NA	NA	NA	NA	NA
22	0	0	NA	0	0	0	-0.00195312		0		0.00195312		-0.00195312		0.00195312		0		NA	NA	NA	NA	NA	NA	0	0	NA	0	0	0	0.00195312		0		0.00195312		0		0		0		NA	NA	NA	NA	NA	NA
23	0	0	NA	0	0	0	-0.00195312		0		0.00195312		-0.00195312		0.00195312		0		NA	NA	NA	NA	NA	NA	0	0	NA	0	0	0	0.00195312		0		0.00195312		0		0		0		NA	NA	NA	NA	NA	NA
24	0	1	NA	0	0	0	-0.00195312		0		0.00195312		0.951648		0.907487		0.866484		NA	NA	NA	NA	NA	NA	0	1	NA	0	0	0	0.00195312		0		0.00195312		0.8983		0.908794		0.866407		NA	NA	NA	NA	NA	NA
25	0	0	NA	0	0	0	-0.00195312		0		0.00195312		-0.00195312		0.00195312		0		NA	NA	NA	NA	NA	NA	0	0	NA	0	0	0	0.00195312		0		0.00195312		0		0		0		NA	NA	NA	NA	NA	NA
26	0	0	NA	0	0	0	-0.00195312		0		0.00195312		-0.00195312		0.00195312		0		NA	NA	NA	NA	NA	NA	0	0	NA	0	0	0	0.00195312		0		0.00195312		0		0		0		NA	NA	NA	NA	NA	NA
27	0	0	NA	0	0	0	-0.00195312		0		0.00195312		-0.00195312		0.00195312		0		NA	NA	NA	NA	NA	NA	0	0	NA	0	0	0	0.00195312		0		0.00195312		0		0		0		NA	NA	NA	NA	NA	NA
28	0	0	NA	0	0	0	-0.00195312		0		0.00195312		-0.00195312		0.00195312		0		NA	NA	NA	NA	NA	NA	0	0	NA	0	0	0	0.00195312		0		0.00195312		0		0		0		NA	NA	NA	NA	NA	NA
29	0	0	NA	0	0	0	-0.00195312		0		0.00195312		-0.00195312		0.00195312		0		NA	NA	NA	NA	NA	NA	0	0	NA	0	0	0	0.00195312		0		0.00195312		0		0		0		NA	NA	NA	NA	NA	NA
30	0	0	NA	0	0	0	-0.00195312		0		0.00195312		-0.00195312		0.00195312		0		NA	NA	NA	NA	NA	NA	0	0	NA	0	0	0	0.00195312		0		0.00195312		0		0		0		NA	NA	NA	NA	NA	NA
31	0	0	NA	0	0	0	-0.00195312		0		0.00195312		-0.00195312		0.00195312		0		NA	NA	NA	NA	NA	NA	0	0	NA	0	0	0	0.00195312		0		0.00195312		0		0		0		NA	NA	NA	NA	NA	NA
32	0	0	NA	0	0	0	-0.00195312		0		0.00195312		-0.00195312		0.00195312		0		NA	NA	NA	NA	NA	NA	0	0	NA	0	0	0	0.00195312		0		0.00195312		0		0		0		NA	NA	NA	NA	NA	NA
33	0	0	NA	0	0	0	-0.00195312		0		0.00195312		-0.00195312		0.00195312		0		NA	NA	NA	NA	NA	NA	0	0	NA	0	0	0	0.00195312		0		0.00195312		0		0		0		NA	NA	NA	NA	NA	NA
34	0	0	NA	0	0	0	-0.00195312		0		0.00195312		-0.00195312		0.00195312		0		NA	NA	NA	NA	NA	NA	0	0	NA	0	0	0	0.00195312		0		0.00195312		0		0		0		NA	NA	NA	NA	NA	NA
35	0	0	NA	0	0	0	-0.00195312		0		0.00195312		-0.00195312		0.00195312		0		NA	NA	NA	NA	NA	NA	0	0	NA	0	0	0	0.00195312		0		0.00195312		0		0		0		NA	NA	NA	NA	NA	NA
36	0	0	NA	0	0	0	-0.00195312		0		0.00195312		-0.00195312		0.00195312		0		NA	NA	NA	NA	NA	NA	0	0	NA	0	0	0	0.00195312		0		0.00195312		0		0		0		NA	NA	NA	NA	NA	NA
37	0	0	NA	0	0	0	-0.00195312		0		0.00195312		-0.00195312		0.00195312		0		NA	NA	NA	NA	NA	NA	0	0	NA	0	0	0	0.00195312		0		0.00195312		0		0		0		NA	NA	NA	NA	NA	NA
38	0	0	NA	0	0	0	-0.00195312		0		0.00195312		-0.00195312		0.00195312		0		NA	NA	NA	NA	NA	NA	0	0	NA	0	0	0	0.00195312		0		0.00195312		0		0		0		NA	NA	NA	NA	NA	NA
39	0	0	NA	0	0	0	-0.00195312		0		0.00195312		-0.00195312		0.00195312		0		NA	NA	NA	NA	NA	NA	0	0	NA	0	0	0	0.00195312		0		0.00195312		0		0		0		NA	NA	NA	NA	NA	NA
40	0	0	NA	0	0	0	-0.00195312		0		0.00195312		-0.00195312		0.00195312		0		NA	NA	NA	NA	NA	NA	0	0	NA	0	0	0	0.00195312		0		0.00195312		0		0		0		NA	NA	NA	NA	NA	NA
41	0	0	NA	0	0	0	-0.00195312		0		0.00195312		-0.00195312		0.00195312		0		NA	NA	NA	NA	NA	NA	0	0	NA	0	0	0	0.00195312		0		0.00195312		0		0		0		NA	NA	NA	NA	NA	NA
42	0	0	NA	0	0	0	-0.00195312		0		0.00195312		-0.00195312		0.00195312		0		NA	NA	NA	NA	NA	NA	0	0	NA	0	0	0	0.00195312		0		0.00195312		0		0		0		NA	NA	NA	NA	NA	NA
43	0	0	NA	0	0	0	-0.00195312		0		0.00195312		-0.00195312		0.00195312		0		NA	NA	NA	NA	NA	NA	0	0	NA	0	0	0	0.00195312		0		0.00195312		0		0		0		NA	NA	NA	NA	NA	NA
44	0	0	NA	0	0	0	-0.00195312		0		0.00195312		-0.00195312		0.00195312		0		NA	NA	NA	NA	NA	NA	0	0	NA	0	0	0	0.00195312		0		0.00195312		0		0		0		NA	NA	NA	NA	NA	NA
45	0	0	NA	0	0	0	-0.00195312		0		0.00195312		-0.00195312		0.00195312		0		NA	NA	NA	NA	NA	NA	0	0	NA	0	0	0	0.00195312		0		0.00195312		0		0		0		NA	NA	NA	NA	NA	NA
46	0	0	NA	0	0	0	-0.00195312		0		0.00195312		-0.00195312		0.00195312		0		NA	NA	NA	NA	NA	NA	0	0	NA	0	0	0	0.00195312		0		0.00195312		0		0		0		NA	NA	NA	NA	NA	NA
47	0	0	NA	0	0	0	-0.00195312		0		0.00195312		-0.00195312		0.00195312		0		NA	NA	NA	NA	NA	NA	0	0	NA	0	0	0	0.00195312		0		0.00195312		0		0		0		NA	NA	NA	NA	NA	NA
48	0	0	NA	0	0	0	-0.00195312		0		0.00195312		-0.00195312		0.00195312		0		NA	NA	NA	NA	NA	NA	0	0	NA	0	0	0	0.00195312		0		0.00195312		0		0		0		NA	NA	NA	NA	NA	NA
49	0	0	NA	0	0	0	-0.00195312		0		0.00195312		-0.00195312		0.00195312		0		NA	NA	NA	NA	NA	NA	0	0	NA	0	0	0	0.00195312		0		0.00195312		0		0		0		NA	NA	NA	NA	NA	NA
50	0	0	NA	0	0	0	-0.00195312		0		0.00195312		-0.00195312		0.00195312		0		NA	NA	NA	NA	NA	NA	0	0	NA	0	0	0	0.00195312		0		0.00195312		0		0		0		NA	NA	NA	NA	NA	NA
51	0	0	NA	0	0	0	-0.00195312		0		0.00195312		-0.00195312		0.00195312		0		NA	NA	NA	NA	NA	NA	0	0	NA	0	0	0	0.00195312		0		0.00195312		0		0		0		NA	NA	NA	NA	NA	NA
52	0	0	NA	0	0	0	-0.00195312		0		0.00195312		-0.00195312		0.00195312		0		NA	NA	NA	NA	NA	NA	0	0	NA	0	0	0	0.00195312		0		0.00195312		0		0		0		NA	NA	NA	NA	NA	NA
53	0	0	NA	0	0	0	-0.00195312		0		0.00195312		-0.00195312		0.00195312		0		NA	NA	NA	NA	NA	NA	0	0	NA	0	0	0	0.00195312		0		0.00195312		0		0		0		NA	NA	NA	NA	NA	NA
54	0	0	NA	0	0	0	-0.00195312		0		0.00195312		-0.00195312		0.00195312		0		NA	NA	NA	NA	NA	NA	0	0	NA	0	0	0	0.00195312		0		0.00195312		0		0		0		NA	NA	NA	NA	NA	NA
55	0	0	NA	0	0	0	-0.00195312		0		0.00195312		-0.00195312		0.00195312		0		NA	NA	NA	NA	NA	NA	0	0	NA	0	0	0	0.00195312		0		0.00195312		0		0		0		NA	NA	NA	NA	NA	NA
56	0	0	NA	0	0	0	-0.00195312		0		0.00195312		-0.00195312		0.00195312		0		NA	NA	NA	NA	NA	NA	0	0	NA	0	0	0	0.00195312		0		0.00195312		0		0		0		NA	NA	NA	NA	NA	NA
57	0	0	NA	0	0	0	-0.00195312		0		0.00195312		-0.00195312		0.00195312		0		NA	NA	NA	NA	NA	NA	0	0	NA	0	0	0	0.00195312		0		0.00195312		0		0		0		NA	NA	NA	NA	NA	NA
58	0	0	NA	0	0	0	-0.00195312		0		0.00195312		-0.00195312		0.00195312		0		NA	NA	NA	NA	NA	NA	0	0	NA	0	0	0	0.00195312		0		0.00195312		0		0		0		NA	NA	NA	NA	NA	NA
59	0	0	NA	0	0	0	-0.00195312		0		0.00195312		-0.00195312		0.00195312		0		NA	NA	NA	NA	NA	NA	0	0	NA	0	0	0	0.00195312		0		0.00195312		0		0		0		NA	NA	NA	NA	NA	NA
60	0	0	NA	0	0	0	-0.00195312		0		0.00195312		-0.00195312		0.00195312		0		NA	NA	NA	NA	NA	NA	0	0	NA	0	0	0	0.00195312		0		0.00195312		0		0		0		NA	NA	NA	NA	NA	NA
61	0	0	NA	0	0	0	-0.00195312		0		0.00195312		-0.00195312		0.00195312		0		NA	NA	NA	NA	NA	NA	0	0	NA	0	0	0	0.00195312		0		0.00195312		0		0		0		NA	NA	NA	NA	NA	NA
62	0	0	NA	0	0	0	-0.00195312		0		0.00195312		-0.00195312		0.00195312		0		NA	NA	NA	NA	NA	NA	0	0	NA	0	0	0	0.00195312		0		0.00195312		0		0		0		NA	NA	NA	NA	NA	NA
63	0	0	NA	0	0	0	-0.00195312		0		0.00195312		-0.00195312		0.00195312		0		NA	NA	NA	NA	NA	NA	0	0	NA	0	0	0	0.00195312		0		0.00195312		0		0		0		NA	NA	NA	NA	NA	NA
64	0	0	NA	0	0	0	-0.00195312		0		0.00195312		-0.00195312		0.00195312		0		NA	NA	NA	NA	NA	NA	0	0	NA	0	0	0	0.00195312		0		0.00195312		0		0		0		NA	NA	NA	NA	NA	NA
65	0	0	NA	0	0	0	-0.00195312		0		0.00195312		-0.00195312		0.00195312		0		NA	NA	NA	NA	NA	NA	0	0	NA	0	0	0	0.00195312		0		0.00195312		0		0		0		NA	NA	NA	NA	NA	NA
66	0	0	NA	0	0	0	-0.00195312		0		0.00195312		-0.00195312		0.00195312		0		NA	NA	NA	NA	NA	NA	0	0	NA	0	0	0	0.00195312		0		0.00195312		0		0		0		NA	NA	NA	NA	NA	NA
67	0	0	NA	0	0	0	-0.00195312		0		0.00195312		-0.00195312		0.00195312		0		NA	NA	NA	NA	NA	NA	0	0	NA	0	0	0	0.00195312		0		0.00195312		0		0		0		NA	NA	NA	NA	NA	NA
68	0	0	NA	0	0	0	-0.00195312		0		0.00195312		-0.00195312		0.00195312		0		NA	NA	NA	NA	NA	NA	0	0	NA	0	0	0	0.00195312		0		0.00195312		0		0		0		NA	NA	NA	NA	NA	NA
69	0	0	NA	0	0	0	-0.00195312		0		0.00195312		-0.00195312		0.00195312		0		NA	NA	NA	NA	NA	NA	0	0	NA	0	0	0	0.00195312		0		0.00195312		0		0		0		NA	NA	NA	NA	NA	NA
70	0	0	NA	0	0	0	-0.00195312		0		0.00195312		-0.00195312		0.00195312		0		NA	NA	NA	NA	NA	NA	0	0	NA	0	0	0	0.00195312		0		0.00195312		0		0		0		NA	NA	NA	NA	NA	NA
71	0	0	NA	0	0	0	-0.00195312		0		0.00195312		-0.00195312		0.00195312		0		NA	NA	NA	NA	NA	NA	0	0	NA	0	0	0	0.00195312		0		0.00195312		0		0		0		NA	NA	NA	NA	NA	NA
72	0	0	NA	0	0	0	-0.00195312		0		0.00195312		-0.00195312		0.00195312		0		NA	NA	NA	NA	NA	NA	0	0	NA	0	0	0	0.00195312		0		0.00195312		0		0		0		NA	NA	NA	NA	NA	NA
73	0	0	NA	0	0	0	-0.00195312		0		0.00195312		-0.00195312		0.00195312		0		NA	NA	NA	NA	NA	NA	0	0	NA	0	0	0	0.00195312		0		0.00195312		0		0		0		NA	NA	NA	NA	NA	NA
74	0	0	NA	0	0	0	-0.00195312		0		0.00195312		-0.00195312		0.00195312		0		NA	NA	NA	NA	NA	NA	0	0	NA	0	0	0	0.00195312		0		0.00195312		0		0		0		NA	NA	NA	NA	NA	NA
75	0	0	NA	0	0	0	-0.00195312		0		0.00195312		-0.00195312		0.00195312		0		NA	NA	NA	NA	NA	NA	0	0	NA	0	0	0	0.00195312		0		0.00195312		0		0		0		NA	NA	NA	NA	NA	NA
76	0	0	NA	0	0	0	-0.00195312		0		0.00195312		-0.00195312		0.00195312		0		NA	NA	NA	NA	NA	NA	0	0	NA	0	0	0	0.00195312		0		0.00195312		0		0		0		NA	NA	NA	NA	NA	NA
77	0	0	NA	0	0	0	-0.00195312		0		0.00195312		-0.00195312		0.00195312		0		NA	NA	NA	NA	NA	NA	0	0	NA	0	0	0	0.00195312		0		0.00195312		0		0		0		NA	NA	NA	NA	NA	NA
78	0	0	NA	0	0	0	-0.00195312		0		0.00195312		-0.00195312		0.00195312		0		NA	NA	NA	NA	NA	NA	0	0	NA	0	0	0	0.00195312		0		0.00195312		0		0		0		NA	NA	NA	NA	NA	NA
79	0	0	NA	0	0	0	-0.00195312		0		0.00195312		-0.00195312		0.00195312		0		NA	NA	NA	NA	NA	NA	0	0	NA	0	0	0	0.00195312		0		0.00195312		0		0		0		NA	NA	NA	NA	NA	NA
80	0	0	NA	0	0	0	-0.00195312		0		0.00195312		-0.00195312		0.00195312		0		NA	NA	NA	NA	NA	NA	0	0	NA	0	0	0	0.00195312		0		0.00195312		0		0		0		NA	NA	NA	NA	NA	NA
81	0	0	NA	0	0	0	-0.00195312		0		0.00195312		-0.00195312		0.00195312		0		NA	NA	NA	NA	NA	NA	0	0	NA	0	0	0	0.00195312		0		0.00195312		0		0		0		NA	NA	NA	NA	NA	NA
82	0	0	NA	0	0	0	-0.00195312		0		0.00195312		-0.00195312		0.00195312		0		NA	NA	NA	NA	NA	NA	0	0	NA	0	0	0	0.00195312		0		0.00195312		0		0		0		NA	NA	NA	NA	NA	NA
83	0	0	NA	0	0	0	-0.00195312		0		0.00195312		-0.00195312		0.00195312		0		NA	NA	NA	NA	NA	NA	0	0	NA	0	0	0	0.00195312		0		0.00195312		0		0		0		NA	NA	NA	NA	NA	NA
84	0	0	NA	0	0	0	-0.00195312		0		0.00195312		-0.00195312		0.00195312		0		NA	NA	NA	NA	NA	NA	0	0	NA	0	0	0	0.00195312		0		0.00195312		0		0		0		NA	NA	NA	NA	NA	NA
85	0	0	NA	0	0	0	-0.00195312		0		0.00195312		-0.00195312		0.00195312		0		NA	NA	NA	NA	NA	NA	0	0	NA	0	0	0	0.00195312		0		0.00195312		0		0		0		NA	NA	NA	NA	NA	NA
86	0	0	NA	0	0	0	-0.00195312		0		0.00195312		-0.00195312		0.00195312		0		NA	NA	NA	NA	NA	NA	0	0	NA	0	0	0	0.00195312		0		0.00195312		0		0		0		NA	NA	NA	NA	NA	NA
87	0	0	NA	0	0	0	-0.00195312		0		0.00195312		-0.00195312		0.00195312		0		NA	NA	NA	NA	NA	NA	0	0	NA	0	0	0	0.00195312		0		0.00195312		0		0		0		NA	NA	NA	NA	NA	NA
88	0	0	NA	0	0	0	-0.00195312		0		0.00195312		-0.00195312		0.00195312		0		NA	NA	NA	NA	NA	NA	0	0	NA	0	0	0	0.00195312		0		0.00195312		0		0		0		NA	NA	NA	NA	NA	NA
89	0	0	NA	0	0	0	-0.00195312		0		0.00195312		-0.00195312		0.00195312		0		NA	NA	NA	NA	NA	NA	0	0	NA	0	0	0	0.00195312		0		0.00195312		0		0		0		NA	NA	NA	NA	NA	NA
90	0	0	NA	0	0	0	-0.00195312		0		0.00195312		-0.00195312		0.00195312		0		NA	NA	NA	NA	NA	NA	0	0	NA	0	0	0	0.00195312		0		0.00195312		0		0		0		NA	NA	NA	NA	NA	NA
91	0	0	NA	0	0	0	-0.00195312		0		0.00195312		-0.00195312		0.00195312		0		NA	NA	NA	NA	NA	NA	0	0	NA	0	0	0	0.00195312		0		0.00195312		0		0		0		NA	NA	NA	NA	NA	NA
92	0	0	NA	0	0	0	-0.00195312		0		0.00195312		-0.00195312		0.00195312		0		NA	NA	NA	NA	NA	NA	0	0	NA	0	0	0	0.00195312		0		0.00195312		0		0		0		NA	NA	NA	NA	NA	NA
93	0	0	NA	0	0	0	-0.00195312		0		0.00195312		-0.00195312		0.00195312		0		NA	NA	NA	NA	NA	NA	0	0	NA	0	0	0	0.00195312		0		0.00195312		0		0		0		NA	NA	NA	NA	NA	NA
94	0	0	NA	0	0	0	-0.00195312		0		0.00195312		-0.00195312		0.00195312		0		NA	NA	NA	NA	NA	NA	0	0	NA	0	0	0	0.00195312		0		0.00195312		0		0		0		NA	NA	NA	NA	NA	NA
95	0	0	NA	0	0	0	-0.00195312		0		0.00195312		-0.00195312		0.00195312		0		NA	NA	NA	NA	NA	NA	0	0	NA	0	0	0	0.00195312		0		0.00195312		0		0		0		NA	NA	NA	NA	NA	NA
96	0	0	NA	0	0	0	-0.00195312		0		0.00195312		-0.00195312		0.00195312		0		NA	NA	NA	NA	NA	NA	0	0	NA	0	0	0	0.00195312		0		0.00195312		0		0		0		NA	NA	NA	NA	NA	NA
97	0	0	NA	0	0	0	-0.00195312		0		0.00195312		-0.00195312		0.00195312		0		NA	NA	NA	NA	NA	NA	0	0	NA	0	0	0	0.00195312		0		0.00195312		0		0		0		NA	NA	NA	NA	NA	NA
98	0	0	NA	0	0	0	-0.00195312		0		0.00195312		-0.00195312		0.00195312		0		NA	NA	NA	NA	NA	NA	0	0	NA	0	0	0	0.00195312		0		0.00195312		0		0		0		NA	NA	NA	NA	NA	NA
99	0	0	NA	0	0	0	-0.00195312		0		0.00195312		-0.00195312		0.00195312		0		NA	NA	NA	NA	NA	NA	0	0	NA	0	0	0	0.00195312		0		0.00195312		0		0		0		NA	NA	NA	NA	NA	NA
100	0	0	NA	0	0	0	-0.00195312		0		0.00195312		-0.00195312		0.00195312		0		NA	NA	NA	NA	NA	NA	0	0	NA	0	0	0	0.00195312		0		0.00195312		0		0		0		NA	NA	NA	NA	NA	NA
101	0	0	NA	0	0	0	-0.00195312		0		0.00195312		-0.00195312		0.00195312		0		NA	NA	NA	NA	NA	NA	0	0	NA	0	0	0	0.00195312		0		0.00195312		0		0		0		NA	NA	NA	NA	NA	NA
102	0	0	NA	0	0	0	-0.00195312		0		0.00195312		-0.00195312		0.00195312		0		NA	NA	NA	NA	NA	NA	0	0	NA	0	0	0	0.00195312		0		0.00195312		0		0		0		NA	NA	NA	NA	NA	NA
103	0	0	NA	0	0	0	-0.00195312		0		0.00195312		-0.00195312		0.00195312		0		NA	NA	NA	NA	NA	NA	0	0	NA	0	0	0	0.00195312		0		0.00195312		0		0		0		NA	NA	NA	NA	NA	NA
104	0	0	NA	0	0	0	-0.00195312		0		0.00195312		-0.00195312		0.00195312		0		NA	NA	NA	NA	NA	NA	0	0	NA	0	0	0	0.00195312		0		0.00195312		0		0		0		NA	NA	NA	NA	NA	NA
105	0	0	NA	0	0	0	-0.00195312		0		0.00195312		-0.00195312		0.00195312		0		NA	NA	NA	NA	NA	NA	0	0	NA	0	0	0	0.00195312		0		0.00195312		0		0		0		NA	NA	NA	NA	NA	NA
106	0	0	NA	0	0	0	-0.00195312		0		0.00195312		-0.00195312		0.00195312		0		NA	NA	NA	NA	NA	NA	0	0	NA	0	0	0	0.00195312		0		0.00195312		0		0		0		NA	NA	NA	NA	NA	NA
107	0	0	NA	0	0	0	-0.00195312		0		0.00195312		-0.00195312		0.00195312		0		NA	NA	NA	NA	NA	NA	0	0	NA	0	0	0	0.00195312		0		0.00195312		0		0		0		NA	NA	NA	NA	NA	NA
108	0	0	NA	0	0	0	-0.00195312		0		0.00195312		-0.00195312		0.00195312		0		NA	NA	NA	NA	NA	NA	0	0	NA	0	0	0	0.00195312		0		0.00195312		0		0		0		NA	NA	NA	NA	NA	NA
109	0	0	NA	0	0	0	-0.00195312		0		0.00195312		-0.00195312		0.00195312		0		NA	NA	NA	NA	NA	NA	0	0	NA	0	0	0	0.00195312		0		0.00195312		0		0		0		NA	NA	NA	NA	NA	NA
110	0	0	NA	0	0	0	-0.00195312		0		0.00195312		-0.00195312		0.00195312		0		NA	NA	NA	NA	NA	NA	0	0	NA	0	0	0	0.00195312		0		0.00195312		0		0		0		NA	NA	NA	NA	NA	NA
111	0	0	NA	0	0	0	-0.00195312		0		0.00195312		-0.00195312		0.00195312		0		NA	NA	NA	NA	NA	NA	0	0	NA	0	0	0	0.00195312		0		0.00195312		0		0		0		NA	NA	NA	NA	NA	NA
112	0	0	NA	0	0	0	-0.00195312		0		0.00195312		-0.00195312		0.00195312		0		NA	NA	NA	NA	NA	NA	0	0	NA	0	0	0	0.00195312		0		0.00195312		0		0		0		NA	NA	NA	NA	NA	NA
113	0	0	NA	0	0	0	-0.00195312		0		0.00195312		-0.00195312		0.00195312		0		NA	NA	NA	NA	NA	NA	0	0	NA	0	0	0	0.00195312		0		0.00195312		0		0		0		NA	NA	NA	NA	NA	NA
114	0	0	NA	0	0	0	-0.00195312		0		0.00195312		-0.00195312		0.00195312		0		NA	NA	NA	NA	NA	NA	0	0	NA	0	0	0	0.00195312		0		0.00195312		0		0		0		NA	NA	NA	NA	NA	NA
115	0	0	NA	0	0	0	-0.00195312		0		0.00195312		-0.00195312		0.00195312		0		NA	NA	NA	NA	NA	NA	0	0	NA	0	0	0	0.00195312		0		0.00195312		0		0		0		NA	NA	NA	NA	NA	NA
116	0	0	NA	0	0	0	-0.00195312		0		0.00195312		-0.00195312		0.00195312		0		NA	NA	NA	NA	NA	NA	0	0	NA	0	0	0	0.00195312		0		0.00195312		0		0		0		NA	NA	NA	NA	NA	NA
117	0	0	NA	0	0	0	-0.00195312		0		0.00195312		-0.00195312		0.00195312		0		NA	NA	NA	NA	NA	NA	0	0	NA	0	0	0	0.00195312		0		0.00195312		0		0		0		NA	NA	NA	NA	NA	NA
118	0	0	NA	0	0	0	-0.00195312		0		0.00195312		-0.00195312		0.00195312		0		NA	NA	NA	NA	NA	NA	0	0	NA	0	0	0	0.00195312		0		0.00195312		0		0		0		NA	NA	NA	NA	NA	NA
119	0	0	NA	0	0	0	-0.00195312		0		0.00195312		-0.00195312		0.00195312		0		NA	NA	NA	NA	NA	NA	0	0	NA	0	0	0	0.00195312		0		0.00195312		0		0		0		NA	NA	NA	NA	NA	NA
120	0	0	NA	0	0	0	-0.00195312		0		0.00195312		-0.00195312		0.00195312		0		NA	NA	NA	NA	NA	NA	0	0	NA	0	0	0	0.00195312		0		0.00195312		0		0		0		NA	NA	NA	NA	NA	NA
121	0	0	NA	0	0	0	-0.00195312		0		0.00195312		-0.00195312		0.00195312		0		NA	NA	NA	NA	NA	NA	0	0	NA	0	0	0	0.00195312		0		0.00195312		0		0		0		NA	NA	NA	NA	NA	NA
122	0	0	NA	0	0	1	-0.00195312		0		-0.986027		-0.00195312		0.00195312		-0.979673		NA	NA	NA	NA	NA	NA	0	0	NA	0	0	1	0.00195312		0		-0.95554		0		0		-0.987391		NA	NA	NA	NA	NA	NA
123	0	0	NA	0	0	0	-0.00195312		0		0.00195312		-0.00195312		0.00195312		0		NA	NA	NA	NA	NA	NA	0	0	NA	0	0	0	0.00195312		0		0.00195312		0		0		0		NA	NA	NA	NA	NA	NA
124	0	0	NA	0	0	0	-0.00195312		0		0.00195312		-0.00195312		0.00195312		0		NA	NA	NA	NA	NA	NA	0	0	NA	0	0	0	0.00195312		0		0.00195312		0		0		0		NA	NA	NA	NA	NA	NA
125	0	0	NA	0	0	0	-0.00195312		0		0.00195312		-0.00195312		0.00195312		0		NA	NA	NA	NA	NA	NA	0	0	NA	0	0	0	0.00195312		0		0.00195312		0		0		0		NA	NA	NA	NA	NA	NA
126	0	0	NA	0	0	0	-0.00195312		0		0.00195312		-0.00195312		0.00195312		0		NA	NA	NA	NA	NA	NA	0	0	NA	0	0	0	0.00195312		0		0.00195312		0		0		0		NA	NA	NA	NA	NA	NA
127	0	0	NA	0	1	0	-0.00195312		-0.947801		0.00195312		-0.00195312		-0.941339		0		NA	NA	NA	NA	NA	NA	0	0	NA	0	1	0	0.00195312		-0.910101		0.00195312		0		-0.941344		0		NA	NA	NA	NA	NA	NA
128	0	0	NA	0	0	0	-0.00195312		0		0.00195312		-0.00195312		0.00195312		0		NA	NA	NA	NA	NA	NA	0	0	NA	0	0	0	0.00195312		0		0.00195312		0		0		0		NA	NA	NA	NA	NA	NA
129	0	0	NA	0	0	0	-0.00195312		0		0.00195312		-0.00195312		0.00195312		0		NA	NA	NA	NA	NA	NA	0	0	NA	0	0	0	0.00195312		0		0.00195312		0		0		0		NA	NA	NA	NA	NA	NA
130	0	0	NA	0	0	0	-0.00195312		0		0.00195312		-0.00195312		0.00195312		0		NA	NA	NA	NA	NA	NA	0	0	NA	0	0	0	0.00195312		0		0.00195312		0		0		0		NA	NA	NA	NA	NA	NA
131	0	0	NA	0	0	0	-0.00195312		0		0.00195312		-0.00195312		0.00195312		0		NA	NA	NA	NA	NA	NA	0	0	NA	0	0	0	0.00195312		0		0.00195312		0		0		0		NA	NA	NA	NA	NA	NA
132	0	0	NA	0	0	0	-0.00195312		0		0.00195312		-0.00195312		0.00195312		0		NA	NA	NA	NA	NA	NA	0	0	NA	0	0	0	0.00195312		0		0.00195312		0		0		0		NA	NA	NA	NA	NA	NA
133	0	0	NA	0	0	1	-0.00195312		0		-0.986027		-0.00195312		0.00195312		-0.979673		NA	NA	NA	NA	NA	NA	0	0	NA	0	0	0	0.00195312		0		0.00195312		0		0		0		NA	NA	NA	NA	NA	NA
134	0	0	NA	0	0	1	-0.00195312		0		-0.986027		-0.00195312		0.00195312		-0.979673		NA	NA	NA	NA	NA	NA	0	0	NA	0	0	0	0.00195312		0		0.00195312		0		0		0		NA	NA	NA	NA	NA	NA
135	0	0	NA	0	0	1	-0.00195312		0		-0.986027		-0.00195312		0.00195312		-0.979673		NA	NA	NA	NA	NA	NA	0	0	NA	0	0	0	0.00195312		0		0.00195312		0		0		0		NA	NA	NA	NA	NA	NA
136	0	0	NA	1	0	0	-0.902235		0		0.00195312		-0.89697		0.00195312		0		NA	NA	NA	NA	NA	NA	0	0	NA	1	0	0	-0.915353		0		0.00195312		-0.947771		0		0		NA	NA	NA	NA	NA	NA
137	0	0	NA	0	0	0	-0.00195312		0		0.00195312		-0.00195312		0.00195312		0		NA	NA	NA	NA	NA	NA	0	0	NA	0	0	0	0.00195312		0		0.00195312		0		0		0		NA	NA	NA	NA	NA	NA
138	0	0	NA	0	0	0	-0.00195312		0		0.00195312		-0.00195312		0.00195312		0		NA	NA	NA	NA	NA	NA	0	0	NA	0	0	0	0.00195312		0		0.00195312		0		0		0		NA	NA	NA	NA	NA	NA
139	0	0	NA	0	0	0	-0.00195312		0		0.00195312		-0.00195312		0.00195312		0		NA	NA	NA	NA	NA	NA	0	0	NA	0	0	0	0.00195312		0		0.00195312		0		0		0		NA	NA	NA	NA	NA	NA
140	0	0	NA	0	0	0	-0.00195312		0		0.00195312		-0.00195312		0.00195312		0		NA	NA	NA	NA	NA	NA	0	0	NA	0	0	0	0.00195312		0		0.00195312		0		0		0		NA	NA	NA	NA	NA	NA
141	0	0	NA	0	0	0	-0.00195312		0		0.00195312		-0.00195312		0.00195312		0		NA	NA	NA	NA	NA	NA	0	0	NA	0	0	0	0.00195312		0		0.00195312		0		0		0		NA	NA	NA	NA	NA	NA
142	0	0	NA	0	0	0	-0.00195312		0		0.00195312		-0.00195312		0.00195312		0		NA	NA	NA	NA	NA	NA	0	0	NA	0	0	0	0.00195312		0		0.00195312		0		0		0		NA	NA	NA	NA	NA	NA
143	0	0	NA	0	0	0	-0.00195312		0		0.00195312		-0.00195312		0.00195312		0		NA	NA	NA	NA	NA	NA	0	0	NA	0	0	0	0.00195312		0		0.00195312		0		0		0		NA	NA	NA	NA	NA	NA
144	0	0	NA	0	0	0	-0.00195312		0		0.00195312		-0.00195312		0.00195312		0		NA	NA	NA	NA	NA	NA	0	0	NA	0	0	0	0.00195312		0		0.00195312		0		0		0		NA	NA	NA	NA	NA	NA
145	0	0	NA	0	0	0	-0.00195312		0		0.00195312		-0.00195312		0.00195312		0		NA	NA	NA	NA	NA	NA	0	0	NA	0	0	0	0.00195312		0		0.00195312		0		0		0		NA	NA	NA	NA	NA	NA
146	0	0	NA	0	0	0	-0.00195312		0		0.00195312		-0.00195312		0.00195312		0		NA	NA	NA	NA	NA	NA	0	0	NA	0	0	0	0.00195312		0		0.00195312		0		0		0		NA	NA	NA	NA	NA	NA
147	0	0	NA	0	0	0	-0.00195312		0		0.00195312		-0.00195312		0.00195312		0		NA	NA	NA	NA	NA	NA	0	0	NA	0	0	0	0.00195312		0		0.00195312		0		0		0		NA	NA	NA	NA	NA	NA
148	0	0	NA	0	0	0	-0.00195312		0		0.00195312		-0.00195312		0.00195312		0		NA	NA	NA	NA	NA	NA	0	0	NA	0	0	0	0.00195312		0		0.00195312		0		0		0		NA	NA	NA	NA	NA	NA
149	0	0	NA	0	0	0	-0.00195312		0		0.00195312		-0.00195312		0.00195312		0		NA	NA	NA	NA	NA	NA	0	0	NA	0	0	0	0.00195312		0		0.00195312		0		0		0		NA	NA	NA	NA	NA	NA
150	0	0	NA	0	0	0	-0.00195312		0		0.00195312		-0.00195312		0.00195312		0		NA	NA	NA	NA	NA	NA	0	0	NA	0	0	0	0.00195312		0		0.00195312		0		0		0		NA	NA	NA	NA	NA	NA
151	0	0	NA	0	0	0	-0.00195312		0		0.00195312		-0.00195312		0.00195312		0		NA	NA	NA	NA	NA	NA	0	0	NA	0	0	0	0.00195312		0		0.00195312		0		0		0		NA	NA	NA	NA	NA	NA
152	1	0	NA	0	1	0	0.9465		0		0.862448		-0.00195312		-0.941339		0		NA	NA	NA	NA	NA	NA	1	0	NA	0	0	0	0.930978		0.941349		0.89826		0		0		0		NA	NA	NA	NA	NA	NA
153	0	0	NA	0	0	0	-0.00195312		0		0.00195312		-0.00195312		0.00195312		0		NA	NA	NA	NA	NA	NA	0	0	NA	0	0	0	0.00195312		0		0.00195312		0		0		0		NA	NA	NA	NA	NA	NA
154	0	0	NA	0	0	0	-0.00195312		0		0.00195312		-0.00195312		0.00195312		0		NA	NA	NA	NA	NA	NA	0	0	NA	0	0	0	0.00195312		0		0.00195312		0		0		0		NA	NA	NA	NA	NA	NA
155	0	0	NA	0	0	0	-0.00195312		0		0.00195312		-0.00195312		0.00195312		0		NA	NA	NA	NA	NA	NA	0	0	NA	0	0	0	0.00195312		0		0.00195312		0		0		0		NA	NA	NA	NA	NA	NA
156	0	0	NA	0	0	0	-0.00195312		0		0.00195312		-0.00195312		0.00195312		0		NA	NA	NA	NA	NA	NA	0	0	NA	0	0	0	0.00195312		0		0.00195312		0		0		0		NA	NA	NA	NA	NA	NA
157	0	0	NA	0	0	0	-0.00195312		0		0.00195312		-0.00195312		0.00195312		0		NA	NA	NA	NA	NA	NA	0	0	NA	0	0	0	0.00195312		0		0.00195312		0		0		0		NA	NA	NA	NA	NA	NA
158	0	0	NA	0	0	0	-0.00195312		0		0.00195312		-0.00195312		0.00195312		0		NA	NA	NA	NA	NA	NA	0	0	NA	0	0	0	0.00195312		0		0.00195312		0		0		0		NA	NA	NA	NA	NA	NA
159	0	0	NA	0	0	0	-0.00195312		0		0.00195312		-0.00195312		0.00195312		0		NA	NA	NA	NA	NA	NA	0	0	NA	0	0	0	0.00195312		0		0.00195312		0		0		0		NA	NA	NA	NA	NA	NA
160	0	0	NA	0	0	0	-0.00195312		0		0.00195312		-0.00195312		0.00195312		0		NA	NA	NA	NA	NA	NA	0	0	NA	0	0	0	0.00195312		0		0.00195312		0		0		0		NA	NA	NA	NA	NA	NA
161	0	0	NA	0	0	0	-0.00195312		0		0.00195312		-0.00195312		0.00195312		0		NA	NA	NA	NA	NA	NA	0	0	NA	0	0	0	0.00195312		0		0.00195312		0		0		0		NA	NA	NA	NA	NA	NA
162	0	0	NA	0	0	0	-0.00195312		0		0.00195312		-0.00195312		0.00195312		0		NA	NA	NA	NA	NA	NA	0	0	NA	0	0	0	0.00195312		0		0.00195312		0		0		0		NA	NA	NA	NA	NA	NA
163	0	0	NA	0	0	0	-0.00195312		0		0.00195312		-0.00195312		0.00195312		0		NA	NA	NA	NA	NA	NA	0	0	NA	0	0	0	0.00195312		0		0.00195312		0		0		0		NA	NA	NA	NA	NA	NA
164	0	0	NA	0	0	0	-0.00195312		0		0.00195312		-0.00195312		0.00195312		0		NA	NA	NA	NA	NA	NA	0	0	NA	0	0	0	0.00195312		0		0.00195312		0		0		0		NA	NA	NA	NA	NA	NA
165	0	0	NA	0	0	0	-0.00195312		0		0.00195312		-0.00195312		0.00195312		0		NA	NA	NA	NA	NA	NA	0	0	NA	0	0	0	0.00195312		0		0.00195312		0		0		0		NA	NA	NA	NA	NA	NA
166	0	0	NA	0	0	0	-0.00195312		0		0.00195312		-0.00195312		0.00195312		0		NA	NA	NA	NA	NA	NA	0	0	NA	0	0	0	0.00195312		0		0.00195312		0		0		0		NA	NA	NA	NA	NA	NA
167	0	0	NA	0	0	0	-0.00195312		0		0.00195312		-0.00195312		0.00195312		0		NA	NA	NA	NA	NA	NA	0	0	NA	0	0	0	0.00195312		0		0.00195312		0		0		0		NA	NA	NA	NA	NA	NA
168	0	0	NA	0	0	0	-0.00195312		0		0.00195312		-0.00195312		0.00195312		0		NA	NA	NA	NA	NA	NA	0	0	NA	0	0	0	0.00195312		0		0.00195312		0		0		0		NA	NA	NA	NA	NA	NA
169	0	0	NA	0	0	0	-0.00195312		0		0.00195312		-0.00195312		0.00195312		0		NA	NA	NA	NA	NA	NA	0	0	NA	0	0	0	0.00195312		0		0.00195312		0		0		0		NA	NA	NA	NA	NA	NA
170	0	0	NA	0	0	0	-0.00195312		0		0.00195312		-0.00195312		0.00195312		0		NA	NA	NA	NA	NA	NA	0	0	NA	0	0	0	0.00195312		0		0.00195312		0		0		0		NA	NA	NA	NA	NA	NA
171	0	0	NA	0	0	0	-0.00195312		0		0.00195312		-0.00195312		0.00195312		0		NA	NA	NA	NA	NA	NA	0	0	NA	0	0	0	0.00195312		0		0.00195312		0		0		0		NA	NA	NA	NA	NA	NA
172	0	0	NA	0	0	0	-0.00195312		0		0.00195312		-0.00195312		0.00195312		0		NA	NA	NA	NA	NA	NA	0	0	NA	0	0	0	0.00195312		0		0.00195312		0		0		0		NA	NA	NA	NA	NA	NA
173	0	0	NA	0	0	0	-0.00195312		0		0.00195312		-0.00195312		0.00195312		0		NA	NA	NA	NA	NA	NA	0	0	NA	0	0	0	0.00195312		0		0.00195312		0		0		0		NA	NA	NA	NA	NA	NA
174	0	0	NA	0	0	0	-0.00195312		0		0.00195312		-0.00195312		0.00195312		0		NA	NA	NA	NA	NA	NA	0	0	NA	0	0	0	0.00195312		0		0.00195312		0		0		0		NA	NA	NA	NA	NA	NA
175	0	0	NA	0	0	0	-0.00195312		0		0.00195312		-0.00195312		0.00195312		0		NA	NA	NA	NA	NA	NA	0	0	NA	0	0	0	0.00195312		0		0.00195312		0		0		0		NA	NA	NA	NA	NA	NA
176	0	0	NA	0	0	0	-0.00195312		0		0.00195312		-0.00195312		0.00195312		0		NA	NA	NA	NA	NA	NA	0	0	NA	0	0	0	0.00195312		0		0.00195312		0		0		0		NA	NA	NA	NA	NA	NA
177	0	0	NA	0	0	0	-0.00195312		0		0.00195312		-0.00195312		0.00195312		0		NA	NA	NA	NA	NA	NA	0	0	NA	0	0	0	0.00195312		0		0.00195312		0		0		0		NA	NA	NA	NA	NA	NA
178	0	0	NA	0	0	0	-0.00195312		0		0.00195312		-0.00195312		0.00195312		0		NA	NA	NA	NA	NA	NA	0	0	NA	0	0	0	0.00195312		0		0.00195312		0		0		0		NA	NA	NA	NA	NA	NA
179	0	0	NA	0	0	0	-0.00195312		0		0.00195312		-0.00195312		0.00195312		0		NA	NA	NA	NA	NA	NA	0	0	NA	0	0	0	0.00195312		0		0.00195312		0		0		0		NA	NA	NA	NA	NA	NA
180	0	0	NA	0	0	0	-0.00195312		0		0.00195312		-0.00195312		0.00195312		0		NA	NA	NA	NA	NA	NA	0	0	NA	0	0	0	0.00195312		0		0.00195312		0		0		0		NA	NA	NA	NA	NA	NA
181	0	0	NA	0	0	0	-0.00195312		0		0.00195312		-0.00195312		0.00195312		0		NA	NA	NA	NA	NA	NA	0	0	NA	0	0	0	0.00195312		0		0.00195312		0		0		0		NA	NA	NA	NA	NA	NA
182	0	0	NA	0	0	0	-0.00195312		0		0.00195312		-0.00195312		0.00195312		0		NA	NA	NA	NA	NA	NA	0	0	NA	0	0	0	0.00195312		0		0.00195312		0		0		0		NA	NA	NA	NA	NA	NA
183	0	0	NA	0	0	0	-0.00195312		0		0.00195312		-0.00195312		0.00195312		0		NA	NA	NA	NA	NA	NA	0	0	NA	0	0	0	0.00195312		0		0.00195312		0		0		0		NA	NA	NA	NA	NA	NA
184	0	0	NA	0	0	0	-0.00195312		0		0.00195312		-0.00195312		0.00195312		0		NA	NA	NA	NA	NA	NA	0	0	NA	0	0	0	0.00195312		0		0.00195312		0		0		0		NA	NA	NA	NA	NA	NA
185	0	0	NA	0	0	0	-0.00195312		0		0.00195312		-0.00195312		0.00195312		0		NA	NA	NA	NA	NA	NA	0	0	NA	0	0	0	0.00195312		0		0.00195312		0		0		0		NA	NA	NA	NA	NA	NA
186	0	0	NA	0	0	0	-0.00195312		0		0.00195312		-0.00195312		0.00195312		0		NA	NA	NA	NA	NA	NA	0	0	NA	0	0	0	0.00195312		0		0.00195312		0		0		0		NA	NA	NA	NA	NA	NA
187	0	0	NA	0	0	0	-0.00195312		0		0.00195312		-0.00195312		0.00195312		0		NA	NA	NA	NA	NA	NA	0	0	NA	0	0	0	0.00195312		0		0.00195312		0		0		0		NA	NA	NA	NA	NA	NA
188	0	0	NA	0	0	0	-0.00195312		0		0.00195312		-0.00195312		0.00195312		0		NA	NA	NA	NA	NA	NA	0	0	NA	0	0	0	0.00195312		0		0.00195312		0		0		0		NA	NA	NA	NA	NA	NA
189	0	0	NA	0	0	0	-0.00195312		0		0.00195312		-0.00195312		0.00195312		0		NA	NA	NA	NA	NA	NA	0	0	NA	0	0	0	0.00195312		0		0.00195312		0		0		0		NA	NA	NA	NA	NA	NA
190	0	0	NA	0	0	0	-0.00195312		0		0.00195312		-0.00195312		0.00195312		0		NA	NA	NA	NA	NA	NA	0	0	NA	0	0	0	0.00195312		0		0.00195312		0		0		0		NA	NA	NA	NA	NA	NA
191	0	0	NA	0	0	0	-0.00195312		0		0.00195312		-0.00195312		0.00195312		0		NA	NA	NA	NA	NA	NA	0	0	NA	0	0	0	0.00195312		0		0.00195312		0		0		0		NA	NA	NA	NA	NA	NA
192	0	0	NA	0	0	0	-0.00195312		0		0.00195312		-0.00195312		0.00195312		0		NA	NA	NA	NA	NA	NA	0	0	NA	0	0	0	0.00195312		0		0.00195312		0		0		0		NA	NA	NA	NA	NA	NA
193	0	0	NA	0	0	0	-0.00195312		0		0.00195312		-0.00195312		0.00195312		0		NA	NA	NA	NA	NA	NA	0	0	NA	0	0	0	0.00195312		0		0.00195312		0		0		0		NA	NA	NA	NA	NA	NA
194	0	0	NA	0	0	0	-0.00195312		0		0.00195312		-0.00195312		0.00195312		0		NA	NA	NA	NA	NA	NA	0	0	NA	0	0	0	0.00195312		0		0.00195312		0		0		0		NA	NA	NA	NA	NA	NA
195	0	0	NA	0	0	0	-0.00195312		0		0.00195312		-0.00195312		0.00195312		0		NA	NA	NA	NA	NA	NA	0	0	NA	0	0	0	0.00195312		0		0.00195312		0		0		0		NA	NA	NA	NA	NA	NA
196	0	0	NA	0	0	0	-0.00195312		0		0.00195312		-0.00195312		0.00195312		0		NA	NA	NA	NA	NA	NA	0	0	NA	0	0	0	0.00195312		0		0.00195312		0		0		0		NA	NA	NA	NA	NA	NA
197	0	0	NA	0	0	0	-0.00195312		0		0.00195312		-0.00195312		0.00195312		0		NA	NA	NA	NA	NA	NA	0	0	NA	0	0	0	0.00195312		0		0.00195312		0		0		0		NA	NA	NA	NA	NA	NA
198	0	0	NA	0	0	0	-0.00195312		0		0.00195312		-0.00195312		0.00195312		0		NA	NA	NA	NA	NA	NA	0	0	NA	0	0	0	0.00195312		0		0.00195312		0		0		0		NA	NA	NA	NA	NA	NA
199	0	0	NA	0	0	0	-0.00195312		0		0.00195312		-0.00195312		0.00195312		0		NA	NA	NA	NA	NA	NA	0	0	NA	0	0	0	0.00195312		0		0.00195312		0		0		0		NA	NA	NA	NA	NA	NA
200	0	0	NA	0	0	0	-0.00195312		0		0.00195312		-0.00195312		0.00195312		0		NA	NA	NA	NA	NA	NA	0	0	NA	0	0	0	0.00195312		0		0.00195312		0		0		0		NA	NA	NA	NA	NA	NA
201	0	0	NA	0	0	0	-0.00195312		0		0.00195312		-0.00195312		0.00195312		0		NA	NA	NA	NA	NA	NA	0	0	NA	0	0	0	0.00195312		0		0.00195312		0		0		0		NA	NA	NA	NA	NA	NA
202	0	0	NA	0	0	0	-0.00195312		0		0.00195312		-0.00195312		0.00195312		0		NA	NA	NA	NA	NA	NA	0	0	NA	0	0	0	0.00195312		0		0.00195312		0		0		0		NA	NA	NA	NA	NA	NA
203	0	0	NA	0	0	0	-0.00195312		0		0.00195312		-0.00195312		0.00195312		0		NA	NA	NA	NA	NA	NA	0	0	NA	0	0	0	0.00195312		0		0.00195312		0		0		0		NA	NA	NA	NA	NA	NA
204	0	0	NA	0	0	0	-0.00195312		0		0.00195312		-0.00195312		0.00195312		0		NA	NA	NA	NA	NA	NA	0	0	NA	0	0	0	0.00195312		0		0.00195312		0		0		0		NA	NA	NA	NA	NA	NA
205	0	0	NA	0	0	0	-0.00195312		0		0.00195312		-0.00195312		0.00195312		0		NA	NA	NA	NA	NA	NA	0	0	NA	0	0	0	0.00195312		0		0.00195312		0		0		0		NA	NA	NA	NA	NA	NA
206	0	0	NA	0	0	0	-0.00195312		0		0.00195312		-0.00195312		0.00195312		0		NA	NA	NA	NA	NA	NA	0	0	NA	0	0	0	0.00195312		0		0.00195312		0		0		0		NA	NA	NA	NA	NA	NA
207	0	0	NA	0	0	0	-0.00195312		0		0.00195312		-0.00195312		0.00195312		0		NA	NA	NA	NA	NA	NA	0	0	NA	0	0	0	0.00195312		0		0.00195312		0		0		0		NA	NA	NA	NA	NA	NA
208	0	0	NA	0	0	0	-0.00195312		0		0.00195312		-0.00195312		0.00195312		0		NA	NA	NA	NA	NA	NA	0	0	NA	0	0	0	0.00195312		0		0.00195312		0		0		0		NA	NA	NA	NA	NA	NA
209	0	0	NA	0	0	0	-0.00195312		0		0.00195312		-0.00195312		0.00195312		0		NA	NA	NA	NA	NA	NA	0	0	NA	0	0	0	0.00195312		0		0.00195312		0		0		0		NA	NA	NA	NA	NA	NA
210	0	0	NA	0	0	0	-0.00195312		0		0.00195312		-0.00195312		0.00195312		0		NA	NA	NA	NA	NA	NA	0	0	NA	0	0	0	0.00195312		0		0.00195312		0		0		0		NA	NA	NA	NA	NA	NA
211	0	0	NA	0	0	0	-0.00195312		0		0.00195312		-0.00195312		0.00195312		0		NA	NA	NA	NA	NA	NA	0	0	NA	0	0	0	0.00195312		0		0.00195312		0		0		0		NA	NA	NA	NA	NA	NA
212	0	0	NA	0	0	0	-0.00195312		0		0.00195312		-0.00195312		0.00195312		0		NA	NA	NA	NA	NA	NA	0	0	NA	0	0	0	0.00195312		0		0.00195312		0		0		0		NA	NA	NA	NA	NA	NA
213	0	0	NA	0	0	0	-0.00195312		0		0.00195312		-0.00195312		0.00195312		0		NA	NA	NA	NA	NA	NA	0	0	NA	0	0	0	0.00195312		0		0.00195312		0		0		0		NA	NA	NA	NA	NA	NA
214	0	0	NA	0	0	0	-0.00195312		0		0.00195312		-0.00195312		0.00195312		0		NA	NA	NA	NA	NA	NA	0	0	NA	0	0	0	0.00195312		0		0.00195312		0		0		0		NA	NA	NA	NA	NA	NA
215	0	0	NA	0	0	0	-0.00195312		0		0.00195312		-0.00195312		0.00195312		0		NA	NA	NA	NA	NA	NA	0	0	NA	0	0	0	0.00195312		0		0.00195312		0		0		0		NA	NA	NA	NA	NA	NA
216	0	0	NA	0	0	0	-0.00195312		0		0.00195312		-0.00195312		0.00195312		0		NA	NA	NA	NA	NA	NA	0	0	NA	0	0	0	0.00195312		0		0.00195312		0		0		0		NA	NA	NA	NA	NA	NA
217	0	0	NA	0	0	0	-0.00195312		0		0.00195312		-0.00195312		0.00195312		0		NA	NA	NA	NA	NA	NA	0	0	NA	0	0	0	0.00195312		0		0.00195312		0		0		0		NA	NA	NA	NA	NA	NA
218	0	0	NA	0	0	0	-0.00195312		0		0.00195312		-0.00195312		0.00195312		0		NA	NA	NA	NA	NA	NA	0	0	NA	0	0	0	0.00195312		0		0.00195312		0		0		0		NA	NA	NA	NA	NA	NA
219	0	0	NA	0	0	0	-0.00195312		0		0.00195312		-0.00195312		0.00195312		0		NA	NA	NA	NA	NA	NA	0	0	NA	0	0	0	0.00195312		0		0.00195312		0		0		0		NA	NA	NA	NA	NA	NA
220	0	0	NA	0	0	0	-0.00195312		0		0.00195312		-0.00195312		0.00195312		0		NA	NA	NA	NA	NA	NA	0	0	NA	0	0	0	0.00195312		0		0.00195312		0		0		0		NA	NA	NA	NA	NA	NA
221	0	0	NA	0	0	0	-0.00195312		0		0.00195312		-0.00195312		0.00195312		0		NA	NA	NA	NA	NA	NA	0	0	NA	0	0	0	0.00195312		0		0.00195312		0		0		0		NA	NA	NA	NA	NA	NA
222	0	0	NA	0	0	0	-0.00195312		0		0.00195312		-0.00195312		0.00195312		0		NA	NA	NA	NA	NA	NA	0	0	NA	0	0	0	0.00195312		0		0.00195312		0		0		0		NA	NA	NA	NA	NA	NA
223	0	0	NA	0	0	0	-0.00195312		0		0.00195312		-0.00195312		0.00195312		0		NA	NA	NA	NA	NA	NA	0	0	NA	0	0	0	0.00195312		0		0.00195312		0		0		0		NA	NA	NA	NA	NA	NA
224	0	0	NA	0	0	0	-0.00195312		0		0.00195312		-0.00195312		0.00195312		0		NA	NA	NA	NA	NA	NA	0	0	NA	0	0	0	0.00195312		0		0.00195312		0		0		0		NA	NA	NA	NA	NA	NA
225	0	0	NA	1	0	0	-0.902235		0		0.00195312		-0.89697		0.00195312		0		NA	NA	NA	NA	NA	NA	0	0	NA	0	0	0	0.00195312		0		0.00195312		0		0		0		NA	NA	NA	NA	NA	NA
226	0	0	NA	1	0	0	-0.902235		0		0.00195312		-0.89697		0.00195312		0		NA	NA	NA	NA	NA	NA	0	0	NA	0	0	0	0.00195312		0		0.00195312		0		0		0		NA	NA	NA	NA	NA	NA
227	0	0	NA	2	0	0	-2.16078		0		0.00195312		-2.15445		0.00195312		0		NA	NA	NA	NA	NA	NA	0	0	NA	0	0	0	0.00195312		0		0.00195312		0		0		0		NA	NA	NA	NA	NA	NA
228	1	0	NA	1	0	0	-0.00312477		0.903536		0.862448		-0.89697		0.00195312		0		NA	NA	NA	NA	NA	NA	0	0	NA	1	0	0	-0.915353		0		0.00195312		-0.947771		0		0		NA	NA	NA	NA	NA	NA
229	0	0	NA	0	0	0	-0.00195312		0		0.00195312		-0.00195312		0.00195312		0		NA	NA	NA	NA	NA	NA	0	0	NA	0	0	0	0.00195312		0		0.00195312		0		0		0		NA	NA	NA	NA	NA	NA
230	1	0	NA	0	0	0	0.9465		0.903536		0.862448		-0.00195312		0.00195312		0		NA	NA	NA	NA	NA	NA	0	0	NA	0	0	0	0.00195312		0		0.00195312		0		0		0		NA	NA	NA	NA	NA	NA
231	0	0	NA	1	0	0	-0.902235		0		0.00195312		-0.89697		0.00195312		0		NA	NA	NA	NA	NA	NA	0	0	NA	0	0	0	0.00195312		0		0.00195312		0		0		0		NA	NA	NA	NA	NA	NA
232	0	0	NA	0	1	1	-0.00195312		-0.947801		-0.986027		-0.00195312		-0.941339		-0.979673		NA	NA	NA	NA	NA	NA	0	0	NA	0	1	0	0.00195312		-0.910101		0.00195312		0		-0.941344		0		NA	NA	NA	NA	NA	NA
233	0	0	NA	0	0	0	-0.00195312		0		0.00195312		-0.00195312		0.00195312		0		NA	NA	NA	NA	NA	NA	0	0	NA	0	0	0	0.00195312		0		0.00195312		0		0		0		NA	NA	NA	NA	NA	NA
234	0	0	NA	0	0	0	-0.00195312		0		0.00195312		-0.00195312		0.00195312		0		NA	NA	NA	NA	NA	NA	0	0	NA	0	0	0	0.00195312		0		0.00195312		0		0		0		NA	NA	NA	NA	NA	NA
235	0	0	NA	0	0	0	-0.00195312		0		0.00195312		-0.00195312		0.00195312		0		NA	NA	NA	NA	NA	NA	0	0	NA	0	0	0	0.00195312		0		0.00195312		0		0		0		NA	NA	NA	NA	NA	NA
236	0	0	NA	0	0	0	-0.00195312		0		0.00195312		-0.00195312		0.00195312		0		NA	NA	NA	NA	NA	NA	0	0	NA	0	0	0	0.00195312		0		0.00195312		0		0		0		NA	NA	NA	NA	NA	NA
237	0	0	NA	0	0	0	-0.00195312		0		0.00195312		-0.00195312		0.00195312		0		NA	NA	NA	NA	NA	NA	0	0	NA	0	0	0	0.00195312		0		0.00195312		0		0		0		NA	NA	NA	NA	NA	NA
238	0	0	NA	0	0	0	-0.00195312		0		0.00195312		-0.00195312		0.00195312		0		NA	NA	NA	NA	NA	NA	0	0	NA	0	0	0	0.00195312		0		0.00195312		0		0		0		NA	NA	NA	NA	NA	NA
239	0	0	NA	0	0	0	-0.00195312		0		0.00195312		-0.00195312		0.00195312		0		NA	NA	NA	NA	NA	NA	0	0	NA	0	0	0	0.00195312		0		0.00195312		0		0		0		NA	NA	NA	NA	NA	NA
240	0	0	NA	0	0	0	-0.00195312		0		0.00195312		-0.00195312		0.00195312		0		NA	NA	NA	NA	NA	NA	0	0	NA	0	0	0	0.00195312		0		0.00195312		0		0		0		NA	NA	NA	NA	NA	NA
[truncated: 17,848 more rows]

## Sheet: Sassy_NS_75_20mer
position in vector	Counts in mutant_1st	Counts in mutant_2nd	Counts in mutant_3rd	Counts in WT_1st	Counts in WT_2nd	Counts in WT_3rd	G-values (1st vs 1st)	* (if G > 6.634)	G-values (1st vs 2nd)	* (if G > 6.634)	G-values (1st vs 3rd)	* (if G > 6.634)	G-values (2nd vs 1st)	* (if G > 6.634)	G-values (2nd vs 2nd)	* (if G > 6.634)	G-values (2nd vs 3rd)	* (if G > 6.634)	G-values (3rd vs 1st)	* (if G > 6.634)	G-values (3rd vs 2nd)	* (if G > 6.634)	G-values (3rd vs 3rd)	* (if G > 6.634)	Counts in mutant_1st_preprocessed	Counts in mutant_2nd_preprocessed	Counts in mutant_3rd_preprocessed	Counts in WT_1st_preprocessed	Counts in WT_2nd_preprocessed	Counts in WT_3rd_preprocessed	G-values (1st vs 1st)_preprocessed	* (if G > 6.634)_preprocessed	G-values (1st vs 2nd)_preprocessed	* (if G > 6.634)_preprocessed	G-values (1st vs 3rd)_preprocessed	* (if G > 6.634)_preprocessed	G-values (2nd vs 1st)_preprocessed	* (if G > 6.634)_preprocessed	G-values (2nd vs 2nd)_preprocessed	* (if G > 6.634)_preprocessed	G-values (2nd vs 3rd)_preprocessed	* (if G > 6.634)_preprocessed	G-values (3rd vs 1st)_preprocessed	* (if G > 6.634)_preprocessed	G-values (3rd vs 2nd)_preprocessed	* (if G > 6.634)_preprocessed	G-values (3rd vs 3rd)_preprocessed	* (if G > 6.634)_preprocessed
[truncated: 18,088 more rows]

[truncated: 13 more sheets: Sassy_NS_79_20mer, Sassy_NS_84_20mer, Sassy_NS_117_20mer, Sassy_NS_118_20mer, Sassy_NS_121_20mer, Sassy_NS_24_25mer, Sassy_NS_26_25mer, Sassy_NS_75_25mer, Sassy_NS_79_25mer, Sassy_NS_84_25mer, Sassy_NS_117_25mer, Sassy_NS_118_25mer, Sassy_NS_121_25mer]
